# Supplementary material for: Identification of anti-horn fly vaccine antigen candidates using a reverse vaccinology approach
Source: Parasit Vectors. 2021 Sep 3;14:442. doi: 10.1186/s13071-021-04938-5 (PMC8414034; doi:10.1186/s13071-021-04938-5)
Supplement: Supplementary file 1 — Additional file 1: Dataset S1. Horn fly contigs used in the in silico analysis. [file 13071_2021_4938_MOESM1_ESM.fasta]

>snap_masked-Contig947-processed-gene-0.25-mRNA-1 transcript offset:0 AED:1.00 eAED:1.00 QI:0|0|0|0|1|1|3|0|881
ATGGAATGGGTGCACTTCCGGAATTGCTCCGGCCTAACATCGCTGCGGGAGTATAGTCAA
ACTGACTTCGTGGCAGGATGCTGTGCCAATGACAGCAGCAGTGGGTCATCTGATTATGTG
ACCCCACCGACTTCTCCCGCACAACAATATTCTCCGCCGCAGCATCTTACACCGAATATT
GTTGTACCAGTTCCGGAGAGTGCATCATTTTTGCAATTTAATTGCAACGGGCTCCGTGGT
AAGATTAGTGAAATCGTAGACTTTATGAATCGGAAAAGGATAAGGGTCGCGGCGATCCAG
GAAACAAAGCTGAATCCCACCTGCAGCCTACGACATTGTGATGGGTACAATGTCCTACGG
AAGGATCGCACAAGAAATGGAGGTGGTGGCCTGGCTTTCATATTACACCGTTCCGTGCAG
TATAGACCTATCACGCTTGTGCTAGACACTAATGACCCGTACATGGAATGTATGGGGGTA
GCAGTTAAGTGTGGGGCTGCCGAGATAGAGCTATACAATGTGTACATACCGCCGGTTGGT
AGCTGTGCTCCTGGTTATAGCCCAAACATTGAGTGGTTGTTGAGCGGGCATAACCGATTG
GTTCTAGGAGATTTTAATGCCCACCATGAACTTTGGCATTCTCTCCTGGGTAATGACCAG
AGGGGCATAGCTTTGGCAGAGCAGATAGACGACTCCACATTTTGCACGGTGAACGAAGAG
CCCCCACGAGAATTATGGGTGACTGCAGCAGTTCGCCAGATTTATCCATCGCCTGGTCTG
ATAAATGACGTCTCCTGGCAACCCGTCATTTCATTGGGTTCGGACCACCTCCCCATAATT
CTCACCATCAACCGACCCTCCGATTTCATAACCTCTGAACGCCGGACGTTTATTAATCAA
AAGAAAGCCAACTGGGAAGGCTTCAGAGAATACACCGATCGCCGCTTCAGTGAGCTCCCG
TCCCCCTCACATGTTCATGTTGCCCAGAGGGAGTTCCGGGACATCATCAACGCAGCAGCC
GCTCGCTTCATACCCGCTGGTCGAATTGCCCAGGTGAGGCCCAACTTCCCAGCCGAAGCG
GCGGGACTCGCAGACGAGCGTGATGAACGCCGTCGTGCTAACCCTGCTGATCCTAGAATC
AGAGAACTAAATCTAGAGATTAGTAAGATAGTCGACGAGCACAAGCGGAACACTTGGTTA
GAGCACCTGAAGCAATGTAACTTAGGAACAGGAACTGGTAAATTGTGGTCAACAGTTAGA
GCCCTCTCGAACCCCTCCACAAGGGATGATGGGATTTCAGTCACATTTGGCGACGTAACT
GTGACTGATCCGAAGAGGTGCGCCAAATACTTCAACCGACAGTTTGTCGAGCATCCCGAG
AGTGATAGAGCGAAAAGGAGAGCCACCCGTCGTGTACGTGGTCTCCGAGCCGATGACACA
CCACAATTTACTGCAGCCGAAGTTACCAATGGAGTTCCCCAAGGTGGGGTGATATCTCCG
GCACTGTTTAACCTCTACATGTCCTCGATTCCACCCCCTCCTGACGGCGTCGAGATTGTA
TCATATGCGGATGACTGTACAATCTTGGCATCTGGGCCCAATGTTGATGACATTTGCGAT
CGGTTGAACGTCTACATAGCTAATCTTACCAGTTATTTCACTGCGAGAAACTTGAGGATA
TCCCCCACCAAATCCTCAGCCACACTATTTACTACATGGACGGCAGAAGTGCGCAGGCAG
TTGAATATCAGAGTCGATGGAGTAATAATTCCGACCACAAATTACCCCAAGATTCTTGGG
GTCACATTCGACAGCCTTTTTAGGTCATCTGCCCATGCCACTGCAATTTGTAATAAGCTC
CGTGGTAGAAACAAGGTCCTCAAGTCACTAGCCGGCAGTACTTGGGGTGCGGACAAAGAA
ACCTTGCTAACTACTTATAAGGCAATTGGCCGGTCAGTGGTAAACTATGCAGCGCCAGTG
TGGACACCGCAGACCAGTGATACGCAGTGGAATAACATACAAACCTGCCAGAACGCTGCT
CTTAGAACTGCGACTGGGTGTCTCCGCAGCACACCCCTGGATCACCTTTATGTGGAGACA
AAGATCATCCCTGTGCGAAGACACAACTACATGTTGTCAAAGCAGTATCTCCTGGGTTGT
TATCGCAGTAATCATCCAAACCACCATCTTATGGATACACAACCACCACCCAGGAACGTA
AGGGTAGATATACATAATCTAGAGCGCGAGATCCAGCGCTATAAAAGAGAGCCTCTAGAT
CAAGCAGCGTACCAGGCAGGTTTGAACAGGATTCATGAGGATACTGTAGCTGAAGCGGTG
AGAAGCTACAAGGTTAATCCTGTTCTTGGAGTCCGACCACCGCCCATAGCACCGGAAGAA
AGAGACCTCCCACGGCAGACTAGGGTAGTTTTGGCCCAATTAAGATCAGGCAAGTGCAGC
CGCCTCAATTCCTACTTATCGGTGATTGATAACAGCGTAGCTGACGTTTGTCCAATTTGC
AACCAAGGGCCACACGACACGCGTCATCTTTTCTCTTGCCCAGCCAAACCAACCCGACTT
ACCACCAGATCACTCTGGACACACCCCATCTTAGTCGCAGAGTTCCTTGATCTGCCAACA
AGCTGA
>snap_masked-Contig947-processed-gene-0.17-mRNA-1 transcript offset:0 AED:1.00 eAED:1.00 QI:0|0|0|0|1|1|2|0|789
ATGTTAGACACGATTTTATACGGATTCCGTTCGAAGGAGGCATTAAAAGCTAATTGCGTG
ATATTTCTGCCTGGTTTTACAGTGTCATTGGCGAAGGAAGTACACTCAAAACCATTCGCT
TTTAAGGTATATCACTCTGCTAAAACGTTTTACTTTGCCGCTGAATCTCAAGACGCTCTG
AATCAGTGGGTAGAATTCATCCGACAATCTACACTAACGACGTACAATAACAGTTTATCT
GCAAATGAGGGCGAAATCAACGCACACACATTATTTTCGGAAAATGATAGTTCCAGTGAA
GAAAGTGAAAATATCGTGAACAAAAATCTATCCACGCCCTCCCCTCAAGCCAACAAAGAT
TCACTCCCGCCACCAATGACTGTGGCTAAGAATCACAATAGTACGCCAATATCATCCAAG
AGCGATAGACGCTATTTGGGTTCTTTAAGAAAGCTTACGAAGGGTTCATTGCAATTTAAA
AGTTCTTCAGGCAGTGAGAAAAAAATATCCAATGACATACCTGTACCAACCGATCAATTT
CGTTCATATAGGAAAGTTCCAGGTGGTAGTTTTGGTATACAAATAGGTGCGAATACACCA
GGATATCATGATTCTGCCATGCATCCGTTTAATATGCCTGTTAACTCAGTAACAGAGATT
CAAAATCAACAAAATTCATCTGTGGTTTCACCTTTGGACTCTAACGTAATTCCTTTAACA
CCATCTCAAACAATTAGATCTAACAATGTTTGGGAATCAGCGATGACTAATTTAGGGCCA
CCAACTTCGCCTGCGCCGTTACCAATAGTTCAAAAGGAAATATCTCAATTGCCATCACCA
ATTACAGCTGATACCAATACAGCACCAGAGCTTTCTTCTCGTCAGCAATCCAATGTGACG
AGTCCTAGTAAAAGCATTAAGAAAATTCCATATAATTTTATTCACGCTTCAAATCCCAAT
CTGGTTGAATTTGACTTTCAAACTTCACGAACTCTCGATTACAATATACCGAAGATAAAC
TCTACAAATGCATGGGATGTACTCCCTAACAATATTCAAGGATTTGTTACCCTTAAGGAC
CTAATGCTGCAAAAACAGGAAGAAGAAGCTCAAGAAATGTATAACAATCGTGTTTTGTTG
GGAGTTGAGAAAAAAGAGGAAACGAAACGAAGTGCTGGTCATAAGCAGTTTGCTCAAACT
AACGAAGCAGTGAATGGTGGTCAAAGTACTGAGGATAATAAAAAAGTTTCTAAAACTCAA
AGCCGTAGTCTCCCAAAACCTCCGGACTATGAAATTAGTTTCAAGCCGGATGACGAAGAT
ATTCAACTTACACGCACAAAAGAAGGATTAAAGCTAAGAGATTTCGGTTATGAATTGATA
GGCGATGAACCTTTAGGTTCGTCATCCACGGCAAGACAGTACCTGCAGACTGCCCGTCAA
TATTCTAATTATTCCGAATCGCATGACTCTGGCGGTAGTTGTGGAAGTAACTGGGCATCT
GCAATGAAATCTAGACCATTTCTTCTCTCTTCCAATAAAAGTAAAAAAAATTCAACAAGT
AGCAGTTGTTCGTCAGCCGATTTTAATATTAACGCCAATGGTGAGCGTAGATTAGGAAGC
TTCAAAAAGAAGGGATTTAAAACGTCTAGCGAAAAGATATTTCAATTTGGCAAACATTCT
TCAGGAGGTAGTGGAGGTGTTAGTACTACAATGACTCTTCCGCTTAACAAAAAATCTTCA
GTTGTGGTCCTTAATGATGTGCCTGGTAGTTCAGGCATAAAAAAAAGCCAAACCTATAAT
AACGATTTAAAGGAAAAAGCTTCTAAGTATGATGCCCAGCGTAAAAATTCCGCACCCATG
CCCATCTTTTCTAAGCTCAGTTTTACCAGTTCCGGGTCAGCAGCAAATACAAGCAACAAA
AATGAAAATAAAAAGGACAAAAAGAATTGTAATTCTCCTCTGCCGCAACGCTCAATGGGT
CATCTTAATAACGCCAATAACTCGCAACCTTTTTCGACGGCAGCTTCAATCAATACATAT
GCTGGTCGTGACTATGATCAAGAAATATTTTCCCAGGTGATATTCCCTAAAAAGAGCTCT
AATCGTAAACAATCCATAATTCCCTCAAGTGGCAGTAGTGAAATTATCACTGCCCCAGAT
ATAACAGCTCCTCCTCCTCCAACAAAGACAACGAACACTAACGCAAACGATTTAACGACG
CCACCGCCATCTAATGCACCATCGACAGAATATCCTAATATGCAGTGTCCACCAGTATTC
GAACCAGACATTTACTCCTTGGATCCAAATGCAAGTTTACTTCTTAGACGAAACCATAAC
AACAATCACAGTGTTAATGAAAACAATTGA
>augustus_masked-Contig947-processed-gene-0.39-mRNA-1 transcript offset:0 AED:1.00 eAED:1.00 QI:0|-1|0|0|-1|1|1|0|320
ATGGCAGACAAGAGCAAGACGCGAATGAATTTAGCGGCTATTAAAAAGGTCGATCCTTAT
GCCAAGGACATAGTTGACACTTCTTCCCATGTAGCCTTTTACATTTTCGATTCGGATCAG
AATGAATGGGAGAAGACAGACGTCGAAGGCGCTTTCTTCATTTACAGTCGAAATGCTCAA
CCATTTCATAGTATTTTTATAAACAATCGTTTGAACACAACATCATTTGTGGAACCCATT
ACCACTCATCTCGAACTGCAAGCCCAAGCTCCTTTTCTTTTGTATCGCAACGAAAGGTCG
CGAATAAGGGGCTTTTGGTTCTATAATAGTTTGGAATGTGAACGCATCAGCAAGTTGGTG
AATGATTTGGTGTTGGCGGCTGGAACTGGTGTATACGACACAACAATTCCGGAGAATGGC
TCTTCCAACAGTGACGTCAAACAAAATAATAATGTGAATATTTTTAAAATGCTGTCCAAC
GCACAACAAGAATTTAACAGTAGTCAAAAACGTCAATTTTCGACCACTAATGATTCTCAG
ACGCCATCCGGCAATGTTTTAAAATTTTTTGAGGCAGCAGAAGTCGCGTATACACCACGT
ATATTACCCAATACATTATCAGTTGAACAACTGGAAAAGCAACAGCGCGATATTCAACCT
ACCCATCAACAAATACAGGTTGAAGATGGAAATACTCAAATATTCAATAAGCCATCAGAG
AGTACAACAAAACGCATTTCTTGTTCGTTGTTGGAAAACACTACTAATACACTCTTAAAT
CATCCTATACCACGACCTGGAAGTTCGGCCGCAACAGTGGAAAATAAATCTGTAATCAAT
CGGGGTCCAGACTTTGGATTCACCCAAGCTCTTACAGCAGCTACTTGTTCCACGGGAAAC
TTACCAGGAGAACAGATTTCTCTCAGCAAAAAAAAAAAAAAAAAAAAAAACAATATTTTC
TAA
>snap_masked-Contig947-processed-gene-0.27-mRNA-1 transcript offset:0 AED:1.00 eAED:1.00 QI:0|0|0|0|1|1|2|0|159
ATGAACAATAGCAAATCTCAGAAACTTTCACCCACTAACAGCTGGACAGTGACTAAAAGG
AAATCTTGCACAACATTGCTTTGCGAAATAACTCGACTTAAGTCTCAACAAAAATATCTT
GAAAGTCATCATGGTAGTTTATCATTCGAGCCTTTTTATGATGATGATGATGACGTTACA
CAATCTTCCCCTAAACGCAATAGCAAGGTCAAAGATTTAGAACTCTTTAAAACAGAATTG
GAAGAAGCCTTGGAGAAATATCGTCAAGAATCACGATTCACAGTTATCGATATTTACCAT
GAAATTAAAACTTTACGGAATAAAACTCTGAATGCCAATTCTTTAGAAAAAACTACCATG
GAAAAGATACGTGAAGACATTACTGGCATTAATACAAAAATTGAAACACTACAAACCCTA
AATATGAATGAACTACAGCTATTGAGAACGTTTCGCAGCGGCCACCTGGCCAATATCTAA
>snap_masked-Contig947-processed-gene-0.26-mRNA-1 transcript offset:0 AED:1.00 eAED:1.00 QI:0|0|0|0|1|1|3|0|138
ATGATAAAAGCCGCCAGTCTTTCACCTCCTAATGTTGGGAGTACTTCTTACAGTAATTCA
AACAATAATTCAAACTATCCACTCGTTGGAACACCGGCACATGCGAGTACAACGATTACT
TTAAATTCTACAGTAGCTCCAAATTGTACTGCTGCTTCGTATAATAGTAGGCGGTTTTAT
GGTAAATCAAGTAAATTACCGCCTGTCCAAGAAGTTGGTCGTTACAGTCCAGTGCGTAGG
GCTTCAGAAGGTTCCAAAGCTCAATTTCAAGGTCCATTGCAAGAATGTCAATACCTACAG
AAAGGTATTGCTCAGCGCAATTTTTTGGTTGCACCAAGCCCACCACTTTTAGAAAATTCA
ATCAGTTTGCCAGGTGAGTGCATGTTCTTCTATTATGTTCGATATACATTTGGTTGA
>snap_masked-Contig947-processed-gene-0.19-mRNA-1 transcript offset:0 AED:1.00 eAED:1.00 QI:0|-1|0|0|-1|1|1|0|73
ATGACTGAGGTAAAACCTGCACTTATGCCACCAACAATGTTTGACAAACCAGGGACAACA
ACTCAAACCACATCTGTTCAACAAATTTTACAACAGGAGCAAAAGGAACCCTTGAACAAA
TATCAGTTTGTGCAAGCTTTCAACTATCTGATACAAAATGATGACGATTTCGTCGAAAAA
CTGCACGAAGCGTACTTAACGAAGTTCGGCGCATATCAATAA
>snap_masked-Contig947-processed-gene-0.20-mRNA-1 transcript offset:0 AED:1.00 eAED:1.00 QI:0|0|0|0|1|1|2|0|62
ATGAGTGGTGGTTGTGTGAAAGTTGGTAGTTTGACTGGAAACTTACCACGGAGATGTTAC
GATAACTCAATAGTAAGTGAGGTGGAATTCTTTGGACGTGGCAAGACTTGTACAACGGCT
GAAATTTCACATTTCCATTTTCGTCTGATCGAGAGAGTGTGGAGCGATTGTCGGTTGTTG
ATTGGTTGA
>snap_masked-Contig947-processed-gene-0.23-mRNA-1 transcript offset:0 AED:1.00 eAED:1.00 QI:0|0|0|0|1|1|2|0|62
ATGAGTGGTGGTTGTGTGAAAGTTGGTAGTTTGACTGGAAACTTACCACGGAGATGTTAC
GATAACTCAATAGTAAGTGAGGTGGAATTCTTTGGACGTGGCAAGACTTGTACAACGGCT
GAAATTTCACATTTCCATTTTCGTCTGATCGAGAGAGTGTGGAGCGATTGTCGGTTGTTG
ATTGGTTGA
>snap_masked-Contig947-processed-gene-0.37-mRNA-1 transcript offset:0 AED:1.00 eAED:1.00 QI:0|0|0|0|1|1|3|0|793
ATGAATAGAAATTACTTACCACCAGCCCTAAAAATTCAAAATAATTATACAGCTGGTTTC
AGTCTTTCACCTCCTAATGTTGGGAGTACTTCTTACAGTAATTCAAACAATAATTCAAAC
TATCCACTCGTTGGAACACCGGCACATGCGAGTACAACGATTACTTTAAATTCTACAGTA
GCTCCAAATTGTACTGCTGCTTCGTATAATAGTAGGCGGTTTTATGGTAAATCAAGTAAA
TTACCGCCTGTCCAAGAAGTTGGTCGTTACAGTCCAGTGCGTAGGGCTTCAGAAGGTTCC
AAAGCTCAATTTCAAGGTCCATTGCAAGAATGTCAATACCTACAGAAAGGTATTGCTCAG
CGCAATTTTTTGGTTGCACCAAGCCCACCACTTTTAGAAAATTCAATCAGTTTGCCAGGT
TCCCCTATACATGGGAAAACATCAATTTGCAATACTATGCGACGCACTACAACTCCATCA
ACTTCAACCATTCACCACATTGAAATTCCACAAGAAGCCCTCAAGTCAGTTGTAACGGCA
TTAGATCAATTAGTCATGGAACAACGTATTAGCATAGAAATGGCAAACAAAATTATATCC
ATGAGACAGGTCAGCATGGACATGGCCATGCAATTGGGATTAACAGCATATTGTGGTAAT
GCAGATTCGTTTGGATTACGCATTCAGCAGCAAACCCCTCTGTCGCTTTCAAATTCTAGA
AACAGTAGTAATGCATATATGTCGGAAATTGTAAATGAAAATGACCTAAGCATGGCTACG
AGTGGACCGATAATTAATCAAAGAGGCCCATCGCAATTTTACCATTCTTCGGGAATGTCT
CATGGGGTCGCTGCAGGAGGATTAAACTCTAAATCGTCTTTAGCTTCCAACTATGTGCCG
CAATTGCAAGTGTCTTTGAAAAGTACTGGTTGTCCATCAGGAGGAAGTTCTGGCAGCCAG
TCTCCAGTTTATAACAGCTATAGTGGAACTTCTTCGCCCAATTCTGGTACGACTGGAGGG
ACTATATTTTGTGGAGGCGTTAGTGGAGGATCTTCTCCCTTGCACCAGATTACCAAAGGC
ATTTCATATTTGACAACTGGAGGAGGTGGGTCTATTACAAGAGGTACATCGGCAGCAAGT
GAGATCGCCGCTGGAAATGAACCCTTAGATTTATCTATGGACATATCAATCACTGAAGAT
CCCGAAACACCAATTGGATCGCTAACACCTCAGAATTGGTTTTTACCCCAATCAAATTAT
TATGAATTAAAGCCGCTGAACTTATCTCCTGCGCAGCCCATAAGAGTAGTAACTACTCCA
CCCACATCCCCAAATTTGTGCATAATACAGGAAGAAAATCCTCCTGTACAAATGACACAC
ACAATAAGTACAGGAACACCCTATAGCGGATGCACTGGTGGTATTACTCCTACACCATCA
ACATTAGGTCTTTTACCAGCAAGTGAAGACATTACATCGCCGGGGCAACAGCCTTCACAT
CCTCAAATTTGTTTAACTGATGTACAGGGTAGTGAAATAACTTTGGTTGCGCAGTCTTCT
GAAACAATCCGCGACAGCGATTGTGATTCAATAGAACAGCATGTTATTCCTTTAATGTCT
CTTCAAAGCTTAATGATTACTGAACCTCCTATCGATATGCCATCGATATCTCGAGGAATC
GCGGGGAGAAATACAAATCAAGAAATAGAGCAAACCTCTGCGGCGGTGCAAGCAGGTTCA
ATACAATGCGCTGATAGAAGGGGAAGCGACAAATCTTTGGGATTCTCTGACGATTCGTTA
AGTAATGACTCGAACAATCTTTCACCCAGTCAAGAACCTTCTGCCTCATCGGGTTTCAAA
TCTGATTCACATTCTGAAGTTGGGGACCATACGGAAGGTCATTTAACACCAGATTCAATG
TGCGACTCACGCCGCATGTCAGAAGAAATGTGTTACGAAGTAACGTTACCTTATGAATGC
TCTAACTTAGATCCAACGCGCATTCTTGAAATGGTTAAACAAACCATTGATTCAACAATG
CCACCAAAAGGGTATGTATTACACGCAGCTGATAATACTACTCCAATGCCAGTGTCAACG
ATTTCCTCTACAAACTGGACCAAATCGGCGCTGAGCGGCGGTAGTGTTGACACACCCAAC
CTTAATGCTATGGACTTATCTGCTTCATATAATGCTGCAAATTTAAGTTTGGAATATTCC
AGTGGCCTTCAAATCGAGGTTCAAGTGTGTGAGGGACGCGCCGGTACTCAAAACACAGGT
AAGGGTATTAAACTGAGACGCATTTCAGGCGACCAATTTGAGTATGGAAAATTGTGTCAA
CAACTAATAAATCAACTAAATATGCAACAAGTAGCTGGTTAA
>augustus_masked-Contig947-processed-gene-0.41-mRNA-1 transcript offset:0 AED:1.00 eAED:1.00 QI:0|-1|0|0|-1|1|1|0|398
ATGGCAGACAAGAGCAAGACGCGAATGAATTTAGCGGCTATTAAAAAGGTCGATCCTTAT
GCCAAGGACATAGTTGACACTTCTTCCCATGTAGCCTTTTACATTTTCGATTCGGATCAG
AATGAATGGGAGAAGACAGACGTCGAAGGCGCTTTCTTCATTTACAGTCGAAATGCTCAA
CCATTTCATAGTATTTTTATAAACAATCGTTTGAACACAACATCATTTGTGGAACCCATT
ACCACTCATCTCGAACTGCAAGCCCAAGCTCCTTTTCTTTTGTATCGCAACGAAAGGTCG
CGAATAAGGGGCTTTTGGTTCTATAATAGTTTGGAATGTGAACGCATCAGCAAGTTGGTG
AATGATTTGGTGTTGGCGGCTGGAACTGGTGTATACGACACAACAATTCCGGAGAATGGC
TCTTCCAACAGTGACGTCAAACAAAATAATAATGTGAATATTTTTAAAATGCTGTCCAAC
GCACAACAAGAATTTAACAGTAGTCAAAAACGTCAATTTTCGACCACTAATGATTCTCAG
ACGCCATCCGGCAATGTTTTAAAATTTTTTGAGGCAGCAGAAGTCGCGTATACACCACGT
ATATTACCCAATACATTATCAGTTGAACAACTGGAAAAGCAACAGCGCGATATTCAACCT
ACCCATCAACAAATACAGGTTGAAGATGGAAATACTCAAATATTCAATAAGCCATCAGAG
AGTACAACAAAACGCATTTCTTGTTCGTTGTTGGAAAACACTACTAATACACTCTTAAAT
CATCCTATACCACGACCTGGAAGTTCGGCCGCAACAGTGGAAAATAAATCTGTAATCAAT
CGGGGTCCAGACTTTGGATTCACCCAAGCTCTTACAGCAGCTACTTGTTCCACGGGAAAC
TTACCAGGAGAACAGATTTCTCTCAGCAAAATATTTTCTAATCTTAATTTGCAAAAAAGT
TTGTCGTCGCAACCAATGACTGAGGTAAAACCTGCACTTATGCCACCAACAATGTTTGAC
AAACCAGGGACAACAACTCAAACCACATCTGTTCAACAAATTTTACAACAGGAGCAAAAG
GAACCCTTGAACAAATATCAGTTTGTGCAAGCTTTCAACTATCTGATACAAAATGATGAC
GATTTCGTCGAAAAACTGCACGAAGCGTACTTAACGAAGTTCGGCGCATATCAATAA
>snap_masked-Contig947-processed-gene-0.34-mRNA-1 transcript offset:0 AED:1.00 eAED:1.00 QI:0|0|0|0|1|1|3|0|342
ATGTTTGCTATTTCAGCAAACAATGCTTCGCCCGGATGCAAGGCCCCTGACATACGATTC
AATGTCATAAAACCGGAAACTACAACGCATCAACCCTACGCAAAGTTCGAAACAACCCCT
GCATATTCGCCAGATGACTCGACAACATCAGATGTTGACTTTGTTGAAAGGATTAATATT
GATCTGACAGGACGTCATAACGGCAATCAAATGGGAGGCATTGTGAACCCCTATCAGGTC
AGTATGAATGATCACCATACAACAGCAAATTTGCATGCCAACGACATGGCCGCGACCGAT
GAGGACGAAGAAGAGGACGATGAAAATATGGACAATGATGGGGCTACACAGAAACCAAAT
CAAACCCGAAAAAACAATGCAAAGAAACGCCGCACCAGTCAGGGAAGACGTCGACGCATT
GAGAATGAGAATGGTCAAACACGCGGCAGAGGCAGTCGCTACAAGCGACAAAGTGACACT
GATGACCACAGTGATTCTCTTCATAGTGATAAAATATTGGATATAAATTTGCCACCTGCT
ACAGACGTATACTATATCCGATTTGTTGATACTAAAAAACATCCCACTGAAAATGGGGAA
CTCAAATACAGGATATATAAATGGAAACAAAAAAGTCGCAATATAACATCGCATATAGAA
CAGAAACCTGAAAACCATTTCGGGGCCCATCACAGACATAGGGGAGACAGTCAAACAAAT
GAAAACGTCACTGAGTGGTATAGTTTAAAGGATAAACACCTTGAAGAGCAAATCAACAAT
CAACTAACGGAAGATGTTGATGGTCAAACTGGTGAAAGCGTACCACCATTGGAACAGACT
AAAGAGGTTGATTCTTATGCCCAAATATTCTCGAATTCGAGTCAAAGTGGCGCTTTACAA
CGCGTAAAGCGAAAATCTGGGAAAACTACCGGCGCTCTTAGTCGTCCCAAGGGTGGTGGC
GATTCCAGTTCCAAAACTACAAGTCGCAAAGATAAAGAATATATGGCACATCCTCAAGTC
AAATTCTAG
>snap_masked-Contig947-processed-gene-0.29-mRNA-1 transcript offset:0 AED:1.00 eAED:1.00 QI:0|0|0|0|1|1|3|0|104
ATGGAATTGGATCTGATCAGGTCTCAAAATGGGCCCAGACCTAATGTCTTAGATATCAAT
ATATCTGTCCCTTTATTGACTGCCCCGACGAAACTGATTAGTATCTCAGTGTGTCCATAT
CCTGGTGATCCTCCAAACGGGTTTTTGGCTCCATTGAAGTTTAACTACGAATCTGGCGAC
TATATAAGCGTTCAGTGTCGACCGGGATATATTCAAATTAGTGAAAATGGTGGACCACCT
GAGCGTCCCAAATGTCAGGCGGATGGCAATTGGTCGAGCCGAGTACCAATATGCCGTAGT
TATGAAGAAGTGTAG
>snap_masked-Contig947-processed-gene-0.35-mRNA-1 transcript offset:0 AED:1.00 eAED:1.00 QI:0|0|0|0|1|1|3|0|72
ATGCATATCAATCTGTATGTCGAAACGATGTTACTTCAAATGACTCAGTCTCTTCAAAGG
ATGCCCCACAAACCTTCGTGGATGTTTTTGTTGTTACTAGTTATTGGTGCAATATTTTTG
GATAAGACCTCAGCTAATCTTGAAACAGAAGCACCTCAAACTACAACACCAGAACCAGAC
TACAAATGTTTGTTCTCCTGGCAACAACACTCATATTAA
>snap_masked-Contig531-processed-gene-0.6-mRNA-1 transcript offset:0 AED:1.00 eAED:1.00 QI:0|0|0|0|1|1|3|0|82
ATGGGTCGAAGAATTAATTTAATTGCAATTCTTTTAAATTTTTTATCGTTAATCTTGGGA
AATCATGTGGAGTTTCACATATTAAAACATACCAATGATGCCAATGCCAATGATCATAAG
CTTTTGATAGAAACAAGGAATCTCATAATGGACCTGACTCAGAGGGAATCACCAGCAGTT
CCCGAATACTGGCCCAATGATTTCAGCTTATATAGTTCCTCCTCATTACCAATGGCAAAT
GAACTGTAA
>snap_masked-Contig531-processed-gene-0.9-mRNA-1 transcript offset:0 AED:1.00 eAED:1.00 QI:0|0|0|0|1|1|4|0|88
ATGTTTAGACGAACACAAATAGGCTTTCTTATAGTATTAATAATTATTTCCTGTAACTGT
TTGTTTGGAATTTCAGAGGATACCGATATAACCAAATCTCCCGGAAATGTTGTGCAACAG
AAAATGTTAGCTGATTTGGAAGAAATGAAGAGTTTAATGCAAAATATAAATAGAAGATTC
ATGGATAATATTAATAATATAAATGATACAATTAAAGAACTACCTGTATTTGATGTACGT
TTTGATCCAATACCAGAGAAATGGTAA
>snap_masked-Contig531-processed-gene-0.8-mRNA-1 transcript offset:0 AED:1.00 eAED:1.00 QI:0|0|0|0|1|1|4|0|86
ATGGGTCGAAGAATTAATTTAATTGCAATTCTTTTAAATTTTTTATCGTTAATCTTGGGA
AATCATGTGGAGTTTCACATATTAAAACATACCAATGATGCCAATGCCAATGATCATAAG
CTTTTGATAGAAACAAGGAATCTCATAATGGACCTGACTCAGAGATTTGATGATAAACAA
AAACAAGAAGAATCACTAAACAAAGAAGAATTTTTCATAATATCCTATCAATCGAAATAT
TTTAGAGATGCCGATATTTGA
>snap_masked-Contig531-processed-gene-0.10-mRNA-1 transcript offset:0 AED:1.00 eAED:1.00 QI:0|0|0|0|1|1|2|0|86
ATGACATGCGTCACCTTTTTGTTGGCCCATCTGCTACTCACCATCAAATCACTCTGGACT
CATCCCACCTTAGTCGTAGAGATCCTCGATCAGCACACTTTATCCAAAGATCCAGCAGTC
CTGAACAAGATTCATGAGGGTACTGTAGCTGAGGCAGTAAGAAACTACAAATCCTCTTCT
AGGAATCCGACCAACGCCCTAGCACCGAAGGAAAGGAAACTTAACATGCCATTAAGCAAA
CATGCTACAGAATTACAGTGA
>augustus_masked-Contig53-processed-gene-0.3-mRNA-1 transcript offset:0 AED:1.00 eAED:1.00 QI:0|0|0|0|1|1|10|0|485
ATGGTCACATTGTTTGTATGCCTTTGGGGCGCCCGTCTATCCGGTTACCTGCTGTATCGC
ATTGTTAAATTGGGACGAGATAAACAATTTGATGATACTCGAAGAAATATTATTAGATAT
GCTGTGTTCTGGACATTTCAGGCCGTCTGGGTTTATATTGTCTCGCTGCCAGTAATAATC
ATTAACTCACCACGTCACTCACAACCGAATGCTCCCAAGACGATGACCACATTGGACTCT
GCTGGCACGGGTATGTTCATTATCCCGCTAATCAAGGAAAATTCTGCAATGATGGCCTAT
GATAGCCGCCAATTGATGGTCACATTGTTTGTATGCCTTTGGGGCGCCCGTCTATCCGGT
TACCTGCTGTATCGCATTGTTAAATTGGGACGAGATAAACAATTTGATGATACTCGAAGA
AATATTATTAGATATGCTGTGTTCTGGACATTTCAGGCCGTCTGGGTTTATATTGTCTCG
CTGCCAGTAATAATCATTAACTCACCACGTCACTCACAACCGAATGCTCCCAAGACGATG
ACCACATTGGACTCTGCTGGCACGGGTATGTTCATTATCCCGCTAATCAAGGAAAATTCT
GCAATGATGGTCTTTGGNNNNNNNNNNNNNNNNNNNNNNNNNCGTTTATCACGCCATCCC
AATTATTTTGGTGAAGTTGTCATCTGGTGGGGTATATTTGCCATATCTTTGAATGTTATT
TCGGGTCATGAGTGGGTAGCAATAGCTTCACCGATCTTCACTACCTTTATCATACTCTTT
TTGTCCGGTATCCCTTTGAGAGAACGATCGGCTGATGAGAAATATAGAGATCAGCTGGAA
TACCGGAAATACAAAGCCTCAACCTCACCACTGATACCTGTACCACCGGCCGTCTATGTA
GAAGTTCCAGCCGCATTGAAATTCATACTCTGCTCCAATCCCTATCAGAATGGCTCGGGA
TATGCCGCCAGTTATGCTTGTAATCCTAATGAAATATCCCAGCCCCACACCCATCCTCAT
TCCCATCATCATAATCATCCACATCAACAAATGGTTGCCCACAACAACAATAACAACAAT
AATCATAACAAATCACTCAACGCCGATGATGACACGGAGGATGATGGTATTATTTATATG
CCAGGTCCATCGGCCTCCAAGAAACAACCGCAACATTTCTATCCGGCACCGTCTAAATCA
TTGGAACCCTTCGAAGAACCCTCATCGATTATCGATGTCGAAGAACAAGTCGAAGCCGAA
ATGGAGGAGGACTACGATGAAGATATACCACCCATTGATTTGAGTAAACCGCCCAGTGTG
CAAAGCTTTACGAATAATATTCGAACGGAAAAGGAAGTACAAATTAATGCCGATGACGAT
GACGCTTGCGACGACGAAGACTACAACGGCAACCACAATGATGGCAACGAACGACCATGT
CGTCATGCAATCCTATGA
>snap_masked-Contig741-processed-gene-0.11-mRNA-1 transcript offset:0 AED:1.00 eAED:1.00 QI:0|0|0|0|1|1|3|0|70
ATGCAGTCCTATAAAAATTTATGCCTTAATATAAATATTCATATGACTATAACCTATTTT
ACCTTATGTCTTTTTCACAACTCACAGATTTTGCAAGATATGATGATAGAAATTGACTAT
GATGCTGATGGCACAGTTTCCTTGGAAGAATGGCAACGTGGTGGCATGACAACGATACCT
TTACTGGTACTATTGGGAAAAAATATTGTTTGA
>snap_masked-Contig741-processed-gene-0.12-mRNA-1 transcript offset:5 AED:1.00 eAED:1.00 QI:5|0|0|0|1|1|2|0|67
TAACAATGAAAATGAGTTTATATGTATATGGTAGTTATCGTTTCTCTTTCGTGTGCTACT
TACCCAATAGTACCAGTAAAGGTATCGTTGTCATGCCACCACGTTGCCATTCTTCCAAGG
AAACTGTGCCATCAGCATCATATAAGCGATCGATAACTTCTCATCTAGAAAGTGTTCTTT
TACAAAATCGAGATTTTCTCCCCGAATGA
>snap_masked-Contig751-processed-gene-0.2-mRNA-1 transcript offset:0 AED:1.00 eAED:1.00 QI:0|0|0|0|1|1|2|0|144
ATGCGTTTGAAACTAACGGCTGTATTTACAAGTGGGAAACTGCGTCAGATGTTTCCATTA
TTGCGGGCTGTTGGTGCCAATCTGGAGAAACATTTACAGCAAAAGGGTCCTCATTTTGAG
GTTGAAATGAGACAATTGTCCTCTTTGTATTCGATCGATACTAACAATACGACCATATTT
GGGGTAGCTTCCAATGCTTTGGATAATCCTAATGATAAATTTGCCAATGACATCCGTAAT
ATAGCCACTGCCGATTGGAAGCAATCTTTATATTTCGCCGTAATTTTCTTTATTCCCCAA
TGGGTTCGTAGATTTAAGGCAAAACTTATGAGCCAGAAAACTCAAGATTTTCTAAGGTTC
ACTATTAGTAGCATAGTATCGGAAAGGGAACGATCTGGTTTGAAACATCAAAGAAGAAAC
ACTGGCCAACAATGA
>snap_masked-Contig751-processed-gene-0.3-mRNA-1 transcript offset:0 AED:1.00 eAED:1.00 QI:0|-1|0|0|-1|1|1|0|247
GCCGCAAATAAGCTGGGTGTATCGTCTACAACCGTGCATCGAGCCAAAAAACGAGCCGAA
CTATCGACTTACAAGAAGGTAGTGACTCCAAATCGTGATGATAAACAAAATACGACGGCC
AAAGCGCGATCCCGGAGGCTGTACACGACGATGCTGACGAAGTTTGACTGCGTGGTAATG
GACGACGAAACCTACGTCAAAGCCGACTACAAGCAGCTTCCGGGACAGGAGTTTTATACG
GCAAAAGGAAGGGGAAAGGTAGCAGATATTTTCAAGCACATAAAACTGTCAAAGTTCGCA
AAGAAATATCTGGTTTGGCAAGCCATCTGTACCTGTGGCTTGAAAAGCAGCATTTTCATA
GCTTCCGGGACTGCCAACCAAGAAATTTACGTGAAAGAGTGTTTGAATAAACGTCTGCTG
CCTTTCCTGAAGACACACGGTTGTTCCGTACTGTTTTGGCCGGATTTGGCATCTTGCCAT
TACGGTAAAAAGGCCATGGAGTGGTACGCCGCCAACAACGTGCAGGTGGTTCCCAACACG
CCAGAGCTCCGCCCAATTGAGAAATACTGGGCTATTGTCAAGCGGAACCTAAAGAAGACC
AAAAAAACTGCTAAGGACGAGCAGCAGTTCAAGGCAAACTGGCTTTCTGCGGCGAAGAAG
GTGGACAAGGTGGCTGTACAAAATCTGATGGCAGGTGTCAAGCGTGAGGCCCGGCAATTC
GGATTTGGAAAAGCGAAAGCCTAA
>snap_masked-Contig282-processed-gene-0.7-mRNA-1 transcript offset:0 AED:1.00 eAED:1.00 QI:0|0|0|0|1|1|2|0|59
ATGGAGCAATTCGGTAGTTGTTCTTCTTTTAAAAATCCTTTGGAGTTCAGCGCGGCATGG
CGGTCGCGTGGCATTATTGACATCATACAATCGATCACATTGCAAGATCACTCATTGCCG
ACTGATTCGCAAGTATCATCTGTAACTATTACCATTGTTTCCTCCAGATGTATGATCTAG
>snap_masked-Contig325-processed-gene-0.3-mRNA-1 transcript offset:0 AED:1.00 eAED:1.00 QI:0|0|0|0|1|1|2|0|83
ATGAGTGAAAAACTCATTACCAAAAGCTCTGGTGCCATTACCTTCAGCTTGCAAAACCAT
GAGGACCACCGCCTAGTAATCCACGGTGCATCTCGTGGTCTAGGTTCGAGTCCTAAGGAT
GCCATCTCCACGCTCGTATTCAACGACCGTTGGGAGAAAGAAAATTCCGAATATTTTTGG
GAAAATGTCCTGAAGTCAGTATTAAAGCTCTGGACAAACAAATATTCACAGCAAAGCATT
AGATTAGGTTAA
>snap_masked-Contig263-processed-gene-0.2-mRNA-1 transcript offset:0 AED:1.00 eAED:1.00 QI:0|0|0|0|1|1|5|0|187
ATGCATAAGACGCAAGGTTATTATGACTTGAACTACACAACACCTACAAGTTTGGGAGCT
GGTCGTGATAACTTAGGTTCCGTTGCCTATTCAACAATGACTGATGGTCGTTTTGCCAGA
ACTGACAATAATTCCAGTCCTGTTAGTAATGTTTCAAGTACAATGTCACAACAAGCTGGT
TCTAGTGGACCCATGCTTAATGTTCCTTACGCATATTTCTATGGCGGCAATGTTATGCCT
GGTAGTTTTCAGTATGGCACCCCAGCCATTTATCCGCAAATTCCTGCTGCCAACACAGCT
TCAGGAGGACAATTCCCTAAACCTTCATATAATACAGGCTATGGTTCAACCAACTATGAT
GCACTTTCTCAAGCTTCACAAGACTATACCAACAAAACATACCCCTCAAGTGTGAATCAA
CCCACAAAGTCCCAAAATGTAACAAATCCTCCACAAGCTGGTACAGCTTCGGACATAACT
TCTTCAATGTATGGAAAAGGGCATGTGGCACTTAATAAGGTCAATGGAGGAGGTGTGCCC
GAATGGAAATTCTGCTTTTCATAG
>snap_masked-Contig92-processed-gene-0.1-mRNA-1 transcript offset:0 AED:1.00 eAED:1.00 QI:0|0|0|0|1|1|4|0|83
ATGTCATTATCCTTATATGACTACGAAACTCTTCTGCTGAACTCGACATTTTGCTTGGTG
CCACGGGGGAGACGTTTGGGTTCATTTCGATTTCTCGAAGCCATTCAGGCCGGATGTATT
CCTGTACTGTTGTCCAACGACTGGGTCTTACCATTCGAGTCGAAAATTGATTGGAAACAA
GCGGCGGTTTGGGCCGATGAAAGACTGTTATTGCAGATTTTTCATACTTACAAGCTGGAA
CCATTGGAATGA
>snap_masked-Contig389-processed-gene-0.6-mRNA-1 transcript offset:0 AED:1.00 eAED:1.00 QI:0|0|0|0|1|1|2|0|76
ATGTTTTGGTTAGGTACCATGAACACTATTGCCAAAGATGGTAGAATTCTACCAAAAATG
AGTCGTGTGCTCAAACCCAGTGTCGACCAAACCAAAGTTTTCAGTGATGGATTATCCCCT
CTCAGTAATGCTGGTAACATTTCGGAGTGTTTCAAAGAAGCTAAGTGGATTCACCACTAT
GCGGAACGCCGTTCGTACTCGACTATACAAAAGGAGGTCCCTTGTCATTGA
>snap_masked-Contig389-processed-gene-0.5-mRNA-1 transcript offset:0 AED:1.00 eAED:1.00 QI:0|0|0|0|1|1|2|0|62
ATGCATAGAAATGTGGGTTATGAGCGAGATATGGAATTGATGATGATAATTGTTAATTGT
AAAGGGAAAGGCAAAGTTGTAGCTCTTGACTCGGCCAATGCTGAATATATTAAGTCTGAA
AAATTTCATATTCATGCTAAAAACCCCAAAAAATGGGGTTTTACCAAACAATCAAGGGAA
GAAATGTAG
>snap_masked-Contig389-processed-gene-0.11-mRNA-1 transcript offset:0 AED:1.00 eAED:1.00 QI:0|0|0|0|1|1|2|0|244
ATGACAACATCACTAAATGTTCTCTGCGCGATTTGTAGTGAATATTTTAACAGTAACTCT
GTTATTTACTCCACGACTAAATGTGGACATGTCTTCCATCAGCAATGCCTACTCAAATGG
TTGATACGTTCCAACAATTGCCCCCAGTGTCGGGCTAATTGTCATCGCCATGCTGTCCAT
CGTATATTTTTGAATTTTTCGGAACCTCTGCCATCGGATGAAGTAGAAGATGAGCCTGAA
ATAAGTTTTGATTGGTGCCCACTTAGTGATAACATGACAACAGACGAGATATCTAAATTT
GGCTTTAAATTGGACAACGATAAAAACGGCGATCCCTTATATGCAGCTCGTGTATATTTA
AATGATGACCTACTTCCAGCCTACTATGTTCCCAAAAAGAAAGGGGTTTATTGTGCATGG
AATTGTCGGTCGCATTTCCTTAAAGAGGGAATAGAAATACTAGACGTATCAAATGATGGA
AATGCCGACTATAAATGGATATCAGCAGAAAATGGTGAAATACCTGACAATGCTTTAATT
TTTGGCTACACAGAAACTGGTGAAAATCTTTACTGCAGCCGAACCTTTTGCGAAGGTAGA
GTGCGTTATGGAAAGCTACATCCTTCCCATGGTTGCTGTTATGTACCCCATAAGGAATTC
GAGAAAAACAACAATGTCTATGAAGTATTAGTAAGAGTGCCTAAGGCCGATGAAACATGT
GATTTACAAAGTTAA
>snap_masked-Contig389-processed-gene-0.9-mRNA-1 transcript offset:0 AED:1.00 eAED:1.00 QI:0|0|0|0|1|1|3|0|67
ATGGAAACATGGTTTGCCCAACATGTGTCCAGATCAATCATAAAATTTGTAAATCCTGAT
ATTCTCAGATTGAACATAAACTATGCTATTATAGTAGATGTCCATCATGTCATATTCATT
ATCTTGGCTGATTATCAAGAATACCATGATAATTTTCTTCAAAGAATAGATGACAGACAG
TGGGCAAAGAAAGAGATTTTTTGA
>snap_masked-Contig389-processed-gene-0.10-mRNA-1 transcript offset:0 AED:1.00 eAED:1.00 QI:0|0|0|0|1|1|3|0|67
ATGGAAACATGGTTTGCCCAACATGTGTCCAGATCAATCATAAAATTTGTAAATCCTGAT
ATTCTCAGATTGAACATAAACTATGCTATTATAGTAGATGTCCATCATGTCATATTCATT
ATCTTGGCTGATTATCAAGAATACCATGATAATTTTCTTCAAAGAATAGATGACAGACAG
TGGGCAAAGAAAGAGATTTTTTGA
>snap_masked-Contig505-processed-gene-0.2-mRNA-1 transcript offset:0 AED:1.00 eAED:1.00 QI:0|0|0|0|1|1|4|0|85
ATGTTCTTATATATAGAATTAACAAGTATATACGGCCGTAAGTTCGGCCAGGCCGAAGCT
TATGTACCCTCCATCATGGATTGCGTAGAAACTTCTTCTAAACATCTGCTATCCAGAATC
GAATTACTTAAGTTGCGATCAGATGTGTATAAGAGACAGGTTCATGATGGGCTTATTTAT
GGCAAACTTTTCAATAATCCAAGCAATTCTGAACTATTTTGTGGGAAACTCGAATTTAAT
ACGAAAAAAATTATTTAA
>augustus_masked-Contig611-processed-gene-0.5-mRNA-1 transcript offset:0 AED:1.00 eAED:1.00 QI:0|0|0|0|1|1|9|0|419
ATGGCCCAGAAGCGTTATATTGTCATGATATGGTACGATATGGATTTAGCCGAAAATCGA
ACATCGACATCTGCTGCATCTCCATCATCATCGGGATCAAAACCAATTTTATTCAACATA
CATTTTGACCAGCAAATCTATGACATACGACTGCCCTCCAATGCCACTATAGAACAATTG
AAAAAGAAAGTGCATGATGCTACCGGAGTTCCAAGTTGTCGCCAAGCAATACGCGGCTGG
CCGCCTGCTAAATTACATGATGCTCAAATACCAACTACTCAGTTATCAGCTTTAGGTTTA
TCGGGAGAAAATGAGTTAATATTAATCGATTTAACAGAAGAAGGCTATATGGATTTTGAA
AACGATGAAGTCTCTAGTCGTTTGGAGAAAACTTTTGTACTTACTATTGTTCGACAACCA
AATGGTATACGACATGAATTGAGTTTTTCTGGACGTACTACGGTGCAAGAAGTCAAAACA
AATGTCTATTATGTCACTGATATACCGGTGAGGCATCAAGAATGGACTGGATGGCCTCAT
GGATGCGATAATGATACAACATTGGCTCAATCTGGCATACAATTGGCTCATAATTTTATT
TTACATAATGCTGCGGATAAAATTCGTAATAATACTAACAACTCATCTTCCACCACCAGA
AGTTCCAATGCAATAGGTCTTGATACCGATAGCTCAGCAGATGAGTTTGAAGATGCTTCT
GATTTTAATGCCAGTGAAGAATTCTTCACCGATCCTTTACCAGTTCAACCAACAACAAGA
TATTTAACCGAAGAAGATGCTCGTGCTGCACGTGATCAAGTGAAAGCCGAACAGGATATG
GCCTATGAACAAACACTACAAGCGGACATTGCCAAAGAAGCTGCTAAACGACAAAAAGAA
GCGGCCATAGCAGCCGAACGTCAACGTTTAGAATCTGAAAAGGCTGAAGAAGAAGCAAGA
CGAGAATCAATCCGATTAGTGGCCGAACAATCATTACCCAAAGAACCATCAGACACCGAA
ACAAATATATCAAAAATTCGGGTACGCAAACCAACTGGAGACTTTTTGGAACGTCGCTTC
TATGCCAACAATACATTACAGGATTTATTAAATTTTGTGGCGTCCAATGGTTTTCTTATC
GATGAATATAAAATTCTTTCGAGTTGGCCTCGTCGTGATTTGACAGCCATGGATTGTAAT
CAGACATTGCAAGAATTGAAATTATATCCTCAAGAAACAGTGATCTTGGAAGAACGATGA
>snap_masked-Contig611-processed-gene-0.9-mRNA-1 transcript offset:0 AED:1.00 eAED:1.00 QI:0|0|0|0|1|1|2|0|105
ATGACAGAACTAGTCATATACTACAAAGAACGCAAAATTCCCTATGCCCCAATATTGAAG
CTGAACTTTAAGCCGAATATTGAAGAAAAGGCGAGAAAAGCCTTGTACTCGTATAAAAAG
GCATTCAGTAAGACAGGGACAGATTCCCTTAACGTCATGCTGCATCTATTGCCTTTAGAC
ATATTAGTCAAACATTCAGCAACAACGATGGTATCTGTTGGTATGCCTCTGGCTACCTGC
AAACCCTTAATGCGTGGGAAGGCTGTTATGATGGCGAATGACCGATGGGAGAATTGCAAG
GACGCCAAGGAAATATAG
>snap_masked-Contig222-processed-gene-0.2-mRNA-1 transcript offset:0 AED:1.00 eAED:1.00 QI:0|0|0|0|1|1|2|0|85
ATGAAATATCATAACGTATATCAGATCATTCACAAGGCCCCTGTGATATCAAAGCATACC
CGTTCACCCACGCTGATAATATTGTTACCAACATCTGCAGGTAGGTATTTGGAGCGTTTC
CATCATCGTAATCATCAGAACCGCAACACGCCAGCACCAACAACCACCCCAAAACCGCCA
CCAACCAGCTTCACTTCCGCTGAGAGCATATATGCTGTTAGACTAAAGTCTCAAGCATTG
GGAAATGATGAGATGTAG
>augustus_masked-Contig846-processed-gene-0.6-mRNA-1 transcript offset:0 AED:1.00 eAED:1.00 QI:0|0|0|0|1|1|2|0|534
ATGCGCTGTTTTGTATTAGTGGCTACTATATTGGCAGTACCGGTTCTATGTGCCCAGGAT
GGATACAAGTATCGAGATCCTGCACCTGTTATCGAAAAACAAGGAATAGTCGCTGTTGAT
GTACCTTGCCAACATGTTGCTGCAGGTTCTTACAATTTTGATGCTAATGCAGCAGCTTTA
ATAAATTCCCAAACCGATGCAAGAATTGTTAACAAAAAAGGACATGTTGTAGCTGAACAT
AATTTGGAAACTGCTGCTAGTGGTTATAGTCCCCAATTCGGGTCAGTTGTCAAGGGAACA
GAACAGGGCAGCACCAACACATTTGTCGCTGGTCAAGGATATATACAAAATGGATTATCT
TCAAGTCATTTCCAAACGGGTCATTCCATAGTGCCTCCCTCTGGAAATTACATACCTCTG
GCCCAACTTTCTGCTCCACCGCAGGTTGCTCCACAAGGACATCCAATTAGTCAAGTTCCC
CCACCGGTGTCTTTAGTAAGCCAAAGCTTTGGTTCTGGTTCCAATTATGCCCAAGGATAT
AACTATCAACATGTGAGCAGTGGATATCAATATGCACCCAACTATGCTGGATCGCAAACT
GCTCAGTTTGGAGTTCAACATTCGTCGAACCACGGCGCCAACTTTGGTGGAGCTAACACT
TTAAATCATGCTGGCCACCATTCGGCCAATTTTGCTGGCTCAAATGCTGCCCACAGTGTA
GGAGCTCACTCCGCACATTCCACTGGTCACTATGCCTCAAACTTTGGCTCTCAACAAGCC
GCTTCCAACTTTGCTAATCAGCATACATCGAATTTTGCCCATCAACAACAGCACAATTTT
GGATCACAACAAGTTTCAAGCTTTGGCAACCACCAATCTGGGGCAATTTCTAGCTTTTCT
TCGTCTAGCCTAGGTGCCGAAGGACTCAATGGACAATTAGGTCATGTTATACGCGAAACT
GTTGCGAATGCTCCGCTTGATCCGCTGGCCGAGAAACATATTTATGTTCATATTCCACCC
GAAGATCTCGAAGGTAATAATGATCAGGCAACATTAGTAGCACCACAATTTTTGCCTCCA
CCCAAGAAACACTACAAAATCGTGTTTATTAAGGCTCCCAGCCATAATCCACCAAATTAT
AGCCAATTGGCTGCAGCTGCCGCACCCAAGGTAGAAGAGAAAACTCTCATTTATGTTCTA
TCAAAGAAACCAGATGAACCTTCTATTGCCCAGTTGCAAGAGCTCTCACAAAATCTGCAC
AAGAGTAGTAAACCTGAAGTTTACTTCATCAAATACAAAACACAAAAGGAAGGTGAGGCT
ATTCAGAACCATATCACCAATACCGTGGGATTAACTCCAGATCAAGGAAGTGGTACAGAT
GCCAGTAATTTAATTGATATAAGAGCAGGTGGTATTAGTTCCGGATTGAACGCAAATGGC
GGAGCCAGCTTTAGTGCTGGTGACTCCAGCTCTACTTCTAGCTTTAGCTCTGGAGGTTTA
ACAAATAGTTTCAGTTCTAGCGAAAGTTCCAGTTTTAGTTCTACTTCTGGCGGCTCCTTG
GTAGAGCGTAAAAAGCATGATTTGTATGGCGTGCCATTGCAGTAA
>snap_masked-Contig609-processed-gene-0.4-mRNA-1 transcript offset:0 AED:1.00 eAED:1.00 QI:0|0|0|0|1|1|3|0|71
ATGGGGAGAGAAAGTGGAGTGAGGTACTGCACTACATTGAATTTTCAGTTATCTATGCGG
GCCCATTACTCGGCATTGTATTGGGTATATCAGTGCATGGGACAAAATCTGAATGCCTCA
TTTTTGATATTTGGATGGGTGGAAATTTTACCATCGACTACATTCTATTCTTTGAATCCG
ATTTACTGGAAAGCTTTACGCAGAGAAGGAATGTGA
>snap_masked-Contig615-processed-gene-0.2-mRNA-1 transcript offset:0 AED:1.00 eAED:1.00 QI:0|0|0|0|1|1|2|0|79
ATGGCCCATTTCAACTTAAACCGCACACTAGATATGCTAATGTTCTCGAGACGTCAGATA
TCACTCCTGATATCTGCTATAACGGGTCGCTGCCTGATAGGCGATTTTGCAAAAACTATT
GGCGCGAAGTATAATGACTATTGTATGAGCTGTCATGATGCGGAGGAAAAGAATCAATTA
AACACCTCTTGTGCTTTTTATCGTTTATCGGATCACCGTCCTATGGTCGACCAATTGTAG
>augustus_masked-Contig800-processed-gene-0.21-mRNA-1 transcript offset:0 AED:1.00 eAED:1.00 QI:0|-1|0|0|-1|1|1|0|496
ATGTCTACCGACATTGAAATAACCAGTGTTTTGGGGGCCAATGGTCAACCATTGCCTATA
CACGGTACCGGCTTGGGTTCCACTTGGTCAGCACCGGTCAAACAGGAACGTGCCGATGAT
GCTGAAATTCAAGAATTGGCCGCCAAAATGAAAGAAGCCCAGAAAGATGCTCTAGCCAAA
CAGCAACAACAGGCTGCTCAAATGGCCTCACGGCAGGCCCTGGTAAATGGTCAAATGCAA
CCGCCCGTCAATGCCAATGGCCAGACCAATATTCTCAACTACTTAAATCGTCAACAAAAA
CCCGCAAATGGTTCGGTGGTAGCGGCGGCCAATGGCCGTTCATCCAGTACCGATGACAAT
AAAAAGGCCCCCAGTGATGAGGAATCACAAAAGGGTCATTTTGGTTGGACCACCTTTGGC
AAAACCTATATACCCTATATCTATAGGCAAACGGAGAAATACTGTTCGGTTCGCATGATC
GAATTGAAATTGCTGGGCAAATATCTTAATTGTCTACATCCGGATATCTATTCTAGTTGT
ACGTGTGTACGTTCCTATTACATTACCGAAGCCGAGGCTAGACTATTCATTGAAATCAAT
CAGAGGCATTGTGATGGTGAATTTGGTCGTGATATGTTTACACAAAAGGATTTGGTGGTG
CGCCTATCAGATGCCACAAAATTCTATCAATTCCTTGACATTTGCTATCGTAAACTTATC
TCGGGCAGCAAATCACCTTCGGAGAAATGTGGCTTTATACGCATTAACAAAGAATCTGTA
GTTCCTTATACGGTGCGCAATGGCGAACAGGTGGTGCCTCTCTTCTATTTTGAGGGCGAA
ACGGAAAATCTCAAACAAAAGGCTGACCTGTTGTCTGGTTGGGATCTGGCCTATTTGAAA
TTCTGTTGCAAAGTGCAAGGCATACGCAATGAATTGTTTTCCAGTGAGAATGTGGCCGTT
ATTAGCCTCACAGACATCAAAAGCTATTTTCCCAATGGCACTGAATTCGAAGATTATTGG
CCCAGTAAAGTTGTGGACTCTAATCTGCTTATAGGCAATCGTACAAATGCCAATAATTCA
GTTAATTGGACGCGGCAGCCTTCACAACCACCACCCAAAGTGCTCACCCAATCTACCCTG
CAACAAAAACAACAGCAACATTCCTCAGCAGCAGCGGCAGCAGCTGCTGCCGCTCATCAT
CAACAAGTCATGAAACGTGGTTCAGCGGCAGCAGCTCAAGCGGCCAATGCCTATAACAAT
GCCCAAAATATTTTGCAACAACAGCCAAATGCAGCCGCAGCAGCCCAGCGAATGCATTCG
AATGCCTTGGCGGCGCAAGCCACAGTACAGGTGCTTATTTTTCTACTACTATTTCTTCTA
CTTCCACTTCTATCTTCTACTTCCATCTGCTTGAAGACTACTAGTACTACATTGGCAGAA
CATCTGCTCCACCAAGTAGTCCTGTCCAAACTGCCACAACACTGTTACTAA
>snap_masked-Contig800-processed-gene-0.9-mRNA-1 transcript offset:0 AED:1.00 eAED:1.00 QI:0|0|0|0|1|1|3|0|161
ATGTATGTTGAAAAAGCTCTAGCGTCTACAGGAAATCGTGGAGTTCAAATAGCTTCAGAT
TGGCTATTGGCTCATGTAAATGACACGACTCTCGATGAATGCACACCTCGTGAATATATT
CTTTACGCATGCCCTACGGGACCATTTCTGCAACAACTTGAAGACTTTTGGACCAAATCA
AGACAATTATGTGGATGGAATGGAGCTCATAACTACGTGCCTCACATCACTCTAGTTTCT
TTCTTTAAGGCTCCAGATGAATGCTCCCTGCAGTTGTCAAAAGCTCTAAAGCAAGTTGTG
GATATGACCGGAGCTCTATTGGATCGTCCAATTAAATTAGAACTATATATGAGTCAAAAT
TTTATGGGCTTCTTTGTGGCCGAAGATGATGCCAATTACTTGAAACGTTTGGCTTTGCAA
TACGTGAAGGAAGTTTCGAACTCAAGTATGTTCCCCTCATTGCCTTTTTCCCTGATATGT
TGCTAA
>snap_masked-Contig800-processed-gene-0.18-mRNA-1 transcript offset:0 AED:1.00 eAED:1.00 QI:0|0|0|0|1|1|5|0|365
ATGGGTCATCAAATGACCCCAACGGAAATTGGTGTTCTTACCGCAAACAAGGTTAGCACA
CGCCAATTTAAAATTGTGGCACCTATAAATCCCGAGAAGCCAATTAAGTATGTGCGAAAA
GGCATTGATTATTCGATTCTTGATGATATCGGGCATAGTGTGAGTACCAATCAAAATAAT
CGTAATCAAAAGCATCGTGGTTCTTCCCATGGTTCGGTACAATCATTAGCTCAACCATCA
TCGGTAGTTGGACCACCACCAACAACAAAACCACCAACACCACCCCAAATGTCACGTGGA
AATACTGGCACTTTGGGCAAATCATCGGTCAGTAATACTGGTACATTGGGGAAGAGTTCA
CGAGAATATCGTACTCCACCAGTGGTCAATCCTCCACAAGTACCTTCTCATTATGCTCCC
AATTATCCGATAGGACATCCAAAACGTTTGTCCACAGCTTCTTCAAGCACTACAGCAACG
GGTGTTAGTAGTACCGGTATAGGAGGATCAACTAACAATGAACGCGGTTACAGTGCATTG
CCAATGCCGCCCAGTCAACAAATAGCTACACATGTCAATTTGCCATCAGCTGGAATGATG
CAATCATTACCACCACCCCTAACGACAACCTATGATGATCGTAATAGTATGCCACCACCG
CCTTCCCCGTTGACGGTTTCTCAACATGAAATAACAGAACAAAGTCATATTGGTATGCAT
ACATTGGGTCGTAATCATAACAGGAACCATTTCAGTTTGAACTTTGCTAGACCAGGTTCA
CAATCGCCACCATTGCCACCACCTCCTCCACCAGAGGAAGAACATCAAGACTTTGGTAGA
CCTCGCAACTCTGCAGGACAAGGACAATTGGCTCCAATAGTACCCGATGATCAAAATCTT
CCGGGATGGGTGCCCAAGAATTATATTGAAAAAGTGGTTGCAATTTATGATTACTATGCT
GACAAAGATGATGAACTCAGCTTCCAGGAGAGCTCAGTATTATATGTTCTTAAAAAGAAC
GATGATGGCTGGTGGGAAGGTGTTATGGATGGGGTTACTGGCCTATTTCCAGGCAATTAT
GTTGAACCATGTGTATAA
>snap_masked-Contig800-processed-gene-0.14-mRNA-1 transcript offset:0 AED:1.00 eAED:1.00 QI:0|0|0|0|1|1|3|0|122
ATGTCACCAGCATTACTGAGGTGGGATAATCCACCGCTGAAAAACTTTTGGTGTTCGGTC
GTAGCAGGAATCGAACCCACGACCTTGTGTATGCAAGGCGGGAATGCTAACCATTGCACC
ACGGTGGCTCCGATTGTCTTAACATTGTTATATTTTATCCGCGTGTATAAGGTCAAAGAA
GAAAAACAGACGCAATTAATTCCTGGACAACACTCCACCTCAACTTCCAATAGCTCTTTA
ATTGACTTCGATGGAATTCAACATAGATGGATTGATTTAATAAAAGCAACCCTGGAAATA
AACAAATTCTCGGCTCGAAATGAGAACATAGTACCCACTTTAAGGAGGAAACGCACTGAT
ACGCAATGA
>snap_masked-Contig800-processed-gene-0.16-mRNA-1 transcript offset:0 AED:1.00 eAED:1.00 QI:0|0|0|0|1|1|2|0|114
ATGGCTAATGCTACTTTACCGCCACGTAAAAATCAGACACCTACAAGGATTTCCAAGCAG
CATTTAACTCCGATTCAAACTCTATTACAAATGGGCTTCCAGAAACATAGAGCCTTACAG
CGACTGCTACGCGGTATACAACGATTTCCCGATGAGACCGCACCACACCAGGGAAAACAA
GCAACTATTGCATCAAGTTGCTCATATGTATCGCTAATGACTACGCACGCAATTGTTTTG
ATGCATTGTTTTGTTTTTATAATTGCCAGCGAAGAGGCATTGTATTGCAAAAAAGCAAAA
TTAGTATCGTTTCGTTTTATAATCAACATCAACAAACATAAATAA
>augustus_masked-Contig256-processed-gene-0.2-mRNA-1 transcript offset:0 AED:1.00 eAED:1.00 QI:0|0|0|0|1|1|2|0|224
ATGGATTACGCCAACAAGCGATCGTGGTGGTCAGTAGTACTGATTTTGGTTGTAATAACC
ACAACAACCAGACAACATCAAGCAGGGGCAGCCAGCCTCAACAATGGTCGCGATGACCTA
ATCAATAATGAGGAAGATGCTCGTCGCATTATCGGTCAATTTTATAATTATGTTGATGTC
ATAACCGGTCTCAAGTTGGATAATATGCTGAAATTGACACAAAGTTTTGTACAACAATTA
CTCGATTCCATACCCGTTAATGATCATGGCAATACGGCCCAAATGTTGAAGGACTATATT
CAAAAGTCGGATAATCTACGTCATCATGATGGCACCGTGGAGGAGAAAGAGGCTTTACTT
ATGGAATTACAACAATTGATAGCCACTATTAAATCGGGTTTGGCCAAAGAGGAAAAAGAG
GATATCATATTGCGTCGTGGCCTTTTGGGCATGTTTGAATTACTTGCTCGCCTTTCCATC
GAGGAGCGTAAATTCAATGATAAATTGTCCAAGGCGGCAGTTTTGTTGCGTGCCCGCATG
AGCGAAGAAATTTTGGATAGTCATCGAGAACTTTTCGATTTGCTGCAAGGTATACAAGAG
ACACAGGATATTGTAGTAAGAGAGAGGCTATTTGGTCGTTTCAAAGAGATTCGCTATTAT
CATACATCACAGTGA
>snap_masked-Contig854-processed-gene-0.3-mRNA-1 transcript offset:0 AED:1.00 eAED:1.00 QI:0|0|0|0|1|1|3|0|230
ATGTCACAGCATCCGAAGAAGGATAAAGAAACAAACAATGCGCGACAAAGGAAAAATGTA
GAGAATTCTCACAAGCAAAAGACCTCAAATCAAAGCTCGTCCTCCAACTCCTCCCTTACC
TACCCCAATTCGTCCACAAAAAAGGAATCGCCCACAAAGTCCAAGACATTGGAGAAACAA
CCTCCTCAACACCAACATACCAAGAAAGTTAACAACGGAAATCTACCATTGAATATGAAA
CAAACAAAGCCCTTGAGTAAACAACAAAAGGAGAAGCTCAAAGCCGAACGTGAAGCTTTA
GTATTATGGAGACATCCAATAAAAACATTGTCATATTGTAGTTTAGAAATAATTGAACTT
GTTAAGACTTTAGGCAGAAAATTATTACAAAGAAAAATATGGATTTGTGTATATGCAATA
TTAGCTAGTTTTATAGCTATATGTTATCAATTACCAGGACCCCATCAAGTGGTTGTGGAG
TTTCTTAAGCAAAATACATGGTTTGTGGTCTATTGGACTGGTTTGGGTATATTATCTTCG
GTGGGTTTAGGCACCGGTCTACATACATTTTTGCTGTACTTGGGCCCACACATAGCCAGT
GTGACTTTGGCTGCATATGAATGCAATTCATTGAATTTCCCCAAGCCACCATATCCAGAT
GATTCAAAAACCCCCAATTCATATAATGAATGA
>snap_masked-Contig928-processed-gene-0.5-mRNA-1 transcript offset:0 AED:1.00 eAED:1.00 QI:0|0|0|0|1|1|4|0|89
ATGAATGCAACAAAAAGTTTGGAGATTAGACTAAAGATTTGTCAGACATTACAGAGATTT
GCCAACATTACAGAAGCATATGTGGAACACCATTGTGCTTTTTTGAATAGATCTATGCAT
AAAGCGTATGCCAATAATTGTATCACAATAGCAATATTTGATGAAACATTGATGATGACT
AAAGATTTGCCAGAAATGTCACCAGCATTACCAAAGGATATGTGGAACACCATTGTGCTT
TTTGGAATAGATCTATGCATAAAGCGATGA
>snap_masked-Contig928-processed-gene-0.6-mRNA-1 transcript offset:0 AED:1.00 eAED:1.00 QI:0|0|0|0|1|1|2|0|60
ATGTATATTCAACCTTTGGCAAAATCCGCTGCTGCCACACGGGCATGTCGCTCGGAAAAT
TCATCCCAGCTTATACCGCATGAATACGGTATACCGGGCGTACTGCTACTGGGTACTAGA
TCTGATGCACCGCCAACAGCGCCACCCGCACTGCCACCGCTACCAGCACTTCCTCCCATA
TAG
>augustus_masked-Contig928-processed-gene-0.4-mRNA-1 transcript offset:0 AED:1.00 eAED:1.00 QI:0|0|0|0|1|1|5|0|789
ATGGGTGGCAATAGTACGGCTGCATTTAGCATTGGCGGCTATATGGGAGGAAGTGCTGGT
AGCGGTGGCAGTGCGGGTGGCGCTGTTGGCGGTGCATCAGATCTAGTACCCAGTAGCAGT
ACGCCCGGTATACCGTATTCATGCGGTATAAGCTGGGATGAATTTTCCGAGCGACATGCC
CGTGTGGCAGCAGCGGATTTTGCCAAAGCTTGTATTAGTTATATAAATGGAGGTCTATCG
CCCGACGAAGCCCGCAATCTGACATATAGAAATTTTGGTCAAAAATTTCTGGAATCATTT
GCGGAACATTATGAAAAAGAATTTCTTCGAAGGAGGAGTAATTTAAAGGTTGGCAACGGT
GTCCTGGAAGAATTGGAATATACAGAAGAACAACCAAAAATCTTTCCAAAAACATTTTTC
CGTCGGCTATCATTTAAGGGACTGAGAAAGGGCAAGACACTCTTTCACAAAAGCTCCGAT
GAGGAAGGCTCAAGTAAACACAATAAGAAATTTGCCAAAATTGTTGTGGAATGCCAAAGG
GAAGGTATCGTAAATAATCTAACACCTGAGAGTTTAGATCAACCGACTGGAACACAAAAA
TGGGAAAAATGTCGACTATGCTTGGTAAAAGCTGTAGGAGGATTTATGTTAGAGTTCTAT
ATGCCACCAAAAGCTGCTAAGCCCCGTTGCGGTGTTTTTTGTTTCCTAATATCGGAGGCC
CGTGAGACAACAGCTCTAGAAATGCCTGATCGAGAAAATACATTTGTATTAAAAGCCGAT
AATAATATGGAATATGTTATTGAGGCTCAAAGTGCCGAAGACATGAGAACATGGTTGAGC
ACAATCCAATTTTGTATGCGTAAACCACCCACACAACAGCCAACAACGGAAACCGAGGTG
ATGGCCGCTGCTATGCAAGCTTCCCCAATTATAGTAAATCCCAATACGGCGACAGCAACG
GGGACAAGTAGTTTATTGAATGCAGTTCAAAATCCCCAGTACCATCAACAGAACGCCATA
GGCTCCAATGGTAATGTTGCGCCAAGTAGTTCACTATCAGAAAATGCTCTCTCCTCTATA
ACGGCGGGTGGGGGTGGTGGAATAAATGCCGAATCTGCTACAGATATTGCTGCCTGCACA
CCATCCAATGCAACAACATACAATACAAGCGACATTCAACATAGGCGAGGTGAACAACGT
CTCTCCACCTCCAGCAATATAGATCCTGGTGATGGATTTCAAGATCCCGATGGTGATGTT
AATGTAGCAGATATAAGCAATGAAATGCGTCAATATCCTTGGTTCCATGGTACACTACCC
AGATCTGATGCGGCTCGTATGGTTTTACAAAACGAGGCTCAGGGTCATGGTTTCTTCCTA
GTACGTCAGAGCGAGACACGCAAAGGGGAATTTGTGCTCACCTTTAATTTCAATGGACGT
GCCAAACACTTGCGCATGACCTTGTCCGATAAAGGCCAATGTCGTGTACAACACTTGTGG
TTCCCCTCCATACAGGAGATGTTAGAACATTTCCGTCACAGTCCTATACCATTGGAATCG
GGTGGTACATCAGATGTTACCCTAACTGAGTATATTCACAATCAAGGTGTTCCTTATAAT
ATGCATGGCACAGTGGTTGGTGGTGGTGGTGATTTGAATGGAGGAGCAGCAACTACAACA
GTCGCATCAGAGAGTGGTGCTGGTGTTGAACAACAGCAAGATCCATCACCGAGACATACG
CAGGATGTAATCTCCATGAATTGTAGTGTGCGTTTAAAAACAAACGAAATGGATTTGGCA
TTATTATTGGCAGCCGGTGTGGCCACTCGTCATTATCAACATCAACAGCAACCACAACAA
CAACAAAATCACTCACAAAACCAACAGAGCGGCAACAACAATGTCATCGAATCAAATAGC
AGTGGCATTACAACTGCAACACCCCAATTGAGCAACAACAACAATACAACAATGATCACC
ACCACAGCACAAAATCTTAATCATCAGTTCAGCGATACTACAGAGAATTTGCCATTTGAT
CACACTCTGGTGGGAATGGGAAATGTTGTATCATTGCCACTAGAGAATATAAGAGATTCA
GCATCGCCCACACAGTTAGGTATGTCAAATGCTGCTGTTGCTGCCGCTGCTGATTTAAAT
CAGTATTTACGAGCTTCAAGTGTATCGTTACAATCACAAAATACCATCACCGGTGGTGGC
GGCGGTGGTAGTGGTGCTGGAGGCTCTGGAAGTGGCGGTAGTGGCGGTGGAGGCGTTTCG
CAACAGCGTCAATATCAACAGCATGCAACATCATACAATGATACAAATACTACACCACGA
GCTGTGGATAATCAATATAGTTTTGTATAA
>snap_masked-Contig424-processed-gene-0.7-mRNA-1 transcript offset:0 AED:1.00 eAED:1.00 QI:0|0|0|0|1|1|3|0|122
ATGGATTGCGTAGAAACTTCTACGAAAGACTGTCATCCACAATCGAATTACTTGGGTTGT
GGTATCTTAAAACTTCATTATTCCTGCATGGTTGTTGGATACCATATACTAACATCACGT
ACCAAATTTCAACCGAATGGGAAGAATTTTGCTCTTCCAAGGGCTCTGGAGGTCAAATCT
GGGGATCGATGCTGGTACACATCTAGTCTCAAACCCAATTTGAGACGTTTTTTCGAAGGA
CCATATGATGAACTCTTCTCTGCCCAGTTGAAAGTTCATGAATTTGAGGGAGAAAGCCTT
TCCCAACCAGCGCAACCACGCATTTATAACCATGTTGATACTGTGGTGCGAAGCTGGTGG
TATGATTAA
>snap_masked-Contig424-processed-gene-0.8-mRNA-1 transcript offset:0 AED:1.00 eAED:1.00 QI:0|0|0|0|1|1|2|0|76
ATGTTCTTGCACAATGATGGTGCTTGCTTTGCCGGTAGACAATTGTTGTTGCACTTTAGT
CCGCCTTTTGAAATTGTCTTATGCTGGTACACATCTAGTCTCAAACCCAATTTGAGACGT
TTTTTCGAAGGACCATATGATGAACTCTTCTCTGCCCAGTTGAAAGTTCATGAATTTGAG
GGAGAAAGCCTTTCCCAACCAGTGAAAAAACCAGGAAACTTTCGTTTTTAA
>snap_masked-Contig424-processed-gene-0.9-mRNA-1 transcript offset:0 AED:1.00 eAED:1.00 QI:0|-1|0|0|-1|1|1|0|335
ATGCCTGGTTGGATCGGTTTATATACCCTGCAATCACCCAACTCGCAGACTTTAGAATCC
GACTTGGAGAAATTACTTCAACTCTCTATGAGTTTTGACGGCTTTATACTTGGAGGAGAC
CTCAATTCAAGAAATCCATCATGGGGTGACACCCTCGAGAACTCAAACGGGAAAATTCTT
CTTAACTGGCTAGAAAATCATCCATTGGATATCGTCCGTCTTTGTGATTCTTCGCCTTCT
TACCCCAATGGTCCCTCCTTCCTGGACCATTTTTTAATCAGCTCAAACCTGATAAATAGT
AACGCGACAAACTACCAAATATCAACATTACCATCTTTTTCGGATCACTTTCCAATTAAA
CTCACCTTAAAATTGGACCATACTGGTCTTATTTTGAGAACCCCAACAACTATTACTTCT
TACAAATCCACCAATTGGGAAAATTTTCGCCGTGACATGGATTCAGCTTCAAATCGCCTA
CTACCTCAGCTTAACGACAACATAGGAAATGATGAAATCGATTATTTAATTGACGAATTT
AATGAAAATTTCAAAATGATACATAACTCACACTCTCAACAAATCCAAATTGACAACAAC
AAATTCCCATTGTCAGAAAGGACGAAAAAGCTGTACAAAATAAAACACAACTGGCAAAAG
CAATTGAAGAATATTTTCCATCGCACTGGGAATAGACGAAGTAGTGAGTATGTTATCCTC
TCTAAGCAAATTCAACTCCTGAAAACAATAATTAAAGAATCAGTTAATATTGAACAGGCT
GAAAAATTCAAACAAAAATTACAAAATATAAATCCTGGTCCGTCCGCCTTCAAGGAAATT
TATAAGATAACGGGGAAAACAAAATCCCCATTTTGTAACCAAATTGTTATTAATAATGAC
ATTTCCACAAATTGTAGTGAAATTGCCAATCATTTCCAACAATATTATTCCACAGTCTTC
CAACGTACAATTCCCCTTCATCCTGTACCGGATTTCAACACAAAA
>snap_masked-Contig424-processed-gene-0.13-mRNA-1 transcript offset:0 AED:1.00 eAED:1.00 QI:0|0|0|0|1|1|2|0|196
ATGAATCCTCCAGTACATGCAGGCAATGCAGCCTTGGGAGCAGCAGCAAATAACGCTGGC
CTAAGAACCCTAGACATCAATCCCTTAACATACATTGAGAAGTTAAGAGAGTTCGATGGA
AAAAAGGAAGATTTAACTTCCTTCATAACGAATGTAGATGATATTATCCCTACATTAATG
TTATATAATGAACAGGCACAAAGAATGTGCATGAATATTGTGAAGTCAAAGCTGACAGGA
AAAGCAAGAAGAGCTATGAAGATCCATCCCCACTTAACAGTATGGACAGACATTAAAGCG
ATGCTAAACACAAATTTTGGTGGATTTTCAACGTTAGCAATTTTAAATCAAAAATGTGGC
CAAGAAAATAGAATAAATGAAGTTAGTAGCAACATCCAAGTCGCCTTACAAACGTTTACT
ACCCGTCTTCCCATTCATATGAGGACAGTGTTATGTGTCTTAAAACCTAACACTACGGAA
GAGCCTTTGTTCGAATTAAGCTCAGCAGGATTCCTTAACCAAGAGAAAACTAAACCAACA
CAACAACCATTTATACCACAACAACAGCACAATTCAAACTACAACAATTAA
>snap_masked-Contig424-processed-gene-0.19-mRNA-1 transcript offset:0 AED:1.00 eAED:1.00 QI:0|0|0|0|1|1|2|0|196
ATGAATCCTCCAGTACATGCAGGCAATGCAGCCTTGGGAGCAGCAGCAAATAACGCTGGC
CTAAGAACCCTAGACATCAATCCCTTAACATACATTGAGAAGTTAAGAGAGTTCGATGGA
AAAAAGGAAGATTTAACTTCCTTCATAACGAATGTAGATGATATTATCCCTACATTAATG
TTATATAATGAACAGGCACAAAGAATGTGCATGAATATTGTGAAGTCAAAGCTGACAGGA
AAAGCAAGAAGAGCTATGAAGATCCATCCCCACTTAACAGTATGGACAGACATTAAAGCG
ATGCTAAACACAAATTTTGGTGGATTTTCAACGTTAGCAATTTTAAATCAAAAATGTGGC
CAAGAAAATAGAATAAATGAAGTTAGTAGCAACATCCAAATCGCCTTACAAACGTTTACT
ACCCGTCTTCCCATTCATATGAGGACAGTGTTATGTGTCTTAAAACCTAACACTACGGAA
GAGCCTTTGTTCGAATTAAGCTCAGCAGGATTCCTTAACCAAGAGAAAACTAAACCAACA
CAACAACCATTTATACCACAACAACAGCACAATTCAAACTACAACAATTAA
>snap_masked-Contig424-processed-gene-0.20-mRNA-1 transcript offset:0 AED:1.00 eAED:1.00 QI:0|0|0|0|1|1|2|0|195
ATGAATCCTCCAGTACATGCAGGCAATGCAGCCTTGGGAGCAGCAGCAAATAACGCTGGC
CTAAGAACCCTAGACATCAATCCCTTAACATACATTGAGAAGTTAAGAGAGTTCGATGGA
AAAAAAGATTTAACTTCCTTCATAACGAATGTAGATGATATTATCCCTACATTAATGTTA
TATAATGAACAGGCACAAAGAATGTGCATGAATATTGTGAAGTCAAAGCTGACAGGAAAA
GCAAGAAGAGCTATGAAGATCCATCCCCACTTAACAGTATGGACAGACATTAAAGCGATG
CTAAACACAAATTTTGGTGGATTTTCAACGTTAGCAATTTTAAATCAAAAATGTGGCCAA
GAAAATAGAATAAATGAAGTTAGTAGCAACATCCAAGTCGCCTTACAAACGTTTACTACC
CGTCTTCCCATTCATATGAGGACAGTGTTATGTGTCTTAAAACCTAACACTACGGAAGAG
CCTTTGTTCGAATTAAGCTCAGCAGGATTCCTTAACCAAGAGAAAACTAAACCAACACAA
CAACCATTTATACCACAACAACAGCACAATTCAAACTACAACAATTAA
>snap_masked-Contig424-processed-gene-0.17-mRNA-1 transcript offset:0 AED:1.00 eAED:1.00 QI:0|0|0|0|1|1|2|0|177
ATGAATCCTCCAGTACATGCAGGCAATGCAGCCTTGGGAGCAGCAGCAAATAACGCTGGC
CTAAGAACCCTAGACATCAATCCCTTAACATACATTGAGAAGTTAAGAGAGTTCGATGGA
AAAAAGGAAGATTTAACTTCCTTCATAACGAATGTAGATGATATTATCCCTACATTAATG
TTATATAATGAACAGGCACAAAGAATGTGCATGAATATTGTGAAGTCAAAGCTGACAGGA
AAAGCAAGAAGAGCTATGGAGATCCATCCCCACTTAACAGTATGGACAGACATTAAAGCG
ATGCTAAACACAAATTTTGGTGGATTTTCAACGCAACATCCAATCGCCTTACAAACGTTT
ACTACCCGTCTTCCCATTCATATGAGGACAGTGTTATGTGTCTTAAAACCTAACACTACG
GAAGAGCCTTTGTTCGAATTAAGCTCAGCAGGATTCCTTAACCAAGAGAAAACTAAACCA
ACACAACAACCATTTATACCACAACAACAGCACAATTCAAACTACAACAATTAA
>snap_masked-Contig424-processed-gene-0.11-mRNA-1 transcript offset:0 AED:1.00 eAED:1.00 QI:0|0|0|0|1|1|4|0|172
ATGGAACGGCAAAGAATGATTTTCAATTTATTTGTTTCGCCCATAATATTAGGTTTTTTA
TTTGCTTGCAAAGATCACACTTTAAGAAACCAACTACCACCACACATACCTGCTCTAATC
CCTTACTCTTTTCGAGCTTTGGATACCCTTGGAGCACTGATGATTGGTTGTCGTCTTCTA
GCTTGCACTCCTCCACTCACTCTTTCTACACTGCTTCAAGAGTCTATGTGTGAATACAAA
GCACATAATCAAGTGTTGAAGTCGCAAACAAAAACGAAAGAGTTTTGCATCATATCATCA
AAGAGGAGAATTGGTGTTTTCATCGTAAAAACTTTCATCGAACTTGAAGCGGCATTCTGG
GAACAGAGGAGTTCAGGCTGGAGGACGACAACCGATCATCAGTGCTCCAAGGGTATCCAA
GGCTCGACAAGAGTAAGAGGATTAGAACAGGTATGTGTGGTGGTAGTTGGTTTCTTAAAG
TGTGATTTGAATCCCGAATTCAACAATATTTATAAGTAA
>snap_masked-Contig424-processed-gene-0.16-mRNA-1 transcript offset:0 AED:1.00 eAED:1.00 QI:0|0|0|0|1|1|3|0|160
ATGAATCCTCCAGTACAAACAGGCAATGCATCCTTGGGAGCAGCAGCAAATGATATTATC
CCTACATTAATGTTATATAATGAACAGGCACAAAGAATGTGCATGAATATTGTGAAGCCA
AAGCTGACAGGAAAAGCAAGAAGAGCTATGGAGATCCATCCCCACTTAACAGTATGGACA
GACATTAAAGCGATGCTAAACACAAATTTTGGTGGATTTTCAACGTTAGCAATTTTAAAT
CAAAAATGTGGCCAAGAAAATAGAATAAATGAAGTTAGTAGCAACATCCAAGTCGCCTTA
CAAACGTTTACTACCCGTCTTCCCATTCATATGAGGACAGTGTTATGTGCCTTAAAACCT
AATACTATGGAAGAGGCTTTGTTCGAATTAAGCTCAGCAGGATTCCTTAACCAAGAGAAA
ACTAAACCAACACAACAACCATTTATACCACAACAACAGCACAATTCAAACAACAACAAT
TAA
>snap_masked-Contig424-processed-gene-0.23-mRNA-1 transcript offset:0 AED:1.00 eAED:1.00 QI:0|0|0|0|1|1|3|0|160
ATGAATCCTCCAGTACAAACAGGCAATGCATCCTTGGGAGCAGCAGCAAATGATATTATC
CCTACATTAATGTTATATAATGAACAGGCACAAAGAATGTGCATGAATATTGTGAAGCCA
AAGCTGACAGGAAAAGCAAGAAGAGCTATGGAGATCCATCCCCACTTAACAGTATGGACA
GACATTAAAGCGATGCTAAACACAAATTTTGGTGGATTTTCAACGTTAGCAATTTTAAAT
CAAAAATGTGGCCAAGAAAATAGAATAAATGAAGTTAGTAGCAACATCCAAGTCGCCTTA
CAAACGTTTACTACCCGTCTTCCCATTCATATGAGGACAGTGTTATGTGCCTTAAAACCT
AATACTATGGAAGAGGCTTTGTTCGAATTAAGCTCAGCAGGATTCCTTAACCAAGAGAAA
ACTAAACCAACACAACAACCATTTATACCACAACAACAGCACAATTCAAACAACAACAAT
TAA
>snap_masked-Contig424-processed-gene-0.14-mRNA-1 transcript offset:0 AED:1.00 eAED:1.00 QI:0|0|0|0|1|1|4|0|142
ATGGTAAGTTTTATAAATTGTTGTTCTGATTGCTCAGTCATAGAAAAACAAATATGTTCG
ATATTTCCTTCGGAACAATTGAGCTATTACACCACCGAAAAGAGGGGGAAGTTGTATAAC
AAAATTCACAATTTGAGACGCCACAATAAACCAGTCAAAGATTTTAAAACTCAATCGTCT
ACAAAAGAAAATATATTTTCGGAACCCGAACCAGATGCTGAGATATCAGTTAAGCTTTTG
CGTAGCATAAATATCACAAGAGAAGAATTTTACATTTATTGGAGAAAATGTTTTAATTAT
AGAACGATTGAAATCAAAACTATGAAATCCACTTCGGAAATCTTACAAAAAAGGCCAGAA
TATGGACGACCATCCGGCGGCGCACTTGTAAGTTTCAATCTTAAGATTAATCATATTTCT
GATTGTTAA
>snap_masked-Contig424-processed-gene-0.18-mRNA-1 transcript offset:0 AED:1.00 eAED:1.00 QI:0|0|0|0|1|1|4|0|142
ATGGTAAGTTTTATAAATTGTTGTTCTGATTGCTCAGTCATAGAAAAACAAATATGTTCG
ATATTTCCTTCGGAACAATTGAGCTATTACACCACCGAAAAGAGGGGGAAGTTGTATAAC
AAAATTCACAATTTGAGACGCCACAATAAACCAGTCAAAGATTTTAAAACTCAATCGTCT
ACAAAAGAAAATATATTTTCGGAACCCGAACCAGATGCTGAGATATCAGTTAAGCTTTTG
CGTAGCATAAATATCACAAGAGAAGAATTTTACATTTATTGGAGAAAATGTTTTAATTAT
AGAACGATTGAAATCAAAACTATGAAATCCACTTCGGAAATCTTACAAAAAAGGCCAGAA
TATGGACGACCATCCGGCGGCGCACTTGTAAGTTTCAATCTTAAGATTAATCATATTTCT
GATTGTTAA
>snap_masked-Contig424-processed-gene-0.21-mRNA-1 transcript offset:0 AED:1.00 eAED:1.00 QI:0|0|0|0|1|1|4|0|142
ATGGTAAGTTTTATAAATTGTTGTTCTGATTGCTCAGTCATAGAAAAACAAATATGTTCG
ATATTTCCTTCGGAACAATTGAGCTATTACACCACCGAAAAGAGGGGGAAGTTGTATAAC
AAAATTCACAATTTGAGACGCCACAATAAACCAGTCAAAGATTTTAAAACTCAATCGTCT
ACAAAAGAAAATATATTTTCGGAACCCGAACCAGATGCTGAGATATCAGTTAAGCTTTTG
CGTAGCATAAATATCACAAGAGAAGAATTTTACATTTATTGGAGAAAATGTTTTAATTAT
AGAACGATTGAAATCAAAACTATGAAATCCACTTCGGAAATCTTACAAAAAAGGCCAGAA
TATGGACGACCATCCGGCGGCGCACTTGTAAGTTTCAATCTTAAGATTAATCATATTTCT
GATTGTTAA
>snap_masked-Contig424-processed-gene-0.15-mRNA-1 transcript offset:0 AED:1.00 eAED:1.00 QI:0|0|0|0|1|1|3|0|118
ATGGATGTGGACACATCCCAACAAACAAGATATCAAACACATCACCAACAAAAAGGATTT
GGTAAGAAAAATAATGATAATTATTATTATAATAGAAGTGACAGTAATAATTGTAATGTG
TCCAATGAATATGATTACTATGAGGAATATAATACAAATACCGGTTCGACAGAAAATTTA
TTATGCGAGAACCATTGTCCACCCCAGTATATAAAGAATATATATCCTCCTATGATTATA
CAGACGGCAGCAGGTGTCATTAAGACTAATCGGAATGCATACTTTCCTAAAGGAAACCAA
ACATTAAGAGAAATAACTCTAAATATTGATATACGAAAAACGGGAAATAATAATTAA
>snap_masked-Contig424-processed-gene-0.12-mRNA-1 transcript offset:0 AED:1.00 eAED:1.00 QI:0|0|0|0|1|1|2|0|112
ATGCTTCTCAATCCAAATGTAAAAATATCCCATGTGCGGTTCAACGTGGTAGAAGATCTC
CCTTATCGCGCTAAATGGGTTAAGAACATCCCGTATGGTGTTTTTAAAATTACGACTAAG
AAGGGCACGTCTTGGTTGCAAGATCTTGCGGTGGTGGACGTATTTAAGGTGGAGATACCA
GCTCCCGTAGAACGACAACTTTTACCGTTCCTCTTAGAATCCAGTGGCGTTGTTCGTGAC
ATGTGGGCACACCCTATGCCTCATGATTTCGGGCCGATACACGGCGTGATTGGTCGTGAT
TTATATTGGAAGATGTTGAAGGTATCTTTAAGTTGTTGA
>snap_masked-Contig424-processed-gene-0.10-mRNA-1 transcript offset:0 AED:1.00 eAED:1.00 QI:0|0|0|0|1|1|2|0|84
ATGCCTGGCCGTATTCCTTACGACATGGAGTGTGACGTGATAGGGGTAGAAATTCCCACA
TCTCAACAAGTAGCCCCTGCCGGCAACAACAAATATGACCAATTGAATGCCCAAGTACAT
GAACATTCTGCTGTCCACTCTTCAATGATGGCAATTTTAAGAGAAAAAAATATTCACTCC
TATTCTTTTACTCCGAAGGAGATGAAACAAACCCGCACTGGTGCTGAGAGGCCTCACATC
AAACACAGAAATTGA
>snap_masked-Contig424-abinit-gene-0.10-mRNA-1 transcript offset:0 AED:1.00 eAED:1.00 QI:0|0|0|0|1|1|2|0|73
ATGACACCAGGTCATATTCAAGAAATTCATGAGGAAAGAGACAAATATACTAGTCAAATT
ACGACAATAAATTCCTTAGTGACAAGCAGTAAACACAATAGATGTTTGAAACGAGCATAT
GTCAAAAGATCACCAGAGCTTCAAAACCAGGGCAGCGAGGAAAAAGAAGAAAACCAATAC
CTTTCGTCATCAGAGCTCAACGAGGGAAAAAAGGGAAATTAA
>snap_masked-Contig424-processed-gene-0.22-mRNA-1 transcript offset:0 AED:1.00 eAED:1.00 QI:0|0|0|0|1|1|2|0|66
ATGGATGTGGACACATCCCAACAAACAAGATATCAAACACATCACCAACAAAAAGGATTT
GAAGTGACAGTAATAATTGTAATGTGTCCAATGAATATGATTACTATGAGGAATATAATA
CAAGTGAATGTGATTAAGTCGGAAAATTTTCGGTTTGTTCAGACGGAAGAACCACCTATA
TCTTACTTAGAGGAAAACTAA
>augustus_masked-Contig23-processed-gene-0.7-mRNA-1 transcript offset:0 AED:1.00 eAED:1.00 QI:0|0|0|0|1|1|3|0|256
ATGTACTCACATATAGTGGGTATGCTAAATGATCCTCATGCTGCAGCTATGGCCGGTATT
GGTACCGGTCCTGGTATGGGTAAACATCATATGATACCCGGAGGTGTAGGACCTGGTGGT
GGTCATCCACAACAATCACAATTGCTTGGTTTACAACAACAACATCAACGTAACATTTTA
GCCGGTAATGGTGGCATAGATCATCCGGTCACTGGTAATGCAGGCGGTGGTCTAATGAGT
GCATATCTTACAGATGATGGACGACCACCGCCACCACCGCATAGCAGTATGATGCAACAC
AATCAAAAGAATGAGGCCATAGGCAAAGCTGTTGAAGAATTGGTTACCGTCATTACCGAA
CAGGAAATCGAGCAAACTTTAGAAGAGGATCTGGAAAGAGCACAAGGTCGTTATGATGAC
GATGACGAGGATGATACCCTAATTGAAGAGGATGAAACGACAGAGAACACAAGTGAAACC
ACAACTACATCTACAACCACAAATAGTAATTTAAAGGCCATAGGCAAAGCTGTTGAAGAA
TTGGTTACCGTCATTACCGAACAGGAAATCGAGCAAACTTTAGAAGAGGATCTGGAAAGA
GCACAAGGTCGTTATGATGACGATGACGAGGATGATACCCTAATTGAAGAGGATGAAACG
ACAGAGAACACAAGTGAAACCACAACTACATCTACAACCACAAATAGTAATTTAAGTCAG
TTGGCAAAGGCACCCAAGGCAACATCAACGCCGTTTACATTTAAAAAGTAA
>snap_masked-Contig711-processed-gene-0.3-mRNA-1 transcript offset:0 AED:1.00 eAED:1.00 QI:0|0|0|0|1|1|2|0|69
ATGTTTAAGGCCAAAAACAAGAAAAAAATCATAAGGAAAGCCAAGGCATCAGATCCAGCC
AAAGAACAAAAATCTTCTATCCAAGATAGAGATGTAGAAGAAAAACTTACAGAACCAGGA
AGAATATTTATAATCTTCATGTTTGAAAATGTCACTAAAATCTCAAACTCAACCCATTTC
TTGTCCAGCATGTCACAGCATAATATTTAG
>snap_masked-Contig381-processed-gene-0.5-mRNA-1 transcript offset:0 AED:1.00 eAED:1.00 QI:0|0|0|0|1|1|3|0|192
ATGTTTCGTTGTCGTAATTACAGTTTGGCAGTTATTGCCGGGTCCTTAATCATTGTTGGC
GCAATACGTTACGAATTCGCTTTTGATGATGAGGATGTGTTCCAAAAGTGTGAGGATAGA
CCGGAAACAAATAGTATCCATGATATATTCGATATGAGCAAGCTAGTGTACCACTACTAT
GACGGATCCATTAATGTAACTGGTAACATAACTTGTGCATGGAAAGGCGTTAAACCTACC
GACCGCATTCATATGAAAGTTGATGTGTTCAAATTTGTGCGAGGAACATGGCAACCAACG
GTATTCACCCTATTGTCAACAGATTTCTGTATGATTCAATATAGTGAAGATAATTTTTGG
TATGAAGTTTGGTCCCAATACATACCTGAGGATGAACGAAAATGTTTGAATAACTATGGT
CATGTGTACCATATGAGAGATTATGATCTCAAAATTATTTTTGATGATATGATGAATAGA
GAAGGTGGACGTTATAAATTGGTTATCACAGGTAACGCTTTCGATGAATATAATATGAGG
AAAGGAAAGAGCATTTGCATCAATCTACCAAACATATAA
>snap_masked-Contig381-processed-gene-0.7-mRNA-1 transcript offset:0 AED:1.00 eAED:1.00 QI:0|0|0|0|1|1|3|0|132
ATGACCATGGGTATACAAGGTGTGCATGGTAATCATTGCACCACAGTGGGGCCCTCTTGT
AAGACTAAAAAATACCGGACATTAATCTGTTATCGAGGATTCAACCATGCCCTCAATTGT
GGTCCTGGAAAAGCTATTCCAATGGGCTATACCAATTGGATTTGCAAACATGTTGATCCC
CATAAACGTTTCGAAACTGAGGGAACTCCTTTACCGAGTAACGAGCCTTTGGTTATTACC
CACATGGCTACAAATCGCAATCTGGCTGCTGAAAATATAATGATCCATACATTATTTGGA
CCGGAATTTTTGGTTTCTGTACAAAATTACAAAAATATTTATAATCGTGAGACTTGGCAA
AATATATGGATGATAAGTAATGGACATCAATTAAAATAA
>snap_masked-Contig392-processed-gene-0.8-mRNA-1 transcript offset:0 AED:1.00 eAED:1.00 QI:0|0|0|0|1|1|2|0|66
ATGAAAAGCCGACCCTTACAATTGGCTGGTGAGACTTTGCAAATTAAACCGTCACAATGC
TGGTTTGAATTCGCAATAGTGACAAAGCAACGTAATCGTCATGCTCAAGGTGAAAAGTGC
CTCGACACAATTGGGAATGTCAAGGATACAAAGAAGATATCACGTTGGCAAATAACTGGA
ACATGGTTACACATTCTCTGA
>snap_masked-Contig446-processed-gene-0.1-mRNA-1 transcript offset:0 AED:1.00 eAED:1.00 QI:0|0|0|0|1|1|2|0|67
ATGCAAACTCCTGTAAAAGAAGTTTTTCGTACAATTCAAAATTCAAAAAGTGTGATTTAT
GAGCCTCGAGATTATCCAATCATCCACCGGAACATCCGTGTTGCGGAGGGGGTAGATGGA
AGCAATGCACTTTGCTTTCACTTGGGCGATGCGGCTGCTGTTGCTCGTGCCTCCTGGACT
GGGAGTCATGAAAAACGCAAATAA
>snap_masked-Contig119-processed-gene-0.11-mRNA-1 transcript offset:0 AED:1.00 eAED:1.00 QI:0|0|0|0|1|1|2|0|232
ATGTGTTGCGGCATGTTTCATTGTTTGACAGCACAACCGGCAAAATGTCAGTGGCTTTTA
GGCGCTGCTTTCACATCTGGAATTGGAAGATTCCAAATTTGGAATTGCTCATATAACGCT
CATTTCAAAGTCATAAAATCTAAAAACTTGGATTACAAAGATGGTCCCACGTGCCTTCAG
TTGCCTTGCAGATTATGTGAAAATTCAGTCCAGGAAAATTTAGCATTTATTAACAAAACA
ACTGGCAGTTTCATATGCCCCAAATGTGACGTAAAAGTTCCCCTGTTGCTGGCTAAAAAT
GCTTATGAAAAAGGTAAGCGTATCGTGGATCAGCATGTGGAGCTTTCCAAAATGTATAAG
ACACAATGTATTGACGTTACGCAAGTTCCTTCCAAAATATGTGACGAGCTGCAAATAAGG
GGATTGAAACCAGTGGACTTTGAAATGTTAAATGCGAGTTATGATCCAAATCGAAGTCTT
CTGCAGTTTCCACTTCAAAATTCAGCGGGTCGTGTTGTTGGCGAAAAATTACTTCATTTA
CAGAATGGCAAAGAAGAGACTTATCAAAATGAAAACCAGTCAGGAATGTTGATATATGGA
CAAAATAAAATATCAAAGGCAATAGTTGTTGCAAACATTTTGGATTTTCTTGTTTTAAGC
AACAAACTCAAAAACTACTTACGCGTGTCTATGCGCTGA
>snap_masked-Contig25-processed-gene-0.8-mRNA-1 transcript offset:0 AED:1.00 eAED:1.00 QI:0|0|0|0|1|1|2|0|93
ATGTTGCCAACAACATACGGTTGGTCTTCTCTCAACATATTCCAGTCAACATTTTCTAAA
GAGAATACAAATATTCCAGTGAGTATTCTATCTAAACAAAACTCACCACCATCATCCACT
TTGCTTAGTTGTTCATATAAGCATTGCCATTCTATGGCTATAACTCCATCTGGGCAAAAC
AAACAGCGCAAATTATCCAGGTTTTTAAGGGAGGCAGCAGGAACCACCGATAGAAGTCGT
AAGAACAGCTGTACAAAACAATGGATGAATGATTTTGTATAA
>snap_masked-Contig25-processed-gene-0.4-mRNA-1 transcript offset:0 AED:1.00 eAED:1.00 QI:0|0|0|0|1|1|2|0|87
ATGCTACGCCATAGGAGCATCGAAGCGGAATTGGCAGATTCCAAACGACAAGCGACTACG
ACGAGAGGACTTCCTCAGGAGGGCGGATCGTATGAAGAAGACCTATGCGGCATTATACGC
ATGTCAGAAGCTTGTTGGGAGCGGTGGGGAATGAAACCGTCCCTTTTCTACTGCGATAAG
GCCAGTAGCTGTGTATGGATGTCATGTCTGGTGGCCCATCACAAACCACCACAATCATAT
ACTGAGATTGGGCAGAATAAATAG
>snap_masked-Contig25-processed-gene-0.5-mRNA-1 transcript offset:0 AED:1.00 eAED:1.00 QI:0|0|0|0|1|1|2|0|70
ATGCCGGACGGGAAAACACATGACTATGACCGACTTGCGAGAATGCAGCCTGAGGAGTAT
TCTCGCCTTCATCAAGGCATCGGGGTGGAGGACCTAGGCGCATCCGAAGGACACATTATC
ATAGAATGGACTCATTCCGGCCGGAGCGAGACAGACACGAAGAGGAAGATGGAAAGAAGT
TTGAGGAACCGCAATGGACCAACTATGGTCTAA
>snap_masked-Contig25-processed-gene-0.7-mRNA-1 transcript offset:0 AED:1.00 eAED:1.00 QI:0|0|0|0|1|1|3|0|68
ATGACATCAAGAGCATATGTAAATATAATGACCGTTTTTCCCACTCTGAATACCACTGTG
CCCACCTCACAGTCCTCCCCAAAAAAACGGGCTACCCATACCTCACAACTATTGAGCGTG
TCAGGCCTAGTAATGTGCGTGACTGACCACAAGATGAACACGTTTAATTTGATTTTTGGC
CCAAACCAAACGATGACCAAGCAGTGA
>snap_masked-Contig25-abinit-gene-0.7-mRNA-1 transcript offset:0 AED:1.00 eAED:1.00 QI:0|0|0|0|1|1|3|0|65
ATGCGCACACAAACGGATTCAAAAAATCTTCATTTAAAGGAAGCAGAACAAGCTTCAATA
AGCAGAATTGCTTTAATTATGAGAATTTATTTCGAAAAAATTTATTCGAATGGTAATGAG
ATTAGTTGTACAACCAATCGTACAATCAAATTTACATTTCATTCAAATTTTCTGAGTAGA
GGAAGTAGTGAGAACTAA
>snap_masked-Contig25-processed-gene-0.6-mRNA-1 transcript offset:0 AED:1.00 eAED:1.00 QI:0|0|0|0|1|1|2|0|61
ATGTGTTCCTTTGATAAAGATTTGGAAAAAAAGGAAACCTCAGTGGTGTACTGGTTAACA
TGCCCGCCTTGCATTCAAAAGGTCACGGGTTCAATCCCAGTTCCGACCAACACCAAAAAT
TATTTCGGCGGTGGATTATCTCCTCGCAGTAATGTTGGTGACATTTCTGCTTCAAAGATT
CTCTAA
>snap_masked-Contig25-processed-gene-0.9-mRNA-1 transcript offset:0 AED:1.00 eAED:1.00 QI:0|0|0|0|1|1|3|0|87
ATGTCAGCCGCCGCCGACAAAAATGGGTCGGCTTCATTCTCTGGTTCTGTACCGGTCATG
GGTGTATATCGTTTCCTTTATTGCGGAGATTATGTAGATTTGGAAAAAAAGGAAACCTCA
GTGGTGTACTGGTTAACATGCCCGCCTTGCATTCAAAAGGTCACGGGTTCAATCCCAGTT
CCGACCAACACCAAAAATTATTTCGGCGGTGGATTATCTCCTCGCAGTAATGTTGGTGAC
ATTTCTGCTTCAAAGATTCTCTAA
>snap_masked-Contig4-processed-gene-0.2-mRNA-1 transcript offset:0 AED:1.00 eAED:1.00 QI:0|0|0|0|1|1|3|0|69
ATGGCCAGAAACAAAGTTATATGGGGTACATTTTTGCAAAACGGACGATACAAATATACG
GGACCAATATCTAAATCTGAATCGATTCGGAATATTTTTATCACCAATGTGATTATTTTT
GGCACGAATGGAAAACGTGCTCCGGAAACAGATGGAGCAAAGACCATAGGATACGCTGCC
TACCACAATGATGAAAAGCAGGTTCTCTAG
>snap_masked-Contig768-processed-gene-0.2-mRNA-1 transcript offset:0 AED:1.00 eAED:1.00 QI:0|0|0|0|1|1|2|0|325
ATGACCCTAAACCTTGATGAATATTCGGATGATGATGATGATGACGATAATAATAGAGGA
AGTGAACGAACTCCATATTCCAACAAACGCGTGCAAGGATATAGCGCGAACACTGATACA
TATTCTTTTGGAGGCAAGACCCAGGCTTTCGAAGGAGTTCCAGTGGGTAGTAGTAATCCC
AAAAGGTCTTCATATTCACATGGCAATCCAGATTCAAACTCCAATCAAGAAATAGCAAGG
GGGTCCAGTCGCCCCAATCCTGCCAATGATTTTGGATTCCCGCATCCAATTGGTAACACC
CAAGACCGATCTAATTGGCATCCTGGGGTGAACCCACAAACTTTTGCTTCTAGACCACAA
GATGATAATATTGATGAATTTCCCGGTTTCGGTCTTATGGAAAATCCAGCAAAGCATGAC
ATAATTTCAAATCCCAAACCTTCTGCCTATGGACCCAAAGCAGGAACTGCTGGTGGAAGT
GAATATGATGATTTTGGGGGAGGTTTCGAAACTCCAAAAGATGGCTTCGGTCGCAGAGAG
CTTGATTCAAATCCTACAACCTTCGATTTACCACAATCGGGAAATGGCCCACGAAGATAT
AGCAACTCCTTCAATAATGGTTACGACAGACCAAATGCTTCTCCTAATACAAATCCATCT
AGTCCGGGAACTTCAAACGGTTCTGAAAAATTTGGAATTTTCGCAATTTCTCCTTCTTCG
AGTGCAGGCCGTAATAATAGAGATCAGGGAGTTTCTAGTGGCTTATTTGGAATAGATGAA
CCAAGAAGACGTTATGGTACCAACAATGGTTTTGAGAAGAGACAAGAAATTAATACCACA
CCTAGTCCTTATGGCGAGGGAGTGGGACTTTCGGGTGTACCTAATCGTCACAATTCAGCC
GATTCAAATTATGGGGGAAACTCTTATCCAAATACTTATGCAGCAACATCTGCACCCTCC
CATTCATATGGAAAATGA
>snap_masked-Contig768-processed-gene-0.3-mRNA-1 transcript offset:0 AED:1.00 eAED:1.00 QI:0|0|0|0|1|1|2|0|82
ATGACGTTTACTGTTTCATATAATCCTTTAGAAGACCGCCCGTTGGAACCCAGTGAACTT
AAAAATCCAAGAATATCACCGATACTATCTTCAAGAGTCTTTAAATGTAAATCTTTACGA
TTTTCTAGTCCTTCATTGCCAAAGATGGCCTCATCAGCATACACACTGCTTGACAAAGGG
AAATTATTGCCACTGCCTAACGACATAGATGTTGAAGAGGGAGATCCTCCATATGATCCA
CTGCCGTAA
>snap_masked-Contig61-processed-gene-0.3-mRNA-1 transcript offset:0 AED:1.00 eAED:1.00 QI:0|0|0|0|1|1|2|0|79
ATGGACATAGATAGTAATTCAGCACATCTCGTAGGTTCGATTATGAAGGTTAAAGGCGGT
TTGTTGAACCTAAACTCTCGTGCTTTTCGATCTGTGAATACTAATCTATGTACAATTTGT
AACCTTGGTGAAGTGGAAGATACATATCATTTCTTGGGATTATGTCCAATATTTGCGAGC
TATCGTTATATTATTTTGGAAAAAGAGTTTTTACATCGATTGAAATTAGAGAATTATTGA
>augustus_masked-Contig696-processed-gene-0.3-mRNA-1 transcript offset:0 AED:1.00 eAED:1.00 QI:0|0|0|0|1|1|3|0|210
ATGATCGGGAAAATGCAGATACTCTATATTGGTATTTTATTGATCATCGGTAGCCATATT
ACATGGGCGAAGTGCAATGTTTGTCTGACTGAAACCCAAATGACTTGCGTTTCCAAAACA
GAGTTCCGAGTATGTTCCAACAATTTGCCTTTAGGTCATGTTAACACATGCCCAGAAGGC
TTTATTTGTTCCACAGCAACTCCAGTAATATGCCGACCTAGTGGTCAAGGATTCGAGTCC
ACTTGTGGCGAGTGTAATAAATGTAATCACGATTTGACCTTTGCCTGTACTGGAGTCAAG
ACCTATGCCTTGTGCTTGGGTCAGAATAAGCCTTCGGCCATTGCAACCGGCACTTGTGGT
GAGGGTTTTGTTTGTAACATCGATTCGCCGCAATTGTGTGTGAACATGACTGGAGGAATA
CGATCTACATGCCCTTTGGATAATGAAATTACTACAGAACGCACTGCCTCTACGACAACG
GTACCCACACAAATTCAACTTGATACCAAAGACCAACATGAGACCCCAACGGCAGATCCT
TCAGAGACATTTGCTCTATCGACATGTGAAAGTGTGAAGATGAATACCCGAATTCCCTTA
CCACCGGATATGAATATGGACTGTAGAAAGTAA
>snap_masked-Contig696-processed-gene-0.5-mRNA-1 transcript offset:0 AED:1.00 eAED:1.00 QI:0|0|0|0|1|1|2|0|145
ATGATATTCCATATGAAATCTCTCTGGCATGTATTTGGATTAGCAGTTGTGGTCTGTGGA
TTTATTGTTTCCATAAATGGTGATTGTGGTGTCTGCCGAGCAGATACAAATACAGCATGT
ATCTCGAAAACGGAATATAAGCCTTGTTACGAGAACAAACCTTTCGGGGATTATGTTTTC
AATTGTGAAGCTGGATTTTGTTCCATGGTTGGAGAAGTTTGTACACCTACTGAAGCGTTT
TCAGAATGTAACGAATGTAATAAATGTGATTCGACGAAAACCTTTGCCTGTACTGGAACA
AAAGAATTTGATCTCTGTCTTGGACGGGATGAACCTTCCGGAATTAAAGGACAATGCAAT
GATGGTTTGGGTTGTAACATCAATAATCCCTACATTTGTGGTGAGGTGAGTAGGAAATTT
CCCTGTTACATACGTTAG
>snap_masked-Contig47-processed-gene-0.4-mRNA-1 transcript offset:0 AED:1.00 eAED:1.00 QI:0|0|0|0|1|1|3|0|175
ATGCATTTGGACCTGAAAGCAATTCCTCATTTGAAGGCAGCTCACGAAGACGCAGAAGAC
AAAAAAGTAACGTCCCCCATAACAGTGACAAACTCTGGAATGACAAACAACAAATCACAA
CAAAATAGTAAGCCACCACAACATAATGCCGATAAAAGTAATCCAACTGCTGGAGGTAGC
GGAGCTAGTGGTAGTGGTACTACAATGGATCAACGATCAAAACCAAATGCATACAATAAC
AGCAACAAGGATGTTAACAATACAGCACCGAACAGTAACAAGGGAGGTGATCAGCAAGTG
GCATCGGCTGCTGGTGGTTATAATAATGCAAATGCAACACCACAACAGCAACAGCAGCAA
CTACATCCACAAAGTCAGCCACCAAAAGCCAGACGTAACAGAAATCGTAATCAAAATCAT
GGAAACGATCATCCGAAATCACAGCAACCACCACAACAGCCGCAACAACAACAGCAGCAG
CAGCATACACAGGCTAAAAAGGAACCTCTAGTGAATGGAACTTCCTAA
>snap_masked-Contig332-processed-gene-0.5-mRNA-1 transcript offset:0 AED:1.00 eAED:1.00 QI:0|-1|0|0|-1|1|1|0|80
ATGGGGAAAAATATAAATAACAAAATATCGCCCATCCTTGGTAAACGAATAAAGACTACA
GAGCCATGGATATCCATTAAACGCAAAACAATAGCGGCAACAAAAAGAGTGATTTTCTTA
TGCAAAAACAAGTGCAATAATCGCCATAATCACCGTCATCGTCCCACATATGAGCATAAT
TATAATAATGATGATGCCTATGAAGATGATAATGATGATAATAATAAGAATTATAAACGC
TAA
>snap_masked-Contig332-processed-gene-0.6-mRNA-1 transcript offset:0 AED:1.00 eAED:1.00 QI:0|0|0|0|1|1|3|0|68
ATGAAAACTCAATTAGCTTTTCACAATGTGGGGAATGTAGCTAGCATACCATCACAATCA
AGACACATTAATGTATCTCCTCTTCCAATGCAAGTTTTTCTTTGGCCATTCTTGGCTTAT
TGTATGAATTTTCGCGATGTTGATGATACTGCTCCCGCTCATTTGTCTTCTCACTCACAA
ACTTCAAACAGAGGTGCAGTCTTGTAA
>snap_masked-Contig332-processed-gene-0.7-mRNA-1 transcript offset:0 AED:1.00 eAED:1.00 QI:0|0|0|0|1|1|3|0|84
ATGTGGGTTTATGGTCTACATCACAGTGAAGTGGGACCCTCCTTTTTTGGCATTGCAGTT
GTAAATTACCCAAAAGCAAATGTCCAAGCCACAGTTATGTGCAATAAAATAGCATACAAG
GATCATAGAGGGGAACGTATAGTTGATATGAGATTGCTTTATTATAACGTGTCAGATCAG
GGAATAGCAGAACCTTCAATGAACTGCTCTGGACACAACTGCCCAAAGGAAGAAAAAGGT
ATGGTAAGACCATAA
>snap_masked-Contig332-processed-gene-0.8-mRNA-1 transcript offset:24 AED:1.00 eAED:1.00 QI:24|0|0|0|1|1|2|156|69
ATATTTTCCGTTATAACATTACAGATGACCATCACCTATTACGCACCTATTATGAAAGGC
CGGCAGTGCGTGAGATCGAGGTCAGTTGGGCGACAGCAATCAAGGACGCAGCATCAGAAC
GTTGCGAGGTTCCTGCCGAATCCCTTAACCTACACGTTCCCGTTCTTATACTGGAGGAGA
GTTATCTCTCCAGTCGTGATCCCGTGCCTAGATCTTCCTCGATCCCGTGCCTAACCTTGC
CTTTCTTAAGGAGATTAGTCGCTCAGGACACGAAGCCATACATACCCACAGCCCGACCGC
AAGACAGGCCGATTATCTGCCGACCAACAAGTTTGAGGACCGCTGGGTCTTTAAGCTTTG
CCTGTCGAACGTCCAACTCCACGACCCGCT
>augustus_masked-Contig951-processed-gene-0.7-mRNA-1 transcript offset:0 AED:1.00 eAED:1.00 QI:0|0|0|0|1|1|2|0|99
ATGAAGTTAATCTTTGATTTGACTGATCAGGCAGAGGCCAAGCTCAACTCAAGAAGTCAA
AACGGCACGAGGACGACCCGAGCACCAGTCGACGCGAAACCATCTCCATCCCCGTTCACG
AGCACTAGTCGACACTACACCGTTACCATTCCGGTTCACGAGCACCATCCCGGCCCGACA
CCGTCGCCAGTTTGCATCACACCGCCCATCATCGTCACCATAGTCCATTACCGTCACCAG
TTACCAGTTGTGACGGGAGTCAACATTACGTCACCCATCACCACCACGCCGAATTTCTAA
>snap_masked-Contig951-processed-gene-0.9-mRNA-1 transcript offset:0 AED:1.00 eAED:1.00 QI:0|0|0|0|1|1|3|0|97
ATGGTTTTGGCTCTTTCCGAGGATGCTATCCTGATAGTGGCATGGTTCCCTGCAATGGGA
GGAAGGGATCGCCTTCTGAATCGCTACCGGCTTTATTCCCTTGTCACGGTTACCGCCGAT
CAGGATCCTGTTTCTACTCCTAACATTTTTTGCAACGAATTCCGCGTGTTTCCCAAAGAG
GAACAGGTTACCCAACGTCAAGCCAACAACCTTGGGGTTTTTGTACGTGAGAAAGCTCTT
GTCGCGAATATAGCCATTGTTAGGGAGCGAGATTTCCTTAATATAATGGGATAA
>snap_masked-Contig951-processed-gene-0.10-mRNA-1 transcript offset:0 AED:1.00 eAED:1.00 QI:0|0|0|0|1|1|2|0|71
ATGCCAGGTAATTCCCGAAGTCTCCGAGGATGTGTATTACTCGGTCTGGATTTCCTAATC
AATGCTGAGGCCCAGGTATTCGTTGCGGATTTGACATGCACCTTTGGGGCTGACAAACCC
TCCACCAATCGATTACAGGACCACAGTAACCAGTGCCACCTCACATTGACGCCCGATCAC
ACTTTGACGACGCCAACCTTGAGGTGGATGAAATAA
>snap_masked-Contig237-processed-gene-0.2-mRNA-1 transcript offset:0 AED:1.00 eAED:1.00 QI:0|0|0|0|1|1|2|0|88
ATGTTAATAGGTTTTATTTTGGAAAATGCTGATACTATCGCCAAGAACGACGAACTAGGA
TATGACTCTTTGAAATGGAAGCATTTTTGGTATCAGAATGAATGCCAAAATACTCGTAAT
TATGTGGAAATCAATTTTTTAAGTGCTTACTCGAAAGAAATGTGTATTGAGACCGTCAGT
GACATCGCAATATTAAAGAATGCTCAATGTGCAACACAGATCAAGATGAAGACTTATACC
ATTTCATGGCTTCCTGTCCTATATTAA
>snap_masked-Contig237-processed-gene-0.3-mRNA-1 transcript offset:0 AED:1.00 eAED:1.00 QI:0|0|0|0|1|1|2|0|66
ATGGAATTTCCTATAGCCTATATCCTGGAGCCAATGTTGGGCAATAGTTTCCTTGCTAGC
CTTGCAGTGACGGTTTATCCTCTCTCTCTCAGTAATGCTGATGAAACATCTGAGTGTATT
AAAGCTTCTTGTAATGCTGTCTCTTATACTGTTTGGGGTATATGTTACAGTAGCGATTTT
TTTTTTGAGGGTGTAGAGTGA
>snap_masked-Contig783-processed-gene-0.12-mRNA-1 transcript offset:0 AED:1.00 eAED:1.00 QI:0|-1|0|0|-1|1|1|0|253
ATGGAAATCCACAAGTCAATATCCGGAAAACTAATCAAGCAGCATGAACAAGAACTTAAG
AAATGTCCGCTTATAGTTATGGATGGCAATTTGTCTTCCGAGGCTATGAGAACAATATTG
GAACTAGCAAAGAAATACGGAAAATATGTATTCTTTGAACCTACTGATATGTTGATTGCG
GGAAAACCTTTTCAGCTGGACACAAAATTATCGAAACAAATAAGATTTATATCTCCAAAT
ATCTATGAGCTTAAGGCAATTGTAGAGACAATAACTGGCACAACAATAGAGTGGGATCCC
AATAGCTCAATTGCGTCAGGACGGGAAGCTTTAGTTAGTGAATGTACTGATTTGTTGAAA
CAAATAGAAGGCATGTTCGATTGTATTGTTGTAACTCTTGGCGCATATGGAGTTCTAGTG
AATCTGCGGGGCGATAATTTTAATCATCAATTTTACAATTCGAAATCCATGACATATTCG
ATGCCATCCTCGGGCAATGGCTTCAGTAGACGTTTCTACAGTGCTCCTGTTGTTCCTAAT
ATCGTCAACGTTTCTGGGGCAGGAGATAGTTTCTCAGGAGGATTTATTACCGGTCTCTTA
CGTGGATTTAGTGTGGATGAAAGCATATCATATGGATTTGCAGCAGCTAGGTGTGCATTG
CAATCTGATTCCGCTGTTCCTCAACAATATTTTATCAACGAAGAAGAAGAAAGAAAGCGT
TTACAAAAACAAATACAAGAGTTAAAATCTATAGATATTTAA
>snap_masked-Contig783-processed-gene-0.13-mRNA-1 transcript offset:0 AED:1.00 eAED:1.00 QI:0|0|0|0|1|1|2|0|112
ATGTACGGTGTTGCTTCTTCATTTTTTAGCAAAGCGTTGCAAATTAGTCCCAGTTGCTCT
ACAGTGACTCCTGCTGGTAAATCGATGGGAGGACCGGCCTCTTCTCCCGTATCAGAAACA
AATCGTGCTTGTACAGTTTCTGTGACCTGTTCATTGTTGGATTCCTCAGAATTTTCTGTT
AACTTGACTCTTTTAGATGGTAATATTCAAGTTGAGAAATTGTTGAGAAAATCTCGTTCT
CAACAAAAAACAGACATTACCCTCAACAGTGAAATTCAACACATTAGCAATAATATCTCA
AGTGTTATCCTCAAATTGAAATGCATCGCTACTCAATAA
>snap_masked-Contig783-processed-gene-0.6-mRNA-1 transcript offset:0 AED:1.00 eAED:1.00 QI:0|0|0|0|1|1|3|0|86
ATGACTCATTTCAATTCCCTCATTATTCTAAGTGAGATACGAGAAAAAGAAAAGGAGAAA
AATAAGAAGCATCCTGCCAAGAAGAAACCCATTTGTAAAATGTGTTCAATCCGTGACATT
ATCAATAGTTTTGAATGTTTACTTTTCGATAAAGTAATTGACAAGGACTCAAACTTCACC
GAAGGCCTGGAAAATCATTCATTTGAAATGTTAGTCTGTAAAATTGAATTTAGAATTCTA
ATCAATGAGACAAATGCATAA
>snap_masked-Contig783-processed-gene-0.10-mRNA-1 transcript offset:0 AED:1.00 eAED:1.00 QI:0|0|0|0|1|1|2|0|60
ATGGAAGGGGTCATAGTTATTGATAAAGTGGTTATGCCAATAGCCAATGCGTGCTCTTTG
CCTTCAGCCATAATGGCGACAACAGTGTTCTTTTCTGCCGGTGTCATCATTGCTCCAGGA
GATGTTAAGCCAGGACACATGATATTTGCTCCGCTCAGGACAAAACGAATGGCACCTTCA
TAA
>snap_masked-Contig783-processed-gene-0.8-mRNA-1 transcript offset:0 AED:1.00 eAED:1.00 QI:0|0|0|0|1|1|2|0|59
ATGAGTGAAGATATTGTTTTGTCGAAAATTGCTAAAATTAATATTGAAAATGAAACTAAC
GACAAATGTTTTGTGTATAGAAACAAACAATGGACCTTCCTGGAATGCTTTGAATATGAA
AAGGAAAGATTGCTTGAAATAATTAAACTTGGGTATTTAACGCTTAAATTCAGTTGTTGA
>snap_masked-Contig783-processed-gene-0.15-mRNA-1 transcript offset:0 AED:1.00 eAED:1.00 QI:0|0|0|0|1|1|6|0|510
ATGGTTAAGATTGATTTTGATTTGATGAATTCCAAAGACACGAATTTGCTAAATGAATGG
ATTTTAACGGCCAATTATTTTGTGGAGTCCAAAGATGGAGGTGATCTGCTGTGTATATAC
AAGAATGATGTATATGTGAAAAGTAACCGTAAGGTCCTCATCGATGAACTTTTCCGTATA
TTGTTCTATGAGTATAAGGACTCCAAATCCGCTGAAAAGAATGATGAAGATAGCAGCGAT
GGTAATGAAACGGCTTTAAAAACGTATGTAACAACCAAGCTTTTTGAATCTTTGCAAAAC
CAGCATAATGCCGAATCTTTGGAGTGGCAAAATTACAAAGAATTATCACTGCCCCAAAAA
TTCTTGCCCAAGCTTTGTGACTATCAATTAAAAAGTGTAATGTGGATGTGTACAAAAGAA
AGATCACCAGCCAAATTTAGTCTATTAACATTGTTTGACAAACTCGAGGCGAAAGACCAA
GAAACGACCATATACATGCATCAGTATGCAAGATATGTGGTACAAGATGAACCTGCAGAA
GTTATTCTACCCACAGGAGGTATATTGGCTGATGAAATGGGCTTAGGGAAAACTGTGGAA
ATTTTAGCTTTAATTTTACTCAATCCTCGGATAAACGATATCCCAGATCAAGAAACAACA
CCACAAATGTTGGAACATAAAAGGAAGCGTACCGATAATGAAGTTTTTTGCATATGTTCA
TCAAAATCTAAGAAAAAATTAATTCAATGTAGCAAATGTTCATTATGGCAACACACCAAA
TGTGTTGCAAGATATAACGATAATCATGAAGATGATATCAACGAACCCTATATATGCCCT
GGTTGTTGGCAAGATGTGATAGAAATGTGTGGTCTGGTAAAGTCCAAGGCCACATTTATT
GTATCTCCGAATTCCATTAAATCACAATGGCTTTCTGAAATCAAGAGGCACATACAACCC
TCTTTACGGGTCCTCCTATATGATGGTGCAGTTTCTGCTGTGAATCGATGGGCCGTAACG
GGAACTCCCATACAACGATCGCTCAATGACCTACAACCACTCTTACATTTTGTAGGATTC
GATGCTGTTGCTGAAACGGTTACATGGAAGAATTTAGTTCATGATTTTTTACGGCCGAAG
GATAATGGCGACGAACAGAATACTGACCTTGAGCTTGTAAAAGTTTTACAAAAATGCATG
TGGAGAACATGTAAATCCCAAATAGCTGATGAATTAAGTATTCCACCACAGTCCCAAATT
GTACATCGAATACAATTTGATAATTTAGAAAAACTATTTTACAACGAGCAACATGATGAC
TGTAAAAATACTTTTATGGGAAATGTACGAAAACATCGTATGAGTTCTATTTCTCCTCAA
CTTATGAAAATAAAAACCTGTAGGATAATTGCTCTTGCACTGAATACCATCAAAGGGGAA
TGTCAAATTGCTCTTGCACTGAATACCATCAAAGGGGAATGCCAATTCCCATCTAACAGT
CAATTTTTAGATTCCCATCTAACAGTTAATTGA
>snap_masked-Contig783-abinit-gene-0.20-mRNA-1 transcript offset:0 AED:1.00 eAED:1.00 QI:0|0|0|0|1|1|5|0|244
ATGGTTAAGATTGATTTTGATTTGATGAATTCCAAAGACACGAATTTGCTAAATGAATGG
ATTTTAACGGCCAATTATGTAACAGATTACAGATTTCAAATCAAGGCTTTATTTCATCAT
TTACACGAAATGTTTATGATTTCAAAAACTCAAACAAAATTAGATGTTATAAATCCAGAA
TCTGATCTAGTCTTAATTTTACCTTCGGAAAACGTACTGGTTGAGAGAATATTTGTCATC
AAATCACCCGAATTTCTATATATTATCAAGTTCCATAGAGTCTTTGTTTTAGCTGTGAAT
CGATGGGCCGTAACGGGAACTCCCATACAACGATCGCTCAATGACCTACAACCACTCTTA
CATTTTGTAGGATTCGATGCTGTTGCTGAAACGGTTACATGGAAGAATTTAGTTCATGAT
TTTTTACGGCCGAAGCATAATGGCGACGAACAGAATACTGACCTTGAGCTTGTAAAAGTT
TTACAAAAATGCATGTGGAGAACATGTAAATCCCAAATAGCTGATGAATTAAGTATTCCA
CCACAGTCCCAAATTGTACATCGAATACAATTTGATAATTTAGAAAAACTATTTTACAAC
GAGCAACATGATGACTGTAAAAATACTTTTATGGGAAATGTACGAAAACATCGTATGAGT
TCTATTTCTCCTCAACTTATGAAAATAAAACTAATCGTATACCAACAAATTAATTCATTT
CAGTGCGAAGGTTAA
>snap_masked-Contig783-processed-gene-0.14-mRNA-1 transcript offset:0 AED:1.00 eAED:1.00 QI:0|0|0|0|1|1|4|0|197
ATGGCATCTACGCACAATGGCCTGGCAGCATTGTTTTTTATAAAGAAAAAATATGATGAT
GCCACAAAACATTATAATGCTGTTCTAAAGTTGGCCAACGATTATGTTCATATGAACATC
ACTGTAGATAGCTTATTACAAATTCATGCACTTCACAACATAATGGAAATCAAAAAACTT
GAGAATGACACACTTGACAACATAGAAGCATTCCAAAAACAATATAATGCATTGGAATGG
AAATATTTGGGAACATATGCTACCACATTAAGGACCGTCATGGAAACCTACGAAGCGGCC
ATTGCAAATATAAAAAGGGATATTGGCCTACAGGTTACTAATACCATGTCGGAGGCTATA
GTAGCTCTAAGAAATTCGGATACAATGTTATTATTGCAAAAGATTTACGAAGATTGTATG
CCACGCTTTGGGGTAACAAATCCAAAGTTATCTGTAATTCAAAGCACACATTCATTATTG
TATATTGTGGATATATGGCATACAAAAGTCACAAAAATGTTAAAAACATTGGAAGCGGAA
ATCGAAAATCTACAATATTTTACGGATAATGTCAAATCACGTAGTCAATTTTAG
>snap_masked-Contig783-abinit-gene-0.19-mRNA-1 transcript offset:0 AED:1.00 eAED:1.00 QI:0|0|0|0|1|1|4|0|60
ATGCCATTTTATTTAACGGGTTTCATCTTCCAAAGTCCATCGTTGAGATCCGTGTACTAT
TTAGTATCTTTTAAAATACAACAATTATTTTTAGATGCAAAATTGGATTGGATTATTTGT
GTCTCCTGTGTCCGTAGTCACGTGACCACTCATGGAAGCGCTTTAACACTAAAACCTGCG
TAA
>snap_masked-Contig127-processed-gene-0.3-mRNA-1 transcript offset:0 AED:1.00 eAED:1.00 QI:0|0|0|0|1|1|4|0|123
ATGCCATTGTATTCAAATACAATACATAATCATCACCATCACCATCATTGCCGTCATGGT
GGACACATTTCGTGCATTCAGCAGTCCAGTCACTTGCCAGTGGCCACTGACCAACGCTGC
GTAATATTCTTGCACACAGGCATACAATTTGAGATGACATCAGATTGCATTACGTCACAT
GTGATCACAGCGCATTTCCAAAATAGAAATTGCTCCTCTTTATTCCACGGCATACAATTG
GGTGCAAATGGAGTTACCAAAAACTCAATTGTCGATAATGAGGGCGATGATAATGATGAC
AATGACTATGGGGAAGGCGATAATAACATCAACGTTGATATCGGCTGCCGGATGAATGGT
TTAGGCAAATAA
>snap_masked-Contig127-processed-gene-0.4-mRNA-1 transcript offset:0 AED:1.00 eAED:1.00 QI:0|0|0|0|1|1|2|0|83
ATGTCTCCTATGCGTTTGATAATATTACGCAGCGTTGGTCAGTGGCCACTGGCAAGTGAC
TGGACTGCTGAATGCACGAAATGTGTCCACCATGACGGCAATGATGGTGATGGTGATGAT
TATGTATTGTATTTGAATACAATGGCATTCTGGACAAGGATGCTGGCCGCACACCGATTC
CATACTCCATCCGGCTGGCCGCACACCGATTCCATACTCCATCCGTATCATCATCATCAA
CAACGAATCTGA
>snap_masked-Contig181-processed-gene-0.4-mRNA-1 transcript offset:0 AED:1.00 eAED:1.00 QI:0|0|0|0|1|1|2|0|77
ATGGATGCAATTGGAAAAATGGCTGCAATCAACCATAAACGAAACTTCTTTTTGCGAACC
GAAATATTAGATCTGAACATCGACAAAGAGACCTCTGTTCATCATCGTCAGAATTTAGCA
ATTTATACAGTTCTTTTCACCATATCAACTTGGTTTCGCTCGCAACCATCTGAAGAGACC
CTTCGACCTCGCCATAGTTCATTCATATTTGACTTGAATTCTGTAAAGATATGA
>snap_masked-Contig181-processed-gene-0.5-mRNA-1 transcript offset:0 AED:1.00 eAED:1.00 QI:0|0|0|0|1|1|2|0|94
ATGCAAATGGCTAATAAGCCTGAAATGAAGTGCATAAAAGCTGATTGTTTTATGCAAACT
TGTCTCCGATGCGACAGACCAATGCACATCAAAATCACGTCAAATCTCCCAGTACCAGAG
CCAGTATTGCAATCGTCACAGCTCATGACACCTGTAACGAATGCCCCACGATTTAACGTC
ATTGGTAATGTGAAAATTATGCACTGGAAAATCGCAGCCGCAGCTATGTATAAACCAGTC
ATTGGAGGTTATTTGAGACAATACAGTTGCTGCGATCTAAGTTGA
>snap_masked-Contig98-processed-gene-0.2-mRNA-1 transcript offset:0 AED:1.00 eAED:1.00 QI:0|0|0|0|1|1|3|0|68
ATGTTTGTATTACAGAAAAAGGTGCTAAGAACTAAAAAATCTCGTGGAAACAACATTATT
GAATTTGGATGCAAAAATACAAAATGTTTGGAACTTAGACTACCCAAACATATATTGTTT
AGACCAATATGCTTTCAAACATATTATATATTGGAAGAGATCAAACATATAAATGTTTGG
GCAATACCCAAAAATAAAATTTTGTGA
>snap_masked-Contig427-processed-gene-0.11-mRNA-1 transcript offset:0 AED:1.00 eAED:1.00 QI:0|0|0|0|1|1|2|0|63
ATGACCCGTCACACTGCTGTGGCCAGTAAAAACAGCCAGAGTTTATATAAAAGATTCCAT
TCACTGTCAGCGCCAACAACAGTACCAGCACCATCACCTGCAGCGAGAAAACATACACAA
AAGGCTGCATACAAGAAAATTTTCATGACGACACCAAACCATAATGGCGGTGAAATTTTG
TATAATTGGTAA
>snap_masked-Contig427-processed-gene-0.14-mRNA-1 transcript offset:0 AED:1.00 eAED:1.00 QI:0|-1|0|0|-1|1|1|0|330
ATGTCTCCGAATACCTTATGTGCTTTGTCTACTTGTGGTAAGAACATTGCAAAGACGCAA
TCTTCAATACAATGTTCCCATTGCAAAAAGTGGTTTCATGCCAGCTGCTTAGATGTGCCA
GCTGAACACATAACCTTATTTATAAAAATGAAAGGCAAGTACGGTGTTCATTGCAACAAT
TGCATGGATGATTCGAGTGAACATTCATCTGGATTAGCTGAGCTTGGTGAGATTAGACGG
CAGATGCAAGGAGTCAACAAAAAATTGGACAGCTTATTGGGAAAGATGGACATCTTTGAC
TCAGAAATGAAATCTCTTAAGGCGGAGCTGGATGTTTGCAATCAAAAAATTATTGAAATT
GATCATGGTACCAAGAACAAAATTAAACTTTTGGAAGACAAGAATGAAATTCTTCAGAGT
CGATATAACAGAGCGGACATAATTGTTAATGGCCTGCCACGGTCCCAAATTAATCTTAAA
AAAGCTGTTTTGAAGATTTTCCTCATACTTGGGGTTACAGTAAATGACACTGACTTAAAC
GTGTGTTCCTTCATAAATAATAGGAGAAGCGTGCTTGTTAAATTTAACTCTGTCCTAATG
AGGAATACGATTATGCAGAAATATTTCAAGAAGAAGAAGAATATTAAAGTCACAGATATA
CTTGATAACAATGATATGGGTACTGTATATCTAAATGATCACTTGACAGAGAAAGGAGGA
AAGTTAAACAAGCTATGCCGGTTGTTGAGGAAGAGTAAAATGATCTCTAAATTTAGAATG
CTTAACTCTGACGTTCCAAGAGTCAAAATACATTTTGAAGACAACACTGAGAAGATCTAT
GAGTATGAGGATTGTTTTACTCGGTTTGGTCATGTGCTGAGTAAGGATCAACTTTCTGCT
GAATTGATTACTGGAGCTTTGGGGAGCCGTGGTGACGTTCACTTAACAAGATCTGTAGTG
AATGGTGGTGAATTTTTGGCATATTACTACTAG
>snap_masked-Contig427-processed-gene-0.15-mRNA-1 transcript offset:0 AED:1.00 eAED:1.00 QI:0|0|0|0|1|1|2|0|77
ATGGATGGCACACAAAAATATATTGGAGCTATATCAGAATATGGATGTACAGTAAAACCT
CTAAAACTTGCTCACTCTGAAAACCGGACACCTCCCAAATGTGGACAGTTGTCTGGGGTC
GTTTGCTATATTAACATATTAGAATTAACCTCAGATAACTGGACATCTCCAAAATGTGGA
CAAAATTTAGGCGATCGTGCGAATTCACTTCCCAGAGGTTTCACAAATATATAA
>snap_masked-Contig427-processed-gene-0.16-mRNA-1 transcript offset:0 AED:1.00 eAED:1.00 QI:0|0|0|0|1|1|2|0|77
ATGGATGGCACACAAAAATATATTGGAGCTATATCAGAATATGGATGTACAGTAAAACCT
CTAAAACTTGCTCACTCTGAAAACCGGACACCTCCCAAATGTGGACAGTTGTCTGGGGTC
GTTTGCTATATTAACATATTAGAATTAACCTCAGATAACTGGACATCTCCAAAATGTGGA
CAAAATTTAGGCGATCGTGCGAATTCACTTCCCAGAGGTTTCACAAATATATAA
>snap_masked-Contig427-processed-gene-0.17-mRNA-1 transcript offset:0 AED:1.00 eAED:1.00 QI:0|0|0|0|1|1|2|0|77
ATGGATGGCACACAAAAATATATTGGAGCTATATCAGAATATGGATGTACAGTAAAACCT
CTAAAACTTGCTCACTCTGAAAACCGGACACCTCCCAAATGTGGACAGTTGTCTGGGGTC
GTTTGCTATATTAACATATTAGAATTAACCTCAGATAACTGGACATCTCCAAAATGTGGA
CAAAATTTAGGCGATCGTGCGAATTCACTTCCCAGAGGTTTCACAAATATATAA
>snap_masked-Contig647-processed-gene-0.4-mRNA-1 transcript offset:0 AED:1.00 eAED:1.00 QI:0|0|0|0|1|1|3|0|194
ATGATTTCATTTGGTCAAGTCCCAATAAATATTGCATTAAAATATGTTTCTTTAAAGAAA
ACCATAACTTCGAAATCATGGCTTTGTATATCATGTTGGAAAAGCATATATGATTTTAAT
GAGTTCTACATCCGTATAGAGAGGCTTCACAATAGCTTTCCATTCGAGCTAAAAACAGAA
GACGAAGACGAAGAAGTTTCCTACTACATTGAGCCCATGACGTACAGTGATTTCGAAAAT
GAAAATACAATTGAAATCCCAATAAGAAACCCCAGTGACAATAGAAAAAGAGAACATGAC
CCGTTAGTTGAATCAGACAAACCAGACGAAGATAATAGTGACGATGACGATGATATAGGC
GAATTCGATATGGATGAAAATTCAAATATCCATTACGAAAATTCAGATACTGACAACGAA
AATGAGAAATCGTCACAAAAGAAAGAACGTTGGACAGTTCGAAATGATAATCAATTTTTG
AGCGAAAATTTCGACATCGTTTGTGACATATGCCAAACGTTTCAATGTAGTTTATGTCCA
AAAATTTCTCCAACTATAGGAGCTTTAAGAAACATATTAAGATAA
>snap_masked-Contig647-processed-gene-0.2-mRNA-1 transcript offset:0 AED:1.00 eAED:1.00 QI:0|0|0|0|1|1|3|0|138
ATGGTCAACCAGTTGTCGTCTGAAAAGGGTTTAAGAAGACATAAAAACATACATCATCCT
GAAAATGGAAAACGAGATTATCATTGTGACTTATGCCCAAAAATTTCACCAACTTATGGA
GCTCTTAAGAAACATATACGAGATACACACACAGGTTATGATTTTAAATGCAGTTTTTGT
GAAAAGGCCTATAAGCGTGCCGATGCTCTTAAAGAACATGAAGCCTTACATACCGGCGTC
ATTCTTTATAGATGTCCGTATTGTCCAAAAACATCTAATTCGTCTTCAACAATGTACCAT
CATCGAAAAAACATACATCCCATCGAATATGAGAGAGATCGTCGGGAAAAGTACTCAGGA
AAATCACCACCGCCGAATAAGCGAACAAATTACAATACTGCCGATGATGATGAATAG
>snap_masked-Contig647-processed-gene-0.3-mRNA-1 transcript offset:0 AED:1.00 eAED:1.00 QI:0|0|0|0|1|1|2|0|79
ATGCACTTTTGTCAAAGCTTACAAGAGGCTGAAGCCCTAAAGGAACATATGGCAAATCAT
ACTGACATAATTTTATATAAATGTTCGTATTGTCCGAAAACTTCTAATTCCGCCACTATG
TACTTGCATCGAAAAAAGTGTCATCCTATTGAGTTTGAAAACGAGCGCGAGCAAAGTATT
CGGGAAACTCTCCACCAGAATACAGACGAACAAATAGACAAATACATCAAATACGGATGA
>snap_masked-Contig31-processed-gene-0.1-mRNA-1 transcript offset:0 AED:1.00 eAED:1.00 QI:0|0|0|0|1|1|2|0|201
ATGAGTTTTAATAACCCGCCTCCTGGCGGAGGAACTCCACTAAAAGGAAACAGAATTCAA
ATAATTCAAAATGAGAATTTAATACTGAAGCAACAAATATGCGAATTGCAACAAGCAATT
AGTAATGTACTTACTCAACTAGAGGAACTCAAACATGAAAATAGTGAACTAAAGGCACAA
CTTCTAAACACCGATACAAGCAACAATGTAAACATAAATGTCTCAAAAGACCAAAATGAA
TCGCAGCATCAAATGCCCAGGCAACTTGCAACAATAAATGAAATTACTCATCAATATCAA
ACTGATGAGGAAGAATTAGAGCGGGAAACAAATTGGATCGTCCAAAGATCGAGAAAAAAT
AAATCCAAACCTAAGGTGTCAGATAATAATGAACCTTCTGTGAGTAATATAACTAATGAA
GATGTAAATCATAATCAATTGGAACGTGTCGAAAAGCCACCACCAATTAGCATAGTGGGA
ATAACTAGCTTCAATGCAATTAGAGAGCTTTTGGAAACTGCCAAAGTTAACAAATATAAC
ATAAATGCATTAAATAATAATTTATTGTGCGTGGCTTACATCATACTTGTTCTAAAGAAG
ATATAA
>augustus_masked-Contig485-processed-gene-0.3-mRNA-1 transcript offset:100 AED:1.00 eAED:1.00 QI:100|0|0|0|1|1|2|0|92
GTATATATATATTTATTAAAAATATATTATTTACTTTATTTTTCACCCTTTCCACTAGAT
ACCCTCCACAACTAGAACCATTAACGACATTCAAAGTGATATGGCGGGTCATGATGATGA
GGGATCCGGACGCATCACAGATGATGCAGATGATGAAGAATACCGATTACAGGGTTCCGG
TGATGGTGATGGTTCGGGAGATGGCGCTGGACTTTCACCAATTGATCCTCGCACAAATAA
TGATAGAGACAATGAAATTGTACCACGAGAACCATCAAGTTCAGCTGTCTGTGTAAATGC
GTCAACGTTGAGTTTAACAACTCTCTTTGGTATACTACTAGTCATACATCAAACATTTTT
AGCATCGATACGATTTTAA
>snap_masked-Contig485-processed-gene-0.5-mRNA-1 transcript offset:0 AED:1.00 eAED:1.00 QI:0|0|0|0|1|1|2|0|64
ATGACTAGTAGTATACCAAAGAGAGTTGTTAAACTCAACGTTGACGCATTTACACAGACA
GCTGAACTTGATGGTTCTCGTGGTACAATTTCATTGTCTCTATCATTATTTGTGCGAGGA
TCAATTGGTGAAAGTCCAGCGCCTGGAATGAATACAAAAATAGAAATATACGGCAAACAA
GATATGATGGACTAA
>snap_masked-Contig62-processed-gene-0.3-mRNA-1 transcript offset:0 AED:1.00 eAED:1.00 QI:0|0|0|0|1|1|2|0|111
ATGAAGAATCTCTTAGATCTGACAACCATGTTCCAAGATCAACAATTTGTAGATAATATG
ACAGCTAGAGAATGGAAACGCAATGCCCATATCCTAATTGATAAAATGACCCTTGCTAAT
AAGGAAAAATCAATAGAAATGACTATGCAGAGTAGATCCAGTATGCCCAGTGTTACAGAG
GTTATCGACTGCAATGCTTTGTGTAAACCAATTTTAACCGAGATTGAGCTAATAAGAATA
CTAAATGGAACCGAAGTCCATGATTGGCGAAATCTGATTAAATATATCCAATTTCTTCTA
CGATATCGCAAACTGATTATAACCGAACATGCTTAA
>snap_masked-Contig62-processed-gene-0.10-mRNA-1 transcript offset:0 AED:1.00 eAED:1.00 QI:0|0|0|0|1|1|2|0|102
ATGTCGATAACAAAAGCCAGCGGATGTTTATTGACTTCGGTTTGCGATTTGGTTAAATCT
TCCATGATTGCTTGTTGTAGTATAGTTCCTGTGCGAAAACGATCCCACCGGCCACCACCA
CTACACCTACTACGATTCAAGACAACTGAAGAAGAAGAAGTAAACAAGAGTACTCCGCAT
ACCCCTCATACAACCCACTCCCTTAGACGATCATACGATGCACACACAGATGTGATTTCA
TTTCGCGCTCATTCTGAATTGTTGCCATATCCCAATTTAGTTGTGTATAAGAATGGCATG
ATGATATAA
>snap_masked-Contig578-abinit-gene-0.7-mRNA-1 transcript offset:0 AED:1.00 eAED:1.00 QI:0|0|0|0|1|1|3|0|225
ATGGGAGCTATAGCAAAACATGGATCAATACTCACCATCTACGACACACATCTTAATGGT
CCTCAAATACCTCTAGAATTCCAACTTCAGACCAATTCGTGCCAAAAGTTCGGTGAATAC
AGCAAGGATGATCCTAATAGCTTCCGTTTGGCTCAAAACTTTTCGTTATTCCCCCAATTC
ATGTACCACTTGCGTCGATCACAATTTTTGCAGGTTTTCAATAATTCGCCCGATGAGACC
ACATTCTATAGACACATGTTAATGCGTGAAGATTTAACGCAATCTCTCATTATGATACAG
CCTATATTGTATTCATATTCATTCAATGGACCACCAGAACCTGTTCTGCTTGACACATCA
TCTATTCAACCCGATCGTATTCTCTTGATGGATACTTTCTTCCAAATTCTCATATATCAT
GGTGAAACTATAGCACAATGGCGTGCACTAAAATATCAAGATATGCCTGAGTATGAGAAT
TTCAAGCAACTATTGCAAGCACCCGTAGATGATGCACAGGAAATTCTGCAAACCCGTTTT
CCAATGCCACGCTATATTGATACAGAGCATGGGGGCTCACAGGCACGCTTCTTACTATCC
AAAGTAAATCCCTCGCAAACACACAACAACATGTATGCATATGGTCAGAAGGATTATACA
TGCTTATATGACCGGTGA
>snap_masked-Contig578-processed-gene-0.6-mRNA-1 transcript offset:0 AED:1.00 eAED:1.00 QI:0|-1|0|0|-1|1|1|0|130
ATGGAACCTGCAGATCTTGTTGCATTAATTAGAGACACGATTAATTCGAATCTTGATGAT
AGACTTAAAAACCTTCCAACTAAATCCGATTTTGATGATTTAAAAACAGAATTAAGCTCA
TTAAACTCGGAAATAAACTCTTTGAGAAGCGAAAATGAGTACCTCAAAAACCAAACGCAA
AGAAAAGAAATCAGATGGCTAAAGCAAAACATACAATCTACGAAACTCAATCCCACGGCG
GCGGGTTCTACGCACCGGATTGACCCGATGGATACCAGCCATCGGCCAGCGGCTGCCACC
TCAGTGTACGTGTTGTCTCGTCCGTTTTTTCGTGTTGGAGAAGGTGCATCCCGGGGAGCC
TTCTCCGCCTGCTTTTGGTCCGAGCCGGGATAG
>snap_masked-Contig578-processed-gene-0.8-mRNA-1 transcript offset:0 AED:1.00 eAED:1.00 QI:0|0|0|0|1|1|2|0|86
ATGAAGGTGTATAAAAACGATCAGCTAAAGGATTCAGAAATGGACAAGCCTCTGTCTGAA
TCAGAAGTAAGCGGATCCTCTTGCGAAGTCGAGGGGGATACCAAGACATTTGAAGACATG
GATAGATACCGTATGCGTGAGGAGGCTTCTACTGCCTCAGAACTCACCAAAGATGGTGGT
GCTCCGGTTCTCACAGATGATGTATCACTGCAACTTTTCATGGAACATCTGAAAAAATTG
GCCGTCTCTTCGACTACATGA
>snap_masked-Contig578-processed-gene-0.10-mRNA-1 transcript offset:0 AED:1.00 eAED:1.00 QI:0|0|0|0|1|1|2|0|168
ATGTTGGGTGAATCTAGGGAAGGTGTATTTAACTCTACAGGAAATACGGCAGTAGCTGGT
ACAATTTCAACGGAAGAAGCGGACATAATTCCATCTAATGAAATATCTGGCATATCTCAA
GAAGTGCAAGTTGGAAGTGATCACGAATCTTCATTCCATTCCACACACAGTCCCGATGAC
GAAAATGTTTCCATTAGTCAAGTTGAAGAAATGCATCCCATCAAAACCGAATCTGAAAAA
CTGGGAAGAAATCGAAATACGGCAGTAGCTGGTACAATTTCAACGGAAGAAGCGGACATA
ATTCCATCTAATGAAATATCTGGCATATCTCAAGAAGTGCAAGTTGGAAGTGATCACGAA
TCTTCATTCCATTCCACACACAGTCCCGATGACGAAAATGTTTCCATTAGTCAAGTTGAA
GAAATGCATCCCATCAAAACCGAATCTGAAAAACTGGGAAGAAATCGTAAGCCTCCTTAT
TGGATGAAGGACTATAAAACTTTTTAA
>snap_masked-Contig578-processed-gene-0.9-mRNA-1 transcript offset:0 AED:1.00 eAED:1.00 QI:0|-1|0|0|-1|1|1|0|143
ATGGCGGTTATGGCAAAGGAAGGTGTTGACTATTTCGAAACTGGGTTTTACGAGAAGGTG
CGGTCGCTTGCACATGAGTTCCTTGCCCTATTCCAGTCAGAGGCCGATAGATTGAGACAA
AAAACAAAACAAATGAGTATAGATCAACAGACAGTTGATGATGTTCTCGGAACAAATATT
GGAGCTTGTTCCGGAGGGTTTACAGACGAAGTAGCCCGGCTAATAAGGAAATTCCAAATA
AATATGAATACGTTACGATCATATGTGGAGAGCACTACACCTGCAAATGCATCTCCACAG
TTATGCAAAGTGCAGATACACACTATTGATAGCCGTTGGAGACACCTGGAGCAGTTGTAC
GATGTACAATGGAACTACTACCCGATTCTGTGGCAGCCACGACAACGATTCACGAGGATT
ATGAAAAATTAG
>snap_masked-Contig578-processed-gene-0.12-mRNA-1 transcript offset:0 AED:1.00 eAED:1.00 QI:0|0|0|0|1|1|2|0|139
ATGTCTTGGTATCCCCCTCGACTTCGCAAGAGGATCCGCTTACTTCTGATTCAGACAGAG
GCTTGTCCATTTCTGAATCCTTTAGCTGATCGTTTTTATACACCTTCATTTGGATATAAT
GAAAGCCATAACATACACGGCCCTGGGACTTTGCTAGATGTGGCAAAGACTGAGATAAAC
AAAGCATTTCTGCGTTCTTTGAATCTCTTTCGTGAGGGATTACCTCCTTTTGATGCCGTT
ACCTTGGAAAAGGTCCGACTTGTCAAATTGTCGCCTCCTGTCGACCCGTCTACAGGTCGA
TTAATTGGGCCTAACTCTTGGTCATTGCCCAAATCTATAACTCCAGTCGATACTCGTCCA
CTGGGCCCTGAAGTTAGCAACCCAGTGGATGTCTTTGAATTTCTCTGCATGGTGGCCTAA
>snap_masked-Contig578-processed-gene-0.11-mRNA-1 transcript offset:0 AED:1.00 eAED:1.00 QI:0|0|0|0|1|1|2|0|138
ATGCCAAAGGAATTCCAAAAACCCCTTGCTGGAATTGTGGTTCCATGCATTACGCAAAAT
ATTGTAATTTCCCTTAATCACAAATGCAACGAGTACAATGTAGTCGGTCATAAAGATGGC
TATTGCAAACCATCAAAGAAGGTTGGTCAAAATAAAAGGAACGAGTTCACCGGCTACAAA
AAGAACAAGAATCGCAAGAACAAATACGGTACACAAACAAATGTTGTTCAAGTTAATCAA
GTTTCACACGTTTCAAGACGGAAATTTGTAAAGGTCAACATCAAAAGTATACCCATAAAA
CAAAACGGTTTCGGTTATGACATCAAGCTCCAGATTGATACAGCCTCAGATATATCCATG
ATCGGAAAAACAGTTTGGAATAAAATGGGTAGGCCAGCGCATCAAACGATCAAATAA
>snap_masked-Contig858-processed-gene-0.1-mRNA-1 transcript offset:0 AED:1.00 eAED:1.00 QI:0|0|0|0|1|1|2|0|65
ATGAAAATAAACAGCTTATCAAAGGAAAGTCATAGACCAGGTCTTCATCATTATTCGCCA
AGAGCCATCCACCCAAAACACTTCAAACGTTCATATTACAAGGGGATGTACACAAATATA
CACATCCATACCCAATGTGGATTGTTTCCTTCATACATAGTTGTAGACAAAGATAATGAT
GCTGAAATGGAATTGTAA
>snap_masked-Contig971-processed-gene-0.2-mRNA-1 transcript offset:0 AED:1.00 eAED:1.00 QI:0|0|0|0|1|1|3|0|252
ATGCGTGGATTCATTGTTTTGTGTTTGTGTGCCGTATCCTTGGCTGCTCCTCAGGGTTAC
AATTACAATCCCCAGAGTGTGGGTGGACCTGGTGTAGTTGGTATTCAACAGCCACAACAA
ATTGCCTCATCTTCCTTTGGATCTAACTTCGGAGGCCCATCATCGGCTGTCTCCACCTCA
AGCAGTTTCTTCCAAGGAGGTCATTCTGTGGGCCAACAGCAATCCTTTGGCGGTCATCAG
CAAGTTCATCACCAACAACACCATCAGCAGCAGCAGCAACAAGCTATTGTCTCTAAACGT
TTCTTCATCCATTCTGCCCCCGAAGATGCAGAAGAAGATTTCAAAGAGAAACACATCACC
GTAGGTGTCCCCAAGAAGAACTACAATGTTGTCTTCATCAAATCGCCATCCAAATCGAAC
AAGAAGACTGCCATCAAAATCAGCCCTGCTCCCACCGAAGAGAAGACTGTCATCTATGTG
CTCAGCAAGAAAACCGATGCCTCCGACATCCAAGCCGAAGTTGTTGAACATGCCACCACC
ACAGCCAAACCTGAAGTCTTCTTCATTAAATACAAGACCAATGAAGAAGCTGCCCATGCC
CAGGAACAAATCCAAGCCCAATACGATGCCTTGGGTGGTAGCTCTCAGGTCAGCGATGAA
GGTGTTGCTCCCGTTACCTCTTTGAATGGTGTAGATCTATTTTCCCGAAATAGGGAAGAA
AGACTGCATATTGTTACTGTTGTTAAATGTCCTTGTTAA
>snap_masked-Contig462-processed-gene-0.1-mRNA-1 transcript offset:0 AED:1.00 eAED:1.00 QI:0|0|0|0|1|1|4|0|90
ATGAGTGGTAATAAAATGATCTATATTTACTCTACATCTGGATCACACGAGTCCTTAAGG
TGTGTACTAAGTTCGAGTTTAGGTGCTAAAATCAGAAATAAATCAAAGGATTTCAAAAAT
GTCCCATTTGTGCATGGATATGATTCCACTAATGTAATGCTTATAAAGCAAATTCACACA
ACAAAAACTAGCGAAATTGGTGAAATTGAACAAAAGTGCAATGAAAATAGCAACTTACGC
CATATATCTTTTATATGGATAGAAAAAAAATAA
>snap_masked-Contig57-processed-gene-0.4-mRNA-1 transcript offset:0 AED:1.00 eAED:1.00 QI:0|0|0|0|1|1|2|0|88
ATGATTGAACTGACCAAAATTCCAATGATTGAACTGCTGACCAGGGTTTCACTGGACGAA
TTGAAGACCGAAAAGTCAGTGGTTGAACTGCTGACTGAAATATTCGATCTGTTGACCAAT
GTTTCACTTTTGCCAGAAATCACAATGATTACAACATCGACTAAAGTTTCTGTGATACAA
CGTCTAGCCAATATTCCGTCGATTGAGCTGTTGACCGAAGTCCACGAAGACGAACTACGG
ACCTATATCTCAAAACCGAAGTTGTAG
>snap_masked-Contig165-processed-gene-0.8-mRNA-1 transcript offset:0 AED:1.00 eAED:1.00 QI:0|0|0|0|1|1|4|0|155
ATGGCACGATATATGGAACAAGACTGTACAACAAGCGGATGCTTTTTTTTTGTTGGCGAC
TTCAGATCTTTACGAGCCTATATAACGTTTGTGGCAAAAAGTACTATTTTGAAGACCGCT
CCAGCATGTAAACTGTTTTTACCTGTATATGGGTCTCAACATCAAATACCCTACGGAATC
TATTCTGAGCATTTAAGAACATTGCATAAACGCGAAACACGATTTAAATGTAACATAGAC
AACTGCAATAGAATTTTTTCTAATATCCATACTCATTTGAAGCACACAAAACGAAGCCAC
TTCGAAGTTATTGGACAACATATAGAAATTGAGAATAACTTAGAAAATATATCACCTGAC
ATGTCGGGAGCAATATTACCATTCGAGGAAAATAAGGACCAAATGATGAAAGAATACCTA
GGCATCTTGCATTCGGAAAATTTAGCACGATATTTGAATTCTACTTAG
>snap_masked-Contig165-processed-gene-0.6-mRNA-1 transcript offset:0 AED:1.00 eAED:1.00 QI:0|-1|0|0|-1|1|1|0|117
ATGGTAACCCCAGAGAGGCCAAAAAAGACGGGACTATTTACAGGGGTAACTCCCATTATC
GAGAATACCGAATATGAAGATCCTGGGTTTGTCCCACTTTACTTTCTACAGCATGAAATT
GTCGAAACCCCCGTTAATGCTAATAATATTATTGGAGACCAACCATTACTTTTCTTTGAT
AGAATATCATGTAACTCGACTGTTGAAAACCATGGGGAGAAACACCCTATGATAATGAGC
TGTTTAGATTTTAATCCCACAAACTCGAAATTATCGTTGAACGCAAATATCGTTGAATTA
CATGCGATTTGTCGCGTATGCGTTTGTTTCCCTTTAGGCATGGGGAAGATGTAA
>snap_masked-Contig165-processed-gene-0.5-mRNA-1 transcript offset:0 AED:1.00 eAED:1.00 QI:0|0|0|0|1|1|2|0|80
ATGACAATAGACAATGAGATGAGAATGCAGAATAACAAAGCAAAGGGGTTGCTATTCTAT
GAGAGAGTTGGTAGGAGCACATCGGCTGGAGTCAAGCGTAGCCGACAAGCATACGTGATC
GTTATAAGCGGTCGTTGCTTGTTGTTCACTGTTTGTCTCTATGCACTGCTGATGCGAACG
ACGTTGTACAAAGATTCGTGGTTGCTATCAATGATTATAAATTGTAGGAAGATAGGAAAT
TAA
>snap_masked-Contig165-processed-gene-0.7-mRNA-1 transcript offset:0 AED:1.00 eAED:1.00 QI:0|0|0|0|1|1|2|0|64
ATGGGTAAAGGACATTACATTTGGGTCAAAGACATGTCAAGATTGGTATCATCACAGTTG
TCCAAAAATGATGAAAAACTAAAAATTTGTGACAGATGCCTGCAGTATACATCGAACTCC
GATAAGTGGTCGAACCATATAAAGGAATGCTCCAGCATTGTAACCTCCGTACCGGATAGA
AGAATTAGGAATTAG
>snap_masked-Contig165-processed-gene-0.12-mRNA-1 transcript offset:0 AED:1.00 eAED:1.00 QI:0|0|0|0|1|1|2|0|158
ATGAGAAACTTTATGTTGAGACATCTTCCACCAATGACTATCTTACAAGTTGTTTCTGAC
AACTTGCGAATGTTGGTTGAACCGTCAGCAAGGGTAGTTTTACAGTCTACCGTCTCGTAC
TCGCAACCTTTGTATTCCATTATTCGTCTTAAATTGGAACTGGCAACACTTGTTTTGGCA
CCGGAGTCGAAGAACGCTTGGCCAGGTACGCCAAAAAGTTCGACGTTAACTGCTGGTATG
TCTCTTCCTATACACAATCCCAAAGAATTGAAACTTATAGCTGCGGGTGCACTCTTTCGT
GGAATATTGCTGCATATTGGACAATATATGCCCTTTCTTTCGGCAAAATGTACATTTTTC
GGACCGCCTTGGGGACCTCCATCACCATCGTCGGAGTTCACCATCTTGCGTTCACGTATA
ACCTGCTCGGTCTCTCTCGCATCTGCTAGCAACTCATCAAATCTGGCTACCTTATGA
>snap_masked-Contig165-processed-gene-0.9-mRNA-1 transcript offset:0 AED:1.00 eAED:1.00 QI:0|0|0|0|1|1|2|0|119
ATGATAACTCCAGAAAGACCAAAGAAGATGGGTCTATTTAAGGGTGTAAATCCCATTATC
GAGAATACCGAATATGAAGATCCTGGGTTTGTCCCACTTTACTTTCTACAGCATGAAATT
GTCGAAACCCCCGTTAATGCTAATAATATTATTGGAGACCAACCATTACTTTTCTTTGAT
AGAATATCATGTAACTCGACTGTTGAAAACCATGGGGAGAAACACCCTATGATAATGAGC
TGTTTAGATTTTAATCCCACAAACTCGAAATTATCGTTGAACGCAAATATCGTTGAATTA
CATGCGATTTGTCGCGTATGCGTTTGTTTCCCTTTAGGCATGGGGAAGATTATTTGTTAG
>snap_masked-Contig165-processed-gene-0.10-mRNA-1 transcript offset:0 AED:1.00 eAED:1.00 QI:0|0|0|0|1|1|2|0|106
ATGTATTGGACTAACATGGTAAATGCAACATTTGGAGATGCTATGAAATGGTGGAGCGGT
GTAAGGGCTAATGCTAAGACGTTTTCCGATGTCATAAAGATGATACGTGATGCATTCTCG
CCACCAAAACCAGCATGGCGCATCTACTCTGAAATTAATGAGTGCCGGCAACAGAAGAGC
GAGCCCACAGATAGTTTCATACGTAAAAAGAGAACACTTTTTGCTCAATTGCCGAATATC
CCTTCTGAAGCCGATCAAATTGAATGGTATTTGGAATGTTACACGCCCAAATTAGAGAGA
GGGTGTATCGCCATAAGGTAG
>snap_masked-Contig165-processed-gene-0.13-mRNA-1 transcript offset:0 AED:1.00 eAED:1.00 QI:0|-1|0|0|-1|1|1|0|83
ATGCGAAGAATACCGTTAGAACAAAATGAGTATGAGCACATGCACGTGTATGATCCCAGT
GGTAAAAAACGTCATTATCAAGTCGATTATATCCTACCGATTTTTTCGAGACAACTACTC
CACGTTTCCGATCAATTTTCCGCATTACTTTTACGTTGGCGTGTCATAGGCAGTCAAGTA
CTTCGCAATTTCCATGACAAGGTAAATGAAAGCATAATGATAGCCCATTACAACGGCATT
ACCAATGCTTAA
>snap_masked-Contig165-processed-gene-0.11-mRNA-1 transcript offset:0 AED:1.00 eAED:1.00 QI:0|0|0|0|1|1|2|0|81
ATGACAATAGACAATGAGATGAGAATGCAGAATAACAAAGCAAAGGGGTTGCTATTCTAT
GAGAGAGTTGGTAGGAGCACATCGGCTGGAGCAAGCTGTAGCCGACAAGCATACGTGATC
GTTATAAGCGGTCGTTGCTTGTTGTCACTGTTTGTCTCTATGCGCTGCTATGCGAACGAC
TTGTACAAAGATTCGTGGTTGCTATCAATGATTATAAATTGTAGGAAGATAGGAAATTAT
TACTGA
>snap_masked-Contig27-processed-gene-0.1-mRNA-1 transcript offset:0 AED:1.00 eAED:1.00 QI:0|0|0|0|1|1|3|0|163
GTTATACGCAATGATGAGCAGACATCGCTCATTGTTGATGGCGTCTCGCAGAGTCGCACA
ACGAAAGGTAAAGAATTTCAATTCGGTAAATTTGCCACAAATTCCGACGTCTATGTCGGT
GGTATGCCAAATTGGTACAGTAGCAAATTGGCTCTGCTTGCCCTGCCCAGTGTTATATTC
GAACCACGATTTCGTGGATCTATACGAAATCTGGTGTATGCTGATCAACCGGGTGGCCAA
ACACGACGCCAGGAAATGAAACAGCCTCGTGACATCAAATGTGGCGATGGCCCATGCGAT
CACGGTGAAATGCCCAAGGAAAAGCTGGTTACTGTTGTCGACGATGTTTATACAGACCAC
TCTCACATTGCTGGAAAATTCACAATGCTATCCTCATCTCGTGTCTATGTGGGTGGTGCA
GTCAATCCAAGGGCCTTGCTTGGTGCCAGAGTCCATAACAATTTCGTGGGTTGTCTGAGA
AAGATAAAATAA
>snap_masked-Contig295-processed-gene-0.2-mRNA-1 transcript offset:0 AED:1.00 eAED:1.00 QI:0|0|0|0|1|1|4|0|87
ATGGATTTTTACTATTTCCTCTTATACTCCTCTAAAACCATTAGGAAAAGTTTAAACAAT
CATTGTCAGAGGCGCATCGGTAATGTCGAAGAACTTTCAACAAAACTCATGGCCAAATTG
GCTGAGGTACAAAGTTTGGAGGGAGGCACATTTTTTATAGGCAATGCAGATGCCCTAAGA
ATACCATCATCTGCCACAACGCTGACAACAGCGGGTACAGGATTCCATCAACCACAACAT
GTCATGTTACCAGTTCACCCATAA
>snap_masked-Contig428-processed-gene-0.2-mRNA-1 transcript offset:0 AED:1.00 eAED:1.00 QI:0|0|0|0|1|1|3|0|115
ATGCTTTTATCGTGCTCTCTAAATGGAGTTGTTAGTAGAGTCCTGCTTCTGTTCATGCTA
CTACCAGCTCTACTTCCGTTTTTTGGTCCTGCCCTTCCTTCTCTAGAAGTTTTAGTTGAC
GCTGGATTACTGGTGTTGTTGTTGTTGTTAATGTTGCTACTTTGGTTGACTACTAAAGAG
GTCATTCTCATGTGTAGGCCTCTATTGGTGGAGAAAAGTATGGGTGTATTACGTTTCAAT
GGCAATAACGATGACGGTGGCAATGTAGATGTCGATGAAGAAATTGTTCTGGCCGAGGCT
GATGATGAGGAAACTCTTCCTACTCCTTCTCCACCCACACCTTCATAA
>snap_masked-Contig543-abinit-gene-0.2-mRNA-1 transcript offset:0 AED:1.00 eAED:1.00 QI:0|0|0|0|1|1|2|0|150
ATGAGAAGGGGGCTAGTGGCTGCTTTCATTTCGAAGCTCACCGAAGGCATCATGCATGAT
ACTGTCTTTTATGATTGTCCTTTGGATAAAGTGGAAACCGTTTTTCGGTTTTCTTCACAA
ACAGAGGATAATCAGCACACTTCCAACAATCCGGGAATAGAGAAAACATCAGAGTATAGG
CAGACTTATTTAGGCCGATCTGTCAATGATAACACCGATGGTGGTACGCTTATGGATAAC
CCGCATGAGAATAATGCTTCTCATACCACCTTGCTTCATCGAGCATCTGAAAACATGTTT
CCTCTAAAATTTTCTAGAAGCCCAAAGTCTTTTAAAATTAATGGATCTAATTTTATGGGA
ACAACAAACGGAGAAGTAAGTACGAATAAATCATTGGCCCTCAACCATGGTAAATTTATA
TCGTTTTCCAACAACAGGTGTTACTTTGAATAA
>snap_masked-Contig673-processed-gene-0.1-mRNA-1 transcript offset:0 AED:1.00 eAED:1.00 QI:0|0|0|0|1|1|3|0|118
ATGCATTGTCGTAGGTCCTTTCAAGGATATACTCACACACCGATTTACACATTTGTTGAT
GCTGATGACGAGAACGATGACGTTGTTGCTGATAGTAATTTTTCTTCTCTCGGTTGTTTG
CGACAACCTTTTGTGTCCAAGGAATCACTTGAGTCTTGGTGTGTCCTTGCAATAACAAAA
GGGATTCAAATTGCAGAGGACATTAATGACGCTGGAACGATAAAAAAGCAATCGGAAAAA
TCAAATAAATCAATTTTTTCGGATCCCAACTCTCTGTATGGTATGGCTATGACTAGAATG
ATAGAATTTGCCCAGATGGAGCCTATACCGATTACTCCGACTATTGGATTATTATGA
>snap_masked-Contig931-processed-gene-0.6-mRNA-1 transcript offset:0 AED:1.00 eAED:1.00 QI:0|0|0|0|1|1|3|0|91
ATGCTCCTATTAAAACCCGAACCGATTTCGAAGAAAAAAATCCCAGCAAAATCCTCAAAA
TTCCCCAACCGAGTTCCCAAGTCGCCAACTCAAAATATTCGTCCTCATCCACGAAAAAAG
AAACCTCCCAATATTGACAACATTGGTGAGCAAACAAAGTATCTTGGAAAACAAACATAT
TTACTACCAGGTAGTACTTATCAAAATCTGTTTTATGTTAACCGACACTATCCTGTGATG
AAAACCCTATTTCCACGGTATGGGGGAATTAAATAA
>snap_masked-Contig931-processed-gene-0.9-mRNA-1 transcript offset:0 AED:1.00 eAED:1.00 QI:0|0|0|0|1|1|2|0|208
ATGCCGTCCAAGCAAGAAGAGCAGCGTATCAAATTTGCTCGCGCATCGCGAATATCCGAG
CTACGCAAAGCTGGCAAAATCGCTAAAATGTTTGGAGAACGTTTGTCGACAGCCAGGAAG
TCTGGATCGGGGGGAAATCGAAAACCGGAAGCCGCTGAGACGACAAAGAGAGTTGCCGGT
AGTTTCATGCGAAACCCTAACCTCTCTCTCCGAGATGCCGCAAATAAGCTGGGTGTATCG
TCTACAACCGTGCATCGAGCCAAAAAACGAGCCGGACTATCGATTTACAAGAAGGTAGTG
ACTCCAAATCGCGATGATAAACAAAATACGACGGCCAAAGCGCGATCCCGGAGGCTGTAC
ACGAGGATGCTGACGAAGTTTGACTGCGTGGTAATGGACGACGAAACCTACGTCAAAGCC
GACTACAAGCAGCTTCCGGGACAGGAGTTTTATACGGCAAAAGGAAGGGGAAAGGTAGCA
GATATTTTCAAGTACATAAAACTGTCAAAGTTCGCAAAGAAATATCTGGTTTGGCAAGCC
ATCTGTACCTGTGGCTTGAAAAGCAGCATTTTCATAGCTTCCGGGACTTGTCAACCAAGA
AATTTACGTGAAAGAGTGTTTGAATAA
>snap_masked-Contig931-processed-gene-0.10-mRNA-1 transcript offset:0 AED:1.00 eAED:1.00 QI:0|0|0|0|1|1|2|0|78
ATGATAGCGACTGTAGTTGGTTACAGCACTGGACTTGTGCTAGATCTAACAGAATTCCCT
TTGGAAGTTGGCACTTATTACCATTTAGGGAAATCCGAAGGATATTTGCAGCATGTGTTC
CAAATGATGGATCCTGGAGTTGGGTACACTACTGGAATTATTATAAGGCCATCAGAACCA
CTCCCATTAGGTTCTGTCTCTCTCAGCAATAAGACACCTGATCGACAATGCAAGTGA
>snap_masked-Contig931-processed-gene-0.11-mRNA-1 transcript offset:0 AED:1.00 eAED:1.00 QI:0|0|0|0|1|1|2|0|78
ATGATAGCGACTGTAGTTGGTTACAGCACTGGACTTGTGCTAGATCTAACAGAATTCCCT
TTGGAAGTTGGCACTTATTACCATTTAGGGAAATCCGAAGGATATTTGCAGCATGTGTTC
CAAATGATGGATCCTGGAGTTGGGTACACTACTGGAATTATTATAAGGCCATCAGAACCA
CTCCCATTAGGTTCTGTCTCTCTCAGCAATAAGACACCTGATCGACAATGCAAGTGA
>snap_masked-Contig931-processed-gene-0.7-mRNA-1 transcript offset:0 AED:1.00 eAED:1.00 QI:0|0|0|0|1|1|2|0|65
ATGTTAGTACCACAAAGATACAAGACTATGTCCTGGGAGGTTTTGCCAAAGTTTTCACAA
AGGCAAATAGCGGCCCATTATGATGGAAATATGTACCGAGACTTTGGTGCATTTTCTTAC
TTGGATAGCATGAATTTAAAATATTCTTACGAGGCAAATAAATGGACCACTATTATGGCC
TTTGGTGGTGGTGGGTGA
>snap_masked-Contig931-processed-gene-0.8-mRNA-1 transcript offset:0 AED:1.00 eAED:1.00 QI:0|0|0|0|1|1|2|0|63
ATGGAGTGGTACGCCGCCAACAACGTGCAGGTGGTTCCAAAGGACAAGAACCCTCCCAAC
ACGCCAGAGCTCCGCCCAATTGAGAAATACTGGGCTATTGTCAAGCGGAACCTGAAGAAG
ACCAAAAAAACTGCTAAGGACGAGCAGCAGTTCAAGGCAAACTGGCTTTCTGATGGCAGA
AAAAGGTGCTAA
>snap_masked-Contig699-processed-gene-0.3-mRNA-1 transcript offset:0 AED:1.00 eAED:1.00 QI:0|-1|0|0|-1|0|1|0|80
CCCTCCGCCAATTGTGGTGGAGGGCCTAAAAGAAAAACAAACCGCTGGATTTTGTGTTTG
CGGAATAACGACCGTCTCGCATTTGAATGTCCTAACATAGGTCCTATTTCAAGAGATTTT
CCGATTAAGAAGCTTCGCAATGCTCGTACACAACTCAGTTGCATGGAAATATTGAAGAAG
GATAACCAAAATATCTATGTAGCTCTTCATAAACTATTCAAATGCTCAGACAAGATACTA
TAA
>snap_masked-Contig699-processed-gene-0.2-mRNA-1 transcript offset:0 AED:1.00 eAED:1.00 QI:0|0|0|0|1|1|2|0|76
ATGAGTCATTATTCACATGATCAAACTCGTATACGGGATCCGCGTGAAGAAATATTGTTG
GAGACAAATTTTGAAGACGATGGTGTTCTTACTCGAGCATATAATACAAACCAGAACTAT
GTCAAAACCAATCGTCGTAATCGTTCTGAACTTTCTCTCGAACGTTATACATATAATGCA
AAAGGTGTTAACTCAAGCTTACTGGCTTGGTCACTCTTCACATTGTATTAA
>snap_masked-Contig545-processed-gene-0.3-mRNA-1 transcript offset:0 AED:1.00 eAED:1.00 QI:0|0|0|0|1|1|3|0|120
ATGGTTGGATGTACAGCTGTTTCGGAATTACCACATTCCTCATCAGCATCTCTACTTGCA
GCAAAACTATCAACCAATTATCAGAATAAATTCGGAAATAAATACCAACTGTGGCAACTT
TTAATTTGTATATTGGTCGATGCTCTTAATAAGAGGCCAGCAGAAAAATATAATGACTCT
GGTTTGGTTATGGGATCCAATATAAATTTCTTAAGGATATATACCAGTAACGTTTTAACT
TCCAGCACAGCAAACTTTTGCCCTGGAAAAACGAATTCACCTCATTCACATTCATTAAAT
TCATACAAAAATATCTTACCAATGCAATTCCTTTGCCCAGCACTGAAAGGTATAAAGGCA
TAG
>snap_masked-Contig814-processed-gene-0.1-mRNA-1 transcript offset:0 AED:1.00 eAED:1.00 QI:0|0|0|0|1|1|3|0|176
ATGAATAACTGGATTGCTACGATTTGCCTTTTGAGCTTAACGTCCAATGTCAAAGGTGAA
AAGACACAATTAGCAAAATCAACGGACACGGACACTAGCAATCGCAAGGATACATCCACG
TCTATAGTGGAGCCATCTGTTGGAGCATCAACTACAAGTTCACCTCCAACAACAAAAACA
ACAACAACAGCTCAATCTAACATTTACCGAATTAAAAGACTGAATCTCTCAAAGGATAAA
CCAAAATTACGCAAACAACAACGAATGGATGGACATGCAGAGTATGTGCAATCAAAACAA
CATCCATCACTAATACAGCAAGACATCAGTAGCAGCGGCAGCGGCAGCAAGGGCGTCAAT
AGCCAAATTCATTATGCAGATGAATTGAAGGATATGCAAGAGAAACCCAAGGCAAATGCT
CGCCCATCCATTAAGACCAAAGGAAAGAAAATGAAGAATATGGGAAAATTTTCACATGGA
TTAAATAAGAAATTATTAAACCATAATCTACTAGTATGTTATCTACATTGA
>snap_masked-Contig826-processed-gene-0.9-mRNA-1 transcript offset:0 AED:1.00 eAED:1.00 QI:0|0|0|0|1|1|2|0|61
ATGTTTGCCAAAATAATTGTTAGCTTGCATGTCATGCTTTTGGCTTTAGGTTTAGAAGTT
CAAGGATTTCAAATGAACAGTAAGTATTCTTTGCTACCCGATGAATGCTCAAATTCGAAT
GAGCTTTTGTCAGAATCTATGCAAGGAAATTCATTCCACTTGTCGTCTGTTTTAAGGCTA
GCTTAA
>snap_masked-Contig826-processed-gene-0.12-mRNA-1 transcript offset:0 AED:1.00 eAED:1.00 QI:0|0|0|0|1|1|5|0|275
ATGGAGGATAGATTCGTTGTTCTAAAATGTAGATTACCCAATATTTATAAGAATTTCTGG
AATTTTGGATTTTATACTTTGTTATGTTTATTGTCTTTTTTGGTAATACTAAGCAGTTTA
TTTGATCTATATTTGAAACAAAAATGTAATGACAAACTGCTAAAAGATCGTGATCATTAT
ACTTCCAATTCGGGAAACTTAGGTATCAAAATCTGTGTTGGATTCTCCATAGCTCGCAAT
TGGTATCGCCTGAATCAGCTACCGTCTGGAAAAATGGGCAGGGAATTACGTTTCTTGGAT
TGTTTCAAATTCTTTTCTATGTTTTTGGTGATATTTGCCCACTCCAATTGGGTTTTATAT
GAGGGTGCTATTAGTAACCCACAAGATCCAGAACGTCTATTACATACCTATGCAGGAACC
CTCTTAGTAGCGGGATCATTGATAACCGTAACGTTTTTTGTTATTGGAGGATTCTTATTG
TCTTTAAATTGGCTGGTTGTAGCTAAGGAAAATAAGGAAATGTCTACTGTGGAGTATTTG
ATAACATTCTTGAAATTCAATATATTCCGATATTTGAGACTAACAATTCCCTATGGTTTT
GTTATCTTATGGAGTGGTGTCTATTTCGATAATGCTGGAGGACCCATGTTTCGCCATATA
TTCGAACGTGAACAATTGTCATGTCGAAAAAATGCTTGGATTAATCTTTTATATCTAAAT
AACTATATCAGGACAAATGAGAGATGTATGCTACAAGGTTGGTATTTGGCATCCGATACA
CAATCATTTGTTATTAGCATTGTCATCCTTATGTTGGCCCATAAGTAA
>snap_masked-Contig826-processed-gene-0.11-mRNA-1 transcript offset:0 AED:1.00 eAED:1.00 QI:0|0|0|0|1|1|2|0|106
ATGAATTTCGGTTGTTATTTCTTTGGTGTTCTAGCAGCTTTGGTCTACGATCATATATCA
TCAAATGAACTGAAACTTAAGGACAATAAATTATTTCATATTACATTTTACGCTCTGATA
CCAGCTGGAATTTTATGGTTATTTTCTGGTCATATATTCTTGCAGAATTATAATGAGGAA
GATGTGCGGCTTTGGGCCAGTATCTATGCATCGGTGCAGAGAAATGCATGGGGTTTAGGT
TTGGGTGCCTTCATTGTTGGCATGTCGAATCTCAATAGTGTTTACTTTATCCAAATCCAC
AAATCCAAATTTAATCACTGA
>snap_masked-Contig826-processed-gene-0.14-mRNA-1 transcript offset:0 AED:1.00 eAED:1.00 QI:0|0|0|0|1|1|2|0|99
ATGCCTCCCTTATATGATTTTGATGACTATGATCGTTGTCTACAAGAATTCGATCAGTTA
TCCCACTATTGTTTTGTACGTGCGGATGTGTTGGCCGATCCAAATGCTGAGGCTTGGCAA
GCTATTCAGGATGTTTCACAATATCATAAGCATCATTTCGATCATGGGCATCTGTATTTT
GGTATATGTGTGAATTGGTGTCACTCACAAATCGATGTTTTGCCAAGAAATGAAGCTGAT
GCTCTATTCGCTGGGATTTTAATGAATAACACAAAGGATATAAATTTGAAAAATATATAA
>snap_masked-Contig826-processed-gene-0.13-mRNA-1 transcript offset:0 AED:1.00 eAED:1.00 QI:0|0|0|0|1|1|3|0|82
ATGGGTCATCAACCTCCAGAAGAATCTAATGAGGCCAACGAGAATTTACACTCAAAGAAA
TTGAAAAAAAAAAAAAATGTCATGTCTATTCGGATATACAGTAGCTTGCAAAACCAAGAA
GGTTTAATACTTTTGACTTGGAATACCTGTACTACGACTAATCCATCAATATTTTACTAC
AAATATAAACCATATCCTACAAATAATTATTACAAATCTTGTCGCTATCGAGTTTTGTTA
ATGACTTAA
>snap_masked-Contig826-processed-gene-0.10-mRNA-1 transcript offset:0 AED:1.00 eAED:1.00 QI:0|0|0|0|1|1|3|0|65
ATGTTGCTTATCTTAATTCCTGGAAATTGGTTCCATGGAGTAGAATTTTTGATTGAGGGC
TTGAGGACACTTCCCGAAGATAAATTTAAAGATTTCACCTATGAGGACTATATCAGATTC
TGGATTTATAAGAACCATTTTTGTTTGAGTTTTAGAGGAATCATTAACATCTCTTGTATT
GATTTGAAGCAATTTTAA
>snap_masked-Contig512-processed-gene-0.5-mRNA-1 transcript offset:0 AED:1.00 eAED:1.00 QI:0|0|0|0|1|1|4|0|317
ATGAATTTATATCATAATCCAAACAATGATGATGAATGTGACAATTCAATATCATCTCAA
TATGGAGTTGTCGTCGTCGTCAACAACACCATCAACAACATTGAAGATGACAAACACATT
TGCCAACAGGAAACGGAAATGCTTACAACTACAAATGTGAACTCCAAAAATGGCAAACTT
CTAACACAGAATAGTTGCAAACCGGAATATAATCAAAAGGGAATAGGGGAAACAGATATG
AGTTGGTGGCCCCAGCAAACATTTCCACAAGAGGTGGTGAGAGAAGGAGGTGGTGGCATT
CACAACGATGAGCATATGGATGAAATGACTACATCAGCGAATAGATGCTGTCCGAAAATG
TCATTTGATTGCAATACCTGCCCGGAAGAAACCACTCCCAGTCAAGAGCTGCAACATCTA
AGCCAGAAAAATGCATTGCCTTCTCAGCATGACAGCATGAAACAACCATCGAAGACCACC
ACAAATAGTTTGAATGCCGCCGCCGCCGCCGATACCACCTCATCCACCGTCGTCGTCAAT
AGAGGAATATCAGAAACAGAACATAGTCAACATGTAAATACTAGCAATAATTATCTCCAA
AACCAAAACCAGTTGAGCTCGAAATCTACTCCCAACCACGACAATGACCTCTATAATATA
ACCGGAAATAATGTGAATGCTACCAATGCTGCTGTTAAGATAATCCTTAACGATTATCAT
GATGCCTTCTCACAAATAATCAATAATGAAAATGAGCAATTGCAACAGCATGGACAAGAA
TATTTAACAGAACTCCATAATGATTTGTTGGATAGTTTCCGTGGTACTCATAGTTTACCA
CGACGACCTTTGTATACGAATGAGTTTGCTGTTCATATACCAGCTGGTCCCGAAATTGCC
GATATAATTGCTGACAAATATGGTTTTACCAATATGGGTCAGAAAATTTTGTAA
>snap_masked-Contig512-processed-gene-0.4-mRNA-1 transcript offset:0 AED:1.00 eAED:1.00 QI:0|0|0|0|1|1|2|0|146
ATGAATTTATATCATAATCCAAACAATGATGATGAATGTGACAATTCAATATCATCTCAA
TATGGAGTTGTCGTCGTCGTCAACAACACCATCAACAACATTGAAGATGACAAACACATT
TGCCAACAGGAAACGGAAATGCTTACAACTACAAATGTGAACTCCAAAAATGGCAAACTT
CTAACACAGAATAGTTGCAAACCGGAATATAATCAAAAGGGAATAGGGGAAACAGATATG
AGTTGGTGGCCCCAGCAAACATTTCCACAAGTAGAAAATAAAGGAGGTGGTGCAGAAGGA
GGTGGTGGCATTCACAACGATGAGCATATGGATGAAATGACTACATCAGCGAATAGATGC
TGTCCGAAAATGTCATTTGATTGCAATACCTGCCCGGAAGAAAGTATAACGGATAAGCAA
ACGGCGATAGTGTTTTCTTAG
>snap_masked-Contig403-processed-gene-0.3-mRNA-1 transcript offset:0 AED:1.00 eAED:1.00 QI:0|0|0|0|1|1|2|0|83
ATGGAATGGACATGGCTAAAAGATTGGTGGCGCTTAAAAAAATATCGCTCACAACACCGG
CATCGTAAACTTAAACATTCGCATTTGGATGACCCAATGTCATCGTCACATGGCGGCGTC
GGCGCCAGAGGTTCTAACGACAGTGTAAATAAACATTGCTCACCTGAAAGTGAGGAGGAT
GATGATGATGGTCGAAATGTGAATGAATTTAAACGTAATGCCGAGTGCAAAATGCAAGAC
AAAAGCAAATGA
>snap_masked-Contig738-processed-gene-0.2-mRNA-1 transcript offset:0 AED:1.00 eAED:1.00 QI:0|0|0|0|1|1|2|0|78
ATGTCTAAATTGCAAAAAAAAATTGGTTCGGTCGGAGCAAGAATTGAACCCACGACCCTT
TGCATGCAAGGCAGACATGCTAACCACTGCTCCACGTGGCCAACAAATAACAAATTGCAA
GGCAAATGTCTAACAAACTGGTCCAAATCTAATGCCACTACATCTACAGAAGCCTTTTAT
CCGTCAAAAGTTGTCGGCTACAGTCGTTTGATTTCTTTGAATTCCTTTGAAAGCTGA
>snap_masked-Contig729-processed-gene-0.3-mRNA-1 transcript offset:0 AED:1.00 eAED:1.00 QI:0|0|0|0|1|1|4|0|99
ATGACAAAACGAGTTCGAACGGCTTTTCACATTGCGGTGAAACCAGTTAGAGAAGCTTTG
AAACACTCAGAAATGTCACTAGCATTGCTGAGAGGGGATTATTCATCACTGAAAATCTTG
GTTGAACCTGCTTCTCGCTTGAATCACAAGAGGGTAAAACAAGTAGCACATTCTCATAAG
CCATCTCTACAAGAACACATACACACAGGCACATACCATAGCAATGTAATCAAAGGATTC
CCATACAAGGCCCAAGCTAAAGTAGAAAAATGTGGACGACAACGACGACAGCTACGATGA
>augustus_masked-Contig707-processed-gene-0.2-mRNA-1 transcript offset:0 AED:1.00 eAED:1.00 QI:0|0|0|0|1|1|6|0|313
ATGCAACATAATAATTCCATTGGACATAGTGCCCAGCATTTTCGCTATGGTGCTATGATT
TTCGCTTTATTCGCTCGGAATGATCTTTTGGGTCTAGAGGGCATGGTCAAATTAAAAAAT
CCCGATGAAGTAGTTGTGGTAACACAACTAAATACCAGTGAATCGCATGCAGATCTTAAT
AACTCTACTGTTTCCCAAGGAGACTCGGAGAAAAGAGCCAGTACGGCAGCACATCGATCC
TTACCCGATATACCAGTGGCAGAAGCAAATGGAGATACTGGATCCGAGTTGTATGAGACT
GTGGCTGACAAAATTCTAATGGATGCACAAAATCAAAATAAAAGTCCAACACCCAGTTTA
AAGAAACAAATCAGTGTTTCTCAACATAGTTCCATAAGTCAAGCAGATGATGTACGTCCT
ACCGAACATCCATATGCCCAGTTAAATGCCCCATCGACATCGCACACGACATCGGCTGCT
GTATCATCAAATTCTATTATCGATGGTGTGAATATTCAACAATCGCAACAACAACAACAT
CATCTATCGGGCACTCAACTTTCCAATAACAATGAAATGCATCAACAGCGCTCTTCACAT
CATAGTGATAATTCACAACATGGTAATGAAAGTAGCGTCGGTGTTGGTGGTGGTCAACAA
GCGGAAATACCTGCTGCATCTGCAATAGCTGGCATGATTTCGGCCAGTCAAGATTTACCC
TATATGACACCACCAATAGCCAATCAGCATTTCAGTGGTGATTCCCAAGATTCTTCAAAA
GGCTACACCAGTATAAGTGTACGAGAACCTTTGGCTAATATATTGGCTCAACAGCCTCCA
CAACCCCCACAACCTGTAACACGAAATACACATTCACGAGATGTTAATGACTCACATTAT
GCAACTGTATCCGATGATTCAGGTAAGCTTTTTAAATTTTAA
>augustus_masked-Contig707-processed-gene-0.3-mRNA-1 transcript offset:0 AED:1.00 eAED:1.00 QI:0|0|0|0|1|1|5|0|546
ATGTATGCTAAGGTCATGAAGAAAAATAAATTTTCTCGCAATTCTCCCTCTTCGCAAAAT
AGTTCACCCGTTATGCAACGCAAATATCATCCAGATGATAATGTAACAGCTTTGGGCATT
AGTCCCTTAGATTCAATGGCAGCTGATCTATTGGAAAATCATAGTATTATTAATTCAACC
AGTGAACGTAGTCGACTGCGTAGTAATAGCTATGGAGCTTCTAAAGATCATGGCTACGAA
ACTATTCCCGCTGATACAATGCGTACAAATTCCTCTCAAGGCATTGTAGAAAATCGCAAA
TCCGATTGTTATACGCATATTTTACAAAAAGAAAGGCAACGTGAAAATGATATTGAAGGC
ATGTATGCTAAGGTCATGAAGAAAAATAAATTTTCTCGCAATTCTCCCTCTTCGCAAAAT
AGTTCACCCGTTATGCAACGCAAATATCATCCAGATGATAATGTAACAGCTTTGGGCATT
AGTCCCTTAGATTCAATGGCAGCTGATCTATTGGAAAATCATAGTATTATTAATTCAACC
AGTGAACGTAGTCGACTGCGTAGTAATAGCTATGGAGCTTCTAAAGATCATGGCTACGAA
ACTATTCCCGCTGATACAATGCGTACAAATTCCTCTCAAGGCATTGTAGAAAATCGCAAA
TCCGATTGTTATACGCATATTTTACAAAAAGAAAGGCAACGTGAAAATGTTCATACCTCA
TCCGTACCACCGATTAACGTCTATAATATACAACAATTAAACAATAGCGATAAGCATTAT
GAAACTATAGCCCAACCGCCTAATGCTAGTGCAAATGATCCTGGTTATGAGACTTTATTA
AAACCAAACAAAACGATTACCCATCGATTGGATGATAATGAAAAGAAATCATCCGATTAT
GATCCTAACTATGAGGTCCTTAAAGGTCCCAGTGAGACTGTAACAATGAATTCAGCTGGA
GCTTCAGATGATGGTTATGCTAAGGTATTGGAAAAGAAATCTCTGGTTGTGGATGAGGAT
TCCCTAGATGGTTATAGTAAAGTGAAGGGCGAAGAAGGCGATGATATACGAAATTTAGCA
GCGGCTGGTTATAGTACTATAGCCGATGTGAAAAGACCCGATGCCAATCACAATTATGCC
AGTATTCTTGAGACGAAACGTGAAGCTGCTGGCCATGACCTTGATGGTGCCCAGCATCAA
CATGAGACTGATAGTGACCATTATGCTCGCATTGCTGAGAGAAATGAGCCACCACCACCG
CGTACACCACCCAGCTTACCGCTAAGTGCTTCCAATAAATCAATGGTAGATGAATTATTA
ACACCACGCACCACAGAACTATCCATAACATCACCAACGTCCATAACAAGTAGTTCAATG
CTTAACACCACCAGTTCAATAAATTCCACATCCACAAATTTAACAACCACTAGCACAATT
AGTTCTCGCCAAACACCTACCTCATCTTCTCAATATGAATCCCTTACAGGTAGTGAAACA
GATCCCAACTATGAATCGGTATGCTATCTGAATACCTCATCGGGTGGCCAAGAGAATCCC
TACGAACGTCTAAACACTGAAATTTCCGATGACACGCAATTAAGTGGCCCCATAACACCA
GAAGCAATATCAACATCA
>snap_masked-Contig707-processed-gene-0.7-mRNA-1 transcript offset:0 AED:1.00 eAED:1.00 QI:0|0|0|0|1|1|4|0|68
ATGTATGTATGTTGTCCGTCCGTCCGTCTGTGGAGACCACACTATCAATCTAACAGCTTG
GAACCTGGTGCAAGTACGCTGGGTTTTCTGCTGTGCCTATTAAGACATTTCTTTGAGGCT
TACCTGAATCATCGGATACAGTTGCATAATATCACTCAAAATGTTGTCTTACTTGAAGAA
TCTTGGGAATCACCACTGAAATGCTGA
>augustus_masked-Contig354-processed-gene-0.5-mRNA-1 transcript offset:0 AED:1.00 eAED:1.00 QI:0|0|0|0|1|1|4|0|770
ATGTCACCTGAGAGCTTAAAGGATGGCGTTTATTCTACTTCTAGTGATGTCTTTAGTTAT
GGCGTTGTCTTATGGGAAATGGCCACATTGGCAGCACAACCATACCAAGGATTGGGTAAC
GATCAAGTGTTACGCTATGTAATTGATGGTGGCGTTATGGAACGTCCAGAGAATTGTCCC
GATAAATTATATACCTTAATGCAAAAATGTTGGCAGCATCGGCCTTCGGCAAGACCAACC
TTTGTTGAAATCATAAGATATTTGTATGACTCTGCCGATCCACATTTCCGTGAGGTCTCA
TTCTATAATACCGAAGAGGGTCAACATATATTGGCAAAGGAAATAGCGGAAGAATATAAT
AATTATAAATTGGACAATAACTCTTCCATTGGTCAACGTGGCGATTCGTCCATGATTATG
GACGATGATGCTGGTCACTCACCCTACAGTATCGGTTCACCAATGGTCGTTAGTAGCACA
CCCGATGAGCAATCACGTGGCAGTTATAGTGTTTCCAGAATTTTACATCCCAATAGTCAT
CTTCTCAATTCGGCTCCTTCAACATCGGCTGGCCTAAGGAAGCTAGGTTCTAGTTCGACT
AGTCAGCAATTAACCCATCCCCACACACATCCACATCACAGAAACCTCTATCAGCCGACA
CGTTTTGCTCAACAGCAGCTGAGGCAACAACGTGCCGACGATATTGACGCTTATGTTCAA
CCAGATTTTGAACCGGGTAGTGAAGCAGTCAAACCTGATGCCGAAGAACAAGGCTATGAA
ATCTATGATCCTAGTCCAAATTATCGTGAACATGTACCAGTGGGTGCTGATGACGATGAA
GATGATTTCGGAATTCATTCGACAGCTGGTCAAAATTTGCTTAATCGACCGAAAGGCAGA
CAAAAGCAACAGGCCACAATAATGCCTTTATCGACGTCCATGCCAGACGATGTTATTGCC
CAGCAAGCGGCATCTTCGTTGCATCCCTCTACGGCATCGGCCGCTTCGTCGAATGCCTCT
TCGAAAGCGGGAACTGGTAAATATCCAAGTCTAAGGGCCGTTGCAGATTCTGCACGCTCC
CGCATGATGAATATGCGTTTGTTTCACAAACGTACAGGAAGCAATGCTAGCCATAAAAGT
ACAAATTCCAATCCAAATAGCTCAACTGGAGTTGGGGGTAGTATTAATAATCTTGCTCGC
ACGGGACGAGGTAAGAGTATGAGTGGACAAAATTTGGGTACAATTGAAAGTGGCGGAAGT
GGCAGCGCATCGGGAAGTTATGGGGCAAATCCTCGATTCTTCTCCACATCGTCGGGCACA
AGTGATAACACCACTTATCGTAGGCTTGACGACAGTGTGGGTGACAATAGCATAATTGGT
ACAGAGTCCTCGAACACACATAGAATAAGACCTAGATTACATTCAGCTTCAGCATTTATG
ATGGGTTCATCACATCCAACGTACAAAATGTTGGACGAATCTTTAAATACAACTGGCGCC
GCATCTTTAACCGCCGTTGGGGGCGAATCCAATCCCAACTATGAAATCATGCAACCTGGA
GGAGCGCCACCCTCTTTGCCGCATCAATCGTTGCTCTCGCCTATGGAAGAGAACACCTCA
TCGTATGTCATGATGAACGAGCCATCGCAAAATAAAAAAATTCCCCCCGAAATTAGTGCC
ATGAATATTAGCGATGAAGCTAATTATCAACTAATGTCTCCTTTGATTCCTACAAACGCC
CAAACTATGACAACGGCGACACCAACAACAGCCATCTCTGTGCCACCATCAGCGGGAACG
ACGACGTCAGTATTAGCGCAAACCCCATCAACACCTGCTCAACAAACGCAGCCAGCGGCA
ATGCAAACAAGTGCCGCCGCCGCCGCCAGTGCAGCAATAATTCCACGGCATTTGGAAGGT
GGTGAGAAAACAAATGCCTTATCTTCAAATTCGTCGTCGGCGTCAACGTCTTCGAGTCCC
GAAGGCGGGGGGGACGAGGATGATTATATGCAGCCGACAACAGATATACAATTACAAACT
ATATCATCATTACGGCGACGAAGTAGTAATGATTTAACAACGAAAAATGATCGAAGTCGA
AGCCAAAGTAGTAGTAGTGGCAAAAGTGCAACAAACACTGCCTCATCATCAATAATACCA
ACACCAGCATCACAACAAACACAACCACAACAACAACAGCAGACAGCAAAAACAACGCCA
TCGACCGCGTTTTCACGTAAGGAGCAATGGTTTAAGGAACAACAGCAAACACCACAGCCT
CCGCCCAATGGCTTTGTGGGACGCGAAGCATAA
>snap_masked-Contig354-processed-gene-0.9-mRNA-1 transcript offset:0 AED:1.00 eAED:1.00 QI:0|0|0|0|1|1|6|0|600
ATGTTCATGTGGGAAGAAAATCTCGATTTTATCACAAATAAATGTAACGGAAATGAGGTG
AATCAGCCCATGTGCTGGAATAGCCCACGTATAGACCGATCTCCCGATTTTACTCCAAGG
GCAATCACAAATAAATGTAACGGAAATGAGGTGAATCAGCCCATGTGCTGGAATAGCCCA
CGTATGGACCGATCTCCCGATTTTACTCCAAGGGCAATCCAATTATACACGTTTGTTCGT
CATCTCAATACCTTGCATTCAAGTACAAACAACGATATAACGAACATTTCTAGCTCGAGC
ATTTTCTATCTCAAACATTCTCCTGCACACTTCGCATTCAAACCCGGCTGGCTGGGTAGG
CTGCGGCACTTGCTGCTATTGTTGTGGTTACAACAGCAGCAAACACCGCAGCCTAATCAG
CCAGCCGAGTTTGAATGCGAGGTGTGCAGAAGAAGGTTTGAGACGGAGAATGGCCTAAAG
CAGCATAGGAGGAGGAAGACGTGCAGAGGCAATATGAACATCGACAACATCTGTGGGGAA
TGCAGCCGCAGCTTCCAAACCTATGCGGGATTACGGCAGCATATACGGAGAGCACATCCG
GAAACATATAACCAAGCCCTGGTAGAGGAAGCCCCACAGCATTCTAGAAGAGCTTGGACG
CAAGATGAACAGGCAGCCTTGGTAGCAATAGAGGCAGAGATGGACCCTAGTAACCCCACT
GCCATTATAGATCGATTGGCAGAATGCAGCACCAGATCGAGAGACGCCGTTAAGAAAAGA
AGGCAAAGGCGCTCATTTGTGCAAGCGGTCGCGAGGGCAAGAGCGGCAAGGCTGGTGGAA
GAAGACTTGGATACCAGCAGGGTAGCCGATAGCGATACCAGCTCAGAGTATGAATCTGCT
GAGGAACAAGCCCCTGATCCTGCAGCATATGACCCCCTGAGAGACGCGATACGTGCGTTA
CAAATTGGGGTTGAAGAGGAGCCACTTAGGAACCGCATCTTGGGCAACCCTGGTGATAAA
TCGGCGCTGGATGAGCTGGTTCGAAGGCTGACAGAGGGGCGAGGACGTCGTGTTGGGTCT
TTCTCGGTGGCAGAGGACCGGTATGTCATCAGGGGAGAATTTCGGCAGAGGAGGCGTAGG
GTGCTGGAGTTCAGGATGGCACAACGTGAATATGACCGAAATCCGAGAGGACTGGCTCAA
CGCGTCATTGATGGGATTGGCTGGGAACCGAGAGACGTGCTGAATATCAGAGAGGTGGAG
GAGAGATATGAGGCAATTTTCACGGCTGCCTCTGGTGCGGATGAGGCCGCAATTGATGAT
GCATTCGCTGAGGTAACAGATGCATCAGAGCCGTTCACCAGGGAAGAGGTGACCATGTCG
TTAAGAGCAATGAGTAACGACACGCCGGGACCGGATGGAATTTCGCTGAGGGTGTTGAGA
ACAACGAATATGAGCAGCCTGCTGCTACTATTCAATGGGTGTATGCTGCTGGGATACACA
CCGGAGGCCCTCAAGCGTAGCAGGACAGTATTGATTCCTAAGGCTGGAGCCGATAAGATG
TGGCGAGGAGTGGATTACGGCGGTAGAGGTGTCACAGTCCATGCGCTATCTGGGTGCGGA
GTTCACACCGCACGGAGAGAAGACGTGCGCAACGCATCTGCTCTTCACGCACCTGCAGCG
AATCAGGAAGGCTCCCCTAAAACCGGCTCAAAAATTACGTATTCTGCGGGACTACCTCCT
TCCAAGATATGTGGCGTTCTTCCAACAACCAAACATCACGAGGAAGACACTGAAGGAGGC
TGA
>snap_masked-Contig354-processed-gene-0.10-mRNA-1 transcript offset:0 AED:1.00 eAED:1.00 QI:0|-1|0|0|-1|1|1|0|297
ATGGAGGATGACGTGACTTTCCGCGCAGTAATGGAGGTGGAAGGGGCGTGGAGAGAAAGA
ATCGTAGGCATGGTACAACCGGTTAGCGGCAAGCGGGAGAACTTGGAGCATCATGCTGCG
CTGCTTAATAGCTCTATGACGGGATGCGGTGGTCTTAGGCAAGTAGCTGGCCATAGGGAG
TCGAGCAGATGGGTGTATGAGCCTCCTCCCTTCTGGTCGGGCCAGGACTACATAAAGGCC
GTACACCTGCGATACAACATGTTGCCGTGCAGGGCGATTCCATCCAACCCAATCTCAGCT
AGACGTTGCAGGGCCCAAGGGTGTGTGCGGCAGGAAACCGTATGCCACATATTGCAAGCC
TGCCAGATAACGCATGCAGATCGCATCAGCAGGCACAACTACGTGCAGAATCGTGTGGCA
GCACATGCCCGCCGCAAGGGTTGGGACGTCTCCATCGAAAGGCACGTCTATTGCCCTGAA
GGCCTGAGGAAACCTGACCTCATATTCTCCAAAGGCCCCAGGGTAATAGTCTCAGACGTA
GCAGTTCATTGGGAGACCGACGAGCCCCTTGCGGTGTGGTATGAGAGGAAAAAAGATTAT
TACTCAACGGCCGGTTTCCTTGCCAGGGTTCAAGAGCTTTACCCTGGTCGTGAGGTGGTG
GTTCTACCCTTCATAATGGGTGCCCGAGGGGCATGGTGCCGAATGAATAAGGATCTGGTG
GCAGCCCTAGGACTGGATGAGAAGAAGATTGCCAGGGAAGCGGTGACCGGGGTCCTAAAA
GGTGGCATTATTACACACGCGAAGTTTATGAGATGCGTGTGGGCGGCTCGGTTTGGACCA
GATATGGTGTTCAGGAGGGACGGAGTTTCGGGCAGGTTTAGAGAAGAAGACTAA
>snap_masked-Contig354-processed-gene-0.11-mRNA-1 transcript offset:0 AED:1.00 eAED:1.00 QI:0|0|0|0|1|1|4|0|227
ATGGTCGCATTAGAATGTATTGGTCCTAAAGCTAATTTAATGATTACTGGTTTGGCAATT
TGGAACGGTAAACATCAATTGCGAATGCATATGTTAGCTGCCCAGGGATATTGTGTTATT
TGCATAGACTCACGAGGTTCAAGACATCGCGGTATTAAATTTGAAAGTCACATACGCTGT
CGCATGGGTCAAGTGGAATTAAATGATCAAGTGGATGCTTTGAGAATACTTGCTGATCAA
TTAGGTTATATTGATATGAATCGTGTTGGTATCCATGGTTGGTCATATGGAGGCTATTTA
AGTCTCATGGGCTTAGCGCATTATCCACACATATTTAAGGTAGCCATAGCCGGTGCTCCA
GTCACAAATTGGGAATACTATGATACGGGCTATACAGAACGTTATATGGATTTACCACAA
AACAATAAGCATGGTTATACGGCTGGTTCGGTGCTCAATTATATTCACTCATTTCCCGAA
GAGGATAACCGGCTATTGCTTATTCATGGCCTCATTGATGAAAATGTACATTTTTTCCAT
ACATCTCAACTGATTAATGCCTTGAATAAAGCAAATAAACCCTACACACTTCATATATTC
CCCGACGAGAGGCATTCGTTAAGGAATTTGGAATCTAATAAGAATTATGAGACGAAATTA
TTGTCGTTTCTGCAAAACCTATAA
>snap_masked-Contig354-processed-gene-0.12-mRNA-1 transcript offset:0 AED:1.00 eAED:1.00 QI:0|0|0|0|1|1|2|0|65
ATGATTATTGAATTAAATGATTCTAAATTGATAACAAGTATATACGGCCGCAAGTTCGGC
CAGGCCGAATCTTATGTACCCACCACCATGGATTGCGTAGAAACTTCTACGAAAGACTGT
CATCCACAATCGAATTACTTGGGTTGTGGTATCTTAAAACTTCTTATTCCTGCATGGTTG
TTGGATACCATATACTAA
>snap_masked-Contig202-processed-gene-0.5-mRNA-1 transcript offset:0 AED:1.00 eAED:1.00 QI:0|0|0|0|1|1|3|0|71
ATGCAATCTCGTTTACTAGACCAGCAGAATTACTTACAGACTAAACGACTTTTCATGGTT
CCAAACTGGTCACAGCGTAGTTTTTTAATGACAAAAAGGCAAAATCTCGTTTTGGGAGAG
CATGGCCAAGTGATTATTTTTCAAAATATCACTTGGTCATATCCTGCAAGAATGTTGGGA
ACAATACGCTCATCCATTATAAGCGCGGGAATTTAA
>snap_masked-Contig202-processed-gene-0.8-mRNA-1 transcript offset:0 AED:1.00 eAED:1.00 QI:0|0|0|0|1|1|3|0|100
ATGGCTATGAAGCGGATATCACTCCTGATATCTGCTATAACGGGTAGCTGCCTGATAGGC
GATTTTGCAAAAACTATTGGCGCGAAGTATAATGACTATTGTATGAGCTGTCATGATGCG
GAGGAAAAAGAAATAAAGCGCAAGCAACTTTTTGGAGCATATAGCTTCAGATTACTGGCG
GATCTGGAAAACGTTAACTTAAGCAGTCTGCTAATGTTTTTGGAACAATCTGAAAGTTTG
GTGGTATTATTTTCTGGTAATGAGGTTATTAAGTTCGAGCTTAGCCGCTACATTCAAAAA
TAA
>snap_masked-Contig202-processed-gene-0.6-mRNA-1 transcript offset:0 AED:1.00 eAED:1.00 QI:0|0|0|0|1|1|3|0|76
ATGGACATTGATATTAAAGATATTGAATTTATAGAGAAAGTCTTAAACCTCGCCATCCAT
ATGAAATCTGTTGCTACACAATTCTATTCGGAACAACAAAAAGGTGCACAGTTGCCACCA
TTGTCCAGACCCAGAAAGCGAAAATGCCACCCAATTGAAAACGAAGCACAATCCCAAAAA
GACACACATTTTGAAAATTTGCGTCCCTTCGTTAAAGTTGCATGTCTTTAA
>snap_masked-Contig202-processed-gene-0.7-mRNA-1 transcript offset:0 AED:1.00 eAED:1.00 QI:0|0|0|0|1|1|3|0|63
ATGAATTTTAAAATGAAGCAATCGGCGCACAAGCCGATTGCTGGCTTAGTATGGTTGGAC
TATGGCATGGATGACAATATCGGATCGACTGGTCGACTAAATATCTCTAAATTCTACATA
CGACCCTTACCTGCCGTGGATTTGGTCCAACTGATCTATGTACAACAGAGCCACCCTGGT
GCAATGGATTAG
>snap_masked-Contig886-abinit-gene-0.1-mRNA-1 transcript offset:0 AED:1.00 eAED:1.00 QI:0|0|0|0|1|1|2|0|79
ATGGTCCCATTTAAACTTAAACCGCACACTAGATATGCTAGTGTTCTCAAGCCGTCAGAT
ATCACTCCTGATATCTGTTATAACGGGTCGCTGCCTGATAGGCGATTTGGCGCGAAGTAT
AATGACTATTGTATGAGCTGTCATGATGCGGAGGAAAAGGAATCAATTAACAACTTTTGT
AAGCCGCTTCTTTGGCTCGGAATCAATACCAAAATCCTTAGGGAAGGTCAAAATCTTTGA
>snap_masked-Contig298-processed-gene-0.4-mRNA-1 transcript offset:0 AED:1.00 eAED:1.00 QI:0|0|0|0|1|1|2|0|254
ATGTTCACAAAAACGTCTAAAAATGAATACAGATATTGGCGTGAAACTGGGATTGCGTTT
ACATTTCCAGAGTACGAATACAACGTTCCCAACAAGACATTTTGTGCCGGATTAGTACGA
AATGGTAATACATTCATGCATCGAGGTTATATAGGCGATATTAAAACAGGCCCATTCGTA
TCATTTGGCCTAAACACTTCTGACAAACGTATGTTGAAATCAGTTCATGGAGAAAATGAC
TATCGCTCAACCGATGTTACAGAACGCAATGTTATGGAAATACTGCATGAGCTATCAACA
GATACGCCGTATGAACATGACCTTAATCAATCACGCAAATATGGATGCACCCGTCTTCAA
ATGGCTAAAAGTTTAATCAACTACGACGAAGAAGATTTGAGATCCTTGAATGACTACGAT
GATCCGTGGATCAACGTTAAGGGAGTGACAATAAATTTCCTCTCTTGTGATGATATATAC
GCGATACAAAATGGCAACAATCGCTGGATTAATTACTTTGATGTGGTATTTGTGGCCCAC
AACTATTTTCCTTTTCTTAAGGCCACATTTCTTAATATCCTTCGCCCGTTATCTTCCATA
ATAATGGAGACGAAACTCATGAGTACTGAGAGAAAGGACGTAATTGAAGAATTCGAAGCA
AAGTTATTTGCATTTGCTAAAAGTGGAAATTTGCGACCAGTTCTAAATTATGAGGCGTTA
AATACAAAAAGATTTTATCTGAAGTTTATGAAGTATCCATTTTAA
>snap_masked-Contig542-processed-gene-0.10-mRNA-1 transcript offset:0 AED:1.00 eAED:1.00 QI:0|0|0|0|1|1|2|0|419
ATGCTTCTGTTTGATGAAATGAGTCTCCGCCACGAACTGGAGTACAATATTATGTACGAC
ATGTTCGATGGTGTAGAAGACGACGGCAGAGGCAGTAGAATCCCAAAACTGGCATCACAA
GCAATGGTATTTATGGTTAAAGGTTGCTTCAAATCTTGGAAATTCGTATATTCTTTCTGC
TTCGCGAATTCCGGATTTTTCTCTACGCAACTAAAAAACATTGTAGTTGATATAATAAAC
AGTCTACAAAATGAATGTGGTCTTGTGGTACGTTGTTTGATTTGCGACCAAGCTGGACAA
AACATTGGGCTCTTTAAACAGCTGCGGAATGTCGTCGACAAAAATATATTCAGCCATGAA
GGCCGCAATATATATTTGTTATACGATGTACCGCCTATGTTTAAGGGCATACGGAATGCA
ATGTTCCTAGAAAACATTGACACTCCTCATGGAAAGGCCAGCTGGGACGTAATAAAAGAG
TTTTATGAAATAGACTCATCTTCAAAAACAGCTCGATTGGCACCAAAACTATCCCAGGAC
CATGTTCATCCTGTAGGCTTTGCTAAAATGCGAGTATATCTAATGTCGCAAGTTTTCAGT
TGGACAACATCAAATGCTATAGACTTCGTCCATAGTACTGGTGGATTAAAGCGTAGCGAA
AAATTTGCCGAAGCAACAGTTCGTTTGCTTCAAGAGTTGAACGATGGATTCGACTACCTC
AACGGCAAGACGTTCGGCCATCAAAACCCCAAAAAGAGACCAATAACACGCAAAAACGAC
ATAAGGGAATATCTTTTAAAATTTCAGAAATATTTGCAGGGAGTTGATGCGCATAGAAAT
AAAAGTGTTCCGAACTTAGTTTTATTTATTAATATGGTAGAGGAAATGTTTCAGGAGGAC
GAAGAACTAACATTCGTGGCACAAGGACGCTATAATCAAGATGCGTTGGAGAACCATTTT
GGTATATTGCGATCGAGAGGAGGACACAACAAAAATCCGTCAGTGAGGGAATTTTGTATA
ATAGAGTCAAATTTGTCTTCAATGACTTTTGTTAAACGCCAATGTACGACTTTTACTAAT
TGCGAGGACGATGGAGACACGCAGCTTACTTGCGATTGGTCAAATGTAGATTTGGACGAA
AAGCAAGAAGCAAATATGACTATGGATGAGGATGAAGAAGAAAATTCGTTGGATGAACCA
AAACTCATGAGTCTGCAGCACAACGATATTTTGGTGGCTACGCTATCAAAAAGCAGTTGA
>snap_masked-Contig542-processed-gene-0.11-mRNA-1 transcript offset:0 AED:1.00 eAED:1.00 QI:0|0|0|0|1|1|3|0|367
ATGAATATTTCTCTTTTCTGGAAGACAATGCCTGAAATCTGTCAAATTCGTGAGATACGT
GAATCTTTAAATTTACCCAAATTGGAAAATAAACATCGAACAATAATTGCCAAATCCATT
ATAGCAAGAATACTCGAACCATATCCAGAAAGAAGGTTATTGTTTGCTATTTTACTTTTA
CCAGGTCACAGCGATACTAATATTTTCTTGTCGGCTTTCAAGAAGGAAACCCCCAAAATT
CGGCGATGCTTCATTAAGGGGTGTAGCGGCCAATATCCATCTTCACGGATATTTTCATTT
CCTCAGGACGAAGAGGAAAGAAAAAAATGGATGGAATTGGTCGTTTTATCGTCTAGCAAA
TATATAAATTACAAAAATTTATATATATGTGAAAGACATTTCACCCCGGAAATGATAGCT
AGCAATGGATTAAAACCGTTTGCTGCTCCACTTTTTTTTACAGGATTAAATAAAGAAAAT
ATAAGCTTAGATGATAGTTTAAAGGACATAGGAAAAGGATTTTTGCAAGGGAAAAGCGTA
GATAGGGTTTTAAAGACGGAAGTGGACGATAGGGATTTGACTTTTGAGGAGCCAGAAAAA
TGCGTAGATAGGTTCTTAAAGACTAAACTGGACAATAAGGATTCGAGTTTTGACGAACAC
AGATTGGATTTCGACGATGACGACTTTTTGGATTTGAGGCCGTCGACGTCTAAAGGAATT
CGTCATGAGGAGCAGGAATATTGGAATTTAACACAAAATGATACCAACAATTTCAACGAA
GCAGCCTTCCTTAATGACCATTGCTACGAAAATAGCACAAGCCGGCCAGTTAAGCCCAGA
GACATTTACAAGGTTAAATATATGAACCTTTTAAAGAAGATGCGCCACAGCAATATGCAG
CAAATATTGCTTGAAAATGAAGCTCTGAGGAAGGAGAATGAGGCCCTTAAGGCGGAAAAT
GTTGCCCTACAGCAACATTTGGAAAACATTTACAAAAATGTTATTGATACCAAAGATGCT
AATGAAAGTACTCGAGCCTTTAGTAATGCAATATGCAGCAGCATCGCAAGCAATTTGATC
ATGAGGAGAAGGAAGTCATCATGA
>snap_masked-Contig542-processed-gene-0.9-mRNA-1 transcript offset:0 AED:1.00 eAED:1.00 QI:0|0|0|0|1|1|3|0|98
ATGTTGCAGGGAAGAGAGTGTTTTGTGAATGCTGAGGAAGATGTCAAGTGGAAAGTGGAT
TGTGAAAAAGTGAAGATGGACTGTATAGTAAGCAACTGTCCAGGCCGAAATTCTTTGGCT
GTACGGTTGTTCTCCATCCCGGAAAGCAGCTTGGAGAAATGGTGCTGGAACGTTAAATTG
GGTGTTAAAAGCATCAATTCCTATTCCAAAATTTGCAGCCGCCATTTCGAGGTGGACTGC
CTCTTGAAAAGGAAACTAAGAGTTGGGTCCATGCCGACATTAGAATTAGGTAAGTAA
>snap_masked-Contig542-processed-gene-0.7-mRNA-1 transcript offset:0 AED:1.00 eAED:1.00 QI:0|0|0|0|1|1|2|0|71
ATGAGTCTGCAGCACAACGATATTTTGGTGGCTACGCTATCAAAAGCAGTTGAGAAACGG
ATTTCCTGCGAGAAATGTGCTGCATACATTACAAAGGTCGGCGAGCTCACCGATGTACAG
AAGTATTTCTCTCCTTTAAGATTGTCTTCGGTTTTCGCTCTGAATCCTCGCTTTGTTAAA
TCAGCTGCTCTATGCCGTGAACGTCTATTGTTATAG
>snap_masked-Contig542-processed-gene-0.6-mRNA-1 transcript offset:0 AED:1.00 eAED:1.00 QI:0|-1|0|0|-1|1|1|0|64
ATGAGACCATATTTGCCTGGTGTCGTTACAACCCAACAGATTCTAGTTCCCCTGGAATAT
ATAAAGGTAGTTCCTAACTTTGCTAACTCACCCGCTTCGCCTGCATTTTGTGTAAGGCGT
AAGCGAATTTTAGGGGCATATAGCAGTCAGCTAATGTTTTTGGAACAATCAAGTGGGTTC
AACGGTAAAAACTAG
>snap_masked-Contig542-processed-gene-0.8-mRNA-1 transcript offset:0 AED:1.00 eAED:1.00 QI:0|0|0|0|1|1|2|0|61
ATGTCGCAAGTTTTCAGTTGGACTACATCAAATGCTATAGACTTCGTCCATAGTACTGGT
GGATTAAAGCGTAGCGAAAAATTTGCCGAAGCAACAGTTCGTTTGCTTCAAGAGTTGAAC
GATGGATTCGACTACCTCAACGGCAAGACATATGGTAGAGGAAATGTTTCAGGAGGACAA
GACTAA
>snap_masked-Contig294-processed-gene-0.8-mRNA-1 transcript offset:0 AED:1.00 eAED:1.00 QI:0|-1|0|0|-1|1|1|0|140
ATGTTCAATGCAAATACTCAAAATTGGTTTGGTCTAAACCATCACGATAGTTCTTTGATT
AATCATGGCTCAAATACTAATACCGCAACCACCGCAACAGGAATTATTCCCAATAATTTA
CATCAAATAAATGGCAATCACGCTCATCACCCACACCCTCACCAATATCAACAACAACAA
CTTCAACCCCACCATAATCAACATCATCAGCTAAATAATGTAAATGGTCCTTCGACTACC
TCTAGCACAGCTAATATGTATTTACGCAAACGTTCGGTATCAAATTCCAATCCAGCTTTG
GATCGTCCTCCGCCCACAAATGCTGCATCCGATATCCATGTTGAATATGAGGTGGCCGTA
CCCTTGGTCTCTGCATATCGGCATACCCCATATCATTCTTTGTGGGATTTACATGAATGG
TAA
>snap_masked-Contig294-processed-gene-0.9-mRNA-1 transcript offset:0 AED:1.00 eAED:1.00 QI:0|0|0|0|1|1|2|0|95
ATGGCAACGCCTTCCAAATTGGATAAACAGAAAAGTTCCATAGTCTTTGTGAAGGAAACC
AGAATGTTTTCAAATGAAGTGCAACAGAACCACAACCAAAACCATACACTTGAAAAAGGA
TATATACACCCACGCCACCGTGGTGCAATGGTTAGCATGCCCGCCTTGCATACACAAGGT
CGTGGGTTCGATTCCTGCTTCGACCGAACACCAAAAAGTTTTTCAGCGGTGGATTATCCC
ACCTCAGTAATGCTGGTGACATTTCTGAGGGTCTCAAAACTTCCCTAA
>snap_masked-Contig294-abinit-gene-0.8-mRNA-1 transcript offset:0 AED:1.00 eAED:1.00 QI:0|0|0|0|1|1|3|0|75
ATGCGTCAAGAGGAAACATTTCGTCGCGTTACACGTGAAAAACTTGTCGTCCGAGGGAAT
ACCACCATAAGGACATTGGATTCAACCACATCATATTTACCAGTTATGCCTGGCCGATCT
AATGTTGCTCCAGTGTCCCTGGCAAAGGTTTTAAAGGTCACATTCAGTGGCAACACGTGT
CTCACAGGCTTGTACAATTTTTTTCCGCCAGCAGTGCTTTTTAATTAA
>snap_masked-Contig294-processed-gene-0.6-mRNA-1 transcript offset:0 AED:1.00 eAED:1.00 QI:0|0|0|0|1|1|2|0|71
ATGGCAGCTCCGTTACGGGAAATGGATATACCCCAGGACCGGTATAGGACCAGTCCAAGT
TCTGATCGAAACCTGAAGAGAGACTATCAAATACACAGTAATGTCAACATCATTAGTGAG
AGGGATAGCCTACCACTGAAAAACTTGTTTGATGCTCGGCCGAAACGGAAATCTAGCGTT
GAGAGTACATCTATGCCGACAAGAGTAGCAGAGTAA
>snap_masked-Contig599-processed-gene-0.3-mRNA-1 transcript offset:0 AED:1.00 eAED:1.00 QI:0|0|0|0|1|1|2|0|83
ATGAATGTAATAATTCGATTACAGAATTTGCCGTGGTCGGCAAATGCCCTGGATATTCGT
CAGTTCTTCAAAGGTTTGTCAATTCCAGATGGTGGTGTTCACATTGTCGGTGGAGAAATG
GGCGATGCTTTTATTGCATTCAGGTTAGAAAATTTGTTGGAATGTATTTATTCTTTGCAT
GTACCATTTGAACATATGGTACACATATTCAACAAACGTTTGCTTGGATGCAATGACTTT
GATATCCGCTAA
>snap_masked-Contig599-processed-gene-0.4-mRNA-1 transcript offset:0 AED:1.00 eAED:1.00 QI:0|0|0|0|1|1|2|0|68
ATGAAATTTTCCTTATCCCGTATGTGTACGGTTAAAACCATAGGTTGCTTAATCAACAGA
GGAAAAGATGCTTGTCTAATTTATCCAAATAATTCGATGGACGATCGTTTTGGAAATCCC
ACACTCCTCATCAGTACCCTCTACTTGCAGCGAAACTATCAACCAATTATCAGAATAAAT
TCGGATAATTCACTAAACCCAATGTGA
>snap_masked-Contig961-processed-gene-0.2-mRNA-1 transcript offset:0 AED:1.00 eAED:1.00 QI:0|0|0|0|1|1|2|0|82
ATGAGTTCAACTGATAATCGGGCGTTTATGAGGGACGCCGATACACTGAAATCCTATTCT
GATCTGATAATTCTGCGGGAAGAAGAGCGAGCGTTAACAGAATCACAGCACAACCATGCA
GGAAGAAATTCAAACGTAGCGAAATCACGGCATTATCCTGAAGGGAGAATTGCGGACGAT
ATTGGAACTCCCTCAACTCAAGGACCGACCGACCGACTAGGTCGTTTACGTGGTTTGACG
CAACACTGA
>augustus_masked-Contig139-processed-gene-0.5-mRNA-1 transcript offset:0 AED:1.00 eAED:1.00 QI:0|-1|0|0|-1|1|1|0|254
ATGCCTGATAATATGGAGGAAAATTCAACAATTTCACGTGTTGCAGTAAAAGTTCCGCCG
TTTTGGAAGGCGAATCCAAAATTGTGGTTTAGCCAGATGGAGAGTCAATTTATTAACGCT
GGGATTTCTCAGGATTCCACGAAATACCATACGCTGGTTGGCTCTATAGAAAGCAACATC
CTTAATGCGGTAAGCCACATAATCGAGAATCCTCCAGAGCGAGATTTGTACAATTCCCTG
AAAAACGCTCTGCTGGTTGAGTTTCAAGATTCAGAAGAAAAACGTCTGCAGAAGCTTATG
GAAAATGTGGATTTGGGCGATAGAAAACCTTCAGCGATGCTGCGCGACATGCGCCAATTA
GCATCTGGAAAGGTATCCGAAGAAATGCTACGATCTTTATGGTTCCAACGGTTGCCAGCA
ACGATAAAAGCTGTTCTTTCCGTGAGTACTGACAATTTGGATAAACTATCGGTCATGGCA
GATAAAATAAACGACCATCTCGGAAATGCATCGATAAATCAAGTAAGTAAATCTGACCCA
GTATCAAGACTAGATAACCTTGAAGGGCAAATTAATGAAATAATACGAAAATTTGACGAG
CTGCGAACAACACAACGTAACCGTAGTACATCCAGAAAACGTAGAGAAAGTAAGACTCGG
TCCCATGGTGAAACAAATGAGGGATGGAAGTGTTGGTATCACTTTAAATTTGGTGATAAA
GCCACGAAGTGTCGGTCTCCCTGTTCTTATAAATCGGAAAACTAG
>snap_masked-Contig139-processed-gene-0.7-mRNA-1 transcript offset:0 AED:1.00 eAED:1.00 QI:0|0|0|0|1|1|2|0|105
ATGTGTAAAAATATTGTCATACTAAATTGCGGGTTGCAAGAAGATCAAGATTACGAAACA
CAAAAACAGGAGAGCGGCGATCGTCTTTCAAATGTTCGAGAATTTAAAATAGAAATTCGG
TCACCATATATTTATGAACGACAATTTACTTCTAAATACTCAGGAAAAATGGGAGATTAC
GAAACACAAAAACAGGAGAGCGGCGATCGTTTTCCAAATGTTCGAGAATCGCAAATAGGA
ATTCGGTCACCATGTATTTATGAACGACAATTTACTTCTAAACACTCAGGAAAAAAAATG
GGATTTAGATCAATATGA
>snap_masked-Contig139-processed-gene-0.6-mRNA-1 transcript offset:0 AED:1.00 eAED:1.00 QI:0|0|0|0|1|1|2|0|101
ATGTATTTATGTGGCCAGATGACTGCCCACATTGATTTTGGTGTTTTTGTCTATTTTGTC
AATTTATTCGATCTTATTATCCAAACTGAACTGGTTGTCAGCCAATTTGCATTGAAATTT
GCATTACAAAACACACAGAAAATACTGATCCTTATGTGGATGTATAAAAAAAAAACAACC
CGCCATGGAGCCCATCCAATGATAGTTGAATCTCCCTGGTCTACGTATGATTTTATTTTA
ATATTTTGTGTCTATGAGTATGATGGAATGGATCATCTGCGGGAAAGTCCTTTTTCTTAT
GCTTGA
>snap_masked-Contig139-processed-gene-0.9-mRNA-1 transcript offset:0 AED:1.00 eAED:1.00 QI:0|0|0|0|1|1|2|0|84
ATGAGAATTATTTTTGGCACAAGTGGCATCCTTGAGTTTAATCCGTTGGACTGTTTTGCC
TGGGGCATTTTGGCAACATCTCAGGACGGCGCTTCGTCGGAAATGGACCAAAATACCACA
GTGCCAGTTTCGTGTGCCTGGGGCATTTTGGAGAGTAAGGTTGGCACTAACAATTACCAA
AGTGTACTGGGAATGGCCCAGAATTCCGCAGAACCACTTTCGTGCAGCATGCGATGGTCG
ATCGCTCATATTTAG
>snap_masked-Contig139-processed-gene-0.10-mRNA-1 transcript offset:0 AED:1.00 eAED:1.00 QI:0|0|0|0|1|1|2|0|70
ATGGATCGCACACACACGCGCACACATATAAATACACATAAATTACACTTGCTTTGGGGA
AAAGCTTCATTATATCATTATCGTCTGGGATATACCCTCATATATGACACTTCTCTATAT
ATAAGTATAGGTCTATTCTCATTTATTTCGATAAATGGTTTGTATCCTGTTGAAGATTTA
TATCCAGTAATACCAAATGACCTTAGAGTGTGA
>snap_masked-Contig139-processed-gene-0.11-mRNA-1 transcript offset:0 AED:1.00 eAED:1.00 QI:0|0|0|0|1|1|3|0|59
ATGAGAAATGAAGAGGGATGGAGAGACATAAAAGTAAAATTTAAGCTTTCGAAGGGAATG
ATATGTTGGGTTAGTTTGAAAAGAGGATTCGAGTTGCCTTGTCTCATGTGGGCTGACAGA
CACCTAAGTCTTCCCGGTTTCCCAGATGGGCCTGATCCCCAATCACCTCTTCAGCGATAG
>snap_masked-Contig720-processed-gene-0.13-mRNA-1 transcript offset:0 AED:1.00 eAED:1.00 QI:0|0|0|0|1|1|5|0|162
ATGAAAACAAGTATATACAGCATATATACACAGCAGAAAGTTCCGCTAAAGATTTTCATG
CACAATCGAATTACTTTGGTTGTGGTAGCAGTTGCCGATGGCAATGTTTTTAATCTGCGC
AAATTGGATGAAAACTACGGTTTCTATAAGCGAAAGACCCCAAATCGGGAGGTCGTGTTT
ATATGGGGAGCATACCAAAACATGGACCGATACTCACAATTTTTGGCACACGTATTTGTG
GTCCTTACAATACCTCTAGATTTCCAATTCAGATTGGATTGCATTGGTGATCCAGGTAAT
CTGGTGGAGTCACCTGATTGGATTGCTCCTGAAGAAATACAAACGGGAGTTTATGACAAG
CGTATCAATGATTGTCCTACACAACCATTGTGTGTATTTTACAACAGTATAGAAAGCACA
TTCAAGGTTGAAATTAACATACTATCAACGCATTTTAATAGATCTAACGCTAAATCTAGC
AAGATCTAG
>snap_masked-Contig720-processed-gene-0.12-mRNA-1 transcript offset:0 AED:1.00 eAED:1.00 QI:0|0|0|0|1|1|3|0|133
ATGAGTAACATTCTTAAACGCTTAATCCCTCGAGATTTTTATGATTACTATGTAAAAAGT
GATCTAAAATTCTGTAAAACACTCAAAGAATGTGGAAAGGAAATTTTCATCCATTTTGTT
CTATGCTTGTGTAGTTCAGCTGGTAGCCAGATCAAGGAACTCTGCGACAAGGATGGGCTA
CAGTATCCTCATGAATCCTGTTCAGACCTGTCTGGTATGCTGCCTGATCTAGAGGATATC
TTTTGTAACGCTGGATCTCGGGCTCTAGAAGGTGAAGATCAACCCTTACATTCCTGGGTG
GAGGTTGTTTATCCACAAGATGGTGATTCGGATGACAACTTCGATGGCAACCCAAGAGGT
ACTGCTTTGACAACATGTAGTTGTGTCGACGCACTGGGATGA
>snap_masked-Contig720-abinit-gene-0.14-mRNA-1 transcript offset:0 AED:1.00 eAED:1.00 QI:0|0|0|0|1|1|2|0|84
ATGGGGAATCCTTTTATTTACGGAATAATACATTCCTATGGAGAATGTGGCATTATGGAC
AATAATTTCCAACAGTTTCTTCATGTTTCCTTTCCAGTGGGTCCTGTCATAGTGGGATTA
TTACAAATGTTTGTGATACAAAAGGATTTTATTATCTCCTTCTGTACGAACGCCATGGGC
TGTCTAAGCAATTTTTCAAGATTCTGGAGGTCATTTGCTAATTCTCAACTTCTATGTCAT
GTAAAGAATGGCTAG
>snap_masked-Contig720-abinit-gene-0.15-mRNA-1 transcript offset:0 AED:1.00 eAED:1.00 QI:0|0|0|0|1|1|3|0|73
ATGGTTCTTATAAATCCAGAATCTGATATAGTCCTCATAGGTGAAATCTTTAAATTTATC
TTCGGGAAGTGTCCTCAAGTCCTAAGCCCTCCTGAAATTTCAAAGGAAACCCTAATATCT
GGTTCATGGTGGAGGTTGGATTGCATTGGTGATCCAGGTAATCTGGTGGAGTCACCTGAT
TGGATTGCTCCTGAAGAAATACAAACGGGGTTGACTGTCTGA
>snap_masked-Contig720-processed-gene-0.15-mRNA-1 transcript offset:0 AED:1.00 eAED:1.00 QI:0|0|0|0|1|1|3|0|60
ATGCAACATTACTTCGATTCGGAAGATGTCTGGCAAATCGAAAGCTATCGTTTCAGTATG
TTCAAAATATTTATACAAAATTTTCAAAAATGGTTTATGGTTAGTGTTTTACTCCTTACC
AAGGAAGGAAAAACCTATATGCAAACATCATTGTCCTTAAGTTCGCTTCCATTGAAACAA
TAA
>snap_masked-Contig572-processed-gene-0.1-mRNA-1 transcript offset:43 AED:1.00 eAED:1.00 QI:43|0|0|0|1|1|3|0|239
ACGTCTAAGAGCAAGCAAACTCACCGTAGGAGTCCAGACGAATATGATTCCATCCAAACT
GGTGAAAGAAGTTGGTCTGGGACCACAAACTGACCTTTTGCTGTTTAAAGAAATTGATAT
CCTCACATATTCTGTATCTCAAATGACAGATTCGGCTCCGACGTCAACAGTCGAAACTCA
AACTTTAATTCCCCGACAATCTGGAGACGCAATTCTTGAAGGCAGCTGTAGAAATTTTCT
CAACAATGAATTTCAATGGGGCTTTTCTAATTTTGAATATTCTCCATTAAGTCATTGGAC
GAGTCCTACTATATTAACCGCTCCGCTACTGGTTCACTTTAAAGATACTGAAATCTATTC
ACAATACCAAGAAAACAGTCAAATGTCCGAAACGGATTCCGATATTACCACGGGTACTAT
TCGTTCCATTCAAACAAAAAATGAGCAGAAGGATGGCAAAATAGATTTCAAGCCCTATCG
ACAGAAGTTGTACCCTACAGAATTATCTTGGAACTTTGGCTACGATTCAGATTTTATAAA
ATATGCCAAAACGAATTCTTCTTATACTATCAAATACATCAATGGTGCAAATAATGAGTT
TCCTAAACAAAGTCCCGAGAGTTTTAGTTACCTATCTATGTTTTTCGATGATTTAGTTGT
GGAGTCATTCTTTAAACCTCCTTCCTACCACTGGCTACAAATTATTGAAGACGAGGAAAA
AAAATTAGCAAAGCTGGAGAGCTTCGCACATTTTAAAAAATAA
>snap_masked-Contig367-processed-gene-0.3-mRNA-1 transcript offset:0 AED:1.00 eAED:1.00 QI:0|0|0|0|1|1|4|0|108
ATGGGTGAGCTGAAGGAATTTCAAATGCTACAAAATGCAGATAATCTAGATGACGTTAGT
GTTATACCAGCTAAACATAAAAATAGTCAATGGACACCAATATTAATTTTTGCTACATGC
TGCTCCACTATGGGTACTGCATTTCCAACGGGCTACTGTGTTGGAGTTATGAATAGTCCT
GGTGTGTTTATTAAGCAATGGTGTAATGAAACTTTGATGGAACGATATGATATCAAAATG
TCTTCGGATAATCTGGATTTCTTGTTATCTTTGATAATTTCAATATTTCTGATTGGCGGT
GCCATTGGTTCATTTGCCGTTTATTAA
>snap_masked-Contig968-processed-gene-0.7-mRNA-1 transcript offset:0 AED:1.00 eAED:1.00 QI:0|0|0|0|1|1|3|0|145
ATGCAAGTAATGAATGAATCTCAGTCGGAACAAACAAGATCATCATCCAGTGAGAATCTA
CCCTTCAGTATATCACGCCTGCTTTCGAAACCCTTTGAACATAATAACAACAACAACCAG
CATAATAACCACAACAACAATAGCAGTAACAAATCCAGTAGCAGTGAACAGGATCTACAG
AATGAACATGATCTGGCGGCCTATAAATTAGCCACGAGTTTGGCTTCATCAACATATGGG
GGAGCTACTGCACTTTACACATATCCCCATCTGTATCATTCCTCAGCAGCGGCGGCAGCT
GCAGGTCATGTTCTAAGAGTACCACCTCAACGTACACCATTAACGTGGGCCCTACCGCCA
CTGCATCATGCGGCGTTGGCCCATCAAGCAGTCAAGGACAGACTGGCAGCTGTTTTCAAA
GGAGAATCTTTAGTCTGA
>snap_masked-Contig968-processed-gene-0.6-mRNA-1 transcript offset:0 AED:1.00 eAED:1.00 QI:0|0|0|0|1|1|3|0|81
ATGTGGATATCTCTAGACTGGCTACGACAAAGAGGTGTGCCAAAAATGTTTCCAGATTTT
ACATCTGGTAATCTACAGATGTTAGATTTTAAATCAAGGCGTTATTTCATTTTCATTTCA
TTTGCACACGATGTTTATGATTCCTCTAAAACTCAAACAAATATGGTTCTTATAAATCCA
GAATCTGATCTAGTCTTCATAGCATCTACAAACACATTTCAACAACAAATGCCTCATATT
CAATAG
>snap_masked-Contig176-processed-gene-0.2-mRNA-1 transcript offset:0 AED:1.00 eAED:1.00 QI:0|-1|0|0|-1|1|1|0|89
ATGTGGCTTGATCATAACAATGAGGATCATGATGATGATGATGATAATGATGTTGCCGAT
GACAGTGCCGAGATGGTGTTGGTGTATGTTGGTGCATGCAACCAACGAACAGCAGCAGCC
CTCCTTACCAGTAACCAATGCATTGCAGTAGTAGTTGCTGTAACTCAAGTGCGCGTGCGT
GACGTTTTTATGTTTATATTCGCGGCGTTTCTTTGTTTTTGCGCACCCAAAAAAATACGC
CAAAATAATCATCGTCGTCGTCATTGTTGA
>snap_masked-Contig478-processed-gene-0.7-mRNA-1 transcript offset:0 AED:1.00 eAED:1.00 QI:0|0|0|0|1|1|2|0|255
ATGCGTCTTAAAATCGCAATATATTTTATTGTCCTAATCAAGTTGTGTGGATTTTCATCA
ACCGAGGTGATGCCAAAACAGCTGGCCCGCATTGTTGGTGGATCGAGAGGATTCGTTGGA
AATAATCCCTATGTGGTACAAGTGTTTTTGGGCTTGGAATTCATATGTGGCGGAGCATTA
TTAACGGAGTTTTTTGTGGTTTCAGCAGCTCATTGCATTATGGGTCTCAAACCGGAAGAT
TTAACCATTGTCGGAGGGGTGAATACATTCACCGAACCTGGTGTGACATGTCATGTAGAG
AAAATTATGAAACCAAAAAATTTTTCCCTATTGAATATGAACTACGATGTGGCGGTGTTT
AAATTGCTCTCACCCATGTCAGGACCCCGAATAAGCCCTATTCCATTGTATACGGGTCGC
ATGAGACAAGGCATGAAAATTAAAATCGTAGGCTGGGGCTTAAGGCGCGAGTTTGCTAAG
GTCCCAGCTTCACATCTGCGTAGAGCCATAATACCAGTGGTGGGTAGAAGGAATTGTAAA
AATCAATATCGAAAGTATATTCCTGTAACGAAGACCATGTTTTGTGCTTCTGAAGCTGGC
CTTAAGGATGCTTGTACAGGAGACTCTGGTGGTCCTGCTGTATATAACGGAACGTTGATT
GGTATCATCTCCTATGGCATGGGTTGTGGTCGCAAAAGATATCCAGGTGTATTTACCAAA
ATTACCAGGCGAAGCAAAACATCTCCTTTGCCCAACATTGAATATTGA
>snap_masked-Contig478-processed-gene-0.8-mRNA-1 transcript offset:0 AED:1.00 eAED:1.00 QI:0|0|0|0|1|1|3|0|156
ATGTTTGGAGAAAGTTCCTTATACTCTAATATTTTTTTTTCGTACTTAAATGAACTAAAA
AAATTGGTAGCTTCGGCAGTAGTAAATTGTGGTGTATCGCTGGATCGGAGACCACGAATG
CGACGAATGATTCTCCTTTTCGCTCTACCAGTCTCGGAATGCTCTACAAAGTATCATTTG
AAAAATCTAAACCATCTCTTCGGATCAGTCACCCTCACACCGCCAAAAGTGAATGAGATG
CCAGCATTCATTGTAACGGGCTTCGAGAGGGCTCTCACTGTGGACCACAACTTACCTCTT
CCTGTGCCTAGATTACATTGCTTCAGGTGCTCTTACAATGTCTTCCGCTTGTGCTCGTCG
AAATCAACAGGCTTAGAGCGACGGAGTTCATCATGCTCGTATGCGAGTCCCACCGTTTCC
GCTGGGAAGTTGGGCTTCACATGGGCAATTCGACCAGCGGTTATGAAGTGA
>snap_masked-Contig478-processed-gene-0.6-mRNA-1 transcript offset:0 AED:1.00 eAED:1.00 QI:0|0|0|0|1|1|3|0|107
ATGTGTCCGTTGACACAGAAAGAGTCTGAGTTTATGCATTTCAGCTTGGTTTGCTCGCAA
CCCCCAGAGAAATCCCATCGTTCTTCCCATACATCATTGTACCAAGCACAGAGTAACACT
ATGCTGTTCAGTGAGAGCCCTAAGCTCTGTACGTCAGCAGCTGACGGCCGTCGACGTTAT
GTTCTCATTATCCAGGCCTTTATTGCCGCTTGGCTGTCGATAAAGGAACAGATATCGATT
CTGAATATCGCTTTGAATACAGCTTTGGCAATAGCAAAATACCTCAGCCTGAAAGATATT
GCATGTGCTATCCAATTTATATGA
>snap_masked-Contig880-processed-gene-0.11-mRNA-1 transcript offset:0 AED:1.00 eAED:1.00 QI:0|0|0|0|1|1|3|0|100
ATGGTAGACACCCCTGCAAACGAGCATGCATTGTTACATTATTCATGTGCTTGCTCCCGT
GATACCCGATATGCAACTCGTAAACAACATTTGCCAGCTAACGGTCAGACTGCAGCACCC
GGTATCGATGTTACACTACCAAACATACAGCAAATACCGATTATCAGACTTAATGTGAAT
GTCGTTGTAATTTTGAAGGAGCTAAAACATACTCTCACACACAATAACAATACGAAAAAA
CACCGATTGTTTGTATGTATATCGATTGATGGTATGATATTACGGCAGACGACAGACACG
TAA
>snap_masked-Contig880-processed-gene-0.12-mRNA-1 transcript offset:0 AED:1.00 eAED:1.00 QI:0|0|0|0|1|1|3|0|100
ATGGTAGACACCCCTGCAAACGAGCATGCATTGTTACATTATTCATGTGCTTGCTCCCGT
GATACCCGATATGCAACTCGTAAACAACATTTGCCAGCTAACGGTCAATTGCGGTCACTT
GGGGAAATACAGAGAGAGAGAGAGAAAACCTGTTGGGCTGTTTTGATCATTGTTATTACT
GCAGCACCCGGTATCGATGTTACACTACCAAACATACAGCAAATACCGATTATCAGACTT
AATGTGAATGTCGTTGGTTTATTTAATTTTGAAGGAGCTAAAACATACTCTCACACACAA
TAA
>snap_masked-Contig880-processed-gene-0.9-mRNA-1 transcript offset:0 AED:1.00 eAED:1.00 QI:0|0|0|0|1|1|2|0|62
ATGATGGTTGGGTCTATCTCTACTCACATGGAAAACGGTTTCCATGATGGGGGCGCATTC
GTTCGTTACAATGAAAATAGAAAAACTCTACCAGAACAAGGTCTTGCGCCAGTTCCAATG
AATAATCATCGTTCATTCATTCGTTTGCTTGTTCGATCATCCATCCAAGTACATTGGAAT
AGATCATAA
>snap_masked-Contig880-processed-gene-0.10-mRNA-1 transcript offset:0 AED:1.00 eAED:1.00 QI:0|0|0|0|1|1|2|0|62
ATGAATTGTGTCTTTGAAATGTTAGTTTCTTTGTATCGACAACAATTATATAATTTGGTT
CAAAAGATTCAAAGTCGATTAACCAATGTCAAATGTTGTATTTTAAAACTAAGTTGTAAT
ATTGAATTCATGTATAATATCTTTATACCAATGCAATATGTCCTTAATATTGCAAATTTG
GTATACTAG
>snap_masked-Contig880-processed-gene-0.21-mRNA-1 transcript offset:0 AED:1.00 eAED:1.00 QI:0|0|0|0|1|1|5|0|351
ATGGGCAAATATAAACTGAAGGAAGTTTTTGAAAAAATCCTTGGTTTTATTTTCGGAATC
CATCATATCAGTTCAACGAAACGTCTGGAAGAGTTACATGAAACAATGGTAATTGCTTAT
TTTACCAATTGGGCCCAACTACTATTTCTCTTCCTACTGGGTGGATATGCGGTACTGAAT
ACATGGCTGAATCTGCAGCAATTACATGGATTGCTTTCATGGATATCTCAAATTGATGGC
CAACTAGAACATGTTACCGGAAGAGAAGTAAACTATTTGCAAATGAGGAAAAGTATGTTT
GTACAATTAATTGTGGTTATTTTGGTGAGTGCCTCACTCTCCATGGCCAATTGCGTCGTA
ATATATTTGGGTCCCGAATTTCCAAATGTAATGTCAACATGTTTTTGGTTTGTATGCTTC
TTCCCAATATTATTGTTGACCTTAAAAGAGTTCCAGTTCTATAATTTGATGTTCATATTA
AAATCAAAATTCGATTTGATCAATAATGAAATCTCTCGATATATTAGAAGAAATCCCCAC
TTTACTATGGTAAAACCCCTTAGTGATCTAGAGGGCTTGGCAAAACCCCAGTGCTCTGTA
GAGACTTTGAAGCAATTGCTACAGGTTTATGCCAATTTAGCTGACTGTGTGGAACTCTTA
TTGAACATTTTCGCTTGGCACTTGCTTTTCTTAACGACTGCTTCGTTTGGAGTGATAACA
ATTCAAGGATATAATCTTTTTGCTGCTTTAGTGGCACATAAAATTGCAATCGATGCCTAT
CAGTTGATAGTGGTTATCTGCTGGATTTTCGTGCAAATAGCTGTTGTTGGAATTAATGTC
AGTGCTTGCTCAAAGACAGAATATACGATGTCCCTTACGGGTACTCTTTTGCATAGAATT
GGTTCGGAGAGTATTGGCATGTCTAACTTATATACCATTCTTCAATTATTCTCCATGGAA
GTGATGCAACGAAAGAACTATTGTGGCTGCGTATGGATAAAAATTCTATTCCAAGCAGAG
GATGGTAAAAGATTTATGATGTACGAGAATGTATAG
>snap_masked-Contig880-processed-gene-0.13-mRNA-1 transcript offset:0 AED:1.00 eAED:1.00 QI:0|0|0|0|1|1|3|0|154
ATGAACAGCAATGTTGACTTTCGTTCCAATCCCACCTTTGAGCCCATATGTAACCTGCAA
GAGGAACATTTCGTTGAGAGCGACGGTAAAGAATCTAGTCTCATATTGGAGTTCAATACA
GCCAGTGCAAATGCTCATAAACAATCATGCACAAGGATTCTAAGTGCTCCACCCAACTAT
GGTTTTATTATAAGATTAATTTTACCTAAAATAAGGCATCCCACATCTCAACACATTAGC
ACTCATCATCATCATCAGCAGCAGCAGCAACAACGGTCGGCAGTGCCGATTATAGCTCAA
GATCGATCGCAAAGAGCTGCAACAAAAAGTTCGGCCAGTAGCAGAAAAAACAACATGCCC
ACAGTGTCAGACAAGTTGAATGCATCGACGATATTGAAAGTGGGGCGTAGTTGTCCATTA
AGTATTGCATCACTAGGCGAACACATTGTCTCCCGAGGATTATAA
>snap_masked-Contig880-processed-gene-0.20-mRNA-1 transcript offset:0 AED:1.00 eAED:1.00 QI:0|0|0|0|1|1|2|0|127
ATGAAGTATTTTCCTAGTACAGTACATATGTATCATTTGGAACGAAATATATTTTATCGT
ACAATTAGTCCAGCCCACTTTTTTCGAAATAAAAAATTCCGGGATCCGGGACGGGATTTA
TCCCGGGTGACAGCCCTAGTACAAATGTATCTTAGAAATGCCGGCTATCTAATCGAAAAG
GATCACATATCAAGAGTACAAGTTCATGCTTTATCTGTACGAAACCTCTTCGTAATTGTC
CGAGGACCTCTTCGTAATTGTGGTAAGCAAACAATTCTAAAAAATCCTACAAGGTGTATA
CATACATATGTGCAAAAATTTTACCCTTTCGGCTTGAGCTACGGCTTTGAGTTCTCCAAA
GCTCAATGTGCATCGGAAACATAA
>snap_masked-Contig880-processed-gene-0.19-mRNA-1 transcript offset:0 AED:1.00 eAED:1.00 QI:0|0|0|0|1|1|3|0|123
ATGGTAGACACCCCTGCAAACGAGCATGCATTGTTACATTATTCATGTGCTTGCTCCCGT
GATACCCGATATGCAACTCGTAAACAACATTTGCCAGCTAACGGTCAATTGCGGTCACTT
GGGGAAATACAGAGAGAGAGAGAGAAAACCTGTTGGGCTGTTTTGATCATTGTTATTACT
GCAGCACCCGGTATCGATGTTACACTACCAAACATACAGCAAATACCGATTATCAGACTT
AATGTGAATGTCGTTGTAATTTTGAAGGAGCTAAAACATACTCTCACACACAATAACAAT
ACGAAAAAACACCGATTGTTTGTATGTATATCGATTGATGGTATGATATTACGGCAGACG
ACAGACACGTAA
>snap_masked-Contig880-processed-gene-0.14-mRNA-1 transcript offset:0 AED:1.00 eAED:1.00 QI:0|0|0|0|1|1|3|0|106
ATGGCTAACTGCGTATCTCAGTGTATTGTGTTGTCAGTTATCTGTGAAATTTGGGAATAT
CATTATAGGGAATACCATTATGAAATTTGGGAATATCAGAATCTTCTTAACGAGTGTGTC
AATCAGTATGGAGACGAGACAAATTATTTAGTGGTAGTTTGTAAATTGGGATCCACCAAT
GTATTCATATGCAATATAATGAAGTATTTTCCTAGTACAGTACATATGTATCATTTGGAA
CGAATATATTTTATCGTACAATTAGTCCAGAAGATCCACTTGAAAAACAATGGCATTACC
TCATCGTTAGCAGTTAAGTAA
>snap_masked-Contig880-abinit-gene-0.14-mRNA-1 transcript offset:0 AED:1.00 eAED:1.00 QI:0|0|0|0|1|1|3|0|80
ATGTCAATACTTATGTGTCTCACTAGATTTAACAAAAAAAATACTATTTTTGGTAGAATT
CTACCAACTGTGGCAACCGTGGTGGGTAAACCGAACATTTTCCCTGGCAACATGACTATG
AGCTATATCAGATTGAGACAAAGCACCCATAAACATGTACCCCTTAATTTTCTTAAATAT
GCAACTGCGGTTTATCTCCCAGACCTATATCAATGTTACCCCACAAATGCTTATGATTAC
TAA
>snap_masked-Contig880-processed-gene-0.16-mRNA-1 transcript offset:0 AED:1.00 eAED:1.00 QI:0|0|0|0|1|1|2|0|73
ATGTATCTTAGAAATGCCGGCTATCTAATCGAAAAGGATCACATATCAAGAGTACAAGTT
CATGCTTTATCTGTACGAAACCTCTTCGTAATTGTCCGAGGACCTCTTCGTAATTGTGAC
AGTATTACCAAAAGTGTATTGACGAATGCGATATTCGAAGATATTTTTGCCTTTAACTGT
TCTACTTTGGATCGAAATGTCTCATATAAACGATGGGAGTAG
>snap_masked-Contig880-processed-gene-0.15-mRNA-1 transcript offset:0 AED:1.00 eAED:1.00 QI:0|0|0|0|1|1|2|0|67
ATGGTTACAAACCAAGCCAGCTACAGCTGCAACAACAATACCAAAAATTATAACCATCAT
GCCAAATATAGACAACATAACGGCGCCGCTGCGACCGCCTACAATAAACCAACGACATTC
ACATTAAGTCTGATAATCGGTATTTGCTGTATGTTTGGTAGTGTAACATCGATACCGGGT
GCTGCAGTCTACACAAAGATTTAA
>snap_masked-Contig880-processed-gene-0.17-mRNA-1 transcript offset:0 AED:1.00 eAED:1.00 QI:0|0|0|0|1|1|2|0|66
ATGTCTCTTCGTTCACCATTATATGTTACAGACAGTAACAAAGAGTCGATTGGTTTAAGA
GACTGTAGTTGTGAGAAGGATATGTTCATACTGGGTAAATATTTGCCCAAAATGAGTGTC
AAACATTTTCCTGGAGCACTTTTGAAATATCTGAATGCCGTTTTGGAATATACTCCTATT
GAGATGGAATATATTCAATAA
>snap_masked-Contig880-processed-gene-0.18-mRNA-1 transcript offset:0 AED:1.00 eAED:1.00 QI:0|0|0|0|1|1|3|0|59
ATGGGAGATTTAACAAAAAAGGTTACTATATTTGGTAGAATTCTACCAACTGTGGCAACC
GTGGTGTATCTAAAAATAATACGATCCCAGCAAAAACTAGGTAACCACATCTCATTACAA
TTGACATTACCAGGAGTAAAGCTGTCATTACACGTTGCATTACATTGCGGCGAGTTATAA
>snap_masked-Contig447-processed-gene-0.1-mRNA-1 transcript offset:0 AED:1.00 eAED:1.00 QI:0|0|0|0|1|1|2|0|99
ATGGCCAAAACATACCGGCCGGCAAATAAATCGCTTTTCAAACAGCCTTTACGTTTATGT
CTCAATATGAACAATGTCGATAAAAAAGAATATATATATAACGCTCACTATTATTGCCCG
CCGAAACCGACGATATTGAAAGCTGAACGTTTTTGTGGTCAATTACATGCCACTCACTAC
AACCGAGAGAAGTCTACTTTGGTCATCATTTATGCTATAGGCTTGATAGCCCCAAACCAA
CAACAACAAAAAGCTTGTTTGAAAAATAAAGTACAAATGCAAAAAAAAAAAGAAAACTAA
>snap_masked-Contig486-processed-gene-0.6-mRNA-1 transcript offset:0 AED:1.00 eAED:1.00 QI:0|0|0|0|1|1|2|0|66
ATGAAGCTCATCGAAGGAATTCCCCCATCGAAAGATTCCGAAAAATGTAAAAAGTGGTGG
TTCACAAGTAAAGCTCCCTCATCGCATACTCAGACACACAGTTACAAAGATATGTTCATT
GTATTTAAACGAGGAGCAGAGAAGCTGAAGCTATCACATTCCTGTATCATGAGTCATCCG
CATATTTTCTATGATCGATAA
>snap_masked-Contig171-abinit-gene-0.2-mRNA-1 transcript offset:0 AED:1.00 eAED:1.00 QI:0|0|0|0|1|1|3|0|81
ATGACCGTACACATAAGTTCAATACAAACTAAACAAAAGAAAATTTTCGTACGATTTCCA
AAAGGTGTAATTTCGAGAGCTGCAGTTAAAAAGTACAATAGGGCAATAAATTTTCCTGGT
TTTAGCAACGCTTTGCGGAAATCTCCCAATGGGGAGAATAATTTAGTTCCATTTTGCGTA
CGAGCTGAAAAACCATATGTAGCAACAACTAAATACTTCGTTGGTCTACAATTCCGTTTT
TCATGA
>snap_masked-Contig164-processed-gene-0.7-mRNA-1 transcript offset:0 AED:1.00 eAED:1.00 QI:0|0|0|0|1|1|2|0|168
ATGTTTTACGGTTTCAAAATACGGGGCAAAACTGAATTATTGGCCAGCATACAGAGTTCT
ATATACAATAAAAGTTTTGTGAAAATTTATCACATTTTATCGGATTTTTGTTTATTATTA
CCATCTATATTGGTGGCCTCCTCTCTACCATCGTCATTGGCATCATCATCTTCGTCATCG
GGACCAGTAGGGCTTATTGGAGACATTTCCACACTGTCCAGCAGTGGGGTTTTCTCCTCG
CTGCAACCATTCGAACCAGTTTTCGTATCCATTGCGAAAATCTTTGCCAACTCAATGCCA
CTTATCGATCGACGTGTAGGCGATTCATCTGGCGATGAAGATGAGGTGTCAAGACCAAAA
CTTAATTTGTGGCTACCATTATCACTGCTGGTGTCGGTATTGGCAGCGGTAGCTGCACTG
CAAGAGGAGGTGGAGTTTGTTAAAGATTTGAACACAACGGGATTACGTGAAGAGGTTTTC
TTGGGGGATCTGGTGGTATCTAAGTGA
>snap_masked-Contig164-processed-gene-0.8-mRNA-1 transcript offset:0 AED:1.00 eAED:1.00 QI:0|0|0|0|1|1|2|0|65
ATGGATCAACCACAGAACTGGTACAGGACTAGTCCCTGGTGTGTATGGACCAGTCCCAGT
TCTGATCAAAACTATTGTTCTAATCATTACATTCGAAATATTGTTTTTACAACTGCAATA
ATTAGCAAAGCCATGGAAAAACTACAAAAACATGCATTCACTATTAGGAACATAATTTGC
AACACAAAACGTGGGTAA
>augustus_masked-Contig164-processed-gene-0.6-mRNA-1 transcript offset:0 AED:1.00 eAED:1.00 QI:0|-1|0|0|-1|1|1|0|773
ATGATGCAACGTCTCAAACATCAACAGCATCAACATCAAATGTTGCAGCAACAATATAAC
CATCAACAGCAACATTCCGCCTCACAGCCAACATTGGCCATTGGCTATTATCACAGTCAA
CCATATTTATGTCACAAATCTCCGTATGATACCATGGAATCACCAATACATTATTGCGAT
AATACCACACAATTGGATGAATTCAGCACACCTGAAATGAGCGCAGAAAGCAATAAAGCG
GATAAGGAAAATCACCATCAACAACAGCAGCAGCAACAAACGCATCATCGACAAGATTCC
CAGCAACATTATCCCATTATGATACGCTGCAGTTCAACAACGGAAAGTGAATTGAATTTA
AAAATGGCCGGTCAAATGGCTGGAGGTTCTGCATCGGCCAATCGTGGCAGCATCTGTTCT
TCGGAGAGTACAACAAGTGTAACTGGCACCACGATTATGTCTCACGAAGATCAATCTGAT
CAGTCATCTATTACCACTCAATTGGAAGTTTCAGATTATGAACCGCAGTACACTTTGAAA
GAAAATTTAAATTTGAACAATCTGACAGGTTCAAATGCCCCAAACTCTGCCAATAGTTCT
CATAGTGGATTGGCAAATGCAACGACCTCTACCGGTTCTACATCTTCAGCAGCTTTACCT
TCGGCCCCTGCACCTGCAGCGGCTGGCCCATCTTTCAATCATCAGCTAACCGCCGACATG
TGTAATTTTAAAAATTCTAAAAGTCGACGTTTGGAGTATTCCCTGAAATGTTTGAAATAT
GGGCGAAGTAATCCATCTCAAGATTCGGCCTTTGGATCTTTAACCGATAATGATCTGTCG
TCGGGATCTTCTTTCCGCTTAAGCAGTTTTCAGTCTATATCTTCGCCTATAGATGAAGGA
GTTGAGGATGTCATTATAGCCACCACCACAGCTGGCCTTGAAACTTGTCTAGAACTGGCT
ACAATACCCAGGAATATGGTATCACAAGATTCGGCCATATCATCGCCATGCCGCGAATCA
TCACCCAGTAATTTTCTTAATATTGAAGATGGTTCTTGCTCGGGAGCCTCAAGTTCTTCA
GGTTCAACTGGAAATTTAAGGCCACAACATTTCCCTGTGTCTTTATCTCCAAAGATTCTG
GTAACAGCCACCACCAACTCTAGTAATTCAAGCCTGGCTTCCGCATCAGGATCTCAGTCA
AACCAACAACAGCAGCAAAATCCAACCCAACAATTTGATCCTCCGAAAATTTTGGTAAAC
GATCAAAATTCAATTTATACCACATCTCCTTCCAAAAAATCTGGAACCATAGAGGTATTC
TCACAAAAATATCGAGTAAGTTCTTTCGAGGACATGTCCCCATTGAAGAGGAGCTCTGGT
GGTGATAAACAACATTTGAAGAATGTTAATCGTCTGGCTTTTCGGTCCCTTGAAGAGGAA
AGACGTATTGATAATGCTTTTATGCCCATTACAGATCGAGTCCACTCCGACAATCGAGTG
AATGTACATAGCGAGAAATATAAGAAATTGACTCATGCCTCATTCCGCATTAGCAAGACA
TCAAGTCAAGTCATTATATACGATACCTCACCGGGTCAAACTATAACATCCTCTCCGGGA
TCGTCAACCATGTTGACTCAGTGTGGTCAATCTTTGGAGTTACAGAGGCCAGCTACTGCT
GCCGGATCGTCCAGCACAAGGCAAACCATGTGGCGTGATAGTAAATTCTATCGCAAGAAC
CGCATAGCCAAATCAAATGATTCGCTATTGGAGACTTCACCCAATCACTCGGCTCGTCTA
TCACCTTCATCCCTAAGAGACAATCATTATGACAGCTCTTCTTCCTACGGCGGTAGTCGA
AGCCATAGTCGACAATCACTTAATCGTGGCGGTTCCATTAATGAGATCATGGGATCAAAT
CAAACTTTGGGTCCAGAAATTACAGTAACCACCAGTTTTTGTAACAATCCCCCTTCAAAT
CACAACAGCCGCCGTTACTGTAGCTCAAAAAGTGAAGATCTGGGTGATTCCAATGACTAT
CTGAGAGCCATGGATGCACGTAAATCATATTCGGAAAGACACTTGGTTACATTTGAGACT
ACCTTAAAGCAGACAGCCATAAACAATACCATGCCCTTGGATGGTAGTGATCCCTATTAT
CGATCCGAGGAGGATCTAAGCTTCAAAGAAGACAATAATTCCTATGCTACATCAGCAGGT
GGTGGTAGCAAATATCAAAATATTCCAATAAAAATAATATGCATTTTAAGTGAAATAAAG
CCTTTAAGTTTGTTAAATTTCAATCAAAAATATGACTTTTGA
>augustus_masked-Contig164-processed-gene-0.5-mRNA-1 transcript offset:0 AED:1.00 eAED:1.00 QI:0|0|0|0|1|1|2|0|305
ATGGAGGACCACAGCCAAGCTCATATCATCATGGAGGAACCCATCATCGCTCGCATCGCC
CAAAATCACATCTTCGTCTACATCACCCACTCCGTCTTCATCGTCCAACAACACAAGCTC
CAATCACTTAGATACACCAGATCCCCCAAGAAAACCTCTTCACGTAATCCCGTTGTGTTC
AAATCTTTAACAAACTCCACCTCCTCTTGCAGTGCAGCTACCGCTGCCAATACCGACACC
AGCAGTGATAATGGTAGCCACAAATTAAGTTTTGGTCTTGACACCTCATCTTCATCGCCA
GATGAATCGCCTACACGTCGATCGATAAGTGGCATTGAGTTGGCAAAGATTTTCGCAATG
GATACGAAAACTGGTTCGAATGGTTGCAGCGAGGAGAAAACCCCACTGCTGGACAGTGTG
GAAATGTCTCCAATAAGCCCTACTGGTCCCGATGACGAAGATGATGATGCCAATGACGAT
GGTAGAGAGGAGGCCACCAATATAGATGATACCACCAGATCCCCCAAGAAAACCTCTTCA
CGTAATCCCGTTGTGTTCAAATCTTTAACAAACTCCACCTCCTCTTGCAGTGCAGCTACC
GCTGCCAATACCGACACCAGCAGTGATAATGGTAGCCACAAATTAAGTTTTGGTCTTGAC
ACCTCATCTTCATCGCCAGATGAATCGCCTACACGTCGATCGATAAGTGGCATTGAGTTG
GCAAAGATTTTCGCAATGGATACGAAAACTGGTTCGAATGGTTGCAGCGAGGAGAAAACC
CCACTGCTGGACAGTGTGGAAATGTCTCCAATAAGCCCTACTGGTCCCGATGACGAAGAT
GATGATGCCAATGACGATGGTAGAGAGGAGGCCACCAATATAGATGGTAATAATAAACAA
AAATCCGATAAAATGTGA
>snap_masked-Contig546-processed-gene-0.9-mRNA-1 transcript offset:0 AED:1.00 eAED:1.00 QI:0|0|0|0|1|1|3|0|102
ATGATTGTCACAATCATATTCGAAGAACAAAATAATATGATAGGAGCTATATTTGCGGCG
ACCATCTTTTGTATTTGGGCGTTGATTCCATCTACAATGTTCTTCTCTGAGCCTAATCTA
CCTTGCGCTCAAACTACACCTATGTTCTCAGCAACAACATCACAAAACAGAATTATATCA
ACAACAACAAGACATATTGAAATATCGAATAAAACTCACAAAGGGACATCTCACAAATAT
GGAAAAAATTTAGGCAAACGCGAGAGTCCACAGCCGGATTACAGTTTTGAAGAAAATAGA
ATGTTGTGA
>snap_masked-Contig79-processed-gene-0.4-mRNA-1 transcript offset:0 AED:1.00 eAED:1.00 QI:0|0|0|0|1|1|2|0|76
ATGAATGAACTAGCAAGGCAACAAATAAGAAGATACCAAAGCCTACTACTACGTAGTGCA
GTAAAAAGTCACAGCAAACGACCACAGAAGTTATGTGTCATAACAAGTGGTGCGGAAGCA
ACAAATGCGGATGCCCGCAACTGGGGATGTATCGCAAGTACAGAAGCAATTTTAATATCG
AAGCAGCTAGATGACCAAGATAAGTGGAGAAGCATAACAGAAGCAAGATAG
>snap_masked-Contig672-processed-gene-0.4-mRNA-1 transcript offset:0 AED:1.00 eAED:1.00 QI:0|0|0|0|1|1|4|0|262
ATGTCTCAAAATATAGATAGTTTTAAAATTGTATTAAAAATATTCAAACTAAATGAAGCT
AATTTCCTTCCATTAAACATATCTTATCTTATTGTCTCTTCGTTTACTTTCAGCATCAAT
GATATAAAAACCCGCATAAGTAATGCCATACAGACAAAAAACTCCGAAGAGATTATTGAA
TATCCTCTCCATGAAATGGCCGCTTATCCCACATGTAACTCGGAAACAACTGAGTCCTCA
TGGATGCATGACAATAATATAACCATACAATTCTCCAGTTCTCTATTCGAGAAGAAAATG
CAAAATCTAAATCTCGACTCAGCCACTTTGAGACTGTTCAAAATTAATCCAAATGAAAGT
CTGGGCAATGACCAAGCATCCACAGCAGAAACCTACACAGACAATGATGGAAATTCCGAT
GATATTGGTAAACCGAAAAGATGTGCTGATCCCAGCTTGGATGCCCAGATTCGTGTAACC
GTTTCGATTGTACAACAAATGCGTCGTAATAAACGTGGTGTGTATGAGCGTAAGAAGAGA
ATTTGTAATACCATCATGATGAATGTCTCTACCACGGGATGGGTTGAAATTGACATTAGA
CGTGCCATTTATATTTGGGAAAATGTTGGTAAACAAATGGAGCAATCACAACAAACCCGT
CCTCCTGTTCTGGTGGGATATCTAATGATCGAAGTCCATGACGAAGAGGAGCAACCCTTG
AAGCCTGGCTTATTCTTTAAGCCACCAAGTTGCAATCAGGCAGTACTTATTGAACCAACT
ATGATATAA
>snap_masked-Contig683-processed-gene-0.3-mRNA-1 transcript offset:0 AED:1.00 eAED:1.00 QI:0|-1|0|0|-1|1|1|0|65
ATGATTACAGCTTCATTTGATGGTGGAATTGCCATGGATGGGGGTCTGAAAATTCTCTCC
GTCTATATTTGGCCTAGCATAAAAGAACGTCATGGGGTACTGTACTATGACTATACGCCA
GACACTCAATCTATGAGATTGGATTTTATCGAAATTCAGTTCACGTTCCGCCATGACGCT
CCAGGTGCTATGCCATAG
>snap_masked-Contig683-processed-gene-0.5-mRNA-1 transcript offset:0 AED:1.00 eAED:1.00 QI:0|0|0|0|1|1|3|0|91
ATGTTTCGTGTATACTGTAATTCAATACGAATTCCCCTGAGAAGACAACAAACAATTGTC
GAAACGTTGGGAAAATGCAATAAAGTCTTTTTATTTGCGGAAAACAATACATTAAAACTA
ATATCACAGCCGGTGTTTCAGGATTGCAACACTGTAAACAGCACTTATGTTGTCCTTAAC
CACATAGGAAATACACACACAATAGATAATTTATATATTCTGAAGAATAGTTTAGCCATA
TCTGCCCAAAAAATGGGTCATATTCTTAAAGAATAA
>snap_masked-Contig683-processed-gene-0.4-mRNA-1 transcript offset:0 AED:1.00 eAED:1.00 QI:0|0|0|0|1|1|2|0|77
ATGCATGACCTCAACAAAGGCTTTTTCAGCTCAAGCTGGAGCTCATCTGGTGCAAATGCA
CATGTGGACATAAATGGCTGTCCTTCTGACTGTCCAACTGTGTGGGATATGTATGTTTAT
CCATCCATTAAACTGGCTGGCTGGCTGACAGCACTGCCACTAGCAATCTTTCATCCACAA
CCCATACCTCCTAGTGAATCTCTACGAGGAACTATGGAAAGACCGTATGGGTAA
>augustus_masked-Contig740-processed-gene-0.3-mRNA-1 transcript offset:0 AED:1.00 eAED:1.00 QI:0|0|0|0|1|0.75|4|0|608
CATCAATTCTATCATAAATGGGCCTTACTCACCGATCCAGATGACTTTTATAGTGGACCA
AAGGGATATCTTAAATGTGATATTGGAATTATTGGCAAGGGAGATACAGTAAAGGTCCCA
CAGAAATCAGAAAAAGATCCCGATGATATTGAAGCCAATCTCTTACTACCCGATGGTGTT
CCCATTGAAAGACAACGAGCTAAATTTATTGTAAAAATTTATCGAGCCGATGGCTTGCCA
CGTATGAACTCTTCCATTATGGCCAATGTTAAAAAGGCCTTGACAGGTGAAGCCAAAGAT
TTGGTGAGTCCCTATGTGCAAGTCTCATTTGCTGGTTTATCGGGGAAAACGACTGTAAAG
AAAAATGCCTATGCCCCTGTGTGGAATGAGCAATTGGTATTTACTGAAATGTTTCCTCCT
CTATGTCAAAGGATTAAGATCCAATTACGTGATGCCGATCCCATGAAACCATCTATCATT
GGCACCCATTACATTGATCTGAAACAAATCTCCAACGATGGCGAAAAGGGATATCTTCCT
ACATTTGGTCCTTCGTTTATCCATTTGTATGGATCAACTCGTGATTATACCATCTTGGAT
CAACATTCCAATTTAAATACCGGGTTGGGAGAGGGTGTCAGTTTTAGGGCACGACTTTTA
ATTGCCATACGCACCGAGATCACAGAAAACATCGAATTGACCACCGAAAAGAATGTTGAA
CTTGAACCCACCCAATTGATCTCGGAATCTTCGTATTCACGTAATGAGGAATTCATTCTA
TTTGGTTCCATCATTGAGGCCTCCATGATTGATAAGAAAATCAGTGATAAGACAATATTC
TTTGAATTGAGTATGGGTAATGCTGGTAATTCTATAGATGGCCACAATGAAAGTTTCTCC
ACTCTGACGGAAGATGGTGAAGATGGTTGTCTATTGGAATCGGTGGATACAACATCGTTT
AGTAGCACCACAAATTCCTGTAAACCCATAACTCATGATAAGAATCATTACTATTTGCCA
TATTGGGATTATAAGCCGTGCATGGATGTTAGATGTACACTGCCGGATTTACGAAGACGA
ATGTATAACAGTAATATGTTGAACAAGATGGCGGAGAAATTTATCCAATTACGTGATGCC
GATCCCATGAAACCATCTATCATTGGCACCCATTACATTGATCTGAAACAAATCTCCAAC
GATGGCGAAAAGGGATATCTTCCTACATTTGGTCCTTCGTTTATCCATTTGTATGGATCA
ACTCGTGATTATACCATCTTGGATCAACATTCCAATTTAAATACCGGGTTAGGAGAGGGT
GTCAGTTTTAGGGCACGACTTTTAATTGCCATACGCACCGAGATCACAGAAAACATCGAA
TTGACCACCGAAAAGAATGTTGAACTTGAACCCACCCAATTGATCTCGGAATCTTCGTAT
TCACGTAATGAGGAATTCTTTCTATTTGGTTCCATCATTGAGGCCTCCATGATTGATAAG
AAAATCAGTGATAAGACAATATTCTTTGAATTGAGTATGGGTAATGCTGGTAATTCTATA
GATGGCCACAATGAAAGTTTCTCCACTCTGACGGAAGATGGTGAAGATGGTTGTCTATTG
GAATCGGTGGATACAACATCGTTTAGTAGCACCACAAATTCCTGTAAACCCATAACTCAT
GATAAGAATCATTACTATTTGCCATATTGGGATTATAAGCCGTGCATGGATGTTAGATGT
ACACTGCCGGATTTACGAAGACGAATGTATAACAGTAATATGTTGAACAAGATGGCGGAG
AAATTTGTAAGTATCACGAGATTTTGA
>snap_masked-Contig740-processed-gene-0.4-mRNA-1 transcript offset:0 AED:1.00 eAED:1.00 QI:0|0|0|0|1|1|2|0|104
ATGTTAAGGTCGATAGTTCCAGCACGGAGATCTTCGGATCGTACAATTCAGCCACTGAGA
TCTTCGGATCAACATTCAACTACTGAGATCTTCGAATCGACAGTTCTACCACTGAGATGC
TTAGATCTACACCATTCAACTCCTGAGATCTACGATCAACAGTTCAACCGCTTAAAAGTT
CGGGCCTATAGTTCAACTACTGAGATCTTTCGATCGACAGTTCCACCACTGAGAACTTTG
GATCGTTCAAACCCTGAAATCAAAGGACCAACTGTTCAACCACTGATACCTTCGGGCATG
CAGTTCAATCACTGA
>snap_masked-Contig745-processed-gene-0.4-mRNA-1 transcript offset:0 AED:1.00 eAED:1.00 QI:0|-1|0|0|-1|1|1|0|75
ATGGTCACGGGTACCATAAACAATGAATTATTTGCCTTCAAAGAGACAACTTTAGCAATA
AAAGGAAACTTCATTGTACTAATATTTCCTTTCGGAGTAAAGAGTTATTTTGTTCGGGGT
AACTTCTTTCCGTTCTTTCCCATTACTACTGTTGTAGCCCTTGGAGATCGTTTACATCAA
TCTCCAACGGCTACAACAACACCAAATCAATGCTATGCAGAATACTAG
>snap_masked-Contig745-processed-gene-0.7-mRNA-1 transcript offset:0 AED:1.00 eAED:1.00 QI:0|0|0|0|1|1|4|0|301
ATGACCGATTTTACGAAAACCATGTATGCTAGCAATTACAAGGAAGATTCTCAACGTTAT
CCGGAAAGTTTTAAAATCGAAGAGAAAATCGTTTATGTGTGTAAAGCAATGTGTGTACGC
ATGGAACAATCGAGTGAAAAACGATTCCGTTTACCCATAATTACAGCCTATGTAAAACTG
AAACAATTGGAAAAGGCTTTGGAATTGATATGGGAAGAAAAGAAAAAGGAAAATAATGCA
CAATCTGCTGGTGCTACGGGAGCTGAAGAAGCTCTAAAATATTTACTCTATTTGGTTGAT
GTTAATGAATTGTATAATGTAGCGTTGGGAACCTATGATTTCGGATTGGTTCTTTTTGTT
GCACAAAAATCACAAAAGGATCCCAAAGAGTTTTTGGCTTTCCTGAACGAATTGAAGGGC
TACGAATTGAATTATCGTAAATTCAAAATTGATGAACATTTAAAACGCTACGAAAAAGCT
TTGTATCACATTGTGAACTGTGGTAAAGAGAAATTCGAAGAGGCTTTGGATTTTATTAAA
CGTCATGAATACTATGCAAAGGCTTTGACCGCCTTTAAAGATGACAATGATTGTTATCGT
CAAGTGTGCTTGGCATTTGCCGATCACCTTAGGGCAAATGGTAAATTGGAAAATGCCAGT
ATTCTTTATGAAAGAGGAGGTAACTTACAACAGGCTTTGTTAAGTGCCAAACATACTTTG
GATTGGCAGAGGGCTTTAATGTTGGCCAAGCAAAGTGAACAAAATGTGGAACAAGTAGCC
ATGTCTTTGATAATACCTTTGCAAGAACAAGGACGATACGAGGAAGCATATGAGCTATCC
AAAAACTATGGCAACAATATCCAAGAATCTTTACAGTGTTTGATTAAAGGCCATTTATTT
AAATAG
>snap_masked-Contig745-processed-gene-0.8-mRNA-1 transcript offset:0 AED:1.00 eAED:1.00 QI:0|0|0|0|1|1|3|0|129
ATGTCGCACGGAGTACAAACCGGGCCACATAATCTATGTGAAAATACCCAATGGTCAAGA
AATCGTAACTTGGTACTTTTAGACTGTGCTCTTCTAGAGATAGCATCGCGAAGAGTTCAC
AGTGCTGCCTCACCGAAAACATTCAGAACTTTTGCTGGAGATGCTGTTTTGGTCTATTGG
AGTCTGGAGGTTTTTCCATATAGTCTCGCTAATACTGAAAGTCCCAATAGGGACCGCATA
ATTTTTAAAGCGACAGAGCCACGAACAGATCTCCATGACGCTTTAGCAGTTCCGGTATGG
ACGGTAAAATTACGCATTAAGAAGTTTGCGCATCTCTTTGGCTCGTTTGCTAAATCTGCC
TTAACTGTCACGCCATTGGTACTGTTATAA
>snap_masked-Contig745-processed-gene-0.6-mRNA-1 transcript offset:0 AED:1.00 eAED:1.00 QI:0|0|0|0|1|1|2|0|61
ATGAACTTTGTTAATCCTGAAGGAAGCAACATCAACAAAAAGGAAAACTTCGGTGGTCTA
ATAATTATTTCGGAACGAGGAAACAGTCGTCTATCTTCTCCACTGAAAATGGATGGTGAC
CTTTTACTCATTTCAATACTCGACAGCGAGGAAGAAAAAGTTCTGAATAGTTTCGTCGAT
TTATAG
>snap_masked-Contig537-processed-gene-0.1-mRNA-1 transcript offset:0 AED:1.00 eAED:1.00 QI:0|0|0|0|1|1|2|0|84
ATGAAACGTTTGGAATCGTTGAATATATCCAAAAATAATCTGAAACGTCTACCTCTGCAT
ATATGTGAATGCACCCGCCTGAATGAGCTAAATATAACCGACAATACCGAAATATGGCAC
ATTCCGGAAAGAATATCGAACATGCCATCTCTACAAATGCTCTCAGCAGATCAACTTTCA
CAAAATTGTGAAGTTTCCCCTAAACTGTATCAATTCCAAAAAATGACCAAATTAGCAAAA
AATATGAAACGCTAA
>snap_masked-Contig697-processed-gene-0.4-mRNA-1 transcript offset:0 AED:1.00 eAED:1.00 QI:0|0|0|0|1|1|3|0|123
ATGTGTTTGAAAGACATGCTTTTCTTCCATACAATCTTCGAAAATTTGATCAAAAATGAT
GAGTTTTGGAAGATTTTCCTAGTATTCATGTTATTATTTGTCACTATTGTGATGATGATG
ATGATCGCATTCACTTCTGCTCATCCCTCGAAAGACAATCTCAAAATACGAATACATGTT
CCGGTAAAACATCACACACATATCCATACGAAAACAGTGGTAAAGAAAGTCCCATTGCCC
ATACCAGTACCGGTTAAAGAACATAAGGAGCACAAAGAACACAAAAAACATCATATCGAA
GAGATTGAAGATGATTTTGAAGGATACGATTATCCCAAGAAAAAACGACGAACCCGACAT
CCCTTCGTATAA
>snap_masked-Contig697-processed-gene-0.5-mRNA-1 transcript offset:0 AED:1.00 eAED:1.00 QI:0|0|0|0|1|1|3|0|105
ATGATGATGATCGCATTCACTTCTGCTCATCCCTCGAAAGACAATCTCAAAATACGAATA
CATGTTCCGGTAAAACATCACACACATATCCATACGAAAACAGTGGTAAAGAAAGTCCCA
TTGCCCATACCAGTACCGGTTAAAGAACATAAGGCTGTCTCTTATACAAAATTAACCAAA
AGTTTTCTTCCTGGTGGGATCACTGTTTTTTTAAGTGTTACGAAAAAAGGATTTTTACGA
CAAATTTGGCCAACAACAAAATACAACTTCAAGACCTACGAATGGGTTATTTTACGAAAT
TTGTCCAATATGCGGTAA
>snap_masked-Contig697-processed-gene-0.6-mRNA-1 transcript offset:0 AED:1.00 eAED:1.00 QI:0|0|0|0|1|1|3|0|146
ATGAATAAAAAATCGGAACATATTTTCAGGCAGCCGAATCCGAACATCGTTTCATATAGA
GAGGGGGGCGATGGTGGAGGGTTCTATGTTTGCATTGCGATTGCCACTATGCCACCTCTA
ATACCTCCATGGTACATTGAGCATTTCTTCGAGTATTCATTTGTGTTCTGTGATGCAGCA
ATCGATGAGTATAAGTCATCAAATCATTTCGATGGTATTGCCAAAACAGATCATTTAAAC
GAAATAAACATTCCCCTCATGCTCTTCGCCAGAAGAGTATCCATGGTTGTGACAATCCTT
AATTTCGGGTGGGTGAGAGTAAATGTTGGCATTATTCCAGTACAACATAGTATAGCTTTC
GTCACTTTATTTACTGAATGGCAGCAAATGCTGTTGGGTGGGATATCTCCCATGAGTTGT
GTGGGTACCGAGCATTGTTGA
>snap_masked-Contig654-processed-gene-0.4-mRNA-1 transcript offset:0 AED:1.00 eAED:1.00 QI:0|0|0|0|1|1|2|0|119
ATGCACGCTTCCAAATATCCAAACCAAAAATATAGCCGTTTTAAAACAGCTCGCATCTCA
CACTATACCGTTGTGGTATCGACAGACTCAATGCGGGCCGAACTAGCATCACCGCCAGCA
GCTGCTGCTTCACCACCGTTAACAGTGGCAGCGGCCCCTGGAGCTCCACCATCGGCATTC
TTCTTCGCTGATTTATCATACTTGATTAGTTCCACATTAAGGTTAACAACTTTGGGAGTT
TTATCGGCATCAGCTTCAGAAGTCGCAGTATTCACTCCACGTGGTTTATCTTGGACTCAT
TGGCATATATACCTAATAAGCTTTACATCTGCCTATATAGCCTATTATGGACCGATCTGA
>snap_masked-Contig654-processed-gene-0.5-mRNA-1 transcript offset:0 AED:1.00 eAED:1.00 QI:0|0|0|0|1|1|3|0|78
ATGTCAAAATTCGAATTTAAAGATTTCAAAAAGACTTCAGGACATTTGATGATGGAGGAG
AGTGTAGCTATGGTCGTTGCTATTTGCACTTTGGCAACCTATGATAAATCAGCGAAGAAG
AATGCCGATGGTGGAGCTCCAGGGGCCGCTGCCACTGTTAACGGTGGTGAAGCAGCAGCT
GCTGGCGGTGATGCTAGTTCGGCCCGCATTGAGTCTGTCGATACCACAACGGTATAG
>augustus_masked-Contig32-processed-gene-0.2-mRNA-1 transcript offset:0 AED:1.00 eAED:1.00 QI:0|-1|0|0|-1|1|1|0|75
ATGGAGTGGTACGCCGCCAACAACGTGCAGGTGGTTCCCAAGGACAAGAACCCTCCCAAC
ACGCCAGAGCTCCGCCCAATTGAGAAATACTGGGCTATTGTCAAGCGGAACCTAAAGAAG
ACCAAAAAACTGCTAAGGACGAGCAGCAGTTCAAGGCAAACTGGTTTCTGCGGCGAAGAA
GGTGGACAAGGTGGCTGTACAAAATCTGATGGCAGGTGTCAAGCGTGA
>snap_masked-Contig32-processed-gene-0.3-mRNA-1 transcript offset:100 AED:1.00 eAED:1.00 QI:100|0|0|0|1|1|2|0|41
GTCCCTTAATCTATTTTCACTTTTATTTTCCTAGACACTTACGGTACGATCACACTGGGC
AAACAGTCAAACCAGCAAACAGATCATAGTGGATAACATCATGAAGAACAAGATAAGTTA
TTTTCAAGGACTTATGCCACTCAATACAAACTCAGCTCATGTGTGTAATGATGATTGCGA
TGCTGCTATTACTGAGGGGGCTGAAGAAAGCTGTCCGAAAATGTAA
>snap_masked-Contig847-processed-gene-0.2-mRNA-1 transcript offset:0 AED:1.00 eAED:1.00 QI:0|0|0|0|1|1|2|0|75
ATGCAAAGAAAGAACATAGAAGATATTAGTGATTCTGAATGTATCCCTAGGCTTATACGC
AAAATTTCCTTTTCTAATCCATTACCTGCCATCGTGCAACCCATAGTAGGAAACTCGTAT
GTGGAGGAGACTCTTACATTGGAATTAATAAGAGAAATGAATGCTAATAATACAGAGGCC
ATAGAACTTTTGAATATCGAAAATAGACTACCACTAGCATTAATGTAG
>snap_masked-Contig852-processed-gene-0.2-mRNA-1 transcript offset:0 AED:1.00 eAED:1.00 QI:0|0|0|0|1|1|2|0|177
ATGATTTTGTCAAAATGCCGTCCAAGCAAGAGAGCAGCGTATCAAAATTTTGCTCGCGCA
TCGCGAAAATCCGAGCTACTCGCACGAAAGCTGGCAAAATCGCTAAAAGTTGCCAAATCA
ACCGTTACAAATGTAATTAAAGTGTTTGGGGAACGTTTGTCGACAGCCAGGAAGTCTAGA
TCGGGGGGAAATCGAAAACCGGAAGCCGCTGAGACGACAAAGAGAGTTGCCGGTAGTTTC
AAGCGAAACCCTAACCTCTCTCTCCGAGATGCCGCAAATAAGCTGGGTGTATCGTCTACA
ACCGTGCATCGGCCAAAAAACGAGCCGGACTATCGACTTACAAGAAGGTATGTGACTCCA
AATCGCGATGATAAACAAAATACGACGGCCAAAACGCGATCCCGGAGGCTGTACACGACG
ATGCTGACGAAGTTTGACTACGTGGTAATGGACGGACGAAACCTACGTCAAAGCCGACTA
CAAGCAGCTTCCGGGACAGGAGTTTTATACGGTCAAAAGGAAGGGGAAAGGTAG
>snap_masked-Contig327-processed-gene-0.3-mRNA-1 transcript offset:0 AED:1.00 eAED:1.00 QI:0|0|0|0|1|1|3|0|103
ATGATCCTTATGGCCTTATTGGGTCTAACGGCCATTGGGTGTCATGCCGTTAACATGCAG
AGCATGATCGAAGATGAGAATGCCAAATGTGAAAGCGGTAGTGACAGTATGGCCTGTGTT
AAGGTGAGAGCTATGAGATTTTTGGACACGGTAATGACGAAAGATGATTTCAAGATCTCC
AATGTTGAAGTTAAATCCAATGGCTATCAATCTCCCTCAGTTGAGGGCCGTTCCAGTGGC
AATTTCTTTGATGTTGTCGAAAGTTATTTACAAGGTCACCCAGTGACGATTCAAGAAACA
TCGTTTGCGTAA
>snap_masked-Contig327-processed-gene-0.4-mRNA-1 transcript offset:0 AED:1.00 eAED:1.00 QI:0|0|0|0|1|1|4|0|63
ATGGCTATTGGTATTTTGAAAATTAAGGCCATGAATGCCTTAGGCTTGGGTTTCTTCTCC
TTCCTTGTTTCGGTTGGTTTAGCCATTTTCCAACTTTGCAAAAAGTGCTTGGACTTGTTT
TTTCTGTTAGTTGATGATGGAGGCTCGTGTAAAGTTTTGTTTAAAGCTTTAGAATTTTGT
TTAAAGCTTTAG
>snap_masked-Contig327-processed-gene-0.5-mRNA-1 transcript offset:0 AED:1.00 eAED:1.00 QI:0|0|0|0|1|1|2|0|60
ATGTATAATGCTAGTAGGCCAATTGAAATGACAGACATGGCCAATAGTGGTTACTGCCAC
TGCCACCACTACACCGCCACCAATACCACCACAGCAATGCATTTAAAATCTCCAACTCTC
CGTAGCTACGCTATTGATTTTCATAGAGAGCCATCTGAAGTGATTATAGAACATAGTAAT
TAG
>snap_masked-Contig421-processed-gene-0.2-mRNA-1 transcript offset:0 AED:1.00 eAED:1.00 QI:0|0|0|0|1|1|3|0|130
ATGCGCGAGTATGAGCTGAAGAAAATCGATTCTGATGATTCCATTCCTTCACCCGCCAAA
CTAGCTCCGAAGAAAACAAAGACTGACCCATTAGCATACGCCAGAAAAAACATTGTTTTC
CGTAATTCAGAAGTGAAGAAAATCGATTCTGATGATTCCATTCCTTCACCCGCCAAACTA
GCTCCGAAGAAAACAAAGACTGACCCATTAGCATACGCCAGAAAAAACATTGTTTTCCGT
AATTCAGAAGGTGTGATCCACATCAACTACCCAGTAAAAAAATGGATATTGTTCAACAAA
CATTTCTTTTTAAGAGCATTGATGGACCCCTCCTTAATTTTTTTCCACTTCCGATTAAGT
TGTTTTGTACAGGTCTTAAAAAACGCCATTTGA
>snap_masked-Contig421-processed-gene-0.3-mRNA-1 transcript offset:0 AED:1.00 eAED:1.00 QI:0|0|0|0|1|1|2|0|82
ATGGAAACAAAGGACAAAGAATTTCACGCTGTGAAAACATTTTTGTTAGCTAATCGCGAT
GATTATCAGTCGAAGATGGCATCATTATCCACACACACACACACATTAACGATTACATGT
GCAAGTGCTACCAATCAATCAGTGGCTTGTCCATTTGACTTCAGTAATATGGGTCCTTCG
TTAAATCCTTGTCTGGCCATCACCAAAATGGACAATCAGCAATGCTTGCCATCTTGCACA
ACTTGTTAA
>snap_masked-Contig576-processed-gene-0.3-mRNA-1 transcript offset:0 AED:1.00 eAED:1.00 QI:0|0|0|0|1|1|4|0|84
ATGATGAGCCAAGTGAAATTGAAGAGACATGTAAATGACATAGTGTTGCCAATGTTTGTT
ACAGTTTTAAATTCATCACTAGGGAGCAAGTTTTGGCCAATCATCCTTTCCTTTAATTCT
TCAAAATTAAATTGTAATCTCAACATGATGAGCCAAGTGAAATTGAAGAGACATAAGAGA
CAACCAATGCACTCCCTCTCCGCTACTTTTATATCTATTGAGAATACCATAGATCAACAT
TATGTAAACAAATGA
>snap_masked-Contig898-processed-gene-0.4-mRNA-1 transcript offset:0 AED:1.00 eAED:1.00 QI:0|0|0|0|1|1|2|0|179
ATGCAAAATACCTCAGATCTTGCACACCCTGATACAGATCAGGAACCAATAGCGGACACC
AGATTTTCTGACCCAAATGAAACTACTATGGCGCAAGCTTCTTGCTTGCATGATGAAACA
GTTCGCTTTAATTTACCACCTACAATGATTCCAACTACTGCGTCTAATAACATTTACCAA
ACTTCTCGTTCTGATCCCACACTTCATAACGAAACACATACAGGATCAGCTCCATTACCG
CCGTCAGATGAACAAACAATATCTGATTCTACATCTCACAGTGTCACTCAAAATAACATA
GAACCACAACTAGATCGAATGCAGTGGACAAGTACATGGTTCCCTCCGCTGGCATCAACA
TCAGCTCACCCATCAAATAACGACCCCAATATATGCAGAAACTCATCGATATCCACTCAA
CAAAATCGCATTACAAATACCTCTGGTGACATCACACAAAACAGGATCCTATATTCGTCT
CCAATTCTTAATTCAGACATCAGTAGCTATGCACCCAATACAAATGTGTGGTTTCAATGA
>snap_masked-Contig898-processed-gene-0.5-mRNA-1 transcript offset:0 AED:1.00 eAED:1.00 QI:0|0|0|0|1|1|2|0|90
ATGCAGATCAAAATGGGGGATTTGGTAATAGTAGTTGACCCTTCATTCCCACGAAACGTT
TGGATTCGTGGAAGGGTACTTGAGACTAAAACGGCAAGTGATGGACAGGTGCGAAGTGCT
AAAGTTTTAACATCACACGGAATTCTCGAGAGACCAGCAGCTAAACTCGCAGTTTTACAA
GTAGCTTCCCATGACGAGTACTTCAGAGACGAAACTTCTTCCCATACTGCGGGGGAGAAT
GTTGCAGCCACTAGCAAAGCCTGCCGAATTTAA
>snap_masked-Contig534-processed-gene-0.2-mRNA-1 transcript offset:0 AED:1.00 eAED:1.00 QI:0|0|0|0|1|1|4|0|106
ATGGAATGGGTGGGTGACTTTTGGGTACTTAACAATAATGCATTTAGGCGTTGTTGTTAT
CGTTGTTCTCTGGAAGATGTTCATCCCAAGTATTCTTTAATGGGATGCTTAAGTTTGACA
ATCTGGATGTCTGACTGGTTAGATGGCACGTTAAAATTTGTCTTTGCGACTTACGATGGG
AATATGACAATGTTTGCTTTACATTTAAGTGTACACGATGTCCTTTTAAAAGGCTTGCCA
ATAAATTACAATTCTAACGCTGATGAAAACAGCGACAAAGCCAAACGTATAGATGAGTAT
ACCCAACAGCTTTGCAAATAA
>snap_masked-Contig175-processed-gene-0.3-mRNA-1 transcript offset:0 AED:1.00 eAED:1.00 QI:0|0|0|0|1|1|3|0|227
ATGTCATTTGTTCTCGGTGTTTCAGAACGTGAATTCATGGATCAAATGGGTGTTTATTTC
GTCAGCTTTGTGGGACAGTATGGCTATGATCGAGTTCTATCCGTATTGGGTAGACATATG
CGCGACTTTCTCAATGGCTTGGATAATCTACATGAATATTTAAAGTTCTCCTATCCACGC
ATGCGAGCTCCATCCTTTATTTGTGAAAATGAGACAAAGCAGGGCCTAACGCTACACTAT
CGCTCAAAACGTCGTGGTTTTGTCTACTACACCATGGGCCAAATAAGGGAGGTGGCCAGA
TATTTCTATCATAAAGAAATGCACATTGAATTGGTCCGTGAAGAAATTCTCTTCGATACA
GTGCACGTAACGTTCCAGTTGACATTTGACAATCGTGCTTTCACACTTGCCTCACTGGCC
ATGACACGTGAGGAGAAACATTTGCCAATTAGCGCCCATGTGTTATTTGAGATATTTCCT
TTTTGCATTGTATTCGGAGCTGATATGATTGTACGCAGTATTGGAAATTCATTAATGGTT
ATATTGCCAGAGTTGTTGGGTAAAAAAATCACAGCATGGTTCGATTTAGTGCGTCCATTA
ATTGCCTTTAAATTTCAAACGGTAAGTACTTCACCCCAGGCGGACAATGGCTATAAAACC
GAAATCATACTGATTTTAAAGTGA
>snap_masked-Contig570-abinit-gene-0.7-mRNA-1 transcript offset:0 AED:1.00 eAED:1.00 QI:0|0|0|0|1|1|2|0|125
ATGGACTTGGTGTTCCATCCGGACAATACGGGACCACATACATCCACCGGAGCCACCGTG
GTGCAATGGTTAGCATGCCCGCCTTGCATACACAAGATCGTGGGTTCGATTCCTGCTTCG
ACCGAACACCAAAAAAGTTTTTCAGCGGTGGATTATCCCACCTCAGTAATGCTGTGGTTT
CACTGCAATGTGGAACGCCGTTCGGACTCGGCTATAAAAAGGAGGTCCCTCATTGGTTAC
ATATGGGCAGCACTCAGTGATAAGAGAGAAGTTTCACCAATGTGGTATCACAATGGACTG
AATAGTCTAAGTGATCCTGATACATCGGGTGATTCGGCAAAGCTTGGCTCGAAAAATTTT
GATGAATCCACAACATAA
>snap_masked-Contig895-processed-gene-0.13-mRNA-1 transcript offset:0 AED:1.00 eAED:1.00 QI:0|-1|0|0|-1|1|1|0|69
ATGCTGTTTCATCTCCAAGCAGAAGTTATTGCCTCTTTGCATCGACCAGAAACGACATCA
CGCAAGTCCAGAGCCACCGATGCTACAACACCAATAACAACGATTGATGGTTATTCGAGA
TATCAGAGAGCCAGCGAAGGAAAGAAACGAACGAACGAACGTACGTACTTAAGCACGCCC
GCACCAAAAAAACAAAAACAACTAAATTAG
>snap_masked-Contig895-processed-gene-0.17-mRNA-1 transcript offset:0 AED:1.00 eAED:1.00 QI:0|0|0|0|1|1|6|0|361
ATGTTAAAATTTCGATTCCCCATCATATTAATATTTTTTTCTTCTCTGGTTATACCATTG
ATTGCTGTGGCTGTGGCCAAATTGCAAAACACAAAGCAACCACTCGAACAACCCTCGCTG
TGCAAAAATGTACAAAAGTTCGGAGGTGAATTGGACCAGCAACCCTGCCCAACTCACCTC
AAACGAAGCTCACTATGGGAAAAGCTTTTAATGTGCTTTCATTCAACGGCCAACTATGCG
ACCGTTATCAGTTTGGAGAATTCAAATCGTAATGCGATATTCTTGACTTCAATGGCTGGT
TTGCGGTGCATTATCTGTATGTGGATCACAGTATTCCATGTCTACTACTACTCGCTCTTT
ACCATGTCCAATACACCGTTTATTTTTGCCAAATTAGAGGAATTCATACTGCAACCTGTA
ATGCAGGCATGCTTCTATGTTGATGTCTTTTTTGTCATGAGCTCATTCTTGTTGGTCTTC
AATTTTCTATCGAATGAAAAACAATTGAGGAAGATAAGATCCGGCACTTGGTGGGAAAAT
TTGAAAATATTTTTGAAATCGATAATGCAGCGTTACATGCGATTGACTCCTGTTATGATC
ATCACAATGCTCTTGAGTACAATGGCCTCTGATTTCCTCAACATGTATTCACCCTTTCGA
ATGGGCGAACATAGTGGCTTCCACTGTAAGAAAATTGATGTCATCTACAGCACTCTCGAT
GAATTATATGTAAAACCCTGGGTTCGTATACCACCCTATATTGGAGGAGCGACCATGGGT
TGGCTAATGTACACCCAGCAACAGAGAAAGAGTCAAATGTCTGGCAATCAGGATCACTCT
GAGCCACATTTGAAACCACCACGTAAACCTTACATGAAGAGAATTTTCTGGTTTCTATGC
TGTATGATTTACATTTCAACAAATTTCATGAGTTATTGGCGCTCAATCCCAACATGGGCT
GTGGCAACCATAATGTCTGTGGGAAAATTAATATTTGCCCTCTTTGTGGGCAGACATCTA
TATGTTGGCCCCCATAATCGTGGTGGCCATGTTTGGTTTACGCAGAGAGGCAACCAATTT
CACTGA
>snap_masked-Contig895-processed-gene-0.19-mRNA-1 transcript offset:0 AED:1.00 eAED:1.00 QI:0|0|0|0|1|1|3|0|132
ATGCCACAGGAAATTCTATGGACTTTTTTCTTGGGGACAAAAGTTTTGGGCATTTTAAAA
TCATTAAAAGCGGATCAAAAGTTGCAACTTCTGCCGGGCAGGCGGACGGCTAAGGAAATA
ATTCATAGCCAAAATAAAATTCCTAGTAAAATTATAGACAATTTCGGTACAGCGCCAAAA
TCATTTACTTGGGGTAATTATTTTTGGTTGAGTACCCCTGATTTATGTGAGGATCTCAAC
AATGCCTACGTCATAAGTATGGCTCATTCCAAACCTTTGATTTTCAATGCCAGCAGTCCA
ATACGCTTACAATTCATAGTGGTTTACATGAATTTTACTACACCCTATAGCATTGATTTG
AAGCTACCTTTTGAAGTGAGTACCGTGCGTAATGTGTAA
>snap_masked-Contig895-processed-gene-0.18-mRNA-1 transcript offset:0 AED:1.00 eAED:1.00 QI:0|0|0|0|1|1|2|0|128
ATGCGGTGGTGGTGCATTTTATTGACCAATCTGTTTTCGCAGACACTTTGTAACGATAAC
TTAACGGTGGCGCCTCTCTTGACTGTGGCAAGTGGGAACATTCACTTGCAGCAACCACTG
GCACAGGAAAATTTCCTAATTGGTATCGCTAGTTTGGGAGTATTGCATGAGACAAATAAT
ACTCAATGTGGTCAAGAACTTGAAATTTTTCTCAAAGCCATTGCTGATCGTAAAGTTTGG
GCCATAAAAGACTTACGTAGCTTTCATATTTTAATGACTCGTCGCTTCGATGTATTGGTT
AATAAGCTTAAGCGAAATGGTTTTGCACTTTTGCAAAACCAATCTGTGGTTGATGTGAAA
ACTTGTCTACCCAGCTCCCAAAGGTAA
>snap_masked-Contig895-processed-gene-0.15-mRNA-1 transcript offset:0 AED:1.00 eAED:1.00 QI:0|-1|0|0|-1|1|1|0|116
ATGCTGTTTCATCTCCAAGCAGAAGTTATTGCCTCTTTGCATCGACCAGAAACGACATCA
CGCAAGTCCAGAGCCACCGATGCTACAACACCAATAACAACGATTGATACAAGAAGAAGG
AAACGTTGTAGTCGTCGTTGTATTTCACAAAAAAGTAAAACTAAATACGAACAATGCCAG
CAACAACAACAAAGCAACGTGAAGAACCACACCGCCGCACAGAAATATTCTGCGAAAGAC
GAACAGACCAAGAAACACACAAACGTCCATACCAACATGCATGTATGTAAGCCCATATGT
GTACGTATGTATGTCTCGCTGTGCAAGAAGATATGTCTAAAGCATAACTGA
>snap_masked-Contig895-abinit-gene-0.21-mRNA-1 transcript offset:0 AED:1.00 eAED:1.00 QI:0|0|0|0|1|1|3|0|110
ATGGCTCATTCCAAACCTTTGATTTTCAATGCCAGCAGTCCAATACGCTTACAATTCATA
GTGGTTTACATGAATTTTACTACACCCTATAGCATTGATTTGAAGCTACCTTTTGAAAAT
CTTATTCATATAGGCCTTTGTCTACCGAAATCCTGTAACGTCTCTCATATACGTCACTTC
ACAGATCTATATTTTCAAAGGAGAACGTTTTCAACCCAGCAATATTTCGATTTAGACATG
AAATCCTATGAGATTAAAACTACGCATTTTTCGGTCTCGGAATATTTTCCACAAATTGGA
TGCATTTTATTTATGAAATATATCCATTCTTAA
>snap_masked-Contig895-processed-gene-0.14-mRNA-1 transcript offset:0 AED:1.00 eAED:1.00 QI:0|0|0|0|1|1|2|0|108
ATGACACAAATTTGGCTATGCAATCTTAGAACACTCATAGCCAAAAAGCAAAGTGTTAAG
GGTTACGTTCTACTATCATTGAGATGCACAGATAAACAAAAAAACTGTCATACACAGCAA
AAACCTTCCAAACATGGACACATTGAAAAGAGAGCACTTCTCACAAATGGACCTCTCTGT
CCCTCCGATGTGGCGACGAACGCCTACAGTATGGGTTTCGTGGGGTCTCATCGTGTGGTT
GGTAATCGTCACTCCTTGGCCGAAATGCATCTAGAACATAGGTTTGATCCTCGTCATTTT
GGTTGGGGTCTGTGTGAACTGGTTTGA
>snap_masked-Contig154-processed-gene-0.4-mRNA-1 transcript offset:0 AED:1.00 eAED:1.00 QI:0|0|0|0|1|1|5|0|143
ATGGAAACTCGAGGTCTGCTCACCGGATTCGTAATCCGCAATTTTACAGAGTGGGACGGG
CTGCGATCGTTTTTGGTCTTGAGGTGTATGGGCGAATCATTACTCATAGGGTGTATACGT
CGCCCGGTCTTCCGGTGGCTCATTGCACAATTTTCGGTTGGGTTCTGTCCGGGTTGTGTA
ACTGCTAGGGTTGAATTTGAAAAGATAAATGAATTAATAAATTGGATTTATGTTTTCGCA
ATCGGCGAACATTTTGGTCCATTCGTACCGGATAATTGGACTTCTGATTGGAAGAATTGG
TTAAACCGTTGTTTTCTTGGTTTTTGTTCTAGTTACAGTCCACCTGGTCATTCCCTCCAC
CTAAACTCAAACCAATCATTTCATCACCCTCAACATCCATTTCATCGTATTATAAGTATA
CAAGTTCAGTGA
>snap_masked-Contig989-processed-gene-0.5-mRNA-1 transcript offset:0 AED:1.00 eAED:1.00 QI:0|-1|0|0|-1|1|1|0|151
ATGTCACGATCCATAGTTCCAAAATGTCTAAACTGCAAAGGAAATCATCCAGCGAATTGT
AGAGGTTGTGAAGTAGCAAAAGAGCTACAAAAAATTAGAAACAAGACTCGAACTGACAAG
GAAGGCAATAACTTAAGAAAATCTAAACAATTTTCTGAAATAAATCTGATAGAAAAGCAG
ACATTAACACATAATCAGCAACGACCATCCAATCAAGCAGTCCAAAATCCATTGCTAAAC
CATCAATTACAAGCCACAAATGGTCAAAACTCTCAAACTAGGTCATTTGCCAGCGTTGTA
GACCCACAAAATAGGAAAGAAAAAAATAACCATCCTGTTCTCCATGAATTATTGAAAAGT
ATTGAAAAAATTAACCGTCGACTTGATCTACAAGCTGAACTAAATGAAAAATTGATAGAT
AAATTAAATGCTATAATTATCAACTCCAAAAACTAA
>snap_masked-Contig989-processed-gene-0.6-mRNA-1 transcript offset:0 AED:1.00 eAED:1.00 QI:0|0|0|0|1|1|2|0|72
ATGTACATATCTGCAGTCTCAGAAGTCCTGGCAGTAATACTACTATATTCAGGGGTTGTA
ATGGAATGCAATGATTCCGGTGAAGATGTAGTTTGTGGGCCAAATCCGTTAAGGAAACGT
AAAGACAGTAAAGGTGGTATATTATTAGAATTGAGAATGGTTCTATTAGCACTAGATGTA
TTAGAATTAGCGCTAGAGGTGTTAGAATTCGAATGTTGA
>snap_masked-Contig296-processed-gene-0.5-mRNA-1 transcript offset:0 AED:1.00 eAED:1.00 QI:0|0|0|0|1|1|3|0|260
ATGGAAACGAGATTTTATACAAATCGTTATACTAACATAAATGTTTTCTTTTCTCCATTT
CCATTTTCATATCTATTCATATCATCCAATGGGGATTTTCCAGTACCCTATGAATATTTC
GATGATCATGACCAAAGCTTCTATGACTTGGATACCGAACAAATTCAAGCAAAATATGAT
ACACGTTTGTTATCGCAGCACATATTGAAAGAACCTGAAATCCCGATAGGAGAACAACAT
ACGCTTGATAGCAAAAAGGGTTCACAACGTGAAAGTACCACCATATCTGGTTATGGAGCC
ACGGATGTAGGGATGAATGAACAACTTGCGTTGGATGCTTCTTTTGTTTTAGATAACAAT
GGAGACAACAACAACAACAGCAGCTCTGGCAACAAAAATAACAACAACGGCAACATGAAA
CGCAATCAGGCTGCTGAAGAGGATGGCAGTTCAGACATTTTAAGTAAATTGAAAACAAAT
GATGCCAGCACGAACACTAACAAAGCTTGGATGGTTGATGATGAAACAACGCCAGCAATT
ACCGAAAAGCCTGGAATCCATTTGCCACGTGCTGCATCCTGTTACACAAATGGTCAAAAG
TACACCCACGGCCAAAAGAATCATACAATTGACCATGGTTTTAAATGTGGGCAGGAGTTT
TGTGTTTATAGTATTTCACTATTGATTGCGAAATTGGATTCTAAAAGGATTTTGCATGAC
TTCTATGGAGAAAAGTTGAGCACAACAATATATTTCTTTTCAATTAAGGGCGATCCAATT
TGA
>snap_masked-Contig296-processed-gene-0.6-mRNA-1 transcript offset:0 AED:1.00 eAED:1.00 QI:0|0|0|0|1|1|2|0|92
ATGTCTCCGCAGTACACCCCTGGATCACCCTTATGCAGAGACAAAGATGATCCCAAGCGC
GATATCCAGCGTTATCTAGATCAGGCAGCATACCAGAAAGGTCTGAACAGGATTCATGAG
GATACTGTAGCTGAAGCGGTGAGAAGCTACAAGGTTAATCCTGTTCTCGGAGTCCGACCA
CCGCCCATAGCACCGGAGGAGAGAGACCTCCCAGGTAGTTTTGGCCCAACTAAGATCAGG
CAAGTGCAGCCGCCTCAATTCCTACTTATCAGTGATTGA
>snap_masked-Contig149-processed-gene-0.1-mRNA-1 transcript offset:0 AED:1.00 eAED:1.00 QI:0|0|0|0|1|1|2|0|109
ATGAGTCCACACCGCAGTCATGCTTGCAAATTTTCCATGCAACGCTCCACAGGATATAGC
GCATCGAGTTTGCACAAGACCCACCAGTCGGGTATGATAGCATATCATTGCCGTAATAGC
CGCAAATTATCCTGTGGTGAAGCAGTTGGTCTTCTTGAGGTTGCATTTAGAAGATGCGAA
GGTGTGTCCGCAGGTATTTCATTTGAGGAAGGATGTAGGATTTATGATTATGTGCGTATG
TACGATGGTGTTGACTTCCACAAAAAATTGGCTGTGAGTGAAAATCTGTCAACAGGATGG
TCTCCTTGCCAGCATGTGTTAAATGGGTAG
>snap_masked-Contig449-processed-gene-0.4-mRNA-1 transcript offset:0 AED:1.00 eAED:1.00 QI:0|-1|0|0|-1|1|1|0|70
ATGGTCAGCAACAGAATGAAGGCGAGATACGATCGTGCTGTAAATACTGAGGGCTTCCAA
GAAGAAGAATTGGTTCTGCTATTTAACCCGCAACGAAAGAAAGGATTGTGCCCTAAACTG
CAAACACAGTGGGAAGGCCATACAAAGTCATCAAGAAGATCAATGATGTTGTATACCGGA
TTCAGAAGGACGACAGCCCTAGATCAAAGATGA
>snap_masked-Contig449-processed-gene-0.5-mRNA-1 transcript offset:0 AED:1.00 eAED:1.00 QI:0|0|0|0|1|1|2|0|78
ATGGCTGGTGTTGGTGGTGGTGATGGGAGTACTGGCGAGTTGAGACAAGCGACGGAAATC
TCTTTACTCACACCACCTGAAGGCGTTCGATGCAATGCCCAATGGATTCAACAACGCATA
TATCATATATATGTATGTATATATTATGTATGTATAGGCAATACTTTTGCGACAGAGTCT
TACCTTCCTCGCGGATTTCAACAGCATACAACACCGTCAAAATACAATAATCGATAG
>snap_masked-Contig449-processed-gene-0.6-mRNA-1 transcript offset:0 AED:1.00 eAED:1.00 QI:0|0|0|0|1|1|2|0|78
ATGGCTGGTGTTGGTGGTGGTGATGGGAGTACTGGCGAGTTGAGACAAGCGACGGAAATC
TCTTTACTCACACCACCTGAAGGCGTTCGATGCAATGCCCAATGGATTCAACAACGCATA
TATCATATATATGTATGTATATATTATGTATGTATAGGCAATACTTTTGCGACAGAGTCT
TACCTTCCTCGCGGATTTCAACAGCATACAACACCGTCAAAATACAATAATCGATAG
>snap_masked-Contig304-processed-gene-0.1-mRNA-1 transcript offset:0 AED:1.00 eAED:1.00 QI:0|0|0|0|1|1|2|0|63
ATGATAGGTCATTCAAAGAACGAGATCCTATTCCGATTACCGGACCACAGCATAATTCTG
CAGGCAGAAATGCGTGTCATAACGGAATGTGCAAAATGTCTTAGAAATAACACACTGTCA
AAAGCTGAAGAAACTCAACTTTGTTGTCATATAGAATTGATTGTTATGAAGGTGGTATTG
ATCCATTTGTAA
>snap_masked-Contig304-processed-gene-0.2-mRNA-1 transcript offset:0 AED:1.00 eAED:1.00 QI:0|0|0|0|1|1|3|0|62
ATGTCACCAGCATTACTGAAAGCAGATAATCCACCGCTGAAAAACTTTGTATGCAAGCCG
GGCATGCTAACCATTGCTCCACGGCTTAGTACTTTTTATGACCTTGTTTTAACACTCTCT
ACAAATGGCTTAAAAATCTTCTACAACTATGGTGTATTCGATATTATGAAGCAAGTGGCG
TTGAAATGA
>snap_masked-Contig973-processed-gene-0.2-mRNA-1 transcript offset:0 AED:1.00 eAED:1.00 QI:0|0|0|0|1|1|2|0|64
ATGAGGCCCAAGGACATGCAAGTACTTGAAGTTAACCGAATATCTATGGTTTCCACACAA
TTTCCTTCTTCTTATTCTTCCTCTTCGTCTCCTTTGATATTGATATTGACCATCAGCATT
GTTCGTTCACATCATCATCCTCCTGTTCATGATGTTCTTCAATACATGGTTAGCGAGTAT
GAATGTTATTCATAA
>snap_masked-Contig287-processed-gene-0.2-mRNA-1 transcript offset:40 AED:1.00 eAED:1.00 QI:40|-1|0|0|-1|1|1|0|55
CAGTGCCTACGCTGAACCCAGGTTTTCAAAGCTTACTTTGATGAAAAATAAATTAACAAA
CACACTCAAAGTACAAACTTGTCACTCCATTCCGTCAATTCTACACTTTGTTGCCAAGGA
ACTTGAGAAATTAATTCCTAATGATGATCTCATTACAATGTATAGGAAAGAGGGGCGTAT
AAACAAACATGTAACCCAATTATTATAA
>snap_masked-Contig501-processed-gene-0.3-mRNA-1 transcript offset:0 AED:1.00 eAED:1.00 QI:0|0|0|0|1|1|2|0|72
ATGCAGTTTTTGTCGGCGCTTCTCTCAAATATCATACAGTTTGCGTCGGCGTCACCCAGT
TCAGTTCTCTGCCGGCTTTACGAAACACAATTTGAAATTATAACTGCCGATGCCTTAATA
AAGAATTTATCAAAACAGCGCTTCGACCGCAACGTCGGTAATACCAAAGCTGCAGGCATT
GTGCGACGTTGGACACCTCCCAAATGTGGACAAACTTAA
>snap_masked-Contig922-processed-gene-0.9-mRNA-1 transcript offset:0 AED:1.00 eAED:1.00 QI:0|0|0|0|1|1|2|0|177
ATGAAATCATACTGGGCTCAATGGGATAGTTTAGTTCTAGTCAATGGATCCCTGCAACGT
AAATGGGAAAGCGAAGATGGCAAGAGCAGCCGAAATTTGATCATCGTTCCAGATTCCAAA
ATAAGAGATGTTTTGGCAGAGTTCCATAATGGTCCCAGTGGAGGTCATCTGGGAATAACC
AAAACCGCCGAGAAAGTGAAGCAACGATTCTACTGGGTTGGATGCCAGAAATCAATTGCT
GAATGGGTAGCCAATTGCGAGAAAATGAAGGCGAGATACGATCGTGCTGTAAATACTGAG
GGCTTCCAAGAAGAAGAATTGGTTCTGCTATTTAACCCGCAACGAAAGAAAGGACTGTGT
CCCAAACTGCAAACACAGTGGGAAGGCCCATACAAAGTCATCAAGAAGATCAATGATGTT
GTATACCGGATTCAGAAGGACGACAGCCCTAGATCAAAGATGAAAGTTGTACATCTGGAA
CGATTGGCTCCTTACGGAACAGGTTCTGTGCCTGTTCGGGACGAACAGGCTTAA
>snap_masked-Contig922-processed-gene-0.12-mRNA-1 transcript offset:0 AED:1.00 eAED:1.00 QI:0|0|0|0|1|1|3|0|2633
ATGGATAACAAATCCCCAGAAACCAGCAGCAGCAGCAAAGTTAAAGACACTACACCAACC
AGAAGAAAAATGCCTGTACTTAAACCCCATACCCCCATCAAATTACCAGAGGAACTAGAA
GATGATGAAATGCCAGCTAAAGATAATAAAAGAAAACCCCCCAACAATAAACCATGTCCG
AAAAGCAAGAAAAGTAAACTTACCAAAGATCCATTGAGAGCCTACAACACCGATGAGAGT
GTAACATCAGAAAGTGACGAAGAGCCTGAAGTCGAAGAGAAGCAAACGAAATCGACCGCT
ATGGATACGATTAAGAACACAAATATTCATTGGCATAACCAATCGAAATATACCTCTTGG
TGTATGCTTTGTAATAAGAAAATATTGGCAATTTCATGCTCTTCCCATTATAAACTTCAT
CATGGCGAAAATTACATATCACGTCTGGCACCCATTCTGGTGCAAAAATTCAAACAGGGT
AAATTAAGTAAGCCATTGTTTGGTGTTGACCGAACCCCGAGACAGCCATCTTGGTTCCAT
CGATGTCCATTTTGTTTGCAATATTACAACACCACAATGCCTTTGTGGTTGGAACATTTT
CAAAACCATACCGCCGAGTATAGATACGAATGCTCGAAATGTCACTGGGGTAGCAATCGT
ATGGCCAGTACACGACGCCATATTAGCTCCAATTGTAAGGGTGCCACCGCCATCAATTCG
GTGGCTAAGATAATGGGAGAGTTGATAAAGGCTCATGTCTGTCATTTGTGTAATTTCATT
CAAATCAAAAGGGCCAGCTTGGAGAGGCATTACATTGAACAGCATATGCTGGGTCATAAA
AATGTTGATCTTTTGGGTTATACCATAATAATATTTGATCATTCCGGTGTGGAACTTGTA
CCAGAGGACAAGGCTCTTGCCAGAGAAGAAAAAGCTAGGGAGGTTATAGCAAAAGAAGAA
GAAGTCATCGATATAGATGATGATGTAGATGAGACGGTGGGAGAGGTGGAGGAGAAGAGA
GAACCAGAAATTCATATCAATGATGTGGAGGTAAACAAGGAGTCACAGGAGAATCTAAAC
GAGAAGGAGCAAAATGATGGAGAAAAATCCCGAATCTCTGATGGAAAACAGGACATAACA
AAAGATAAAATTGATAATGTGCTCCGAAAAACTCCTATCTTGAAAGAGGATAAGGACGAG
AAACAAGAAATTGCCAATGATAAGGCCATACCCCTGGCAAATGAAAAACAAACGAAAAAA
GTATTAGAGCCAGAGAGCAAAACTAAAGGTAAAACCCCAACCCCAATAAATAAAAAGCCA
ATACCATCATCGATGGGAGAAAATGTAGCTAATGAAGCAAAACCAGTAAGTACATTAACA
CCACCTCCCAAAGCTCAAATTGCAAAATCATCATCTGCGAAAACTCAACCCAAAAAACCA
ATAAAATCTTCTATGCAACCAAATGACGTTGAAAAAGGAGAAAGTAATCCCGCTAGTGAA
AATGACAAATTGGAAAAGAAAGTGGAACCTGTTTCTAAAATAGAAGAAACGAATATCATG
ACAACTCCCAAGAAATTTAGCCCCTCCTCAAAGGATCCCACAAGTCCTTCAACATCTCTG
ACGGATGTAACATCTCCTTCCGTTCAAATTGCAGCTAAAAAATATACCCTAGTACTCAGT
GGAGAAGATCAATGCTCTTTGAAGGAACTAAACAAAAACAATATGGCTCGCTCATATTTC
AATTGTCAAATAATAAGCGAAGATAACGAAGCCAAAGAGGCTCAAGATGAACTCCTCTCT
TTGGCCGCTTTGGCAGCACAAGAAAACAATGAGAAAACAACGCTTCCAGAAAATTATGAT
AATTCGAGAGATGCCCAAGAGGAATTACTAACATTAGCAGCTAAAGTAGCGGCATCCTCG
AATGAAAGTCCTGGGGACACCACACAAATTAACATTGGGTTTCAACATAACAAACGTAAA
TCAAATGATGATCAGATGGATGATATAGAGGAGGATGCTTCCAAGAGACATTGTCCTTCA
TCAAATGTATTTGTATCGACAACGGAGGCTGAAAACAATATACGTCCCATTAAAATACTG
GCCCAATCTATTGTAAGTATTGATGAGCAAGACAAGGCCCCACAAACATCAAATGAACCC
CCCATTGTTGTCACCTCTATGGCTGAACGTTTGAGTCAAAGACTAAAAATTTTGCAAGAG
AATGCAACAGCACCTTCAAACAACAATAAAAACCAAATTGAAGAGAAAGAAGCAAAAGAG
CATATGGAGAAATCATCATCAAGTCAAGAACAAAATAAAAAGCATGCAGATAATTCTCCA
AATAATGAGGAAATAACTGTCATAAGTGACGATGAGGAATGGGAAGATATTGAAATAACT
GAATCGGCACCCAACTCAACAAACTCGCACAACTCTTCTAGTCATTTGCAAAAAAATAAA
AACAAAGGCATATTCCAGAAATTTGGTATGTTTAAAGGCAATCCGAACAAATCCAAGAAA
ACTATACCTCCATTAGTTTTCTTTTCCAAGAAGAAAGCCGCAAAGGAGAAAGTTTCACAA
CCCCAGTCAAATTCTTCATCTCCCATAACCATCAAGCCTGTTGTTAATACAGAGAAGACT
GTGCAAAGGCCCATTTCACCAGTATCTAACTTGGGTTTCAAACCCGTAATTAACATTATG
GAAGACCTGTTGCCCGACTCACCTTGTAACGATCCCATAGATTTAGTTCCCGAATTGACA
CCACTCGAACCTTTAACCGATTTGAACGATATCTCCTCCATACTTGATTCGAATCTTAGT
GCTAGCGGTTCGGTGGGTTTACATATGGATGAGAGTCATACGTGTATACAAGATGCTTTA
GATTTTATATCTGAGCAAGCAGCCCAAGAGAAGCAGGCATCACAAGCCTTAAAAAAATCT
GGTTCAGCACAAACGAAAAATTCCAGTACAAGTCAAATTCAAAATGTGGGCTATTCGCAA
AAGGATAATAATGTGAAGTTTTATTGTTTACTGGATAACTGTTCGTTTTTGTTCTCCAGT
GATCCCATGGGCTTGGAAAATCACTTTTTGTGTGAACATTCTCAAATCAAGTGGAAGGGG
TATTGTGCTCTCTGTCAGTCTCAATGTTTTCCCCATGACCAGGATTATTCCATAAGCAAA
GAGATAAAACATATGGTCGATAAACATGTGAATGGACCTACAATCGAGCACAATTCTGAT
TCAAGTCAGCATTCGAGCACCGTGGGTCAAGCAGGAAATGGTGAGGATAGACCTCGTATA
AAGCTGAGACGAATGACAGGGGACTGTTTATCCACATCGAATTCTGAAAGTCCCATTCCT
TCTGTGGCATCCGCTCCGGCTAGTGCTGCAACATCAATACCCCCACAATCAAATACACTC
TTGGGGGCCCTTTTGAATGCTAAACCCAAACCTCCCACAATAGATATGCCACCTCAACCG
GAAATGCCTTTGACGGAGCCTTTGTTGGTCGATACAGAGAAATTTACTAACGTTGGCCAT
GATTTTGTTATAACCTCAGTCGAATCGGGGGCCAAAGTGGAGGATGGGGAGAATTCCCCT
TTCCAAATTTCCAGTGTTGTTAGTTTAAATCAACATCAGGACTCATCCACATTGCCCAAA
ATTTCCAATGTTTGTACCCTATCATCGGGAAAATCGGGTAATATATGGTCCCAACAGATT
GAGCAGGAACGTCAGGAGTTATTGGAATCGAGGGCTGCCTCCTTGGAAGTATCCAATATT
TTAGAAAACGCTAGTCGAAGAAAATCCTCACGTGTTGAGCGTGAACACTCAAGACGCTCA
CGTGAGGATTCTCCAGGACCCATAGTTGTGGCCGAAACTGTTCCTGTTGCTCAAGCCACG
GCGGGAGATTTTCTAATTACCCAAACGGTATCCACCCAATATGGAGGAAATTCTTCATCG
GCCTCGGTGGACTTTAATATTTCTATACAGCCCTCGATGCTAAGCAACATCTCAATATCG
ACGAATACCAATAACGAAAGCGAAACTCCTTTAGTCGTGGCAGGGGATCGAGGACCACCT
ATTGAACTGGTGGATAACACCTCAAATCTGGATTTACATACTCCATTGGTTACATCGCGC
CAATATAAATGTATGGCAAGCGGATGCAAATTTACCACACGTGTTCCCGTGGCCATGAGT
GATCATTTACGTTTTCACGAGCGACGTAATCTCTCCACAAAATGCGATTATTTTTCTTGT
GCCTTTTGTTCCTACCAAGCTGGTGATGTTGACGATTACATGAAACATTCCGAACGGTTC
CATATAATAAGTAAAACAAATAAACCTGCAACGTCTGCAAGCCAAAGTGGAAATGAGGCG
ACGGCACCAATTTCTAGAAATATCTGTGACATTTTGAGTAAGAAAATGGAGACATCAAAT
GCCAATAAAAATACAATGGGCATGACAGAAATTAATAAAAATCTATTAAATAAACAAAAA
GAAACCGAAGAGGAATATGAAAATAAACTAAGGGCAACTATTGATGAAATTGTGGGAGCT
ACAGGTTTTCCTGATGACAAATTGTATCGATGTGTGGTAAAAAATTGTCGTACACAACTA
ACCGAAAACACATTTCATTCTCATATCATGTTCCATATTAGCACATTGGGTGTATCAAAT
CCCAATAATTATGTTTTCAAATGTCCACATTGTTCGGCTCAATACCATCGTCCTGCGGGT
ATAAAGGCCCATATTAAAAGTCATGCCCGAAGTCGTTACTTTTGCTATTTATGTGAGGAG
ACTTCCTCTAATCCGGATAAAATGCTGAAGCATTTCTCCGAGAAGCACTGGCGCACCTTA
AATATGTTTACCAAAGAATTGTTAAAGGCGAAAGTTGTAACCAATCCCGATGGGACAGAG
CAAATACAAGATTCATGTTACTATCTGGTCTATACCAGTGATCTAAGTGATACCGATGTA
CGAAAATATGGAGAGAAATTGATTTTAGAGTGGCAACGTAAAAAGTCTGGATCAAAAACA
CATTTCAAATCAAGTGAAATTGATTTACTGCCTATTCCTCCGATATATCAGCGTGAAGTG
AATTGTGGTGAATGTGAATATAAGACAAAAGTTCGCACTAACATGTATCGGCATTTGCTA
ATGCACAAACAAAATGCCAACCAACCCAATAGCACCGGGACAATGGTGGCCAGTGTGGAT
CCGGTTAATCCTGTACCATGTTTAAACAGCAATGAAAAGTTTTTCGATAAAATGACAAAC
TTGGCCTCATCTTCTTTGATACCATCCACTCAGCAGTCTGCTTCGGCAACAAAAGCGCCA
TACAAGATTCCCTACGCATTTGTGCCAGAGTTTAAACGTTTTAAATGTGGCATCAATTCC
TGCAACTATGTTACCGTATCTGAAGATATATTCCGTTCACATTTATCGACACTCCATGGA
GAAGTGATGACCTATCGATGTGTTTTTTGTCACGAAGACATATGCAAGAGAGGAATGTCC
GTAGATCGGGTTTTGGGTCATTTACGTTTTCATGGTTACCTCTTGCATCGTTGTGAGGAG
TGTAATTATCTACATTATCAACGGTACGTTGTAGAGAGACATGTTAATGAAAAGCATTCC
ACTTCGAAAGTCAATATTGTGAAACATGAAAGAACCGAAGAGGAGAATACAGATGGTTCA
ATGTCTTCGTCCATATTTACTGCTAGAAAATATAAAGAGAACACTGATGCAAATCAGGCT
CCTACAGCAAGCACATCTTCAGCACCACCCTCGACACGATCATCAGCAAATAGCGATACA
ACTTCCACGACTTCAGCTAGCAATGCAAAAACCAAAGGCAAATGGTTGTGCGATATATGC
AAATACAAGGCATCAAGTCTAGGTCAAATACAAAACCATTGCCAAAATGTACATGCGTGC
AAATTACCCTATCAATGTATTCATTGTAATTTTGGTTCGCAACAACTCTCACAAATACTT
TATCATGTTGATGAAACTCATCCCGGAAAAACGAGAAATGCCCGTTATATCTATCGTAAA
ATATCATCGGAGGAGGATAACGATATGGCAGATACGAGACCACTATGGCAGCGTAATGAT
CCAACACGAATTCGTCACATTCGAGGTATACTAATGGAGGATGAAGAAGAATCTGAGGTA
CATCGCAAAAACTTGGTGGCCGATGAGGATGATGAGAATGATGCGGAAGATCTCACAGAT
AATTACCGACGCAATTTTATAAAAGGCTTTGAATTTGGCTGTTACCATTGCAATTATAAA
AGTCAACAATTTGACGAATTGTACTCGACACATTACAAAAATGTCCATAGTTTACCACTG
GAATCGTCGCAACCTTTTATTTTCCGTCTAATGCAACTTGTCTGCTGCCCCGAATGTCGT
AAATTTACCGGCAATAATCATGAATTGCAATTACATTTGTCCAGTGCTCACAACGTCCGT
TATTATTATGCTGCGGACATATCTTTAGCGGAAAGTGAAGACAACTCACACAGATTACTA
TGTGGCTATTGTTCATTCCATTGTGTGAGAACGGATCATTTGAAGAAACATTTTCGAACG
GCAAAATCTCAACATTCGCCACAGGATATACGCATTGAGTGTGATGATCAGATAACGGAT
ATATTGGAACTGGGTGACTCCACCGGAACTTGCTACCAATGTCTACAATGCACCCAGATC
TTTGGTAACCGTGTGGCTATAGTTCAACATGCTATCAATTTGCATAGCAACGATGAGGGT
TTCTCCTTCAAGGAACTTTCGAATAGTACAATATACTGTTGTCCTCTGTGTCAGTTTTAT
GCGGTTGAAGAATCTACCCTGCTACGTCATATGATCGATCACTGTGGCACATTTAAACGT
TGTTATTTTTGTAATAGTCCACAAAACTCATTCGAGCATTGCATGCAACATTGTTATGCT
GAACATCGTGAGGAAACTCGACGATTCAGGGATATATTTACTTCGGACCAAATTAGACAA
TTTTTTATGCAAATGTTTATATTGTTTCCCAATGGCCTTATAATTAGCAAGAGAAATCTC
TCAAAGACAAAATATGGTTCTAGTAAAGCTATAGATGAATACTATGAGGAAATGTATAGA
ATATCACAGCAACCACCAATACCTAGACTGTCTATAGCAAGGCTGGTTGCCAGAAAATCC
ATAGAAGCCAAACATACATCAGCCAATTCTTCGCCACAACATCTTTCGGATACGAATGAG
GAAATTCTGCCAACGCAACCGAAGAAAATAACAAAAAGAAGATGTACAATAATTTCCTCG
GGTCACGAAGAAACAAATGAATTTTCCTCACGTAGTAAAAATGGGGCGGGCACAAAAAGA
AAATCAGGATCTTTGATTGGAGACAATATGGGTTCTCTTAATTCTCCATCCTGGGAATTC
AATGTACCCGTGGGTCAAGCAATGCGTATCAAAAAAAGAAGATGTACCATATCTTCAGAT
CCGAATGATAAAGCCTCCACGTCTTTTTCATCCAATCGATCTCCTCATCCGTATGTTCCC
GACGGTGATATGACGACATACAAACAAAGAGCCAAACCAGTTGATACATCATTTAAAAGC
ATTTCATCAGCGACGACGACTCAACGATCACCTCAACCCGATTTAGAATATTTCTCATAT
TATGGTGTAAAACCAGAACCTTTAGATTTATCCAAGATCTATACCAAAGTAGCCATAGGA
GGCATCAATACACCTCTCAGCATAGATAAATTTCGGCTGCTGTTTAACATTGATTGTCAA
CTGAAATTAACTAAATGTGATGTTTCCAATGTGCCGGCTTATATGCAGTACAAGCACATT
AAAAAGGCTTGTCCGGCCAGCCATAAATTAAAATTTTCATGA
>snap_masked-Contig922-processed-gene-0.14-mRNA-1 transcript offset:23 AED:1.00 eAED:1.00 QI:23|0|0|0|1|1|2|0|1145
AGAATGAGGAAACTGAAAACCCAATGAATAATACTCAAATGGCTGAAACTTCATCGAAAG
CTGGGAAACCTAGCGTGCAGGCAGAAAAACCACAGGAACCGGAAAAGAGATTCGACTCAG
CACCGGCTAGTCCTTCTCCAGAACGATTAGTTGTTGACTGTGATAGTAACATACAGCCAG
TTGTCATTCCTACCGAAAGGCGAAAGTCTGCAGATATTTGCGATGAGGATAAACTACCCA
GTACTTCGAAAACATCCAGTGATCATAAATCGCGTTCAAACGATACTCGTAGTAGTCACC
ACCATTCACACAAACAACGATCTTCAGTAAATGCAAAAGATGCTTTGCAACACAAATCTC
AAGATAATCGTGAACAGCGAAAACCACATCATCAAGAACATCGTAACGATGCCACACAAT
CGGTTCAACGACGTCCCGATGTTGATAATTCACATCAATCTTCTTCCGAACACAAGACTC
CACTTCACTCTCATCGTATTGCAAAGGATTTGCATACCCATTCCGCTATGAAACATCAAC
AACAACACCAACAGCACTCACAACAAAATGCTCGCGCTAGTTCGAAGCCCACAACATCAC
CCTCAGTTTTGCAAACTGTTAAAGTGGTCATAACAGAACCACTTTCCGAAGATATAACCA
AACGGCATTTTCCCCCGCATCATCAATATCGTTATCAACAACCTAAAAACTCACCACCAA
TTAAAGATCAACAAAGATGCCTGCATAGCATTGACTTAATTAACTCGCCATCTAATGACG
ATGCCTATAATCCCGATGAGTCATGGGAAAAATATAATGAAGCTCAGAAAAATTGTAAAA
ATAAATCAGGTGTTTTCCATCGTTTAGGTGATAAAGTTCCCGATGATATACCACAATCTG
TAGGACATCTACAATCGCCACCTGTTCCCATAGTACCAACCCGCAAAACATCTATACCAG
ATGTATTAAAAAGTCCACCTTTGTCGGTCAACGATATAAATAACCTATTGAAAGAGTCTG
GAGCCGAATATGTTCCTCCCGATATTTCTGAGATAGGAACACGTAGACCAAAGAAACCCC
CCAGCGAAGACCTTCCAAATTCCTTAGACATTGTACGCAAAAAATTTGCTCAAATAACAA
AGATTGGCTCTCCACAGATGAGAGACTCCAGTTCCCCATCCTTGGAAACTAAGAGTGTAG
AGACAAGTGGAAGTCCTGCATCATTAACCAGTGAAAGAGTAGCTCTTAAATATAATCCTC
ATCCGCGACAAGAACGTTTACAGTCTTTATCCTCTAACGATGGCAGTGAATGCAGCCAAC
AATCTGGTTCACGGATTAGCAACAATCCAAACGATCCACGTTTAAAATCAAAAATGAGCG
TACCTCTACCACCAGTTGGCGTAAATGTTCTACCGTGTATAAATGCAAATGATCCACGAT
TGAAACGACAACCACAATTAAATACAGTGATAAATAAAAATCCTATGGCCCCAGCAGCCA
ATACAGGACAAATTAGGAATGATCCTAGAATGGCAAGGCAAATACCGCAAACCACGGAGC
CCGCAATAGGATTGAGTACGCCACAACCATATATTACTCCAGAGGAAAACTGGGACACAG
ATCCCGAAGATAATAGTAATAATCCGAGGGGGGTTAATAAAGGACCTCCGGCTCCAGTTA
CTAGTATTATAGAAAAAAGAGATCAGCCAACACCTATGGCACGTAGGAAGAGTATTTGTC
AAACACCAGACCTTCCACCTGCTATAAAAAATGTCTTTGTTCCTAATCCACCACGAAGAG
AGTCAGAGGAAAACTGGGATTCTGATACAGATAATAACATCCTAAATAAAGGAGGTGATA
AACCGTTATCATGGGAAACGCATAGGCAACAGCAAGGGCCATTTCGTAGAAAAAGTATAA
ATCAACTTCCCGAAGAATTGGCTGGTCCAATGGATCGCATGTTTATTCCCAATGTTCCCA
AACATGATATGACCGGAAATTGGAATACTACTAAGCCAGATATGTTGTGCCGAAATTCCT
CAAACTTTACGCCATTTGCCCATCCAACGAGTCATGTTCCATTTGGGGCTAATCCCTATG
GAAATGTGGCACCAATTTCTAATTCATTTGCTCCAGCAATGGATCAATTTTCTTCACCAA
CACCTTCGTATCTGAATTCCAATTCCTCGGTGGGTAACCGCTTTAATACTTCCTTAAACG
ATAGCCGTGAACGAATGCGATATTTTGAGTCAAAGAAATCAAAACAACAACAACAACAGC
CCCAACCCCAAACATATAAGGAATTTAAAGAGTCACGAGAAAGAACTCAGGCCATGGAAG
AAGCAAATAGAAAAGCTATGAGAGCAGCTCTTTTCAAGGCGAAACGAAAACTTGAAGAAG
CCGAAGCGGCTAAGAAAAAGGCCGCTGAAGAGAAAAAGAAGCTTTCCGAGTTACAAGATA
AAACGAAACCACCAACTACAGACCAAAAAAATAGGGATCAAGAGAAATCGGCAAATGCAA
CTGGCAAGACAAAGGCAGGAGAATCAACTTTGGATAAAATGTATAGAACACAAAATTTTA
CAACACAATTTCCCAAGGCCACGTTGAGTTTTAAAATACCGAAGAAAAAGTCAGAAGAAA
GTCAGGGAAAAACAGAGATAAATAAACCACCCACAAATGAAAGGAAACCTATGGAAAAAA
AGGCTGCCCTAGAAATTGCAGAGAAAAAGGTATCGGCTGGAGACCCAAAACCTGTTGTTA
ATAAGACTAAAGAAACGCCAAAAACTACAAACAATGATGGGAAAACTAAAAAAGCTGCTG
GCCAGAAAAGCAAAGTCATTGATATTGCACCAAGTATTGCACCAAATCCTCCTAAAGATA
CCGAAGAAAATTGGGATTCTGAAAATGAAACATCTGAACAACCATGTGCTAAGAGTGATG
AAATTGTGGCAGAGAAGGAGGAGGAAAAAGAGAAGACGATGACAAAGAATGATGATATTG
TAACGGAGAAAGATGAAAAAGTGAAAACGATGATAAGTGAAAAATCTACAAACGTACGTG
ATCCCCGTTGTAGACCAAGAAATATACCAAAGCCAGTGGCCAATGATGAACCAGAAAAAG
AAATCGAAAATAATAATTTAGAATCCCTGAATAAATCCTCTACGGAAAATCCTATATCCA
ATACCAAACGTTTCCTAGACGAAGCCAATACTATTAAATTTGCTTCCGATGCTGAATTCA
AACCACAAAAAATAATGCGAAGACGTTGCACCATGGTGTCCATAGGAAGTGCTCCTCTTG
TAGATAAAGATAAATTACTGCAGGCAAATGCTCTTATGCTTGAGGATATTGAAGAAAGGG
AAAAACTAAAGAAACGTAGAGAAGAGGAAGAGAGACAAACGCAAAGGCGTAATAAACATT
TAGAAGAGATAAACGGCAAACGGCACGCCTCCAGCATCTAG
>snap_masked-Contig922-processed-gene-0.13-mRNA-1 transcript offset:0 AED:1.00 eAED:1.00 QI:0|0|0|0|1|1|3|0|339
ATGGAGGAGGAATGTGAAGACACTAAAGAGAAAGAGGAAGATTCCAATAAGGCCCCAGAA
GATGATGTTAAATTTAATTCTGGCGAAGTGGAGCAAGACAAAATTGATGACAAAAAGGCT
ACTAAAAAACCCAAAGACGAAGAAAATGATTCGACAACAAAGCCTGAGCAACCATCCAAA
ACCAAACCAGTAATTCCGAAAAAGGGTAAAAAGTTAACTGTGAAACTGGTGTCATTGAAA
AATAAAGAAATTACCAAAAAACCCTTGGAACAAATAGAGACAAAGACGTTGGAGGAAGAG
GAGAGTATTATAAAACCCGAAGCTACAACATCGTCAATATCATCCACAGAACAATGCACA
GAAGCATCTACTACCCCAGCTTCGACTACAGTCATTGCCGATGAAGAACATCAAATTTGT
GCTGTATCGAGTACATCCACCGAATCGCCAGGTGAAGAGCCACCTACAACATCTAAGGCT
TTAAGGCTTGTGAAAGAGGATGTCGATGACAATGAGCCCAGCAGTAGTGGTGGAAGTAAA
TCTTCTAATCCTACCCCTACACCCCAAGAAGATGAAAACAATCGCCATGCTTTCTTAAAT
GAATTTGTACAGGAAATCATCAAACCCAATGCCGATAAACAGCATATCTTAAGTTTATTG
GGTCAAATTTTAAGCGAAGATAAATTGGAAATCATCAAATCGGCAATTGAGTCTACAGCC
AAACAAAATGTTGATGAAGATAAGGAAGCTAAAGAAGATGAAACGGCGAAATCGGAAAGA
AAATCAAAAAACAAAACCCCCAAAGGATCTAAAACCACCAAATCCCATAAAAACGATGGC
GAAAGTAGAAATACACCTACCATTAAAAAGAAACGCAATGAATTGGATCGATTGAATGAG
GATATACGTGACATGTTCATATGTGAGGGTGTACTTACCGCAACCGCCTACAGCTTTGCT
CAAAACAGAAAACGTGGGCAATTCCAAAAGGAGATCTGGCCGATTGAAAGAGGCAAATAA
>snap_masked-Contig922-processed-gene-0.11-mRNA-1 transcript offset:0 AED:1.00 eAED:1.00 QI:0|0|0|0|1|1|3|0|246
ATGCACATACCATTGGGTATATGTGTCATTTGTCCGGAGCGTAACAAACATAGATGTTTT
ACGTTTCTTGCCCACAAACAAGCAAAGCCGAATATCCATGGAATATCAATGCAGCGCCTC
AAACAAGCAACGCGCAGTGTAAGAACCGGAAGACCTGTCAGAACGCTGCCATTACAATTG
CGAAAGGATGTCTCCACAGCCCAAGATCATACCTGTGTGAAGACACAATTACATGTAGTC
AAAGCAACAGCATACCACGAAGGTCCCAACAGCATTCATGATACTGTAGCTGAAGAGGTG
AAGAGCTACAAGGTTAAACCTATTCTCGCGGCACGACCCCCGCCCATAGCACCAAAAGGA
AGAGACCTCCCGCGCAGCAGTTTTCCTTGCCAAGCTTGTCCACAAAACTACGCCTCAAAC
AAGAGGGACGCAGGCCTTAGAACTGGGACAGGATGTCTCCGTAGTACACCCCTGGATCAC
CTGTATGTGAAAACCAAGATCATGCATCTGTTTCATCAAATCAGTATCTCCTGGGTTGTT
CATCATCAAAGCAGTATCTCCCGGGTTGTTATCGCAGTAACCATCCATATCACCATCTTG
TGGAAAAGCGTTACAAAAAGAGAGCACCTAGATCAGGCAGGTCCGAACAGGATTCATGAG
AATACTGTAGCTGAAGCGGAGAAAAGCTACAAGGTTAAGCCTGTTCTCGGGGCTCAAACG
CCGCCCATAGCACCGGAATAA
>snap_masked-Contig922-processed-gene-0.10-mRNA-1 transcript offset:0 AED:1.00 eAED:1.00 QI:0|0|0|0|1|1|2|0|101
ATGCTGCCTCTAGATGAGGTAGCATACCAGACAGATACGAACAGGATTCATGAGGATACT
GTAGCTGAAGCGGTGAGAAGCTACAAGGTTAATCCTGTTCTCGAAGTCCGACCGCCGCCC
ATAGCATGGGTAGAAAGAGCCTCGCGCGGCAGCACTCGACGGCAAAGACGAATACCCATG
GAAAGAGTGATAAACTATGCACCGCCAGTGTGGACACCTCAATCAAGCGACACGCAGTGG
AATTTCCTAATGACCTGTCCGAAGATGGCAGATTGTATTAAAATCAATGCACATACTGAT
GCATAA
>snap_masked-Contig900-processed-gene-0.13-mRNA-1 transcript offset:0 AED:1.00 eAED:1.00 QI:0|0|0|0|1|1|3|0|127
ATGGAGACTTATACCCCATATGGACTAACTCACAATACCTCGTCCTCAGCAAGTGATACC
ACAACCCAAGTAAAGGTTGTCAAAATGCCGTCCAAGCAAGAAGAGCAGCGTATCAAAATT
TTGCTCGCGCATCGCGAAAATCCGAGCTACTCGCACGCAAAGCTGGCAAAATCGCTAAAA
GTTGCCAAATCAACCGTTACAAATGTAATTAAAGTGTTTGGGGAACGTTTGTCGACAGCC
AGGAAGTCTGGATCGGTGGGAAATCGAAAACCGGAAGCCGCTGAGACGACAAAGAGAGTT
GCCGGTAGTTTCAAGCGAAACCCTAACCTCTCTCTCCGAGATGCCGCAAATAAGCTGGGT
GTATCGTCTACAACCGTGCATTGA
>snap_masked-Contig900-processed-gene-0.14-mRNA-1 transcript offset:0 AED:1.00 eAED:1.00 QI:0|0|0|0|1|1|2|0|109
ATGTCTAACAAACAACTTCAGCGATGGCGGTGGCGGCTGCGACTGCGGCAGCAGCAACAG
CATCATCATCAAATACGGCAAGGCAGAGCATTAACAAGCTCAACCAAAAGCCCAGTAACA
ATGCGCCTCTATCCTGGCCCCATAACAAGCTTAGCTAACACGTTAGCTGCCATAGCCAAA
GTCAGTTGGCCAAGTAAACAACCATCCAAGCAGCCAGCCAGCCAGCCAACGAGGCATCCA
GTCAACGTTTATGTTGCTTTTGCATTGCGTTGTCGTCAACAGACAGGTTATTGTCATTTA
GACGGTTTGGGCCATAAGATATATTTTTAA
>snap_masked-Contig65-processed-gene-0.1-mRNA-1 transcript offset:0 AED:1.00 eAED:1.00 QI:0|0|0|0|1|1|4|0|94
ATGAATGCGACCGTTTTGTATTTGGTGCCATTGTCATTGAAACTGCTTATGGTGCATAAC
TTTATAGTTTTCTGTTTCTTTGTGGTTTCGTTATGTATGCTACCAGCTTTGTGGCATTTA
TGGATATATTCTGGTTCAGCCAATGCCAATTTCTATTTTGGAGCAACATTAGCATTTTCT
ACGGGTCAGATTTTCCTAGTCACCGATCTATTGTTTGCCTATGTTAAAAGAGAATTTTGC
CTTTATAATGGTCAAAAAATTGTGGTCCATGTTTTAATTATATAA
>snap_masked-Contig65-processed-gene-0.2-mRNA-1 transcript offset:0 AED:1.00 eAED:1.00 QI:0|0|0|0|1|1|2|0|70
ATGAGAATTCAAAAGCGCCGCACCAACAAAGATGTCGACATTAATGATGTTACTAATGAC
GTCCCAAATGAAATTGCGAGTTTTTCAAGAAGGAAAATTGAAAACAAAAACAGGCTGTAT
GGTTGTTTTTTTGCCATATCTCGTGGTGCTCAAGTGGTGATCCTTACCAAGGACCAAGTC
ATGTTGCATGTGTCGGCCGAGATGAATGACTGA
>snap_masked-Contig593-processed-gene-0.1-mRNA-1 transcript offset:0 AED:1.00 eAED:1.00 QI:0|0|0|0|1|1|3|0|59
ATGACTTATTGGATATTGAACATTGAATTTGAATATTCCAAATCGGGTTTAAACAAAAGA
TTTGGTTATGTCGTTATCTCCGTTGAGCGACTATATTATAAGCGACACAATGCAAGACTT
ATAGTACAATATAAGAATAATATTACAATGGTAGCATTGGCTACAGAGGCCATCAGCTAA
>snap_masked-Contig593-processed-gene-0.2-mRNA-1 transcript offset:0 AED:1.00 eAED:1.00 QI:0|0|0|0|1|1|4|0|147
ATGGTTAATAGAGCCATTGAAAAGAAAACGCCAGATACAAATCTATACACGCCTGGACTG
CATAAAGACTTTAGTGACGGTCGTGTTTTCAAGTCAAGTCCTCTCAAACTGCCTGAAAAA
GTGGGCGAAACTTTTTGCTTTAATTTATTATCATCAGCAGACTGTTCACAAGATTACATT
GAAGTGCGTGACGGTTATTGGCATAAATCACCAGTTATCAAACGACTTTGTGGGAACCAC
ACATCTGTAACCATAAAAAGTGATTCCAGTCGTATGCTCATTAGTTATGTCAATCGTCAT
GGTGGCGGCAATAAAGGATTTCGTGGTTTTATAGCTGATTTTGAAGGGATACAGGATCCA
AAATCTATGACAGTGTCCTTCATATGTGGCAATCAATTTCGAGAATGTTACACCTTTTTT
CCCAATCGAAATCGCCATAAGTGA
>snap_masked-Contig593-processed-gene-0.3-mRNA-1 transcript offset:0 AED:1.00 eAED:1.00 QI:0|0|0|0|1|1|4|0|134
ATGACCAATTTTAAATTCCTTTTGGCATTCACTATTATAGCTACCTTGGCTATCAAGGCT
TTTGCTATTCATTGTTATCAATGCGGATCTTTGGGCAATAAACATTGTGGTGAACCATTC
ATGGCAGAGGACGATATGAAAGTTGATTGTGACAAGGAAGTGGCACCCTCCTATATTCCA
TATAAAAAAATTGGAACTAGCTTCAATGCCACCGGTTGCATGATACAAATCTTAGAATCA
CCTATTGGCGAAAGTAATCAAATACTGCGCTCTTGCTACTTTGGCGAAATGGATAACACC
TCTAATGGTTGTATACTCGATCCGAAAAGAACTGGCTTAAAACTTGGAAATTGTATTCGA
ATCACATGTCCGCCATTGGAATTTAATTTAAGCTTTAATAAATAA
>snap_masked-Contig413-processed-gene-0.7-mRNA-1 transcript offset:0 AED:1.00 eAED:1.00 QI:0|0|0|0|1|1|2|0|73
ATGGCAAGATGCCAAATCCGGCCAAAACAGTACGGAACAACCGTGTCTCTTCAGAAAGGC
AGCAGACGTTTATTCAAATACTCTTTCACTCCCGAAAGCTATGAAAATGCTGCTTTTCAA
GCCACAGGTACAGATGGCTTGCCAAACCAGATATCTTTGCGCTTTGACAGTTTTATGTGC
TTGAAAATATCTGCTACCTTTCCCCTTCCTTTTGCCGTATAA
>snap_masked-Contig413-processed-gene-0.13-mRNA-1 transcript offset:0 AED:1.00 eAED:1.00 QI:0|0|0|0|1|1|3|0|317
ATGCCGTCCAAGCAAGAAGAGCAGCGTATCAAAATTTTGCTCGCGCATCGCGAAAATCCG
AGCTACTCGCACGCAAAGCTGGCAAAATCGCTAAAAGTTGCCAAATCAACCGTTACAAAT
GTAATTAAAGTGTTTGGGGAACGTTTGTCGACAGCCAGGAAGTCTGGATCGGGGGGAAAT
CGAAAACCGGAAGCCGCTGAGACGAAAAAGAGAGTTGCCGGTAGTTTCAAGCGAAACCCT
AACCTCTCTCTCCGAGATGCCGCAAATAAGCTGGGTGTATCGTCTACAACCGTGCATCGA
GCCAAAAAACGAGCCGGACTATCGACTTACAAGAAGGTAGTGACTCCAAATCGCGATGAT
AAACAAAATACGACGGCCAAAGCGCGATCCCGGAGGCTGTACACGACGATGCTGACGAAG
TTTGACTGCGTGGTAATGGACGACGAAACCTACGTCAATGCCGACTACAAGCAGCTTCCG
GGACAGGAGTTTTATACGGCAAAAGGAAGGGGAAAGGTAGCAGATATTTTCAAGCACATA
AAACTTTCGCAAAGATATCTGGTTTGGCAAGCCATCTGTACCTGTGGCTTGAAAAGCAGC
ATTTTCATAGCTTCCGGGACTGTCAACCAAGAAATTTACGTGAAAGAGTATTTGAATAAA
CGTCTGCTGCCTTTCCTGAAGAAACACGGTTGTTCCGTACTGTTTTGGCCGGATTTGGCA
TCTTGCCATTACGGTAAAAAGGCCATGGAGTGGTACGCCGCCAACAACGTGCAGGTGGTT
CCCAAGGACAAGAACCCTCCCAACACGCCAGAGCTCCGCCCAATTGAGAAATACTGGGCT
ATTGTCAAGCGGAACCTAAAGAAGACAAAAAAACTGCTAAGGACGAGCAGCAGTTCAAGG
CAAACTGGCTTTCTGCGGCGAAGAAGATGTATCCAGGAAAATGTTACTCATTGA
>snap_masked-Contig413-processed-gene-0.15-mRNA-1 transcript offset:0 AED:1.00 eAED:1.00 QI:0|-1|0|0|-1|1|1|0|141
ATGCCGTCCAAGCAAGAAGAGCAGCGTATCAAAATTTTTGCTCGCGCATCGCGAAAATCC
GAGCTACTCGCACGCAAACTGGCAAAATCGCTAAAAGTTGCCAAATCAACCGTTACAAAT
GTAATTAAAGTGTTTGGGGAACGTTTGTCGACAGCTAGGAAGTCTGGATCGGGGGGAAAT
CGAAAACCGGAAGCCGCTGAGACGAAAAAGAGAGTTGCCGGTAGTTTCAAGCGAAACCCT
AACCTCTCTCTCCGAGATGCCGCTAATAAGCTGGGTGTATCGTCTACAACCGTGCATCGA
GCCAAAAAACGAGCCGGACTATCGACTTACAAGAAGGTAGTGACTCCAAATCGCGATGAT
AAACAAAATACGACAGCCAAAGCGCGATCCCGGAGGCTGTACACGACGATGCTTGACGAA
GTTTGA
>snap_masked-Contig413-processed-gene-0.14-mRNA-1 transcript offset:0 AED:1.00 eAED:1.00 QI:0|0|0|0|1|1|3|0|86
ATGAAAAGGCGTGGTAATGGTATCACCAACAAATATTTAGATTTGGTCGGTCCCAATTTC
ATTCAAAGTTACGGCAATATATTTGAACAACAGTGTTGCCAGACCTTTTTAAACTTTTAC
GCACACAATGATTGTAATAAATTAAATGTTTGCTGCCAAAATATGCTTTTAACAACCCTG
TTATTTTCATTAGAGCGTTTTGGTGAAAAACCCGAACATAGTACTCACCTTTACTTACAA
ACATATATTCAACAAATGTAA
>snap_masked-Contig791-processed-gene-0.10-mRNA-1 transcript offset:0 AED:1.00 eAED:1.00 QI:0|0|0|0|1|1|5|0|168
ATGAACGCCATGGATTTGAATAAGTTTGTTTCCTTGCAAATGTGTTCGTATAGTGGTGCA
ATGGTTAGCATGCCCGCCTTGCAGTTTCGACGATCTAAGAATCGCGGATCATTCAAAGAA
CTGCTATGGCATGTGCATCGTCTTTGTCCCCATGCTCCATCATCGGGGCCAGCGGTTAGC
CGTAGTCGTCGTCGTCGTCGTCGTAGAATGATTATGGCTAAAACAGGATTCGGTTTCGGA
AAACAGAGCAGAGCAGAGCTATCTGCTTTGGTATCCTTTACACTCCATACTCCTGTGGAG
TGGTTGGTGCACCGCAGCAAATGCGAATTTAAGCACTGGACAGCCAAGCACAGCAGCAGC
ACGGAGTGGATTTTCCGCAAATCGTCTGCAGCAGAGCATAACCGACGAAAGGAAGAACAT
CAGACGAATATGCTGAAAAGATGGACGAAAAGAAGAGCCAACAGCAACAGCAGCCCATGT
GGCGATAATGAAGTGCGAATTTGTTAG
>snap_masked-Contig791-processed-gene-0.9-mRNA-1 transcript offset:0 AED:1.00 eAED:1.00 QI:0|0|0|0|1|1|3|0|69
ATGCATATGTATGTACTACAGGATATATACATCCATAAATTTCCTTGGAGCTTTTCTGTT
GGAATAATAATATCAATGCATACAGCTGACGAGTGCAGTGAGTCTATTGTACCTTTAAAG
TATAGCATACATACCCCTGAGGAAGCATATGGTAATCGCGAAATAAAGAAAAATAAAAAT
AAAAAGGGCTCGAGCTTGAAAAAACATTAA
>snap_masked-Contig791-processed-gene-0.11-mRNA-1 transcript offset:0 AED:1.00 eAED:1.00 QI:0|0|0|0|1|1|3|0|64
ATGGAACAATGGAAAGAAGCTGCAGCGACAACAAATTTGTCTCGCCTGGCAATTACATGT
CATTTGAGTGTAAAGGCAAATGACTTAAATGCGGCAGCTTCTGCTGGTATCAGCGGTGAG
ACAGAACCTTTGGGCATTGGCATACAGCAACTGCAGCAAATACATAAAACGAGAAATGAA
ACTAAATATCCTTAA
>snap_masked-Contig791-processed-gene-0.8-mRNA-1 transcript offset:0 AED:1.00 eAED:1.00 QI:0|0|0|0|1|1|3|0|59
ATGGATTCATCTTCACGAGAGAACAATTGGATTGTCCTTTCCACTTTAGTCAATGGTGAG
GACAATTCAAATGGGCATTCTGCTTCTGCTGCTGCTCCTGCTGTCGTTGCCTCTATGGGG
AAATTTTATGGATTTTTTGGACAAACTAAAGAAGAAGAAGAAGCATCAGATGAACATTGA
>snap_masked-Contig791-processed-gene-0.12-mRNA-1 transcript offset:0 AED:1.00 eAED:1.00 QI:0|0|0|0|1|1|2|0|86
ATGACTACGGAATTAGACAACGAAAGACATGTAAAGATATGTAAAACTGCAAATTTAATT
ACAACACATAAAAGGTCCATGTGTGTTGTTGGTGCCCTTGTCAATGTAAGAGAATACATC
CCACACTTCTCCCATAATCACAGTGCTTTACATTGTGCTTTTAGAGCAACAATGGGTGAA
GGTGGTGTGGAGCTGTGTTTAGCACGACCATGTTGGGACCCTGGGCGGAAAGGGAAACCC
CAAGATGGATCTGAGAGTTGA
>snap_masked-Contig791-processed-gene-0.13-mRNA-1 transcript offset:0 AED:1.00 eAED:1.00 QI:0|0|0|0|1|1|2|0|84
ATGACACTCACTGACATCCAATTCCCTGAGGAGAGGGACCAACATCAACCAAAGGAGATG
GAATCAACCAATGAGAATATATTCAAGCGTGGCATTGCCGATCTTATCGACAATTTGTCA
TGGCTAGCAAAATCTTTCGTTTCATTCGGACATTGGTGCGTGCAGCAGCAACATAGTAGG
GTCTATACTCTGTGGACTGATAGTACATGCGACTGGCCTGCTTGCTATAGATGGATGGAT
GTTCTTCAATGGTAA
>snap_masked-Contig791-processed-gene-0.14-mRNA-1 transcript offset:0 AED:1.00 eAED:1.00 QI:0|0|0|0|1|1|2|0|84
ATGACACTCACTGACATCCAATTCCCTGAGGAGAGGGACCAACATCAACCAAAGGAGATG
GAATCAACCAATGAGAATATATTCAAGCGTGGCATTGCCGATCTTATCGACAATTTGTCA
TGGCTAGCAAAATCTTTCGTTTCATTCGGACATTGGTGCGTGCAGCAGCAACATAGTAGG
GTCTATACTCTGTGGACTGATAGTACATGCGATTGGCCTGCTTGCTATAGATGGATGGAT
GTTCTTCAATGGTAA
>snap_masked-Contig791-processed-gene-0.15-mRNA-1 transcript offset:0 AED:1.00 eAED:1.00 QI:0|0|0|0|1|1|2|0|68
ATGGATATACAGAAAATAATATCCATGTGTGTTGTTGGTGCCCTTGTCAATGTAAGAGAA
TACATCCCACACTTCTCCCATAATCACAGTGCTTTACATTGTGCTTTTAGAGCAACAATG
GGTGAAGGTGGTGTGGAGCTGTGTTTAGCACGACCATGTTGGGACCCTGGGCGGAAAGGG
AAACCCCAAGATGGATCTGAGAGTTGA
>snap_masked-Contig791-processed-gene-0.16-mRNA-1 transcript offset:0 AED:1.00 eAED:1.00 QI:0|0|0|0|1|1|2|0|63
ATGCCAGATGACTGGGCAAGGACTCTTTTTGTCCTTTCATCATCTAGGGATAAGGTTTTT
TTCTGCACCATTGCCACTGAGCAATTGTATTTATTAATCAAAGTACAATGGAGTGAATTG
TTCCAAAGACGGGTCTCCTTCAATCTTGGGTTTGTCCTTGCGGTAGATGAAGATCATTTT
GGCTTTGGGTGA
>snap_masked-Contig105-processed-gene-0.4-mRNA-1 transcript offset:0 AED:1.00 eAED:1.00 QI:0|0|0|0|1|1|3|0|63
ATGATTGGCACATCAAACAAGTATTGCCGTAAGTTCGGCCAGGCCGAAGCTTATGTACCC
TCCACCATGGATTGCGTAGAAACTTCTACTGAACACTGTCATCCACAATCGAATTACTTG
GGTTGCGGTAACACTTGCCGATGGCAAGGTAAATTGAATAAAAACTGCGGTTTCTATAAG
CCCAAGAAGTAA
>augustus_masked-Contig105-processed-gene-0.3-mRNA-1 transcript offset:0 AED:1.00 eAED:1.00 QI:0|0|0|0|1|1|4|0|342
ATGCATCTCATGGACCAAATGGTTGAACCAAAAATGAATGTAGATTGTATTCCAGTAGCC
GAAGAACATGATCGCGGTGGTTATGATTTTGGCATTCAAGTTATCTGTGGTGAATCTTCG
CGTGCTGCTTTCTTTTCTAAGGAATCTAAACGGCTTTATATAAAATCACATGAAAATGTA
ACTATCGATTGTTCGTTTAAAGTGAAAATGCCTATACAACCATTGAATGTTCGAGTTTTG
CCCATTTACACAAAGGATACAAGTGAACCTGTATTACGATGTGCCAATCATGTTAGTAAG
GATACAGTAAGGATACAGAACAATGTTATAATCCGTAACTCCATCATTCGTTGTGAAAAT
TTAGGAGCAGTCTATAATGGCAGCGATACGGGCAAGAGTATCAGAGATCGTTATTCAATT
TTGGTACCACTAAATGCTGCTGTTAAATCTCAAGAAAGCAACAGTCATTTGAAACAACCA
CTGATAATTAGCTTTACTTGTAATAATTCCTGCAATGCCCGTAAACAGACTTCAGTTTTA
TTTCTATTGGAAAATTTAAAGTTGTACGAAAAATCTGTATGCTATAAACGTCGCAATATA
ACTGATCCTGATTTTAAAAAACATGAATCCAAAGTACCTAGATACGATGATGCCTCTATA
AAAGAGGAGTGCAGTCGCAGCAGCTATGGAGAGCAAAGTGACGATGAAGCAAGTGGCGTA
GCCAATGGAGAATATGACGATTCAGCGGATGTTTGTATAGATCCAGAGAGTAACGAATAT
GTATTAACACTGCGATACAGGACACGTCGACAATTATTGGATGTTATAAGAACATTGTAT
AGTAATGCTGTGAGTAATGAGGTATTCTTCAAGACAACAGTACATGGTAGAAGAACGCGC
GACAGTGTAATGTTTAAAAAATTATATGAAAAAATCTTCACGTTTGGATTGATGATGGTA
TCTCCCCCTTTTTTGTATTGTATTTTTTTATGTTTTAAATGCCCAAGAGCTTTAATGTCT
ATTGTCTAA
>snap_masked-Contig525-abinit-gene-0.4-mRNA-1 transcript offset:0 AED:1.00 eAED:1.00 QI:0|0|0|0|1|1|4|0|370
ATGTTTGACCTGGATTTACATCTGCCTCGTAAACCGAGATTTTTGAAACGCAATAAACGT
TCTGCTTGTCTAAGGGCTGAACAATTACGTTTGATGCAGGAACGAAAAGCTCTTATTGCA
GGTGGCTCTAGTGGCAATTTCTCAACACCAACAACAAACGCCGAAACGCCGTCTAGTGGT
GTTAGCAGTGGTACCTGTGCATCAAGTAACTCCGCCGATATATCTCCCAATACTGTAGAT
CTAAATAGTTTTTGGTCCAAAAGACCACCCGAACGACTTGGTAATTCTGCTTTGGTGTGC
CCCGGTGGTGAGAAATATATTATAAATGATCGTGATGAAATTAAGCTAAATGCTTCAGGA
CGCCAAGTCTTTGTTATTAATAAGAATCTCAAATTCTTTAAATTGGACTCTGTGAGGAAA
GCAAAAATGTGTCATTTGCGTATAACGCAATGCAAATTTAAACGTTTCCAGCAATTTGCG
AAAAGTTGGTTAACAGCGCATGTATCACCTGAACAACAGCAAGAATGTAACGAATGGTTA
ATGGGGAACAGTACCGATTCCGGTCCGGGCTCCTCTAATACATTGACAACATCCAACAAT
TGGTCTTTACCCAAAACAAAAGTCATTGTACAAAATGATTTAAAGAAAACACCATATCGT
CCATATCATCGGTATAAAGTGATAAATATAGGGAGTGGAGGCATAGCTGCCAACGTAGCT
GGTGACGGCATGGGTGGTTCCACATCTACATATAGCAGTGCAAGTAATACATTACCATCC
TCATCTATGACAACAACACATTCAACAAATGCCTCAACCCCAAGCGCGAATTTGAATACA
GTTAATAACACGACCCTTAATGTTTCATCAATCAATAGTAATAATGATAGTGCTAGTAAC
AGTGGTAGTGGTAACAATTCCTCTGTTGCAGCAACTACATCCGCCAGTGTAGTGACAAAT
TTGGCACAAACAGCACCACCACACTGTAATACCGTGGCGGGTTTGTCACAATCAACTGCA
GTAGCCCAAGAACCTGCTCAAATCCGACCCATGGAAAATTTTAACATTAAAGCTAAATGT
GTACAGGACCAGAATATAATTTTAACTTTATAA
>snap_masked-Contig525-processed-gene-0.3-mRNA-1 transcript offset:0 AED:1.00 eAED:1.00 QI:0|0|0|0|1|1|3|0|66
ATGAAAGAAAAAGTTGCGAATCAAAAGAAAAATGTTCCCGTAAATCGAACGGGAGATTTA
CGGGAACAGGGCAATTACTCTTCTGCTGTTTCGACAAAAAAATTGAAATCCAAATTTCAA
AGAGCAGCAATTTCAGCAAATTACAGAGTATTTGGTATTAAAAAATTGCGAATGTATCCA
AACACTGTAGTAGTAGCATAA
>snap_masked-Contig10-processed-gene-0.5-mRNA-1 transcript offset:0 AED:1.00 eAED:1.00 QI:0|0|0|0|1|1|3|0|219
ATGGTCGATCGAAAAAGTTTATCACTCTTGGCAATTATCTGCAAATCTCTATTGTTGGTG
AAATTGGCCCATGGAACCCGCTATGAATTTGCCTTCGATAATGAAGATCTCTTTGAAAAA
TGTCCTGATGTGCCAGGGACAAAGGGTCTTCATGATTTATTTAATTTGGACCAAATGGAA
TTTAAGTACGATGATGGTCAAATAACCGTTAGCGGTAATGTAACTATTGTGTGGAAGGAT
GTCCAACCAACTGATCGCATTACTGCGAAATTCGAATTATTTAAATTCTTTAGAGGAAAA
TGGCAGCTTACACCATATACTGTGTTTACAAGCGACTGGTGTGATTCATTATTCGATGAG
ACCACCCTGTGGTACGAAATTTGGACTCAAAACATTGTAGAAGAGGATCGAATTTGCGTA
AATAATCATGGGAAAAAAATCAAATTTGCATGTGCTCTAAAAATATGTATATTTGGTGTG
AACTATCAGCTAATAATTGGATACACCCAATACAAAAATATTGCAAAGGAGAAACCCTTT
CAATTATTTTATTTTAAAAAATTCTCCAACAACTTGGGTACACAGAGGTTGGGAACTCCT
AGCTCTGTTCGCCTTATCGAATGCCTGAAATTGCATGACACACTTGTAGCGACCCTCTAA
>snap_masked-Contig10-processed-gene-0.6-mRNA-1 transcript offset:0 AED:1.00 eAED:1.00 QI:0|0|0|0|1|1|2|0|108
ATGGTCGGTCGAAGTAGTTTATCACTCTTGTCAATTATCTGCAAATCTCTATTTTTGGTG
AAATTGGCCCAAGGAACTCGCTATCAATTTGCCTTTGATAATGAAGATCTCTTTGAGAAA
TGTCCTGATGTTCCAGGGACAAATGGTATTCACGATTTCTTTAGTATGGACGGAATTGAA
ATTCAATACGATGATGGTCAAATAACGATTGGCGGTAACTCTACTGTTATGTGGAAAGAT
GCCCAACCAACTGATCGAATTACTAGGCAAATGGCAACTTACACCATATACCCTGTTTAC
AAGCGACTGGTGTGCTTCAATGTTTGA
>snap_masked-Contig557-processed-gene-0.2-mRNA-1 transcript offset:0 AED:1.00 eAED:1.00 QI:0|-1|0|0|-1|1|1|0|62
ATGTCCTCGAAAATACCGTATCGAATGTTTTTGATTGGTCAAGAGCAACAAGAACAGGTC
TGTGACACAGCTTGGGCTGCTTTCATACGCTGTGACGTACATGCAAACTATTATGAACTA
TTTACTTTACGGGATGCCATGATGGCTACTGGATCTGCTCAAATCCTAGGGGGTGAGGTT
GACTACTGA
>snap_masked-Contig557-processed-gene-0.4-mRNA-1 transcript offset:0 AED:1.00 eAED:1.00 QI:0|0|0|0|1|1|2|0|70
ATGGAAGGAAACACCACGAACCATCAAAGGATAATAGGGGAAACCGTGGGTAAAATGGGC
CAGATTGGCGGTGCCGCAACAATCCATGATCGTATAGCTGAGGTGGGTACAGCTGCCGAG
TGTGACATTCTAACGCTGAAACCCTCGCAGACGGGCATAACTAAAAGTGTAGCCGCCATG
GCTTCGATGGGATTGAAGATGTTGGGAGAATGA
>snap_masked-Contig557-processed-gene-0.3-mRNA-1 transcript offset:0 AED:1.00 eAED:1.00 QI:0|-1|0|0|-1|1|1|0|68
ATGTCAGGTGGCTATTCGATGTCAGGAACCCTCACAGACGAGCATGATCAAAAGCGTAGC
TGCAATGGCTGTGATGAGATTGAAGATGTTTGGAGAATGGATGGAAACACGACGAACTAT
CAAAGGAAAATGGAGGAGACGTTGGGTGAAATGGGCGGCTGCCGTAACAAACTGAGGTGG
CTGAAACTGCCGAGTGTGACATTCTGA
>snap_masked-Contig784-abinit-gene-0.9-mRNA-1 transcript offset:0 AED:1.00 eAED:1.00 QI:0|-1|0|0|-1|1|1|0|168
ATGAATATTAACAATGATCTCAACAGGATCCTGGATTGGGCGAATGGCAATGGTATGGCT
CTAAACCCCAATAAATCGAAGGCAATTCTGATTCATAAGAAGTCCACAACTGTGGGGAAT
GTTAACATATTTCTGGGTAACTGCCAAATAGAACTTGTCAAGAAAGTGAAGAATTTTGGA
GTAACTTTCAATGAGAATTTAACTTGGTCTGATCATATTAATGCTAACTGCGGTAAAATA
TACGGCATGTTGCGTAATCTTTGGTGTACTCATTCGTTTACACCTTTTCGTATAAGACTG
CTGTTGGCCAAATCCTATGTTCTGCCTACTTTATTAAATTGCTGTGAAATTTTCTCTGGA
TGTAACACCACTGACTTAAAAAGACTAACAACCACTTTCAACAACATTGCCCGTTACGTC
TTCGGATTGAAACGTTACGATAGACAATTTTTGCGAACAAAATTTTTGATATCCCGTTTG
ACAAATACGTTCAACTCAGAACTCTGA
>snap_masked-Contig784-processed-gene-0.8-mRNA-1 transcript offset:0 AED:1.00 eAED:1.00 QI:0|0|0|0|1|1|2|0|69
ATGCCTTCAGCGAATTTGCAAAGGAGCATCTTAACAGATGCAAAACCCAACGGAGTACGG
CCCTCCTCTCTGATGCATGTCATTCAAAACAGATCGGATGGATTCGGACGCAGACCTGAA
GGTCCACATGGTGGCACAATGCTGTTTCGATCCGGCTGTACCTCGGTCAGGCGTGAGATC
TTACCTGTCGACACTACTCATAAACACTAA
>snap_masked-Contig784-processed-gene-0.14-mRNA-1 transcript offset:0 AED:1.00 eAED:1.00 QI:0|0|0|0|1|1|2|0|178
ATGAACCTTTACTGGGATTCAATTATAGAGAAATATGGTCAGCTTCACTATTTGGTAAGA
CTCGATGATGGTTATGTACTTAAACGTCATATAGATCAGCTGAAAGCTACAAGAGTTCAG
GAGAAGAAAAACAAAAGGAACATCAAATACTATACAGTACCTCCAGAATTGCAAATTCAA
ATTCAACCCAATATTCCAGAAACAGCAAATTCGAGATTTAATCATACGCAAGATAGTCAA
CATCGTTCTCAAAATTCTCAACCATCTCTTCAACCAAACAATAGTCCAGACCATCAAAAT
CGTTTGCAAAATTCTCAACCAACTCTTCATACAAGCAATAGTCCAGACCATCAAATTCCA
ACAACTACAGGTTCAACTTCAAATTTCCAGCAAAGTCAAAATTCACAACCAAATTTTCAA
GATTCAAGTAACCAACAATGCACGGAACATCAGGGTCAACAGCAACCCTTACGAAGATCT
CAACGTACCCGAACGAGACCAACATATCTGAGAGATTTCGTAGACGAAATCGATTGA
>snap_masked-Contig784-processed-gene-0.9-mRNA-1 transcript offset:0 AED:1.00 eAED:1.00 QI:0|0|0|0|1|1|2|0|174
ATGCAATTGCGATCGGGATCATCTACAACAAATGCCACAATGAATCCGACGTCAACTAAC
ACATTTATCACTACTACAGCGACAACAACCACGGCGCCAGGCACGTGTTTAGTCGACAGT
AGAGTCAACCGGACTATAGATCCTACAAATGCTTTGAGTACGGCTCCGGCTGATAACCAC
GATAACTCATTCAATGTGCAGTCGCAGAATCGGAGCCGCGACACTCAGGGATATTCTGAG
GTCAATTCCCAGCATAATTTACCTCGAAATTCTTTCGTTCAAAATGAGAACCCAAGAACC
CGGAAATATGGCTTACCGCCTCAACGACCTAATAATCCGACACCTCCTCATAATAATCCA
CCATCTCATCCTATTCATAATTATCCGCCACCTCATCCTATTCATAATTGTCCGCCACCT
CCCCCTCCTCATAATTATGCTTCGGCCACCGCTTCGAGTTATTTCCCAAGACCACAAGAG
CAGCGGAATTTTGATGGCCAAAACAAAACAGGTAGAAGCGATTAG
>snap_masked-Contig784-processed-gene-0.12-mRNA-1 transcript offset:0 AED:1.00 eAED:1.00 QI:0|0|0|0|1|1|3|0|155
ATGAAGCAACTCGCCGGAATTTATTTCACGTGGAAAGGAATTGATCGTGACATCGAGAGA
TTTGTTCGAGAATGCGAACCTTGCATTCGAACTCAATCAAAACCTTCAAAAGCGCCGCTA
CATCATTGGGAAGAACCTGCTCAAAATTGGGACAAGGTTCATCTCGATTATGCAGTTGAT
GCTAAATCAAGATGGGCTGAGATCAAAATTACTCGTGAGGTACCTACAACCGAAATTTCA
TTGAGATTTTTATCGGATATCTTTGCCAGCCATGGCTTTCCAATTATATTGGTTTCCGAT
AATGCAACTATTTTTAAAAGCGACGAGTTTACACCGGGGCATCCTATATGTTGCCATACT
AATGGATTAGCTGAGCGCAATGCACAAACACTAAAAAGGAAATTGAAGGCAATGGCTACA
GAACCGGGCTCATTACGCATCAAAGTGAATGAAATTCTTCAAAGATAA
>snap_masked-Contig784-processed-gene-0.11-mRNA-1 transcript offset:0 AED:1.00 eAED:1.00 QI:0|0|0|0|1|1|2|0|147
ATGGACGACGAAACCTACGTCAAAGCCGACTACAAGCAGCTTCCGGGACAGGAGTTATAC
GGCAAAAGGAAGGGGAAAGAGTGTTTGAATAAACGTCTGCTGCCTTTCCTGAAGAAACAC
GGTTGTTCCGTACTGTTTTGGCCGGATTTGGCATCTTGCCATTACGGTAAAAAGGCCATG
GAGTGGTACGCTGCCAACAACGTGCAGGTGGTTCCCAAGGACAAGAACCCTCCCAACACG
CCAGAGCTCCGCCCAATTGAGAAATACTGGGCTATTGTCAAGCGGAACCTAAAGAAGACC
AAAAAAACTACTAAGGACGAGCAGCAGTTCAAGGCAAACTGGCTTTCTGCGGCGAAGAAG
GTGGACAAGGTGGCTGTACAAAATCTGATGGCAGGTGTCAAGCGTGAGGCCCGGCAATTC
GGATTTGGAAAAGCGAAAGCCTAA
>snap_masked-Contig784-processed-gene-0.10-mRNA-1 transcript offset:0 AED:1.00 eAED:1.00 QI:0|0|0|0|1|1|2|0|90
ATGACTTCAACTGGCAATAATGTTAAGTCTAATCGATATCGATCACGACAACGTGATCAA
CATAATGCGATGATAGCCGACATTCATCCATACACTGGACATGAACTCAGACCTCCATCA
AGCCGAGCAGAAGTTCATTCCGTAATCGTAAGCCTAGTTCCAGATAAAATTGCAACACCT
ACTTGTAATTTTATTCGTTCTGACAATGAACTCAGCCCTCCAAGCCGAGCAGAAGGTTAT
TCTACAGCAAATCTAGTTCAAGGCATTACATAA
>snap_masked-Contig784-processed-gene-0.13-mRNA-1 transcript offset:0 AED:1.00 eAED:1.00 QI:0|0|0|0|1|1|3|0|87
ATGGTCACACTGGGCAAATATTTGACAGAAATCGAACAAGAATCCGTCGCCACAGCCAAA
CCTGCAATCATTTTGAGCTCATTTTGGATATATCATGGCAGGGCTCAACTTTCTGTAAAA
CGTGTTGATCGAAACTTAAAATCCCAAATTCTAATTAGCCATCAACCTTATGGCCAAGAT
GTTAAAGTTGACAGAATTCAAGATGATTTCAGGAATATTGAAGAATTTTTGAGATTTATT
GGAACCAAGCTGGATTTAGTTTAA
>snap_masked-Contig784-processed-gene-0.15-mRNA-1 transcript offset:0 AED:1.00 eAED:1.00 QI:0|-1|0|0|-1|1|1|0|86
ATGGACCATTTATGCATACGTTGCGGTAGGAACAATCACAAGGTAAAGGAATGCCGTGCA
AATCCAAAGAATTTGAAATGCAGAGCTTGTGGCAAAGTAGGTCATGTGCAACAGATATGC
ATTAAAACTTTAATTGCAACACAAGGTAACGAGCACCAAAATGATGATTATGAGGAATCA
ATTCACAAATTATACAATATCAACAAGATTGTTGACATTCATCACAATCAGCACAACAAT
ATGATTATGATAAGAACATAG
>snap_masked-Contig416-abinit-gene-0.6-mRNA-1 transcript offset:0 AED:1.00 eAED:1.00 QI:0|0|0|0|1|1|2|0|97
ATGTCACCAGCATTACTGAGGTGGGATAATCCACCGCTGAAAAACTTTTGGTGTTCGGTC
GAAGCAGGAATCGAACCCACGACCTTGTGTATGCAAGGCGGGCATGCTAACCATTGCACC
ACGGTGGCTCCCGGTGCACTGATGATTGTAATGATTGAGCTTCAGATTCCAGATCTCGAT
ACGGGTTCTCAATGGATGAATTGCATGCTTGAAATGCATGATCCTACGACCATGCTTGAA
CTGCAGATGCTGATTGAACTTCAGACTCCAAAAATCAAGAGATTGAATTGCTGA
>snap_masked-Contig416-abinit-gene-0.8-mRNA-1 transcript offset:0 AED:1.00 eAED:1.00 QI:0|0|0|0|1|1|2|0|111
ATGGTAAAAGAAGGAGAGGTCAACGATTTTACGGAAGATCAATGGGAGCAAGCCGTGTCT
GATTTGAACGAGGAGCAGGGGAAAATAATGGAAAGAACTATGACATTAGAAGCAACGGAG
AAAAAGTCCATCAAGTTGGAAAAAATAAGAATTCCGGAGTTCAGTGGACAAGTTGGATTT
GGAAACACGCCTCAATATGAGCAGACAACGAAAAAATCACTGAAATTCAAGAAATCGGGA
TATACTAAATTCCTGGACAACGATACAAACGTTAAATCAGTTTGGCTGAGGATGGGAGAA
AATCAGAAAAGCTATCAGGATTTGAAACAACAGTAA
>snap_masked-Contig416-processed-gene-0.6-mRNA-1 transcript offset:0 AED:1.00 eAED:1.00 QI:0|0|0|0|1|1|2|0|90
ATGGATCCAATTAACCTATTTAGACCCACCAGGTTTGCAGTTCATTCACTGAGACCTTTG
GGTCTGCAGTCCACTGTTCCAACATTTGCCTATGCGGCAAATTGCGTTCAACTAACCTCA
AATATTTCTTTGCACATACCCACAATACAAGTCAGCAAGTATTCTTGCAATATTTCAAAT
TCATTAAATGCGTTGAACTTTGCATGCGTGCAAGGAGAAAATTTGTCAAAACACATGCTG
TGTCAATGTCCTTTAAGAGCAAATGACATTTAA
>snap_masked-Contig416-processed-gene-0.7-mRNA-1 transcript offset:0 AED:1.00 eAED:1.00 QI:0|0|0|0|1|1|2|0|68
ATGGATCCAATTAACCTATTTAGACCCACCGGGTTTGCAGTTCATTCACTGAGACCTTTG
GGTCTGCAGTCCATCCACCGAGATCTGGAATCTGAAGCTCAATCATTACAATCATCAGTG
CACCGGGAGCCACCGTGGTGCAATGTGCCCCCACTGAGAACTCCAGTTCAATCATTAATG
TCTTCAGGTCTACAGTGTAAATATTGA
>snap_masked-Contig716-processed-gene-0.2-mRNA-1 transcript offset:14 AED:1.00 eAED:1.00 QI:14|0|0|0|1|1|2|76|50
TTTCTGTATATCGAATGAAAACCCAGTCGATAAAAAAGCAGTTACTCGAATTCGAATCAA
TTTGGCTTTCTGTATTTTTGAAAGTTCGTTTGGTTTGCATGAGAATACAATGTTTTGGCC
AGATAATTTATTCAAAATTTATTTATATTTGTCACAAATTGGCGTAGCTAGCAACATTCT
CCTAAGGGGTGAAAGCTACAATGTGTACTCATTGTTAAGATACCTCCAAAAGATGAGCAA
TTA
>snap_masked-Contig110-processed-gene-0.6-mRNA-1 transcript offset:0 AED:1.00 eAED:1.00 QI:0|0|0|0|1|1|2|0|267
ATGGAAGATACACCTGTCGTACTCTACCCAAATGATTTTGCCTATTTTAAAAATACCAAT
TTCCGACATCCATCGGGGCTATTGATTTTTAAAGATATACCACCACCATTGCGTTTAACA
CAAAGAAAAATACGCATCCTTCAGCGATTTTTAAACTTTTGTCAAGGCAGTGTTCATGGT
GCATACTATGCCGTTGATAAAAATTCTCGACCCATAGTACGCTTATTTTGGCTTTTCATT
GTTTTGGGAGCATTTGTAGGATGTATTATCATTTATTGGCAATTATCACTACGTCATCGG
CAAGAAAATATCGTAACAGTGGTGGAAAGTTCACATATGCCTATACATGAGATTCTATTT
CCTGCCGTGGCAGTTTGTCCCATGATTCATATCAATTGGATGCGCAATAAGGCTGCTGAG
GAGAAATTTCTCCCCCAAAATCCAACAGAGGAGATGAGGAAAATCTTTTATGAATTACAA
ACAATTATGGAACGCATAACCTTTACGGGTCTCGATAGTATTGAGACGTTACTACGCCAT
GACAAAATTCCAAGATCTATAGAGAAGATCAACCTCTATGATTTAGCTCTGTATATGGCT
TTTCGTTGTGATGAAGTATTCATTTGGTGCAGTTATGATAGTACGCATTATGATTGCTGC
AAACTGTTCGTCACAGAACGTACAGAGAGGGGTATATGTTTGGTGTTTAACTCTCTCATA
GCCGAGGAATCCAAAATTAAAAGGTCAACGGCAGTGATTTATCTTATAATCAACGGCATA
TTCGAAGTTTTAACAATTCAATGA
>snap_masked-Contig110-processed-gene-0.5-mRNA-1 transcript offset:0 AED:1.00 eAED:1.00 QI:0|0|0|0|1|1|6|0|176
ATGTTATGCGACGCTGAAAATATGGAATGCGAGAATGTAGAGCTTCTGATTTGGGGTGTC
TCTACAGGCATAGAGTTGAATATAAATACAGATAAAGTGTTAGATGTATTCAACTATTTA
AAAGGAGAAAAACAGGACATGTTTATTAATGATACACGTCGTGGAATGGAATGCGATTGC
ATGGATAACTGTTTGAGTGTCATATTTTTAGTGACTGTTAATACTCAGCCTATTCATAGT
ACTGTTGTTAATAAAAGTGTTCCGGAAATTCATGTACATGTCTACTTTACCCAAGATAAG
TTCATGAAATATGGAGCCCGTATGGAATTTACAACTTTGGATTTGTTGGCCTCTTTTGGT
GGAGTTTTGGGTCTGTGTTTGGGAGCTTCGGTATTGAGTTTTTTTGAAATCATCTATGCT
ATTATGAGATATGGATTACAATGGCTGATAATCAAATGGAGAAAACGTCGTCACCAAAGA
CGTGTACGTACTCTTCAGACAAACTTGATCAAATTCATATTGAAAGTTTAA
>snap_masked-Contig110-processed-gene-0.4-mRNA-1 transcript offset:0 AED:1.00 eAED:1.00 QI:0|0|0|0|1|1|4|0|141
ATGTTATTATCTGACAACTTTTATCCATGGAGAGTACGAGGTGCTGGAGAAACCTCAAGC
CTATCATTTAGGCTAAGATATAATTCGACATATAATAGACCCGAAACTTATAACTCATTT
AGATTCAGTGTAATGATTAAGGAATCACACGAATGGGGTGAACCTCTTTTTCATATTTTT
TATCCAAATACTCATAATGATGTTTCAGTAACACCCATAATGACGGAGACTTCCTCCAAT
GCTCGTGCTCTTAGCCCAGCGAAGCGTAATTGTTTATATTCGGACGAACATTTGGAAGAT
TACGAACCCATAAATGGACTTCCGTACAACAAATTAAACTGTCAAGCTCAATGTCAACAC
AAATATGTTATGCGACGCTGTAATTGTTCGCTATCAATTTATTTCCCTCATATACGTGAG
AAATAA
>snap_masked-Contig681-processed-gene-0.2-mRNA-1 transcript offset:0 AED:1.00 eAED:1.00 QI:0|0|0|0|1|1|2|0|79
ATGAAGGCAATGATGTGTAGACGTAAAGGAATTGTCCGTTGGGTAGGTCAAGTTCAGGCC
TCTTCAAGGGCCTCATCAACTTCTAGCAATAATTCGATTGGTAATGGCAACTTAGGATTG
GGTACTAATCCATCTTCTGACAGACCAGGATCTTCTATGCCATCAGTAAATAGCCATAGC
TCGTATCAGAATTCTGTAATGCAAGATAAGATAAGAATTAGAGTAGACAAATTTGGATAA
>snap_masked-Contig148-processed-gene-0.2-mRNA-1 transcript offset:0 AED:1.00 eAED:1.00 QI:0|0|0|0|1|1|2|0|159
ATGGTGATGCTACCACTACGGCTTCAGCTGCTGTTGCCGTTTCGGTTTAATGCTGATGAT
GACGATGCCTCCAAAATAACCAAAACAACATTTACCGTTTGGCAAGCCTGTGGCTTGAAA
AGCAGCATTTTCATAGCTTCCGGGACTGTCAACCAAGAAATTTACGTGAAAGAGTGTTTG
AATAAACGTCTGTTGCCTTTCCTGAAGAAACACGGTTGTTCCGTACTGTTTTGGCCGGAT
TTGGCATCTTGCCATTATGGTAAAAAGGCCATGGAGTGGTACGCCGCCAACAACGTGCAG
GTGGTTCCCAAGGACAAGAACCCTCCCAACACGCCAGAGCTCCGCCCAATTGAGAAATAC
TGGGCTATTGTCAAGCGGAACCTAAAGAAGACCAAAAAACTGCTAAGGACGAGCAGCAGT
TCAAGGCAAACTTGCTTTCTGCGGCGAAGAAGGTGGACAAGGTGGCTGTACAAAATCTGA
>snap_masked-Contig631-processed-gene-0.2-mRNA-1 transcript offset:0 AED:1.00 eAED:1.00 QI:0|0|0|0|1|1|2|0|117
ATGGTGTTTAGACTTTCAAAATCTGAACTCAATTCGTACGCAACTGCAAATTTAAGTATT
CCTCTGGAACATCAAGACAAAAAACAACAAAAAAAAACTCAAAATGAATATCCCTTCAAA
ATTAAATACTACCACGACGCACTTGCACGCATGCGCGTCGTACGTAATCAAAAAACAAGC
AATAAATGCATCGGTGACGATAAAGAAGCTGGTCGTCGTCAGCACCACGACCACCGACAA
ATAAAACTGGGAATTTTGCTTCCCATCGAAACTCTGTATCATCATCGTAAAGGTGGGGCG
GATGAAGTTGGCAACTGTGAAATAACAAAAAGAAAGAAAAATCCAAAATGCTAA
>snap_masked-Contig631-processed-gene-0.3-mRNA-1 transcript offset:0 AED:1.00 eAED:1.00 QI:0|-1|0|0|-1|1|1|0|66
ATGAAACATATACTTTTGGGTACAATTCGTACTACAAATGTATCAAAATTGCCCTCGTCT
GAGTATGGAACAGCTACAATCAAATCTCATGTATCAGATAATAATAGTGATGATCATAAA
GAGTTTCCATATCTCGAAAGAAATATCCTGATTCTGGTAATGCATTTGTACGCGAATACA
TCCGGCTTTTACAACGAATAG
>snap_masked-Contig604-processed-gene-0.2-mRNA-1 transcript offset:0 AED:1.00 eAED:1.00 QI:0|-1|0|0|-1|0|1|0|81
TCATGGCGCCATCATCAGATAGAGCTAAACGATTTACACCGTCGCTTAGAGGATCAAACA
GCCGTGATTACTGAACAAGTTCAGCGTTTACAAAACGCTGACATTCTTGTTAAAGATCTC
TATGTGGAAAATTCTCATTTAACTGCCTCTGTGCAGAGGATGGAACAGCAACGATTACGA
GCAAATATGATACAACAACAGCAACAACAAAGACAGAATATATCAGTGTTACCAGGAATG
CCTTAA
>snap_masked-Contig604-processed-gene-0.4-mRNA-1 transcript offset:0 AED:1.00 eAED:1.00 QI:0|-1|0|0|-1|1|1|0|165
TCCAGCTATAATGATGAAGATTATTATTACGATGATAACGATTTAACTGTTAAACCAATT
ACACTCAATCCTCCTACTACTACTACCACCACCAAGAAAGTGACAATGCCTACTTTAACC
ACATCCACTTCAAGGAATGAACGGAATCCAACAACTGTTAAGATAGAATCTTTCGATTTA
AATGCCACGCCTAATATGGATAAGGACACAACAATAAACAATCAACAAACGGATGAGACA
ACTTTCAATCCATCTTCTATATTTTGGAATACATTATCTTCCCTGGTTTCCAAAACAACC
ATGAAAGACAGTGTTGTATCTCTACCATCGCCCACACCTTTTGCAAACCATAGTGGATCG
AAAAAACAAATTATTACAAAATATGAAGATATAAAGAGACTATATCAACATGTGAAACTA
TATCACCTAGAAGAGCATAATATGCACTGTTGTGAAGAGGTCTGTCAGACAAACTTACCA
ACAGGAAGATTGAGATAA
>snap_masked-Contig604-processed-gene-0.3-mRNA-1 transcript offset:0 AED:1.00 eAED:1.00 QI:0|0|0|0|1|1|2|0|79
ATGAAAAATTCCAAAATATTTAAAGTAAAAGTTCACAAATCACCACATCCGCCCCGGAAT
TATTCACCACTGAAAATACAATCGCGACGATGCCGATCCTATCAATACCGGGATATAAGT
GGTAATTGTCGTAGCAAAAGATCACCAACTGGCTCTCTGTTGAATCGTCTCTTCAGCATG
TTGGTTACCTTACCATTTGTTCGCGGAGAGCTGCATCATAATGAAGACCACCAAGCTTAA
>snap_masked-Contig410-abinit-gene-0.4-mRNA-1 transcript offset:0 AED:1.00 eAED:1.00 QI:0|0|0|0|1|1|2|0|59
ATGAATCTGTGGAAGCATTGGGCAGTGGCGACAGTAAAACGTTTAAGGATAAAAGCTTTT
ACGTACTCAAGGAAGATTATGAAATTGCACGTACCTATCGCTGTGTGGCCAATAATACGG
TTGGAGTGGGAACATTCTGTGAAATTGAAGTTGCCGTATATACACTGGAAAAAATTATGA
>snap_masked-Contig450-processed-gene-0.3-mRNA-1 transcript offset:0 AED:1.00 eAED:1.00 QI:0|0|0|0|1|1|3|0|61
ATGGTTAGTTATAAAGAATATAAACATTTGGATCAATACCCACCAAGTTGTAGTTCCACA
AGGAACTGTGGCAAATTTGTTTCAAATCAATTATTAGGATGGCTTAAATGTGATGCAACA
AAGTCACCATTATACACTTCCACGCCAATGTGCTCTACAACATTCTATGCACCTTTAGAA
TTGTAA
>snap_masked-Contig20-processed-gene-0.2-mRNA-1 transcript offset:0 AED:1.00 eAED:1.00 QI:0|0|0|0|1|1|3|0|61
ATGAGATTGGGAATTGCTGTCATTAATGTTGCCATGAAAATAATCACTATCAACACGCCA
ATCTTTCTCCATGCCCATATGACCAATGAATATAATAAAGATGAGATTGTCCAGGATGAC
CTTCAAGAACCCACAAACCTTAAAATGAAACACCCGATTTATGCCTTATTAGGTAGAATA
GTATAG
>snap_masked-Contig873-abinit-gene-0.2-mRNA-1 transcript offset:0 AED:1.00 eAED:1.00 QI:0|0|0|0|1|1|3|0|66
ATGTCTTTAGCGCTGTACGAAGTTCAAGACAGGAAATCGTATACTTTACCAACAGTGAGA
AAAAAGGTTTCACCGCCGTCATTACCGTCCCGTGGACTTTCCTTTCTAGTGATAAATCCT
TTATTGGCACGCACTAACATGCATATGTTTTATTGTTGTAATGCTCTTTGTACAAAGTTT
CCTTTGAGCAAGACCATATAA
>snap_masked-Contig911-processed-gene-0.2-mRNA-1 transcript offset:85 AED:1.00 eAED:1.00 QI:85|0|0|0|1|1|3|47|68
AATTCTGCCAACTGTGGCAGCGATGCTAAATTGTATCTTAAAGGCATTTCTGTAGAACTG
CCTATATTATTTTCAAGCTATTATAATGGCTTGGATACTAATCGTGACGACAGCGATACC
AGTGGCCTTGGCACATTCTGTCAGGATCTACAATTTCAATGGCCACAACTACACAGCGTG
TGTCTTCTCTTCGGACAAAGAAGTCTGGAGTTTATTAGGATTTCAGATTCTCTTACATAC
ACACATACACCCATACATCCACATATATTGGAAGGCTATTGCAGTGGCATGATATACGAG
TTGACTCATATGATTTACTCTGTGGTCAGTCGTCATTGA
>augustus_masked-Contig885-processed-gene-0.4-mRNA-1 transcript offset:0 AED:1.00 eAED:1.00 QI:0|-1|0|0|-1|1|1|0|197
ATGACGGCCAAAGCGCGATCCCGGAGGCTGTACACGACGATGCTGACGAAGTTTGACTGC
GTGGTAATGGACGACGAAACCTACGTCAAAGCCGACTACAAGCAGCTTCCGGGACAGGAG
TTTTATACGGCAAAAGGAAGGGGAAAGGTAGCAGATATTTTCAAGCACATAAAACTGTCA
AAGTTCGCAAAGAAATATCTGGTTTGGCAAGCCATCTGTACCTGTGGCTTGAAAAGCAGC
ATTTTCATAGCTTCCGGGACTGTCAACCAAGAAATTTACGTGAAAGAGTGTTTGAATAAA
CGTCTGCTGCCTTTCCTGAAGAAACACGGTTGTTCCGTACTGTTTTGGCCGGATTTGGCA
TCTTGCCATTACGGTAAAAAGGCCATGGAGTGGTACGCCGCCAACAACGTGCAGGTGGTT
CCCAAGGACAAGAACCCTCCCAACACGCCAGAGCTCCGCCCAATTGAGAAATACTGGGCT
ATTGTCAAGTGGAACCTAAAGAAGACCAAAAAACTGCTAAGGACGAGCAGCAGTTCAAGG
CAAACTGGCTTTCTGCGGCGAAGAAGGTGGACAAGGTGGCTGTACAAAATCTGA
>snap_masked-Contig885-processed-gene-0.6-mRNA-1 transcript offset:0 AED:1.00 eAED:1.00 QI:0|-1|0|0|-1|1|1|0|112
ATGCCGTCCAAGCAAGAAGAGCAGCGTATCAAAATTTTGCTCGCGCATCGCGAAAATCCG
AGCTACTCGCACGCAAAGCTGGCAAAATCGCTAAAAGTTGCCAAATCAACTGTTACAAAT
GTAATTAAAGTGTTTGGGGAACGTTTGTCGACAGCCAGGAAGTCTGGATCGGTGGGAAAT
CGAAAACCGGAAGCCGCTGAGACGACAAAGAGAGTTGCCGGTAGTTTCAAGCGAAACCCT
AACCTCTCTCTCCGAGATGCCGCAAATAAGCTGGGTGTATCGTCTACAACCGTGCATCGA
GCAAAAAACGAGCCGGACTATCGACTTACAAGAAGGTAG
>snap_masked-Contig118-processed-gene-0.6-mRNA-1 transcript offset:0 AED:1.00 eAED:1.00 QI:0|0|0|0|1|1|3|0|143
ATGTTGATGAGGAATGTGACAGTATTGTACTCTCTCGAACACGCTCTCCTTGAAATTCCA
AATCTCCTTTATGCACTGGCAACAACGGTAGCTTTCTTTTGGATTAAACAATCCAAGGCA
CAGGTGACATCGTTGAAGATTTCATCGACACCACGTTCGGCATTGATCTGTAAGGGATCG
GGGAAGATATTATGTGGAGTTTTTCGAAAGAAACTTACGGTTAGGGTCTTATCGGTATAT
TGTGAGAGAATGGCATTGGTGTTAGATCTGAAGGTGGCAATGCGGGTCTTAATGGTCTCC
TCGTTGTCATCGGCACGCTTCTCAGCAGATGCAGCAGCACGAGCCATAACACGGCTTACC
AATGTGGCCTGCAATGAAAGACACAATTTTAGTTTTAAGAAAATAGCGATGATTTTTGTT
TTTTATTTGTAA
>snap_masked-Contig231-processed-gene-0.3-mRNA-1 transcript offset:0 AED:1.00 eAED:1.00 QI:0|0|0|0|1|1|2|0|120
ATGACCGTCATATGGGGAAATACTCCGAGTAATGAAATACTCTTTGTGTCACAGATGTTT
GTTGTTATTCCACATTTAGAGGTCAAAGCATGTAACCCGCATTGTGAAGAAGAAAAGATT
AAGGCATTGGGGGACAATAACAATGATAATAACAACAATACTCGAATAAAACAGAGCCTT
GATAACGACTACGACGACAACGCCAACGACGATGACGACTACAAAACCAATAACAACAAC
CACATTGAAATATCCCCACTTGTGATAAAAGTCAAGAAGAACAACAACAGAAAAGGCCCC
ATAGTTTATAACGGCTATGCAATGATTATACATGCATTGAGAGTAAATAACTCAGAGAGA
TAG
>snap_masked-Contig856-processed-gene-0.2-mRNA-1 transcript offset:0 AED:1.00 eAED:1.00 QI:0|0|0|0|1|1|2|0|81
ATGACTGTAATTGCGGTGAAACTTCCAATAATGAAGAATATTCAATGTTTTGTAAAAGAT
TATACTGGTTGTACCAAAAGCTCTACCATTTTTGCCAGTCTGAAATTTTCATTCCATTTG
CAGAATTTGGGATCACTTTCGAAAATGAATCCTGTCGGTCCAGATTTTGATATACGGGTT
TTGGTGAAACAATTCTGGCAACGCTGCTTTAAATCTTTACAAAATACATTTAACCGACAT
ATCTAG
>snap_masked-Contig560-processed-gene-0.3-mRNA-1 transcript offset:0 AED:1.00 eAED:1.00 QI:0|-1|0|0|-1|0|1|0|80
CGGGGTGATGGTGAAAAAACGAAAAGATTTGGTTCATTGGTTTTTGGTCATAATGTAAAG
CTCTTTATAACCGATGCTGTACAAGTTGAAGTCGATGTTGTTGCTTGTCGAGGTCGAGGA
GGTGGCATCCTGACAAAAGGTTATCATCTGTCTACGTCCATGAATGAACAGCAAGCGCCT
GCACTCACATGCAATGCCACATGCATTGCGGAAGAGAGAGAATGCTTGCCAGAGTGTGGG
TGA
>augustus_masked-Contig358-processed-gene-0.1-mRNA-1 transcript offset:0 AED:1.00 eAED:1.00 QI:0|0|0|0|1|1|2|0|79
ATGTATGCCATAACCCGTCAAGCCAATCTATTACAACGTCTGGGTGATTTGGAATGTCTA
ATCCTGCTGGTATCCTGCATTTGTCACGATCTCGATCATCCAGGCTACAATAACATTTAT
CAGATAAATGCCCGTACAGAATTGGCATTACGAGGACACTCCATATGTCTACACTCTCAT
GTGATGACATGTGGTGATATCCTTCAGGCATTAAACGCATTGTCCCATCTCAATCAATAA
>snap_masked-Contig941-processed-gene-0.2-mRNA-1 transcript offset:0 AED:1.00 eAED:1.00 QI:0|0|0|0|1|1|4|0|147
AATGATATACCAAAATGTAAACACGGTGATGGGCCATGTATAGCCAATACAATCAACTAT
ATCTTGGGAAAATATTCTTCTGGTTCACGTGACATAAATCTGTTACCAATTGATCCCCTG
CGTGTGAAAAAAATGGTTTTAGAACGAGATCCCACCAGTCCCGTTAATATTGATATAACT
TTTACCGATTTCGATATAATTGGTTTTAAAAATTTAAAAATTTCATCGGTCGAAGGATTC
AAAGAAGATTTCGGTGGACGTAATACAATTCAAGGATCAATAGACTCCTTACGTTTGATA
GGCCTTTACAAGGTTGATGGTCGTGTCTTGATATTACCTGTTGTTGGTCATGGAGATTGT
GATTTGCTTATGGATAAACCTAAATTCAAGCTTTCCTTTGACTTTAAAAAGTGCTGTTGG
TGTTGTATTGAAGAAACTTATTAA
>snap_masked-Contig727-processed-gene-0.6-mRNA-1 transcript offset:0 AED:1.00 eAED:1.00 QI:0|0|0|0|1|1|3|0|311
ATGACTATCAGACCATTGTCGGAAGCCTTACAAAAAGTAGCTATAGAAGAATTAAATGAG
GACCCCAAGAGGATACAGGACGATTTGAATAATTTTAAAGAATGGATAAAGCAACAACCA
CATTTGCGAGCTCGTATGGATGATCAATTTTTGATAGCCTTTCTTCGTGGCTGTAAATAT
AGTTTGGAAAAGGCTAAAACGAAATTGGATAATTTCTATACATATAAGGAGAAGTATCCC
GATTTATTAAAGCGTCCCAATATAGAAGATCCAAAAGTTAGAGAACTAATTAGATTGGGA
ATTCTTTTATATTTACCAGAACCCTTAACCGAATGTGGCCCACGTCTGGTCTTAGTTCGT
AATGGAGCCTATGATCCCAATAAATTTTCTTTCAGCGAATTGGCTCAAATGCGTACCCTT
ATTCAGGATATTGTCCTCATGGAAGACGATACCGCTATAGTGGGAGGAATAATTTTTATA
TTGGACTTTAGTGATGTTAGTGTTTCACATCTATTTCAAGTTAATCCTGGGGTAATGCGT
AAAGTTTCCAAATATACGGAAGAAGCACTACCACTACGTGTTAAGGCATCGCATTTTATT
GATACACCATCAGCATTTGAACCCATATTCAATTGGATTAAACCATTGATGCCACAGAAA
ATGCAAGATCGACTCTATGTCCATGGCTCTAAACGTGAAGAACTTTTCAATATAATTCCC
AAAAAATTCTTACCCAAAGATTATGGTGGTGAAAATTTGAGCGTCCAAGAGCTGATCGAT
ATGTGGGAAGAAAAAATTCTTTCCTATGCTGATTTCTTCAAAGAGGAAGAAAAATATGGT
GTCGACGAGTCACTAAGAGTACAACAAGAGGCCACAAAGTCTGCAGATACCTCGGCAGGT
TTAACGGGGTCATTCCGAAAATTGGTGGTAGATTAA
>snap_masked-Contig727-processed-gene-0.5-mRNA-1 transcript offset:0 AED:1.00 eAED:1.00 QI:0|0|0|0|1|1|2|0|153
ATGAACTTTACGGAATGCTTGAATACTCAAGTGTTGTGGCTACTGGGGATTCACCCCAGC
TCGCTCCTACCCTTTCTACAGACATCGGGTATTATGAGTGATTGCAAGGAATCATTGAGA
GTCTGGCCAAGTACTCAAATCCCAGTATTTCCGGATGCTGCAACATTAGCAAACAAATCC
GTTGGAGGCCAGCTTTTTGGCTGGCCCGAAAACCTCGAATACCGCGAACGATTCTCCTAT
TTGCTCACTCGCGGAATAATTAACAAACTGCAGGTTACGCCCTCTTTCGCTTATGCTCGT
CGACTATTTTACTTATTCACTAGGATTAGGATTGAAGCCATGACTTTTTGGTTCAAGGTG
GGCATGCTAGCCATTGCACCATGGTGGCTGGGCTGGGAACGACGGCGCTCATCTACAAGT
CCCACAGCTTCTGCTGGGAAATTGGCGATTCGTATTCACTGA
>snap_masked-Contig727-processed-gene-0.7-mRNA-1 transcript offset:0 AED:1.00 eAED:1.00 QI:0|0|0|0|1|1|2|0|90
ATGAGATTGGGAGGTTGTAGACAATTCTTGGATCGAACTGATGTCCACTTAGACTACTAT
AGGTCCATTGTGATTTCTCAAGATAATTTTCCCACATTCTTCTTCCCAAAGTTACTCAAG
AACTTCCATTTATCCGTCTTCCTTAAAGTTGCTGAAGTTGGTGAGTGCGAATATGCTCCT
GAAGCTACACTCCTTGGATTGCTCGCAACTTGCCGAAGAGATCCAACATCCTCTCCACAT
TACCCAAGGCCTTTACTGCATGACTGTCGATGA
>augustus_masked-Contig73-processed-gene-0.24-mRNA-1 transcript offset:0 AED:1.00 eAED:1.00 QI:0|0|0|0|1|1|5|0|167
AAAGCTCGTTTAGCTTTGGAAAATATATCTGCTCGTCTACAGGCTGGTCAATCCCAGGGA
GAAGCTGCCAATAATACAGGTGTTGAATTGGTGCAAGCAGCTGAGCTTTATGGTCGTTGT
TTCATTGCCAACACATTCCTTGACGAAGTTACTGGATCTACATCGAAGAATAGAAATTCA
GCTATGAATAAGGTTTTGGAAAATATTTTGGAATTGTATTTGGTGAATTTGGCTTTGATA
AATATGAGTGAAATTATGAGGGCTGGTCAATCCCAGGGAGAAGCTGCCAATAATACAGGT
GTTGAATTGGTGCAAGCAGCTGAGCTTTATGGTCGTTGTTTCATTGCCAACACATTCCTT
GACGAAGTTACTGGATCTACATCGAAGAATAGAAATTCAGCTATGAATAAGGTTTTGGAA
AATATTTTGGAATTGTATTTGGTGAATTTGGCTTTGATAAATATGAGTGAAATTATGAGG
GTTATACAAATTTCCGATAAGTGA
>snap_masked-Contig73-processed-gene-0.19-mRNA-1 transcript offset:0 AED:1.00 eAED:1.00 QI:0|0|0|0|1|1|2|0|97
ATGGTCTGGTATCAGTTGACAACAAAATCTCTTTCAAAATCAACTATACTGCCTTGCGTA
AATGTGGCTTCAGTACCAATATCTCTTTTTGCAATCATGCTACCAGAATCTCTGGATCCC
AATCCGATGGGCTATTGCGCCTCACGCATTATGGAGAGCAAGTTTGACACTGTAGAATAC
CAAGACGAATTAGACAGAACACAACAGATCCGATTTCGAGCATCGTGTGATGGCTTTGTC
GTACTTTTGAAGGAAATAGTTCGATTTGAAGGTAGCCAATTTGAACAATTCTAA
>snap_masked-Contig73-processed-gene-0.16-mRNA-1 transcript offset:0 AED:1.00 eAED:1.00 QI:0|0|0|0|1|1|2|0|79
ATGTCCTGTCCTGAACTTCCCATGGAACCTTTGAGATTGATAAAACGAAAAGATAAGGCA
TATCAATCCCTAGAATCATCAATATTTGCTGACATGAAAGATGAAAGTATGTTCAAAACT
TTAAATTTGTCCCACGAAGATTTCTACACGGAAGCTATTAAGGATGCTGTAAGATTGGCG
AGAAAATTACGCAATTTGCAGAAAGAATTAAATCCCGGTGGCAACGATATATGGCCGTAA
>snap_masked-Contig73-processed-gene-0.15-mRNA-1 transcript offset:0 AED:1.00 eAED:1.00 QI:0|-1|0|0|-1|1|1|0|64
ATGCGACCTAATGCTATAGCTATTTGTGATGGTTTCGATTTTCATGATCGAAATCTTTTA
ACCACTTTAGGTTCCTATGATGGCAATGTCTATGAACGTATCTTTGAAGAAGCCAAAAAT
AGTCCTTTGAATAAGGAACCTGTACCAAAAGTTTTTCACACACACTTGAAACCATTCATG
AAGTCCAAAGTTTAA
>snap_masked-Contig73-processed-gene-0.17-mRNA-1 transcript offset:0 AED:1.00 eAED:1.00 QI:0|0|0|0|1|1|2|0|61
ATGGTTACCATGTCCGCCTTGCATACACAGGGTCGCGAGTTCAAGCTCAGTTTCGACCAA
ACACCAAACATTTTTTTCAGCGATGGATTATCCCCTCTCTGTAATGCTACTGATATTTCT
GAGTGTTTCAAAGCTTCTCTACGTGAAGCATCCAACGTGGTGCAATGGTTAACATTCCAG
AAATAA
>snap_masked-Contig73-processed-gene-0.22-mRNA-1 transcript offset:0 AED:1.00 eAED:1.00 QI:0|0|0|0|1|1|4|0|149
ATGAGAGTACAAAGAATAGTCTGCCAGTTAGCAAGGAGGCAAGCAGGCATATTCGCAAGA
GAGATGGCCACCAATAGCATTATTCCCAAAACAATTAATCCCGATATTGAGAAGGAACGA
CAAAATGCCTCATTCAATGTTGAAGATTTTGCAGTCTGGTGGCATGGGGGTCATGATAAA
TTAAAATTAAAGAGATATAGCTCCAAACCCAATATCGAGGGAAAGAGCCACATCGGTATA
GCAATAGAGGATTATGCATATTCATCATTTGAGGATGTTCCAGATCTCGTACCGGGAGAG
ATCCCTCCGCCTCTACCCTATCTCTTGTGTTTCCCAGCTGAGCTAGGTTCTGAATCACCC
CTAGGTGGCGATCAACATATTTGGGCAGGTCTCCCTCAGAACGTGCAACGTTATGGTCAT
CAGCCTAGAGGAAGTATTCTACGAAAATAA
>snap_masked-Contig73-processed-gene-0.21-mRNA-1 transcript offset:0 AED:1.00 eAED:1.00 QI:0|0|0|0|1|1|2|0|133
ATGATGGTGGATCTAACCAGGCTTGATTTGCGAATCTTACCCTTTCGCTATACAAACCTT
GTTGGTTCCACAGGAAGTTCGGAGGAACATGACATGGACAGGACATACCTGAATATTGTC
TCTTCAGCCGGTGCTAATACTCAAAGTCATCCTTTGTGGGCGAAAGTGTGCAGAATTGGC
GGAATCTCTCCCGGTGCAAGTAGTGGAACATGCTCAAAATGCATACTCTCTCCCATTCCG
AGGACAGTAATATCCTCAAATAATGGGAGCCACCGCGTTGTAATGGTTAGCATGCTGAGC
TTGTATAAAAAGGGCCATGAGCTCCTCCGAATCCCTCTCAGTAATGATGATGACATTTCT
GAGTGTTTCAAATCTTCCCTAAGTGGTTTCAACGAAATGTGA
>snap_masked-Contig590-processed-gene-0.3-mRNA-1 transcript offset:0 AED:1.00 eAED:1.00 QI:0|0|0|0|1|1|2|0|82
ATGGCCATGCAAAGTGCTCACTTGGTTCTACATCACTGCCATCGCAAACAGGTAGCATAC
ATACACATACATATTTCTATAGAGCACCACTCACCATTAGCAATGTTTATGGGTTATGGT
TTGATGACTTCGAAGCACGTGCGTTCAAAGATTTGTTCAACCACAACAAACAATACAACA
AAAAAACAGCATATTTCTATTGTTGTTTTTCGTTTTTCTTCATTTGTTGTCTGGGTCGAT
GTTTGCTGA
>snap_masked-Contig787-processed-gene-0.1-mRNA-1 transcript offset:0 AED:1.00 eAED:1.00 QI:0|0|0|0|1|1|2|0|71
ATGTTTTGGAGTCAATTATGGTCCTATTCTTCGACCCCGGAAATTATATATAAATTACCA
AACTTAAATGCTATAGTGGATTTGAGCCAAAGACCAGCACGAGACACACACACAGACATA
GTCAAATCAAAGACAACTACCATTAAAGCCATAGCCATATACCAGACCATACCATATACC
AGACCATGCCATATACCAGACCTTTATACCATATAA
>snap_masked-Contig138-processed-gene-0.7-mRNA-1 transcript offset:0 AED:1.00 eAED:1.00 QI:0|0|0|0|1|1|2|0|79
ATGGAGAAGATCTCGTTTGTTAGTTTTAATGGACACGTGTATGAAGTGTACTATATGAAG
AATCATAACAAAAAACCGTTTATTGACGTAGCACATAAAGCCGTTTCTTACATGGCATTT
TATTTTCTCTGCTTTCCGCAAGCCAGCGATGAATCATGGTGTATTTTCTGTTTATCCGGT
TATCTTTATGTCGATATCTTCTTTGAGGCACTTGGTCACTTGTCTAGTTATGCACAATGA
>snap_masked-Contig138-processed-gene-0.6-mRNA-1 transcript offset:0 AED:1.00 eAED:1.00 QI:0|0|0|0|1|1|2|0|60
ATGTGCCTTCTTAATCGCACTAAAGTTGCAATGATTTTCTCATGTAAATTTACTGCTTCT
GAAAGAAGAAGCCCTTCAGGTGAGACATCTCCTTATAAAATCAGACCATATACTTACACC
ATGTACCAAAATTCAGCCGGATCGGATGAAATTTGTTCTCTTCAGGCTCCGCAAGCCAAA
TAG
>snap_masked-Contig2-processed-gene-0.7-mRNA-1 transcript offset:0 AED:1.00 eAED:1.00 QI:0|0|0|0|1|1|2|0|148
ATGGAAAAAGATGGGGTTCCAGATTTATATGTGAAAGATAGATCTTTTAGTGCTCTATCC
GATGGTAAAAACGGATATTGCGAAATGTGTTTGGGAGTCTCAATATATGGCTTGGAAAAA
AGTGGACGCACTGCTCCTGAGAGAAAAGTGACCACTGTGGCCAAATGGAAAAAGATGGGG
TTCCAGATTTATATTGCTCTATCCGATGGTAAAAACGGATATTGCGAAATGTGTTTGGGA
GTCTCAATATATGGCTTGGAAAAAAGTGGACGCACTTCACCTCAAGAGAAAAGTGACCAC
TGTGGCCAAATGGAAAAAGATGGGGTTCCAGATTTATATGTGAAGATAGATCTTTTAGTG
CTCTATCCGATGGTAAAAACGGATACAGCTAAATGTGTTTGGGAGTCTCAATATATGGCT
TGGAAAAAAGTGGACGCACTCTCCTAG
>snap_masked-Contig2-processed-gene-0.8-mRNA-1 transcript offset:0 AED:1.00 eAED:1.00 QI:0|-1|0|0|-1|1|1|0|136
ATGGAAAAAGATGGGGTTCCAGATTTATATGTGAAAGATAGATCTTTTAGTGCTCTATCC
GATGGTAAAAACGGATATTGCGAAATGTGTTTGGGAGTCTCAATATATGGCTTGGAAAAA
AGTGGACGCACTGCTCCTGGAGAGAAAAGTGACCACTGTGGCCAAATGGAAAAAGATGGG
GTTCCAGATTTATATGTGAAAGATAGATCTTTTAGTGCTCTATCCGATGGTAAAAACGGA
TACAGTAAATGTGTTTGGGAGTCTCAATATATGGCTTGGAAAAAAGTGGACGCACTGCTC
CTAGAGAAAAGTGACCACTGTGGCCAAATGGAAAAAGATGGGGTTCCAGATTTATATGTG
AAAGATAGATCTTTTAGTGCTCTATCCGATGGTAAAAACGGATACAGCTAA
>snap_masked-Contig2-processed-gene-0.9-mRNA-1 transcript offset:0 AED:1.00 eAED:1.00 QI:0|0|0|0|1|1|3|0|93
ATGTTTAAAGATAAGGCCAAAGCGTGGGCTTTGTGGTCATATTTGAATAAGGGCGTTCGC
CACATTTACACTAAGGCATATTTAGTAAGACTAAAAACTTCTTCAAAATTTCATAATAAA
ACTCCTAAACCGCGACAAAAAGCGATGACATTGACGACGAAAAACATAGCCATAAATAGC
GATCTTCGTCGATATATATCGGCACACAGAATTAGTGGCGACAGACGAAAGGCGGCAACG
AGGGCTATTGGTTTGATGGCAAATGATTCATTAGTCATATAA
>snap_masked-Contig2-processed-gene-0.10-mRNA-1 transcript offset:0 AED:1.00 eAED:1.00 QI:0|0|0|0|1|1|2|0|305
ATGCAAGCCAAGAAACGTTACATCTTGGTCTTTGTATCGTGCGCGTTTCTCGCCTATTGT
TACTTCGGTGGTTACCGGCTGAAAACGACCACGCATAGGCGCCGTAATTCCGGTCTACCA
TCGTCTTCCTCCTCCGTTGGGGATAGTGATAGTGAAATCTTAGAGCAAATGACGAGCTTT
ATGAAAGGTGATTCGAGTCGTGACTATATGCAGTGTATTAGTGTAGATGTGGCAGAAACC
GTTGCCAAAGCTCGTAATGCCCTATTAGGCTCTACCTTGGCATCACAGATCGTCGCTGGG
GATCAACAAGTGTCCAATACGAATGGACAAAGTGGGCCTACACCTGCATCATCATCGCGT
CCATGTCGCATGGAGACTTGCTTTGACTATAGCAAATGTCGAACAGGATTTCTCATCTAT
GTCTATCCGCCTGAACCCTTAAACTCTTTGGGTGCAGCACCGCCCATCTCACCGAATTAT
CAAAAAATTATAACCGCTATTCAAGAATCGCGCTACTATACACCGGACCCGCAAAAGGCC
TGTCTTTTCGTTTTGGGCATCGATACACTAGATCGCGATTCGCTTTCTGAGGATTACGTG
CGCAATGTCCCATCCCGATTGGCCCGTCTACCTCACTGGAATAATGGACGCAATCATGTC
ATCTTTAATTTGTATTCGGGCACGTGGCCCGATTATGTAGAACATTCGTTGGGCTTCGAC
ACGGGCGAAGCGATCTTGGCCAAGGCAAGCATGAGTGTCCAGCATGTCCGTCATGGCTTC
GACATAAGCATTCCATTGTTTCACAAACAATTCCCGCTACGAGCCGGTGCAACGGGTTTG
GCATCGTCGATGCATTTTCCATCGAATAAAAAATACATGTTGGCCTTTAAAGGAAAACGT
TACTATTCTCCAAAGTAA
>snap_masked-Contig962-processed-gene-0.2-mRNA-1 transcript offset:0 AED:1.00 eAED:1.00 QI:0|0|0|0|1|1|2|0|71
ATGTCGAAAAATATAGTAGCGGATCTTTGTCGAGACGCCACATTAAGCTTTCCTGAAAAG
TTCAACCATATCGGAGAACTTTTCTCCAACTTTAAAAAAGTCAGTCAAAGAAGAGGTCCT
CCACCCATCCAAATATACAAAATTAACTTTATAACTTCCCTCTCTGGACGAACGCTATCG
AATTCGGAAAAATCGGATTATTTACTAACCGATTAG
>snap_masked-Contig962-abinit-gene-0.2-mRNA-1 transcript offset:0 AED:1.00 eAED:1.00 QI:0|0|0|0|1|1|2|0|63
ATGTTGGCAATAAACCCAGTGTTCTCTATAAGCATAACCACTAACAAACTAACGGATATT
ATGCCATCATTTGCCAACATAGCAACAAGGAAATCTTTTGGAGCTCTGTTGTTCTATTTT
GAGGACAAGGTGATTCCAATTATTAGACATACAAAAACTAAAATTATTAAACGTTGTGAA
ACAAAAAATTAA
>snap_masked-Contig962-processed-gene-0.3-mRNA-1 transcript offset:0 AED:1.00 eAED:1.00 QI:0|0|0|0|1|1|2|0|59
ATGAAATTACCCATTAAAAGAAATTCAATGAAGCATATTATAGTAAAACAGCACGAAAAT
CTGCTGATAAAATTGTTTAGTAAAATATGTGAGACAGAGTTATCTGTATTCTACCGAAAT
CCTCACATTATGATGTATTTTCAACAGAAAATGTACAGTTCACAGCGTTATCGACAGTAA
>snap_masked-Contig109-processed-gene-0.17-mRNA-1 transcript offset:0 AED:1.00 eAED:1.00 QI:0|0|0|0|1|1|2|0|883
ATGGAATGGGTGCACTTCCGGAATTGCTCCGGCCTAACATCGCTGCGGGAGTATAGTCAA
ACTGACTTCGTGGCAGGATGCTGTGCCAATGACAGCAGCAGTGGGTCATCTGATTATGTG
ACCCCACCGACTTCTCCCGCACAACAATATTCTCCGCCGCAGCATCTTACACCGAATATT
GTTGTACCAGTTCCGGAGAGTGCATCATTTTTGCAATTTAATTGCAACGGGCTCCGTGGT
AAGATTAGTGAGATCGTAGACTTTATGAATCGGAAAAGGATAAGGGTCGCGGCGATCCAG
GAAACAAAGCTGAATCCCACCTGCAGCCTACGACATTGTGATGGGTACAATGTCCTACGG
AAGGATCGCACAAGAAATGGAGGTGGTGGCCTGGCTTTCATATTACACCGTTCCGTGCAG
TATAGACCTATCACGCTTGTGCTAGACACTAATGACCCGTACATGGAATGTATGGGGGTA
GCAGTTAAGTGTGGGGCTGCCGAGATAGAGCTATACAATGTGTACATACCGCCGGTTGGT
AGCTGTGCTCCTGGTTATAGCCCAAACATTGAGTGGTTGTTGAGCGGGCATAACCGATTG
GTTCTAGGAGATTTTAATGCCCACCATGAACTCTGGCATTCTCTCCTGGGTAATGACCAG
AGGGGCATAGCTTTGGCAGAGCAGATAGACGACTCCACATTTTGCACGGTGAACGAAGAG
GCCCCCACGAGAATTATGGGTGACTGCAGCAGTTCGCCAGACTTATCGTTAGCATCGCCT
GGTCTGATAAATGACGTCTCCTGGCAACCCGTCATTTCATTGGGTTCGGACCACCTCCCC
ATAATTCTCACCATCAACCGACCCTCCGATTTCATAACCTCTGAACGCCGGACGTTTATT
AATCAAAAGAAAGCCAACTGGGAAGGCTTCAGAGAATACACCGATCGCCGCTTCAGTGAG
CTCCCGTCCCCCTCACATGTTCATGTTGCCCAGAGGGAGTTCCGGGACATCATCAACGCA
GCAGCCGCTCGCTTCATACCCGCTGGTCGAATTGCCCAGGTGAGGCCCAACTTCCCAGCC
GAAGCGGCGGGACTCGCAGACGAGCGTGATGAACGCCGTCGTGCTAACCCTGCTGATCCT
AGAATCAGAGAACTAAATCTAGAGATTAGTAAGATAGTCGACGAGCACAAGCGGAACACT
TGGTTAGAGCACCTGAAGCAATGTAACTTAGGAACAGGAACTGGTAAATTGTGGTCAACA
GTTAGAGCCCTCTCGAACCCCTCCACAAGGGATGATGGGATTTCAGTCACATTTGGCGAC
GAGACTGTGACTGATCCGAAGAGGTGCGCCAAATACTTCAACCGACAGTTTGTCGAGCAT
CCCGAGAGTGATAGAGCGAAAAGGAGAGCCACCCGTCGTGTACGTGGTCTCCGAGCCGAT
GACACACCACAATTTACTGCAGTCGAAGTTACCAATGGAGTTCCCCAAGGTGGGGTGATA
TCTCCGGCACTGTTTAACCTCTACATGTCCTCGATTCCACCCCCTCCTGACGGCGTCGAG
ATTGTATCATATGCGGATGATTGTACAATCTTGGCATCTGGGCCCAATGTTGATGACATT
TGCGATCGGTTGAACGTCTACATAGCTAATCTTACCAGTTATTTCACTGCGAGAAACTTG
AGGATATCCCCCACCAAATCCTCAGCCACACTATTTACTACATGGACGGCAGAAGTGCGC
AGGCAGTTGAATATCAGAGTCGATGGAGTAATAATTCCGACCACAAATTACCCCAAGATT
CTTGGGGTCACATTCGACAGCCTTTTTAGGTCATCTGCCCATGCCACTGCAATTTGTAAT
AAGCTCCGTGGTAGAAACAAGGTCCTCAAGTCACTAGCCGGCAGTACTTGGGGTGCGGAC
AAAGAAACCTTGCTAACTACTTATAAGGCAATTGGCCGGTCAGTGGTAAACTATGCAGCG
CCAGTGTGGACACCGCAGACCAGTGATACGCAGTGGAATAACATACAAACCTGCCAGAAC
GCTGCTCTTAGAACTGCGACTGGGTGTCTCCGCAGCACACCCCTGGATCACCTTTATGTG
GAGACAAAGATCATCCCTGTGCGAAGACACAACTACATGTTGTCAAAGCAGTATCTCCTG
GGTTGTTATCGCAGTAATCATCCAAACCACCATCTTATGGATACACAACCACCACCCAGG
AACGTAAGGGTTGATATACATAATCTAGAGCGCGAGATCCAGCGCTATAAAAGAGAGCCT
CTAGATCAAGCAGCGTACCAGGCAGGTTTGAACAGGATTCATGAGGATACTGTAGCTGAA
GCGGTGAGAAGCTACAAGGTTAATCCTGTTCTTGGAGTCCGACCACCGCCCATAGCACCG
GAGGAAAGAGACCTCCCACGGCAGACTAGGGTAGTTTTGGCCCAATTAAGATCAGGCAAG
TGCAGCCGCCTCAATTCCTACTTATCGGTGATTGATAACAGCGTAGCTGACGTTTGTCCA
ATTTGCAACCAAGGGCCACACGACACGCGTCATCTTTTCTCTTGCCCAGCCAAACCAACC
CGACTTACCACCAGATCACTCTGGACACACTCCATCTTAGTCGCAGAGTTCCTTGATCTG
CCAACAAGCTGA
>snap_masked-Contig109-processed-gene-0.20-mRNA-1 transcript offset:0 AED:1.00 eAED:1.00 QI:0|0|0|0|1|1|4|0|193
ATGGATCGTCATAAAGCAGACCATTGTAAATGTCACAAGCAAGTTCAGCCTGCTCAACAA
ACAATATCGGACATGGAATTTGACAGGGGGATTTGGAATGCAGTTATTTACAACGAAGTC
GATCGAGTTCGTAGTTTTATTGCCAAAGGCAAAACCATGGATCTTGATAATTGTGATTAT
ACAGCTTTACATTATGCGGCTCGTAATGGTAATGAGGAAATTTGTAAATTGCTTATAAAT
GATGGCAAAGCCGATGTGAATGCAGTTACAAAAGGTGGTGCTACACCTTTACATCGGGCT
GCTATGATGGTTTTGCTGCAAGTAGAGGATGCTGATGAGGAATGTGGTCATTTAAATATA
GTTAAACTTTTACTGGATGCCCATGCAAATGTTGACAAAAAAGATGAGGATGGACAAACG
GCATTACATCGATCTGCCATAGGGGGACATTTGGAAGTTAGTAAAATTCTTTTAGAAAAA
AATCCAAAACTCAAAGAAATTGCGGATGAAAAAGACAAAATACCATTTGAATATTTAGCA
AAGAATACTAATGATGATTTTAAAATTTTGCTTAAACCATAA
>snap_masked-Contig109-processed-gene-0.22-mRNA-1 transcript offset:0 AED:1.00 eAED:1.00 QI:0|0|0|0|1|1|2|0|130
ATGACACCCTTTGCCGTCAATCCACATTCGGACAGTTTAAAACTTTTCCACATTTTCCAA
ATATTTAATGTGTTGAATGGTTTTAAATTTCCCCATTACAAATCATCGAATAGAACTTCC
AGATGGTCAGTAGAGCGTCAAAACTTCGAAGAGGAACTTAAGCAATTATCTACACAACCT
TTAGATTTAAAGGCCCTAACACGTATACACTTACGCAAGCATTTAATACAGGCATTTTGC
AATTCCCCAGGGGAATTCCAAAGGAAATATAGATCATCGGAACAGAAATCCACATTACAA
TTGTTAGTAGAACAATTAGAAATTCCAAAAAGCTTACAAAGATATCTAATAGACTTTGAT
GATTGTTTATCTGTGATGGCATTATATAACTAA
>snap_masked-Contig109-processed-gene-0.18-mRNA-1 transcript offset:0 AED:1.00 eAED:1.00 QI:0|0|0|0|1|1|3|0|127
ATGCCCTACATAATAATACGTGGTAATTTAGCCTCTTATAGTCATAGATATCCATGGCGT
GTTCTAGTTTCAGGACTAAAAGCCTCAGATATTGAACAATTGAACAAATTCTCTTGTGGT
GGCTATAGCGATGAGACCACAATTGTGTATTTAGTACATCCTTGCCATATATTATCTGAA
TTGGAGATTTTAGGTTTTCGTGTTGTGGCCTCCTCTTCGACCGCAGTTAAACAAGACTAC
AACGAGTATATGTGGACAATGCGCAAAGAGTTTTCCGAGCCAGAACCTTTAGAAACTGAA
TCTGTTGTAAGAGAAAATCTATCAAATATTGGTAGAGAGGCAGCCAGCTTAGGCAATTAT
CAGAAAGTACATTCTCCAGAGTAA
>snap_masked-Contig109-processed-gene-0.19-mRNA-1 transcript offset:0 AED:1.00 eAED:1.00 QI:0|0|0|0|1|1|2|0|124
ATGGAATCTGAACAAACTAATATACCCACGAATCCATTGCCAGAAATTTCTTCATCCGTA
TCTGTTACCAATCCTGTTGTCACACCTGTACCCACACCAGTTGCTTCTACCGCCAGTGTT
GTTACTATACCCGTTCCTGTAGTACATAACGAAGGTTCTCTACACGATCGATCTTGTCAA
ATTTTTGGTCTGAACGATACCGAATTGCAGGCGTTGTCCAAACGCTATGAAAATAGTATT
AAACCTGTGGTAAATGGTGTTATGATAGCAACCTCACCAATGCATATGATGAATACATTG
GCTCAATTGGGTTATAAAGTTATATGCAGCTCTGGTGAAGCAGAAATTTGCTGGACCATG
CAACGTGAAATTTAA
>snap_masked-Contig109-processed-gene-0.24-mRNA-1 transcript offset:0 AED:1.00 eAED:1.00 QI:0|0|0|0|1|1|2|0|120
ATGACCTCACTCAGAGACCAATTGAAAACTCTCAATGAGCAATTGAAAACTCTCGAAAAG
CAATTAATATCGGAAAAATTGAATGATGAACACAATCAGCGGATCATAGCCTATGAGGCA
CAATTGGTGAATGATCGAAAATTGGCCAATAGTGCCGTTATTAGCAAATCGTCACCTATT
AGAGCTGTGGATTCTGTGACAGAGGTCGATGGACAGCATAATAGTCCTGCTTGTAATGCT
GCCACTGACCAGAGAGAACCTCTTAGAAAATTAAATACAGTGGATACTACGCTGCGACTA
ATATTATTGGTCTTAGTATCACCAATATTACTCTCAAAGTTTACAGATGCCATACTGCCC
TAA
>snap_masked-Contig109-processed-gene-0.23-mRNA-1 transcript offset:0 AED:1.00 eAED:1.00 QI:0|0|0|0|1|1|2|0|116
ATGGTTAAACCCCTAAAATGTTGGTCAATATTAACGTGTTTTCGAGATATAGACCCAGAA
ACTAAGCCAGGTTTACGATCATTCACCCTGGCAAGGAATTCTCAGATAGGTGATGATGGT
ATTAAACCCATAGTGGAGGTATTAAAGGAGGATGCATGGATTGAAGATAATACAAAGAAT
AATTCACTAATAATTGATATGGAAAATTGTGGCCTAACTGATCGTGGAGCCAATTTAATA
TTCGATTGTTTATACATCAATAACTACATAATCGAGTTCAATGTTCGTGGCTCTTCGGGA
ATTAGCAAAATTCTTCAACGCAATGTACGTGGAAAATTGGCTAAAAAATAA
>snap_masked-Contig109-processed-gene-0.21-mRNA-1 transcript offset:0 AED:1.00 eAED:1.00 QI:0|0|0|0|1|1|4|0|101
ATGTTAACAGAATTCAATAAAAATTTAATTGTTTGTCCTTTTATGCATATGCGCACATCG
ATATTAAAAAGAACGGGTATAGTAACAACACTGGCGGTAGAAGCAACTGGTGTGGGTACA
GGTGTGACAACAGGATTGGTAACAGATACGGATGAAGAAATTTCTGGCAATGGATTCGTG
GGTATATTAATAATATATGGCAAGGATGTACTAAATACACAATTGTGGTCTCATCGCTAT
AGCCCTGTCTCTTATACACATCTAGATGTGTTCAATTGTTCAATATCTGAGGCTGCAATT
GATTAA
>snap_masked-Contig109-processed-gene-0.13-mRNA-1 transcript offset:0 AED:1.00 eAED:1.00 QI:0|0|0|0|1|1|4|0|73
ATGAAATGGTACTTGGTAGAAACTGGAATTGAAGCCTTGACCATTTATAGAATAAATTCA
GATAATTCACTAAACCCAAACCTTTGTTTACAAGAAGAGCAAGAATATCAAGATGGCTCT
CAACGATTATGGTACATACGTTATCTACAAGCCCTTTCGCACTTGCTCTCTGAAGCAGGG
CAAGAGCTCTCCCAACTTGCTGCAGTGTTGCCATTTATTTAA
>snap_masked-Contig109-processed-gene-0.16-mRNA-1 transcript offset:0 AED:1.00 eAED:1.00 QI:0|0|0|0|1|1|2|0|71
ATGTCCAGATTTTTCTTAATGCTATGCTGTACAGCTTTTGTCCTTGTGGTGAGCACTATG
CCAGCATATGCTGGTGTAGCTCCTCACAAACATGAAAAGCATACTATTTACATTGTCGGA
TGGATATTCCACGTCAAGTTTCAATGGCCGCGTGTTTGCTTGGGGGCTTTATCTACTTTA
GGTTATTCTATGCCGCCACAAGATGAACTTTTGTGA
>snap_masked-Contig109-processed-gene-0.25-mRNA-1 transcript offset:0 AED:1.00 eAED:1.00 QI:0|0|0|0|1|1|2|0|68
ATGGCAACAAATCGTGGTAACCGAGCTCGTCAAACTGAGGAAGTGGATAGCACCATTAAT
TATGTGCAATGCGACGGTTTGTGTTGCTCTTTCTCAACAAAATATACAGATAAAACTAGG
GCTATGGCTAATAAACGTCAAAAAAATTTAACACGTTCACAATTGACAATTGTGCACTTT
TTAGAAAAGAGTTGCCACCGTAAATAA
>snap_masked-Contig109-processed-gene-0.36-mRNA-1 transcript offset:0 AED:1.00 eAED:1.00 QI:0|0|0|0|1|1|5|0|122
ATGCCTGTATTAAATGCTTGCGAAAAAGGAATCATTTTAAAATTAACAAGTAAATACGAT
CGAAAGTTCGACGAGGCCGAATCTTATGTAGCCTCCACCATGAATTACGCTCAAAGTTCT
ACTAAAGGCGGTCATACACAATCGAATTACTTGGGTTGTGTTTTGCTGCAAGTAGAGGAT
GCTGATGAGGAATATGTGGTAAAACTATACATTAAAAGAAAACTGAACGTGCTGCTTCGT
GAGCGTCAGGCACTTTCTTCAAACCAAAATCTACACGACATAAGTTTCCAACGTTCGAAT
ATCGGTGAAAAAGGATGTGACGCCATATGTAATACCATTAAATATTTGGAAAATGTGGAA
AAGTTTTAA
>snap_masked-Contig109-processed-gene-0.34-mRNA-1 transcript offset:0 AED:1.00 eAED:1.00 QI:0|0|0|0|1|1|3|0|118
ATGACCTCACTCAGAGACCAATTGAAAACTCTCAATGAGCAATTGAAAACTCTCGAAAAG
CAATTAATATCGGAAAAATTGAATGATGAACACAATCAGCGGATCATAGCCTATGAGGCA
CAATTGGTGAATGATCGAAAATTGGCCAATAGTGCCGTTATTAGCAAATCGTCACCTATT
AGAGCTGTGGATTCTGTGACAGAGGTCGATGGACAGCATAATAGTCCTGCTTGTAATGCT
GCCACTGACCAGAGAGAACCTCTTAGTATGGCATCTGTAAACTTTGAGAGTAATATTGGT
GATACTAAGACCAATAATATTAGTCGCAGCGTAGTATCCACTCAAAGAAATAAATAG
>snap_masked-Contig109-processed-gene-0.35-mRNA-1 transcript offset:0 AED:1.00 eAED:1.00 QI:0|0|0|0|1|1|2|0|116
ATGGTTAAACCCCTAAAATGTTGGTCAATATTAACGTGTTTTCGAGATATAGACCCAGAA
ACTAAGCCAGGTTTACGATCATTCACCCTGGCAAGGAATTCTCAGATAGGTGATGATGGT
ATTAAACCCATAGTGGAGGTATTAAAGGAGGATGCATGGATTGAAGATAATACAAAGAAT
AATTCACTAATAATTGATATGGAAAATTGTGGCCTAACTGATCGTGGAGCCAATTTAATA
TTCGATTGTTTATACATCAATAACTACATAATCGAGTTCAATGTTCGTGGCTCTTCGGGA
ATTAGCAAAATTCTTCAACGCAATGTACGTGGAAAATTGGCTAAAAAATAA
>snap_masked-Contig109-abinit-gene-0.32-mRNA-1 transcript offset:0 AED:1.00 eAED:1.00 QI:0|0|0|0|1|1|2|0|65
ATGGAATATTTGTGTATGCCTGTGGTAGCTCACTTTTTGTTGAAATATGTGTATAATGAT
ATGATGATATGGAAAAGCTTGAAATTTGCTCATGTTGTTTCTTTTGGTTTGATTGCTCGC
TATGAAGAAGTATCTGATTGCGATAAAACAACAACAAAACGACCAGCAACAACTATAGCT
AAAACGGAGTGGCAGTAA
>snap_masked-Contig990-processed-gene-0.3-mRNA-1 transcript offset:0 AED:1.00 eAED:1.00 QI:0|0|0|0|1|1|2|0|365
ATGTCTAAATTCTCAGTTTATGAAGATTTCCTTATCGAACCACCCGAATTATGTCGCCAC
AATAAAATAGTCCAAAATATTAAGAAAATCTATCATCATTCACAACCGATACGTCTTACA
ACAGTAAGCCATTTAATAAAATTAGGACCCTGTCATACTACATGTGGAATGTGTGGAAAA
TCAAATGGTGATGGCGAGAAGTGTCAATGTCCTTGTGGAGAAATGAGAAAAAGATATCAT
AGTAGAGGAGAAGAACCAGGTGATGGAGGTAATAGAGAAATTCTACAGAGAAAGGATAAT
TGCATATTTTCCTATATTGTGACGACATCAAGGGGAAGTCATTGCAGTTTGGATGAATTT
AAGGAGACAAGAAGATGCAATTTAATGGATAAAAGAGGATCAAGTTTATTGGGAATATTT
CGACAAAGCTTTAGGAAATCGAATCGAAACTGTTTAGGAGGTATGACACGGGCAAACGAT
TCCATGATTTGGTTGATGAAACCTATAAAAGATGGTATCCGATATTCTCACACGGAAATA
AAGGAAATATCTACAAAACTTCAAAAAACAACGGGAAATAAATCATTGGAGATTATGAAA
AGGAAAGTCTGTGAAGGTCGCTTGGATGAAGCGGATAAATTTGGACCTAAAAATAGATTA
AAGAAATTGAAATCTAAAAAACTATCTCAGCAATCTATTGAATCTTTGGGGATGCAATCA
AACCCAGAGGAATCCCCAAATATTTTAGATTCTTGGCGACCTCATAGACCCAGAATGTTG
AAACCATCTCATAAGATTCGCTTACAATCCCTGAGCCATTGTTATCCACTAGGTATATCA
TCTACGGATATGGATGAATATACCCAGCAGTTAACTAGGCGCAGGAATATACCTCAAGCA
AAATTTAAATATGAAAATTTAATATCCCTCAGGAAATATGGAACTGTTGTGGAATTTTTC
AATAGTCGTATACAGCTTGAAGATATTCAATATAAAAAGTCCTCTTGTTGCCAAGGAAAA
TCTCAAACACAATTACAAATTTCCCCAAACCCTCTAATGGTCGCCCAAGAGCCAAAAGAT
ATGCAAATGCTTCCGTAA
>snap_masked-Contig990-abinit-gene-0.4-mRNA-1 transcript offset:0 AED:1.00 eAED:1.00 QI:0|0|0|0|1|1|2|0|76
ATGGAAAATATATATGTAACAAGTATATACGGCCACCGTATACTTAGACCACGTACCAAA
TTTCAACCGGATCGGATGAATTTTGCTGCTCCGGAAGGCTCCGCAAGCCAAATTTGGGGA
TCGGTTTATATGGGGGCTATACGTAAACGTGGGCCGATATGGCCCATTTTCAATACCATC
CGACCTACATCAATAACAACTACTTGTGCCAAGTTTCAAGTCGATAGCTAG
>snap_masked-Contig850-processed-gene-0.4-mRNA-1 transcript offset:0 AED:1.00 eAED:1.00 QI:0|0|0|0|1|0.66|3|0|87
CTTAATTTCAATATTTGTAATATTATATATTATGATGCTATTAGCGACCATTTTTTGGGT
CTTATTATAACGGTCAAAATCTTTGAATTCAAAGGGCAAAGACCTTTAGACTGCATGGTG
GTTGGATGGACGACCGTTTTAGGATTACCACATGCCTCATCAGCATTCTCTACTTGTAGC
GAAACTATTAACCAATTATCAGGCAAAGATTTAATTGGCATTTTGTGTTCACTTCACGTT
GGCAAAAAATCCACAAAGCCATAA
>snap_masked-Contig850-processed-gene-0.5-mRNA-1 transcript offset:0 AED:1.00 eAED:1.00 QI:0|0|0|0|1|1|3|0|65
ATGAGCAAATTGGATAAAAACTACGGGTTTTATAGGCCCAAGACTCCAAATCGGGAGATT
ATGTGTGGCTCGAGTGGCAACCGTGCTCAACAGCCGCCCCTGAGCATTATAGCCAAAGAC
ACCATGTGTTTATCTCGTCTCCTTCGGGTGGCGCAGGGTATAAATATGTTTCTCTATATT
AAGGAAAATTCTTATTAG
>snap_masked-Contig818-processed-gene-0.2-mRNA-1 transcript offset:0 AED:1.00 eAED:1.00 QI:0|-1|0|0|-1|1|1|0|117
ATGCCAGCGAATCCTGGGTGTTGGACCGGTCGACACGGCCAGACGTTTAATGAGACCCAG
CGGTCCTCGAACTTGGTGGTCAGCAGATGGTTTGAGAGATTTGTGGGAGCGTGTGTGCTC
GCAGGTTATATGGTGGTTCCCTTGCGGTCGGGACGAGGTTTACCCTTGACGTCAGGGCTA
GAGGTATTACAAGGGCTTCGTGTACAGAGAGTCGGTGAGTCGGGACGAGGTTTACCCTCG
AAGTCAAGGCTAGAGATAGGCCAAGGGCTTCGTGTCCAAAGAGACTGCTCTCCTCCAGGG
CTAGGGCGAGGTTGGGAACGGGATACACTGCTCGTTCTTACACGAGCAGTTTAA
>snap_masked-Contig818-processed-gene-0.3-mRNA-1 transcript offset:0 AED:1.00 eAED:1.00 QI:0|0|0|0|1|1|2|0|111
ATGTTAGGACTCTGTGAAACCTGGGCGGAGTTAGTGGATGCTAGTACTTTCCGTAGTCTG
GAAGCCTCGGAGTATTCTATACTGCTACATTCTCGCTTATATCGTGGTGCAATGGTTAGC
ATGCCCGCCTTGCATACACAGGTCGTGGGTTCGATTCCTGCTTCGACCGAACCCAAAAAG
TGCGGTAATTATCCCACCTCAGTAATGCTGGTGACATTTCTAGGGGTTCAAACTTCTCTA
AGTGGTTTCACTGCAATGTGGAACGCCGTTCGGACCTGCTATAAAAAGGAGTCCCTTGCC
ATTGAGCTTAACATGGAATCGGGCAGCACTCAGTAA
>snap_masked-Contig561-processed-gene-0.4-mRNA-1 transcript offset:0 AED:1.00 eAED:1.00 QI:0|0|0|0|1|1|3|0|427
ATGGCACAAATATGCCGATTATGTGTGAATACTTGCAATGATTCGAAAAGACTTTACGAC
GATAATGGCCGCGTTACAGAGCTGCATGATATCATATACAACTACTTTCATCCTAGGATT
TTGAATTTGAGACAATGGAAAAATCTCAACAGCATATGTCTGCTATGTTGGAGTCGCATT
TGTGATTTTCATAGTTTTGAAACATCAGTGTCACTGGCCCAATTAAAACTTCTTGATCTG
GATAATTGTGATGGCGCAGGTTCATTGGCTTCGAGAATTGGAGAAGGGGTAACATCGCAT
GTTTCACGCAATTTGGAAATGCCAGCAAGTCACATGCGTTTTAGAAACGTTCCCACCGGA
TTGGGAATGCTACCCATTCACACAATTAAAGAGGAGCCATCCTTTGAAGATATCGACAAT
GAGCAAACTGAGATAATGCCATTGTTCCCACAGCCAGAACCTCTGATTTCCTTTAATGAA
TCAATGCCATCTTTCATAGGTAATGTTGCACTAAATTCAAGTGGCATTCAATCATTCTCA
AACTCTAGAGATTCTATAAGATCGGTGAATGTTCCCATACATGAAGCCCAGTATGAATTT
GCTAATATCCGAAATAATTTACATGAGGTCCAAGAGCCAGCAAATAGACCAATAATGGTT
TCGGACACCTCGGATGAGGAGAATTCACAAGATATTAAAATTACTGCGGTCATGTCACTA
GCCCAACAAACCATTAACAAGGATAAGCATATACCGAAGAAAGAATTGTCATTGTTGGAG
GAGCAAGAGAACTCCGAGTCATATCGTGATAGTAGAGCTGGTAGTGAGCATAATTCTCAA
ACAGATTTGCATATGGTTAACGTTTCGGAGAATACCTTTGGCCATAGCAGTGACAGGGAT
GGGAGAAAATCTTGTGACTCGGCTGCAACATCTGTTGCCGCTAGCACAGATGATCGTTTG
GCAGTTCAAACAATGCTCTCTTCAGAATCTCACCATCGTTCGCGAAAAACTCAAGAAATT
TCAAACTTCATTATTGCCCAATGGAAACCTATGCTGTCGTGTGATTTTTGCCCAAATACA
TTCACCACGTTTTCCCTCTTCGAAGAGCATTTTCGGTTGTGTCATCCAAAAACTCTTTGC
CATATTTTGTGCTGTGATCGTAAATTTGTGGGGGCCATATCAATAGTGGCTCATGCTCGC
AAACATCTTAGTCCAAAGGCTGTAAATTGTGAGCTTTGTGTCTTCTCTCAAAGGTCATAT
GTTGGCGCAGCATTTACATTTTAA
>snap_masked-Contig766-processed-gene-0.7-mRNA-1 transcript offset:0 AED:1.00 eAED:1.00 QI:0|0|0|0|1|1|2|0|152
ATGACAGTTAACGGCGTCGTTAGAAAACCAAAGGGTCGACATCGTTGTCTGCAACTCGCC
ATGCGTCATTCCACTTTTGGACGAGAAACACATAAAACCACATTGTCGGTGAATAATTTT
ACTCAAAGACGCCATTTTCTTTTTTCGTCGACCAACAGAAAAACTATCGCAGCTTTTCCA
ACATATCCCCAACAACATTTAGGATTTAGTAACCGCTTAGGACAAAACCTAGAGCAGCAT
CACCTTTCCAAAACTCGCCAACGAGAATTTCATCGCTCTAGTGTTATACAAACAGAGGAA
TCAAATTTCAAGGAAGCGGACCATACTACTAATTCCAGGGAAAAGCAGCTGACCTCATCA
TTGAACTTCGCAACATCCAAAAGGAAGGATTCAAATTCTAGACAACAAACTTTATTCGAA
GACTCGGACGAAGAAGAATTCAAAATTGATAAAATGTAA
>snap_masked-Contig766-processed-gene-0.5-mRNA-1 transcript offset:0 AED:1.00 eAED:1.00 QI:0|0|0|0|1|1|3|0|135
ATGGATGCTGGAGCCTTTGAACACACTACTAGAGAAACGCACGCAACCAACTACTACATG
GTATGGATGTTGTGTGTTGAAACAGAGTCAAACGTTGATGGCATTAAGTATGTTATAAAC
TTTGACTATCCACAATCCTCGGAAGATTATATTCATCGCATTGGTCGTACTGGACGCTCA
AATACCACTGGTACTTCATATGCTTTCTTCACACGTAACAACTCAAAGCAATCTAAGGCC
TTAGTCGATGTGCTAAGAGAAGCTAATCAGAGGCCTCTGCTGTTAAATTTGGGAGCACAA
ATTGGTGTTGAGGAAGACCAACAACAAAAAGAAATACATACTTTTAAAATACAAACATAC
AATAATCTTTATAAAGTAACAGTAATGAAAATTGAAAAGCATACTTAA
>snap_masked-Contig766-processed-gene-0.4-mRNA-1 transcript offset:0 AED:1.00 eAED:1.00 QI:0|0|0|0|1|1|2|0|90
ATGGATGCTGGAGCCTTTGAACACACTACTAGAGAAACGCACGCAACCAACTACTACATG
GTATGGATGTTGTGTGTTGAAACAGAGTCAAACGTTGATGGCATTAAGTATGTTATAAAC
TTTGACTATCCACAATCCTCGGAAGATTATATTCATCGCATTGGTCGTACTGGACGCTCA
AATACCACTGGTACTTCATATGCTTTCTTCACACGTAACAACTCAAAGCAATCTAAGGCC
TTAGTCGATGTGCTAAGAGAAGCTAATCAG
>snap_masked-Contig276-processed-gene-0.2-mRNA-1 transcript offset:42 AED:1.00 eAED:1.00 QI:42|-1|0|0|-1|1|1|84|21
CGTTGGATTCTCCCCTCTTAGTATTGATGGTGATGTTCCGCAATGTTTCAAAGCATCTCT
AAGTGGTTTCAAAATAAATGTCGAATATTTTCGGAAAAATGTCCTTGAAGGTCTGGGAAG
ACAAACCGCAACAGTACTAATTTCTACCGCACGATGGCCACAAAAATCTCCGGATCTCAA
TCCGTTCGACTG
>snap_masked-Contig365-processed-gene-0.2-mRNA-1 transcript offset:0 AED:1.00 eAED:1.00 QI:0|-1|0|0|-1|1|1|0|228
TTTTGTATTCGCAATCATTTGGACTTTACCGATACCACTGTGGGTCGCGATTTCTATGTC
TCTAAAAAGAAATTTGAAGATTATCGCATATTTCAAGCTATCCTAAAAGAGGATGTATCT
CCCTTGCATCCTGTATTGGTGGTTAATTTTGATCGAGCCATTGCCCCGGAAGAGAGTGTC
ATAAGGATTGCGGTTTCCGAAGATCATGGTCATACGACAGATTGCGAAGAATGGTGCTAT
TGTCGCACACCCGGTGATCCTACTTTACCGCTTTACTTGCGGGAAGTTAATGCCAAACTC
CAGGAATGTGAGATGAGTTCATTGTCGAAGCAAAAACATCAATCAGTGGATTTCGCCAAT
ATAGCCAATCGTGTTAAGGTTATAGCTGAAGTTGTTGCTCGAGTCTTGGGAAAAGAATTG
AAGTTGATAGATCTAAATTCCCCGGAAGAATGTTCACAACACATTGTCGAATGCCATCTC
AAACAATTGGCCAAAGGATTGCATTGTACTTTTATCCCTTTGGGTCTCATCACCAGTGGT
TGTCATTTTGAGAGATCTATTCTCTTCAAGGCTTTAATTAACAAATGTAACAACTTCAAT
AATGCCATAATATCCCCTAAAGCAATCGCATATATTGCAAGGCTTGGCGACTTTGTAAAG
GATACAATGCACCTACATCGTACATAA
>snap_masked-Contig365-processed-gene-0.3-mRNA-1 transcript offset:0 AED:1.00 eAED:1.00 QI:0|0|0|0|1|1|3|0|116
ATGGGATCCAATATTCGAATGAAACTTGATGGCAGAATGAAAAGTGATTTGGGTCAAACT
AATGAAGACATACCAATACACAAACACACAAAAGTATTTGTTAATAACCATCCAACCATC
TATCCATCCATGGATCCATCCATTCACTATTCATTCAGTCAGCTAGCCATCAAATCTATT
GCCCTCAAACAATCAATTGTTGCTGCAGCTATTATTGTAGGGGAGCTTCGGAAAATAGAG
GTTAAGGAAAATTTTGCGTTTTGCGAATTCGTAAACCAGAACATGGGGGATAATCTTGAG
TGTAGCATTGTTAGCATGAAGGAAAACAGTTGCAATAACGTAAACGAATGA
>snap_masked-Contig253-processed-gene-0.1-mRNA-1 transcript offset:0 AED:1.00 eAED:1.00 QI:0|0|0|0|1|0.75|4|0|339
AATGATAGTATAAAACACCAACGTCAATTAAGATTTTTAATTGAAAACAAATTGGATGGA
AACTGTGGTTTGCAAAAGCCCAAGAATTGTCAAAATGCCGTCCAAGCAAGAGAGCAGCGT
ATCAAAATTTTGCTCGCGCATCGCGAAAATCCGAGCTACTCGCACGCAAAGCTGGCAAAA
TCGCTAAAAGTTGCCAAATCAACCGTTACAAATGTAATTAAAGTGTTTGGGGAACGTTTG
TCGACAGCCAGGAAGTCTGGATCGGGGGGAAATCGAAAACCGGAAGCCGCTGAGACGACA
AAGAGAGTTGCCGGTAGTTTCAAGCGAAACCCTAACCTCTCTCTCCGAGATGCCGCAAAT
AAGCTGGGTGTATCGTCTACAACCGTGCATCGAGCCAAAAAACGAGCCGGACTATCGACT
TACAAGAAGGTAGTGACTCCAAATCGCGATGATAAACAAAATACGACGGCCAAAGCGCGA
TCCCGGAGGCTGTACACGACGATGCTGACGAAGTTTGACTGCGTGGTAATGGACGACGAA
ACCTACGTCAAAGCCGACTACAAGCAGCTTCCGGGACAGGAGTTTTATACGGCAAAAGGA
AGGGGAAAGTTCGCAAAGAAATATCTGGTTTGGCAAGCCATCTGTACCTGTGGCTTGAAA
AGCAGCATTTTCATAGCTTCCGGGACTGTCAACCAAGAAATTTACGTGAAAGAGTGTTTG
AATAAACGTCTGCTGCCTTTCCTGAAGAAACACGGTTGTTCCGTACTGTTTTGGCCGGAT
TTGGCATCTTGCCATTACGGTAAAAAGGCCATGGAGTGGTACGCCGCCAACAACGTGCAG
GTGGTTCCCAAGGACAAGAACCCTCCCAACACGCCAGAGCTCCGCCCAATTGAGAAATAC
TGGGCTATTGTCAAGCGGAACCTAAAGAAGACCAAAAAACTGCTAAGGACGAGCAGCAGT
TCAAGGCAAACTGGCTTTCTGCGGCGAAGAAAGTGGACAAGGTGGCTGTACAAAATCTGA
>snap_masked-Contig268-abinit-gene-0.6-mRNA-1 transcript offset:0 AED:1.00 eAED:1.00 QI:0|0|0|0|1|1|3|0|92
ATGAATAATTCATTGCAGTATCAATACAAGTGGAAGAGTCCTTATCATACTGATTCCATT
GTACTGAAATTGGTTAAAATACTCATAGATGTTATAGAAGAGTTATTGGTGCACCTCTTC
GTTAAGTCTACAAAAACCCCAAAACTTCTACCACAGAAAAAAATACAATGGAATCAGTAT
GATAAGGACTCTTCCACTTGTATTGATACTGCACTGAATTATTCATGTGGACTTTTAACT
AAATTCAGAATGAGATTTTTGAGGCTACCAACATTTTAG
>snap_masked-Contig268-processed-gene-0.6-mRNA-1 transcript offset:0 AED:1.00 eAED:1.00 QI:0|0|0|0|1|1|2|0|86
ATGACTTCACAGAGCGATGCTGTAAGAGCACCACTGGACATGAACATGTCGAAAACATTG
CCTGACATAGAAGTATTGCTGCAAATTTTGTCAAAATTTTATTTCGTTGAGGGAGTAAAG
AAGCCTGGCTGTCTGATCTCATTGCGCTCTGCTGTAATTTCAAAAACGGATTACCAATTG
TATCTGTTGTTCGAGTGCCATCTAAAAGGAGCAGATCCCCCGTACTGTATGAAAAGCTCA
CATGTGACGACGCATGCGTGA
>snap_masked-Contig268-processed-gene-0.8-mRNA-1 transcript offset:0 AED:1.00 eAED:1.00 QI:0|0|0|0|1|1|2|0|88
ATGGGTGCCGGCGTGCCTGTTGCAGTCGCTTGTTTGATGACCGCCGGAGGTGTTAAAAAT
TGGAAAATGCAAATGGAACTCTTTCTGGAACGTATTCGTTGGCTTCTAGTTGGTCTTAGA
CATCTATTACGCAGAGCACTGCTACCATACAGCCAGCTTGTTACCAAAGAGTCTCCTCTT
GGAGCTTTAAGTGTCTACCTGAAATGCAGTAGCAATGATTTTTCATGTAGCATAGATGAT
AGTGGGACTAAATGCAGCATACAGTAG
>snap_masked-Contig268-abinit-gene-0.8-mRNA-1 transcript offset:0 AED:1.00 eAED:1.00 QI:0|0|0|0|1|1|2|0|77
ATGTGGGTGAAGAGTGGTAGAATCACTGTTGTTGTTGTTGTCGTTGCAAGGATATTATCT
GGGATGACACTGTTGGGTAAGAAGGCCAATAAAAATACAACGAACGAACGTTTCCCACTA
CCGACTGAAACATCAATGGATACTGGTAGACACCCGCACTTATGTGTGTACATATCACAG
GATGATTACAGCGGTTGCGACACCATTATTAAGAGTTGCCATCGCAACTTTTAA
>snap_masked-Contig268-processed-gene-0.7-mRNA-1 transcript offset:0 AED:1.00 eAED:1.00 QI:0|0|0|0|1|1|2|0|74
ATGGAACCAGTTACAGACCCGCCGATAAGATTTATTGTGAATTGTATGTATATTGGCATG
ACAATTGGCATTACAAAAGGCCACAGCGAATTTGAGAAACCGTACGAGAGAAAACGTTTC
CAAGTCTACGACACGATCCTCCATATAAACCAACCTCCCGATTTGGAGTCTTGGGCCTAT
AAAAACCGTAGTTTTTATCCAATTTGCCTGAAATTGGAAATATAG
>snap_masked-Contig268-processed-gene-0.9-mRNA-1 transcript offset:0 AED:1.00 eAED:1.00 QI:0|0|0|0|1|1|2|0|72
ATGCATAAAACCGTCTGCAAGCTCATACGGCGGGCAGAGGCTATTATGATGGAGAATGAC
CGATGTGAGAACTGCAGTTGTTCTCCTTACAACAACTGCAGTCCTCACATCGGTTTGGTT
TCAGCTAAACATAATGACCTTAACTGTTTAAGACTAACATATGAACCTCGTCCTCTATGT
GGCATGAAAGGAATGAATGGAAATGAATACGATTGGTAA
>snap_masked-Contig736-processed-gene-0.7-mRNA-1 transcript offset:0 AED:1.00 eAED:1.00 QI:0|0|0|0|1|1|2|0|529
ATGCAAGTGGAAGCGATTAAACCTTCGAAACTGATCATTTGTGATTTGGTCGAGCAACCA
CATAAAGGTATGATTGCTATAATGGACGAAGCGTGTCTAAGTGTTGGCAAGGTAACTGAT
GAAACGTTGCTGGGAGCTATGGACAAAAACCTTAGTAAACATCCACATTACACTAGCCGC
CAACTAAAACCGATGGATAAGGAATTAAAGCACCGTGAAGATTTTCGTATTACACATTAT
GCTGGTGATGTTATTTACAACATCAATGGTTTCATTGAAAAAAATAAAGATACACTTTAT
CAAGATTTCAAACGTTTGTTACATCATTCTTCCAACAATTACGTGAGTGAAATGTGGCCT
GAGGGGGCGCAAGACATCAAAACCACCACAAAGCGCCCTCTAACAGCAGGTACTCTTTTC
CAAAGATCCATGGTCGAGTTGGTAAATACATTACTAAAGAAGGAACCATTCTATGTGCGC
TGCATTAAGCCCAATGATATTAAGAGTGCCAGTGTCTTTGATGATCAACGCGTTGAACAC
CAAGTTCGTTATTTGGGCTTATTGGAGAATGTACGTGTGAGACGCGCCGGTTTTGTGCAT
CGGCAGCGTTACGACAAATTTTTGTTGCGCTACAAAATGATATCGCAATATACGTGGCCC
AATTTCCGAGCCGGTAGCGATCGCGATGGAGTTCGTGTTTTAATCGAAGAGAAAGGATTC
AGTCAAGATGTTAAATATGGACACACCAAAATTTTTATACGATCACCTCGTACTCTTTTT
TCTTTAGAACAGCAGCGTAATGATATGATCCCCCATATCGTGACTTTATTGCAAAAACAA
GTTCGAGGATGGATTGCACGTCAGAATTACAAAAAGATGAAGGCAGCTTTAGTGATAATG
CGTGCCTATAAAACCTATAAATTGCGATCTTATATCCAGGATTTGTCCAACCGTTTCCGT
TCGGCAAAGAACATGAAAGATTATGGACGAAGTATTCAATGGCCACATCCTCCTTTAGCC
GGTAGAACATCTGAACCTGGCTTGCGCCGTATTTATGACAACTGGAGAGCTTACATGATC
CTGCGCAAATATCCAAGATCAGAATGGCCACAATTGCGTCTACAAATTATTGCTGCGACA
TCCCTTAAAGGTCGCCGTTTGTATTGGGGACAACAAAATAAGTGGATAGGTGATTATCTT
GCAAATTCCCATGAAAATTCCGCTTCGTTGGCCTATAATACAAACGTACGAAATCTAAAA
AATTCCGATGGCTTCAAGTCTGTACTCTTCTCTTCATTTGCCAAGAAATTTAACAAATAC
AATAAACAGGCCGATCGAGCATTTATCGTCACAGAAAGTGCAATTTACAAGCTGGATGGT
GCTAAGAATAAATTTAAGAATATGAATCGGTCAATCTATATACAAGACGTAAGTATTGCC
AAACTTTCCATTAGAAACCTACATTACTATAACTCTGCAATGCATCTAGAATTACAAAAG
AAAGAATACAACGTATCTCAGGAAATGGTTTTTGGGTTTGCAACAGACAACGCATCGATC
GATCGATGGTTGGATCGAAATCTGGTGTAG
>snap_masked-Contig736-processed-gene-0.9-mRNA-1 transcript offset:0 AED:1.00 eAED:1.00 QI:0|0|0|0|1|1|3|0|134
ATGACACATTTAAGGGTAAAATCTCGCCAACTCCCTGGGGTTTTACTACCAGCTCTGGGG
ACACTAACCTTACGCATTCTCACTCAATATCTGCCACTTAACGCAATTCTGGGATTTATG
TTTGAAAAACCATCGGGGGCTTGCCTCATCAACGAAGCAAAGGAAGGAAATTCAATAAAC
TTTACTTTTTGGCCAAACTATTTAGAGGGCAATTTATATGGGGGAGATGAAATCAGAGTT
ATGGCTGGCTGGCTGGATGGTTGGTGGGTTAGTTGCGAAGGCGGTTCAACTCTTTCTTTG
TCCTTTGCTTCATATAAATTACTGGAAGGTTGGGAGAAACGTCTGCCAAAGCTTAAATAT
GTCTTATCGTGGCATCATTTATCAGCAATAGAGAATCTTTCATAA
>snap_masked-Contig736-processed-gene-0.8-mRNA-1 transcript offset:0 AED:1.00 eAED:1.00 QI:0|-1|0|0|-1|1|1|0|119
ATGGCTTTGAAATGCATACCAGATGACGTCGAGCAACTGCAACGAAATCTTTTTAAATAT
TTTAAAATGTCTAAACGTCAATTACGGTTTAAGGAGCTCCAAAACATTTTCGAAGGCCCA
AAAGTGATACCAGGTGGCTTTCAACAATGGGATGTATTAGAACGGGTTTTCGACGAAGAA
GAAAAAGAAGAAAACTCTTCTGAAACCCTCAACATAATCCATGCCATACAAAAGGGATTA
TATCCAAAAAGGATCGGGGCAGTTTTTCTTTTGGAAAACAATCCGCTCCGAGTTTTCAAA
TATCGCTCCCGATCCGCTCCGGCCAAAAAAGGGTTTGCTCCGCTCCGAATCCCTGGTTGA
>snap_masked-Contig736-processed-gene-0.11-mRNA-1 transcript offset:0 AED:1.00 eAED:1.00 QI:0|0|0|0|1|1|3|0|368
ATGGATTCATCTGATTCCTCAGTGCCCGAAAAAGTTAAATCTAAATTCCCTAAACAACGA
TTTCCCAGCAGCTGGTTGGCAGATGATGTTTTTAAAGGATGGCTGGAGCCAGTTGAAGGC
GATGAATACAAAAGCAAATGTGAAGCATATAAAGCATGTCGAAATTTGTTGAATTGCGGA
AGCTCTAAATTAAAAAAAACACGCTGCAACCAAAGTGCATCTGAAGAACCAAGCCCGTTG
GATGAAGATGTTGCGAATTTTGAAATACGAATGAGTATGTTCTTTGCTGAGCACAACGTC
GGAATTAAAGTTGTGAAACATTTGATACCTTTACTGAAAGTTATTGTGACAGATTCCGCA
ATTATAAAAAACTGTCAACTAGGGAGAACGAAGTGTACGAAAGCTACCAGTAATGTTTTG
GCCAGAGTGGAACAAGAGCAATTAGTTCAGAAACTTAAAACGACTAAATTTTCTGTTTTA
ATGAAAGTACTGATGTTACCAACAAAAAAATCTATGTGCCTAAGAATTGAATGTATGGCC
GACGCGTTATACAATACGTTTAAAACTTGTATACTGGGGTTTGGAATTATTTATGACAAT
ATCATAGGACTCTGCTGTGATGGACCCAATGTAATGGTTGGACAATATAATTCATTTTCA
TCAAAGCTAATAGAAGATCGACCAGATGTTATCATCATTAAATGTATTTGTCATTCCGCC
GCTATTATTGCAACTAAAGCTTGTTTACAATTGCCAAGAGCACCAGAAGAATTAATACGA
CAAATTGGAACATACGTCTCCGCAAGCTCAAAAAGATGTGGCCAATTGGAACAGTTTCAG
GAAATGTTGAATGAGGAAAAACGACAGATATTGAGAACGTCAGATACAAGATGGTTATCT
CGTCAAAAATGTGGTGAAAGAATATTGGAAAATTGGCACGTACTTGAAGAATATTTTAAT
TTGGCATCCAGTCATGACAAATTAAAAGGAGCAGATTTAATATTAGCCGACATAAAAATG
TGCAACAAGGCTTCTTTGCTTTTCTTAAAATATGTTTTAAATTATTTCAATGTTTTAAAT
GCTCTTTTTCAATCAAAACAACATTAG
>snap_masked-Contig736-processed-gene-0.10-mRNA-1 transcript offset:0 AED:1.00 eAED:1.00 QI:0|0|0|0|1|1|2|0|132
ATGGAATTTTTGATACCCGAATCAGCCATTGGCGGAAGCGATAAAAGTGCTTTCCAATTT
AAATTTTTGTTCCAAAAGTTTTCCATTAATATTGACCTTACACAGGAGTGGTTAACACTG
GAATACAACTTTACCGAACAAGAACAAACATCGTTATCGAATCTCTCAAAACTTATAAAA
ATCTTACTAAGTACGCCACATGCTAATGCAGATGCGGAAAGATTTTTTTCAATTGTTACT
GATGCCCGTACAAAGAAAAGGAATAAAATAAGACATGAGGTGCTCAGTTCAATGTGTATT
ATTCGGTCGTATTTGCAAAGCAATTCTATGGACTGTACAAGTTTTAAATGTACACCTTCT
CACTATACAAGACTGAACTCTAAAGATTTGTACAAATAA
>snap_masked-Contig619-processed-gene-0.4-mRNA-1 transcript offset:0 AED:1.00 eAED:1.00 QI:0|0|0|0|1|1|2|0|100
ATGAGACCGACAACAGAATTAAAGTATGCCGATGATGGCGACGATGACGACAACAACCTC
TCACAGACTCAACAACCAAATCAAATCTCACTCGAACAAATTAAAAATGCAGAGCAACAT
CGGCAACAGCCACAAAGAATGAAAGAAAGCATAACAACGGTGGTTGGCAAGGCCAAATTT
CCAATTCAGGACGATGAACAATTGGAGGCAAATGAAAAGGAACACTTGCTTGGCGGTCAA
GTGCAACACCACCAATTGCAACCGCCGCATCAGCAATATCTTGTGGAACTTTTGAGATTG
TAA
>snap_masked-Contig310-processed-gene-0.4-mRNA-1 transcript offset:0 AED:1.00 eAED:1.00 QI:0|0|0|0|1|1|3|0|127
ATGATCAGTGCGCCTTCTACACCCTCAAGAAACAAATTGATAAAAACTGACGGTTTCTAT
GAAGCCCAAGAAGTAAAATCGGGAGATCGGTCTATATGGAGGGCTATACCAAATCCATGG
ACCGATACTACTACCATTTTGCGCACACGTCTTTTGGTCCTACTAGATACCTCTAGATTT
CCAATTTCAATGAAATTGAATAAAACATGGTTTTCTATAAGCCCAGATAAACCATCCGGG
AGAAGTTGTTATATGGGGTATACATCAAAATCTGGACCGATACTCACAATTTTTGGCACA
CGTATTTGTGGTCCTACAATACCTCTAGATTTCCAATTTCAGTTAGTCTTTATGAAATTG
TTTTTACATCCTGGAAAAGAATAA
>snap_masked-Contig310-processed-gene-0.5-mRNA-1 transcript offset:0 AED:1.00 eAED:1.00 QI:0|0|0|0|1|1|2|0|161
ATGTTTGCTGATCAAATAGCATTCTTTTATCCATACTTGCGTGATATAGTGGTAAAGGCT
ATTATTGAGAGGGACTCCGCATTGATACTTGAGTATGCTCGCTTGAATAGGCTTTTAGTT
AATATACAGAAAACGAAGTTAATTCGATTCAGACCTCGTATTTCTGATCTACATGCTAAC
TTCTATGTAAATGTTAACGGGGAAAGAATATATGAATCAAGTTGTGTAAAGTATTTGGGA
ATAACTTTGCAGAGCAATCTGTTATGGGATCTACATATTAAGGATTTAAAGAAGAAGATA
GCACCAGCCGTGGGAATTTTGTATAAGTTTAAAAATAAACTAAGTATGAAGGTAAAGTTA
ATGATTTACCAGGCATTGATACACTCCCATTTGAACTATTTGGCAATTGTATATGCATTC
AATAAGAATTGTGCTGCTATGAGATCTTTGCAACGTATGCAGAATAAGGCCTTAAAAATA
GAATAA
>snap_masked-Contig700-processed-gene-0.8-mRNA-1 transcript offset:0 AED:1.00 eAED:1.00 QI:0|0|0|0|1|1|3|0|86
ATGGCCAAAGGTCCTAAATATCATAGCAAGGCTCTCGGGACTATCACCACAATGCTTCTC
AATGACCATAGAATGGAGATGGATGGGGTTTTGACTGGAATGCCTCCCCTCCATAGGGTA
ATGCCCCCGCCATTATGTGATTTGACCAACATCTGGGGAGTAGATACAGAGGTAGAGAAC
AAGGTGGTAACTATGATGTCAACCCTATTTGTGCGAAGATTTTTCTCCATTCGTCCCTCA
AATATGTCATTACATTTGTAA
>snap_masked-Contig700-processed-gene-0.9-mRNA-1 transcript offset:0 AED:1.00 eAED:1.00 QI:0|0|0|0|1|1|3|0|70
ATGGGTTCAGATCCTCTTCAATTGTTCTACATTGGTGTTTATCTTATTAATTTTTTTGCT
GAGAAAAATCTTGAAATCCATCTGTGCCAAAAAGTTCACTCGAAAAGGAATTACTTGAAT
TTTGATTACATCTGGGGATTAGATACAGAGGTAGAGAACAAGGTGGTAACTATGATGGTA
TTGCTTATGGCAGTGTTGATGGAATTGGTCTAG
>snap_masked-Contig474-processed-gene-0.2-mRNA-1 transcript offset:0 AED:1.00 eAED:1.00 QI:0|0|0|0|1|1|2|0|82
ATGGTATTTAAGCGCCGTATAAAACACCTTCACAATGGTTTCCCCCATATGAAATTGGTT
AATGGAGAAATTACAGGAAATTGCTTTGTTTGTATTTATGACCACACAAATCGAACAAAA
GATTTAGACCAAAGAGCTAATGAAATAGAATTTGTGGTCATAGTACTCGATGACCATGCA
GCATTGAAACGTAACTCTATGTTGGACTATTTGATAGTCAATGTTAGGGTCGTTATGGGG
CATCACTAA
>snap_masked-Contig733-processed-gene-0.2-mRNA-1 transcript offset:0 AED:1.00 eAED:1.00 QI:0|0|0|0|1|1|2|0|179
AGTATTGTCTATTTCTTTTTGTTTTTTTTTCTCGATTTCTTTTTTGGTGCTGGTCCTGGT
CCATTATGTTCCTTTGGCTTTTTGTGTATAAATACAACGGCGCAATATGGATTTGATTCC
GGCTGCCGCCTACAATCTCTTGCAACCACAAACAATGTTGGCTACACCACTACACCATCG
CTATCGTCATCGTCATCATCACCAACACCATTGCCAACTACGACCACCACCATCATCATC
GTTGGACTTATGGTTACTTGGGCGGTCTCTGCCGTTGGTTACTGTTACCGGATTAATCGT
CTGGATACTGTAGCTATTATTGCCAAATGTGCCGCTGGAGGTCGTGATCATACACCCTGC
TGTGTACGAAGAGGTGTACCCTCAACGTGTATGTCATTGTGTCGGGGCGTTTTACCTGTG
GCCCACACCTCTTCATTAGCAACGAGTGGCAGTAGCAGCAGTAGTAATTCCAATGCCACC
ACTGATTGTCTATCGTATGCGGGCAATATTCTACAATGTCTGGAAGAGGGTGACTTTTGA
>snap_masked-Contig733-processed-gene-0.3-mRNA-1 transcript offset:0 AED:1.00 eAED:1.00 QI:0|0|0|0|1|1|3|0|92
ATGAAAAAGATAAATAAAATATTGCCCGCATACGATAGACAATCAGTGGTGGCATTGGAA
TTACTACTGCTGCTACTGCCACTCGTTGCTAATGAAGAGGTGTGGGCCACAGGTAAAACG
CCCCGACACAATGACATACACGTTGAGGGTACACCTCTTCGTACACAGCAGGAGACCGCC
CAAGTAACCATAAGTCCAACGATGATGATGGTGGTGGTCGTAGTTGGCAATGGTGTTGGT
GATGATGACGATGACGATAGCGATGGTGTAGTGGTGTAG
>snap_masked-Contig401-abinit-gene-0.1-mRNA-1 transcript offset:0 AED:1.00 eAED:1.00 QI:0|0|0|0|1|1|3|0|59
ATGTTTGAAGAAGTGTATGTACGAATGAGTATGATAAAAGATGCTGCTTCTTTTCGTACT
GCTGCTGCAGCATTTGCTGGTTTATTTGAGAAGCGACAGCAACGACAACAGCCCCACCAT
CAACAGTTTGGCAAATGTAACGAAATATTCATTCAGTTGCAAACGGAACGTTATGAATAA
>snap_masked-Contig451-processed-gene-0.4-mRNA-1 transcript offset:0 AED:1.00 eAED:1.00 QI:0|0|0|0|1|1|2|0|81
ATGTTAAATTTGAAGTCAGAGGAACATTTTACAAAATCTACCAAAACATCAAGAATTCTA
CCAACCAGTAAAAAATCTACCGATCTTGATAGAATTCTACCAACTGTGGCAACCGTGTTC
GAGACCTGTGTCCCTAACGAATTGCCAGTAGCTGGCAATTCATTAGGGACACAGAGTTCT
TGGAAGAAACGAAGGTTACGACGGAAAGAACTATTTAGAGCGCACAACAAGCCGAATGTC
AGCTGA
>snap_masked-Contig451-processed-gene-0.5-mRNA-1 transcript offset:0 AED:1.00 eAED:1.00 QI:0|0|0|0|1|1|4|0|107
ATGTTATTTCTACAGAAAATTTTGGGAGATTTGAATACACTATTGGGGAAAAAATCGCAT
AACGCGGCATTCGTTGAAAAGTTCACCACTTGTGGTACCACTAGGGCCCAAACAGTGTTA
TGGTCAGTTTCTCATCCTCCGATTAATACTTGTCAGCTGACATTCGGCTTGTTGTGCGCT
CTAAATAGTTCTTTCCGTCGTAACCTTCGTTTCTTCCAAGAACTCTGTGTCCCTAATGAA
TTGCCAGCTACTGGCAATTCGTTAGGGACACAGGTCTCGAACACGGTTGCCACAGTTGGT
AGAATTCTATCAAGATCGAAATAA
>snap_masked-Contig882-processed-gene-0.4-mRNA-1 transcript offset:0 AED:1.00 eAED:1.00 QI:0|0|0|0|1|1|2|0|120
ATGAAAGACATAAAACGGGATTATGAAACTTTAAGGGAGTTGGAGTTGCCGAAGGAGTAT
CATTTACAAGCAAATCCAAGAGTTGTTTTGCCAAAATCTTTTTTCATAATTCTCATAAAC
TGGTGGTGCCAGTTGTCATCATGCCACCGGGATGATGCATGCCACCATTCTGGAAGTACA
TATAATAATTGGCATAGGGCTGTTGGGATGCAGCTGCTGCAGCAACTGCCACCTGAGTTG
CAGCCACTTGATGTTGAGCCAAAGCGCTGGTATTCGAGGCACCCTCACAATCTAAGAGCT
GTTGATGTCCACCCACAGGCGCTCCACCCACGGGCGAGGGTGTCATGGGAAGACTGGCTG
TGA
>snap_masked-Contig340-processed-gene-0.6-mRNA-1 transcript offset:0 AED:1.00 eAED:1.00 QI:0|0|0|0|1|1|2|0|82
ATGCAAAATAGTGTCTTTAATGATGTTCTAAGAATTTCGTCGGGCGGAACTGCCGCACCA
CAAATCAAAGGCAACTCAGATCTGACTTATCTGCTGCTGGAAATCCTTCTGAGTGGCCAC
TCTTTAGCTCCACCTATGATTGGTCGACATCAGTTTGCGGCTCAACGGATGCAGAAAACC
TACACCCAAAAAATGTTTTTACTCAGAACATCAAAAATGTTTGCTTATACAGCAGGTTTT
GTTTGCTGA
>snap_masked-Contig340-processed-gene-0.5-mRNA-1 transcript offset:0 AED:1.00 eAED:1.00 QI:0|0|0|0|1|1|2|0|62
ATGAATACTATACGTGACGAGAACAATTTATACCAACGTTCTGATTTTACTGAATTACAA
CTAGCGAATACGTCAGATGGTCGAATACAAGCATACTCAAAATTCGAGAAAGGTGGGAAA
ACACGTCTATTCACAGATGTGGGGATCAAAGAAAATATCATCGATGTCGGTTCAAAATTG
GTGAGTTGA
>snap_masked-Contig340-processed-gene-0.7-mRNA-1 transcript offset:0 AED:1.00 eAED:1.00 QI:0|0|0|0|1|1|2|0|68
ATGAAAAGTGAAGTAGAAGAGTTTCGAGCTTTGAGAGTTGAAGTGAATAAAGTCATCAAA
AGAAGTAAAAAAATATACTACAAACAACGCTTTGGGTCTGTTCTAGACTCACGCAAGAAA
TGGAAAACTATTCGAAAGATAGGAATCGGTACAACTAACCAATCACACATTGATGCAGAT
CCTAATGAACTGAATGAAAAATTCTAA
>augustus_masked-Contig406-processed-gene-0.4-mRNA-1 transcript offset:0 AED:1.00 eAED:1.00 QI:0|0|0|0|1|1|3|0|922
ATGTCTCTGTATGAGCGCCCTTATCAAACGGCCAGTGATGGTCGAGGAGGGGGAGGCAGT
GTGGTAAGCAATGGCTATATGTCAACAAGTCGTTCGAGTTCTTCTGGAGGTGGCGGTTCT
GGTACACCAATGGTAATGAGCGATTCGAACGATAGTCAAGATATGGCAAATCAATACTAT
TTATCGGGGTCCTCTGGTTCCGGTATTGCGGGCAATTCATCAGCATTATTGGGCAATGGC
AGTGCCATTAATCATGCCCCAACCATGGGCACATTGTGCAACATTGGTAATACATGCTAC
CTTAATTCGGTAGTCTATACACTACGTTTCGCTCCACAGTTCTTGCATAATCTACATCAT
TTGTTGACCGATTTGAATGCATTGCAACAGAATATAGCCAGAGCGAGAGCAAAATCGTCT
TCCCTGGGTCGTGGCATTAGTGCTGTGCACATAGAAAATGCCCGAAGTTGGAGTAGCAAA
GATTTAGCTTCCATGGAACAATATGCGACAAATGCAATTGGTGGCTTAACGAATGCGGTG
GCACCCACAACAGCTGGATCTTCGTCTACATCAGCTACAACGGCCCTAACACAAGTCACT
CAGAAAAGCAGTCATCAATTGTTAACGGAGAAGTTGCATGAGCTGTATCAGAGTTTATAT
CGCAATGAAATGAATGAATCAACGGAACCCCATCATGCCGATACATTATTGCATGCTATT
CAAGATGTTAGTAGCATTTTTGAGGGTAACCAACAACAAGATGCCCATGAATTTCTAATG
TGTCTGCTTAATAGCATTAGAGAAACGAATCAAACCCTAATAAAAGCCATAGCGGAATGT
CCAGATGTGATATTGAATGGATATATTTCCAATCCCGATGATGTGGAACGTGATATGAAA
CAATCGAATGTTGGTAGTGGAGGCAATAATAGCACCAGCAGTACCAGCATGATCGTGTCA
TCATTGACATCCAATTCAAAGTCGTCCTTATTTTTCTCTCGTAAATCAAAACGAAAAGAT
GAAACAAAGAATTCCAAAAATTCCCGCCTTCAATCTCCTCTTAAAGATAACCAAATAACT
GGCAACTCAACAACAACACACCAATCGAATAGTTTATTCTATTTGAACTCAAATGATCTC
AACTCATCAGCGTCTACATCGCCGCCATCGGCTGGAGCTGGCACATCGATAATATCGCCC
TCAAATTCAACATCAGCTGCCCCAATAGGTGGTAGTGATGACGTGGATGCCACATCAACC
CCTCTGACAGTGTTGTTGAAAGATAAACAACGTCTGGAGGGTAAAATCAGAGAATTGGGT
TTGGATTTCTTCAATGATGATTTTGAGGGTATCACTGTATCCACAACCAAATGTTTAAGC
TGTGAAACAATTACCGAACAAAAAGAAACAATGATTGATATTGCTGTACCTGTACCGCAA
GCGGGTTACGAGAGCAACGAATATATGGATAGGCCGAGTTCATTTATACAGAATTCCTGC
ATTACTCGTGAATACTTTCGCAATGAGAATAAATACCGCTGTGAACAATGTTGTGGATAT
ACCGAAGCTATACGTTCTATTTCCTATGAAGTATTGCCACGTTTATTAATTATCCAACTG
AGTCGTTTCTCTGGTGGCATGGAAAAGATCAATAGTTACATTCCAACATCATTTACCCTA
CAATGTTTCTGTTCGAAATGCTGTGAACTAAGTGATGCCAATAAACTGCACATTTATAAA
CTGTATAGTGTTATAACGCATGTTGGGGCAACCATGTCTGTGGGCCATTATATAGCCTAT
ACATGTTCTCTGGATTGGGCCAATGAATATATCAATTGTCCCAAAGAGCAAAGACGAAGA
GCTAGTCAAGAAAGAGCCGCCGCCGCCGCGGCAGGAACAAATGGTGGTGGAGGTAATAGC
ACCACAACATCTGGCAGCCAACAGCAAGCGGCTAATAGTCAGGCGAACGCTCCAAGTATG
GGTTCTTCTTCCAGTACGACAAGTTTTATGAAAATAATGAAATTTGCTCGTAATAAAGCA
TCCAGTAGTGGTGATATGAGTAAAAATGTTAAACATCTTAATGGTTTGACCACAAGCAGT
AAGGCTATCACAAATGGCATTGGAAAATTAACGATGAATAATTCCGCCAGTGGCAATTCA
TCAACAACAGCTGCCGCCTCGTCATCCCAATGTTCTACCACTTGTCCAAGTATTAATTGT
TGTGCCATGCGTTTAACGGCTCAACAACAATTGAACTATTTGCATAGCAGCCAAAATAAT
GCCAGTGAATTCAGTGAAGATGCTACAGCCGCCTATTCCAATGGTAGTTCGGCGGGTGGT
AACTATGCAACATCAAACTACAACAACAATATGCACCAGTCCTCGTATACAGCGTCAAGT
AGTAATACCTCGGGTTATGGCAGCACTGGAAGAGGAGCTACCAAAGCTTCATATGCATCG
CAAATACACAATGGCAGTGAACCCATATGGTATATGTGTGATGATGACAAAATAAAGGCA
ATGACACAAAGGGAATTTGAGGAATTACTCTCACCAGCCCGAAAAATTACAATTACTCCA
TATTTGCTTTTCTATGCGCGATATAATTTACAAACTTCTTCACCACCCAAATCGGCGGCA
ACATCTTCATCGCCGGGACCGGTAACCTCATCACCACAGGCTTCATGGTCAAATGAAAGT
CTACAAAGCTCGGGTCACAGTGGTGGAGTTAGTGGAGGTGGTAATCATAGCGGCGGTATG
CGTATGTGA
>snap_masked-Contig406-processed-gene-0.5-mRNA-1 transcript offset:0 AED:1.00 eAED:1.00 QI:0|0|0|0|1|1|2|0|249
ATGCCCAGAAATGCTGCAAAGAAAGCGAATAAAAATACCAAAAGTCTTCCAATTCTAGTG
AAAAGAAATATTAACAATAATAACAAAACGAAGAATACAAAAAACAATAATCAACAAATA
TCTCTGAAAGAATATCAACAAGAAACACAAGAGAAGAAAGTCGATGTTAGAACAACAGCA
GATTTCGTTGACATTACCACCAGAGTATATCATCATAATAAAAACAGTGACGACGATTGT
GATGTTAATTCTACGACAATTTTAAAAACAATACCATCAACGCTTTGTCAGTTTCCAATT
AATTCCCAGTGTTTAACAACAACATTGGATTTGTCAGCTAACTGCTGCGATACTGTTCGT
GGGCCAACAAATCAAAACGCGGAAAGAAAAAATATTTCATTAATACCATTTGACGATTGT
GAACATTTTGATAAGGCTAAATTAGAAAGTAAAGGACAATACGGCGAAGACGTTGAACAG
GGTGATACCATCAAATCAAACATTCTCATTAGCAATAGGAAAGACGAGAGCGCGGTTTGC
TTTGAAAATAAAAATATTGCAAGAGAAAGAACCATAGAACCAGTAGAAGTTCCATTGGAA
TTGTCTTCATTGTCAACAATAAAAACAGAATCAGCGACATCATCATCATCTGTGTCGGCG
ACATCCACTTTGTCACTTCATCCACCATCTACATTATATCCCATTAAACTCATATATCAA
CAGAGACTCAAAGTTTGCCAGGATATTTAA
>snap_masked-Contig406-processed-gene-0.8-mRNA-1 transcript offset:0 AED:1.00 eAED:1.00 QI:0|-1|0|0|-1|1|1|0|147
GAGTGTGAAGAGGACCCGAGTAACAAGATTAAAGTTCCAGATTCTAAAGCAGTCTGGCGA
GCAGATAAACTTAATCAAAAAGAGGTCAATTTATCTTGGGACAATGAGAATGGCATTTTA
TTTAGAATGAAAATTAACCTCGACGATAATTACATGTTTAAAGTTGAGCAAGTTGTTGAA
AATAATACAAAGGATAATGTAGTTTTGGTTCCTTATGGTAAAATTAACCGTAAACGTGAC
AATATCAACGAATCTTATTGGATATCCCATGAAGGAGTACTGGGTGCATTTGATAATAAA
CTAGAGGAGTGGACATATAAGGATATTTCCAAAAAACATTTAATAAAAGCAAGCACGAGT
GAAAAAAATTGGTTTGGTTTTGCTGATAAATACTGGCTCACAGCCATCATACCTGAAAAA
TCTGATAAAATAAATGTTTCTTGA
>snap_masked-Contig785-processed-gene-0.4-mRNA-1 transcript offset:0 AED:1.00 eAED:1.00 QI:0|0|0|0|1|1|2|0|144
ATGGTTGCTCCTGCTGATATTGATTCCAGAGACGGGCGTCATAGCGATAAACTTGTGCTG
CGTTTACGGAATGAAAGTTCATCAGAGAAAACACGATCGCAAAAATCATCTTGGTTTACT
CCATCAATCTACACAAACGGCTCACTTCTGCTAAATGTGCTATCCATTCCTAAGCTGAGA
AAAAAGCACTACCATCGGCTTATAACTAGGGCAGCAATTCTAAAGGGAAAACAGATCGAA
TTGCCCTTCACTGAAATACTCATCAACCAAAACGAAACATTTGGAGTAAACACCCTTAGC
ATAAATGACGCAATTGTATGCCAACCATCATCGCTTACTCCCATACCAGAAGATATTTGT
ATACCTCGTCTACTCAAAGGTGGATACGCTAACTGCGAGTACAAAACGATAATGAATCCA
GTGGTGGAAAGATAA
>snap_masked-Contig785-processed-gene-0.5-mRNA-1 transcript offset:0 AED:1.00 eAED:1.00 QI:0|0|0|0|1|1|2|0|83
ATGCCTTCGAACTATTTAAATATGCTTTGTTACACATGGGCGTATGTTCACCTGTCGCAA
ATCGTTGGATTACGACAAAGACGTAAAATAAATAATTGGTATTTAGACATTTGTATAGAT
TTAGAATGTACATTATGTATATACAGTGCTGTTCAAAAATTGAAAATAAAACGTAATGAT
GATGAAAATAAAAATATTGAAACCCATGTTGTTGTTGCTTATTACGTCAGTTTTAAAGAT
TTTAAGGAATGA
>snap_masked-Contig509-processed-gene-0.2-mRNA-1 transcript offset:0 AED:1.00 eAED:1.00 QI:0|0|0|0|1|1|3|0|121
ATGCATACCACATCTTTATGTATATACAATATAAGTACGTATAATTGTGTCAGCAATGCT
GAGGTACAATACATACGTACCATTGATAATTTGATTGCATCACGCATTAGCCTGAAGCTG
CAGTTGCAGGGTATTCATTTCAGTAGCGTTAATCCTTCGGTCTATGGACACAGCGTCTAT
GGCATGAATTCTGTGCATGGTGGCGGCTTAGTGTTGCGTTGTACCGCAACCATTGGTGAA
TTGTATCAGGAATACAAGGAAATTGAACTGGGAACACCGCAAAAGGATCCAGTGCCGGCA
CGAGAGACCACATTTAAGCATCACATAACAAATTTCACCCGGATCGGATGCAATTTGGTT
CTCTAA
>snap_masked-Contig377-processed-gene-0.13-mRNA-1 transcript offset:0 AED:1.00 eAED:1.00 QI:0|0|0|0|1|1|4|0|526
ATGAAAGATATATACGTCTCAAGTCCTGCTGCTATTGGCCCAATATCAGATTTAACCATT
AATTCGATCAGTCAAAAAGATCTTATTTATAGTTTAACTCTGGAAATAACCGAATCAGGT
CAACAATTACAATCCTGGCAGTTAAGCATCTGCAGTAATTGCAATGTTGTCCTTTGTGCC
AAACTTGTTGGCGACTCTGCAAACTCACAGCAACAGACTCCTGCATCATATTTAATAAAC
TGTGGCATATTAACCAATAACGAGGAACTATCGCAAAAAAGAGCTGATAAGTCATACTCG
GAAACATTTGGTATATTAATAATGGATAATCTCAAAGTTGAGACGTCTTCGAATAGTCAA
AACCAATCGAATGCCCTAGTTATAGGTTCATTATCGGCATCTTTTGCAACAGGTAGTAGT
ATGACGACTCATTTGGATTCGAAGCAACTTCGACTCAGACAATTGCAGTCAAATTTACAA
CAACGTCTACAGCGTGAGATAGCTGAAACCGATGAACGGATTCAGCGTTACACTGAACAG
CAATTTGCTTTGTTGAAAAGTTTCCGTGAAAAGTCTGAACAAGAATATCAAATGCTGGTA
TCGCTAATTCAGAGCATACCAGAGCAGCAAGCCAATGAATGGTTAGATCGCCAACCTCCC
AATTTGGATGTTAGTAGCAATGGTGGAAGCTTGCCATATGGTGCTTCGCGGAGACGCAAC
ACTATTTCGAACCGAAGAGATTTAAATACCACCGCTCCAACAACGCCAACTACCACACAA
CCGCCATCTAATATCTTCCTTGAAAGCAAGGAGAAAACTAATTCTGAAGCCGTTCCGAAT
TTTTCATCGACTAGTGCCATAACCACAAATAATAGTCGGGCGGCCGAAGATGTTGTTAAA
AATATAACTGTATCATCTCCTTCATCGTCAGTGAATACGACCGCTGTTACTTCAGCGGTT
GTTGGTAGTGTTAGCAGCTCAATTTCCAATCGTAAAATGTCGAACTTTGACACTCCACCC
GCCACACCAGAAGCTCCTATGAGTGTGGGCAATAGTCCCACTTTTCGCCAACAGCAACAA
CAACAAAATATTTCATTTGTTGGCCAACAATCTTTCCAGCAACAATATCCAACTCCTACT
GTTGAAACAGCTGATGATTGTCTATTCGAGCTTGAAGGTGTTGATGCTGCGGCAACTGCT
AATACAAACACCTCTTATACAAATTCTCCAATATATCTACAAAACCCGCCTTCGCCAATG
CGTCAGCAACATAATCAAAATGTGTCACATCAAATACTGCCCGTTTTTAGTAGCTTTATG
AACAATCGTACAATGTATCAACAATCGGATAGTCACCAAATGAGTGACTTAGATGAAAGT
GATGGTGCTGAAGAAGCTGAAGACGCATTGGATTTAGATAGTTCAATGCCTATAGCTATG
GCAACTCCCCAAAGGCGTGCTAATGCCTCGAACATAGCGAATTTCGCCAAGAGTTTACCA
ATTGAAATAGCAAACTCTCCCCTTGCAAATGGTCGCAGCTATATAGCATTAGACTCGGAC
GAAGATATTAGTTATGTTTAG
>snap_masked-Contig377-processed-gene-0.11-mRNA-1 transcript offset:0 AED:1.00 eAED:1.00 QI:0|0|0|0|1|1|2|0|330
ATGGACAATTTGCTATGTGATATAGAAAGTGCAGATTTTACGCCTCTTTATCTCACAAAT
GATACCGATTCTCAGATAACTCTTCTGAATTGCATTTTGAATGAGTTACTTGGGAGAAAT
GTACCTGAGCGGACAAGGGCAATTAATAGCATCAGACCACGCTGGTATGACAATGATGAT
ATTAGGCAAGCAGTTTGGCATCGTGACTTAGCGTACCGTGCTTATATTGAGAATCAGTGT
ATTAGTAATAGAGACACATACAAAAGATACAGATCAATAGCTCGGAGGGCAATAAGACGT
GCTAAACGAGCGTATGGTCTTCGCATGTTTCAGGGTACGTCCAATGCCAAGGAACTCTGG
TCTCGGATTAGTTCCACTGGGGCACTTGATTCTGACAACGCCTGTGATAATAACTGTGAT
ATAGATCTTGACCTGTTGAATAATTATTATACATCCTCACAATCTAACTATGTGCAATCT
AGTATTAATTATGATGTTTTGCGTGATAACAACTTTAATTTTAGGAATGTATATCTGGAC
GAGTTACACAGTGCAATATTTAGAATTAAGTCCAATGCCTTAGGAACTGACGGTATTCCC
ATTCGCTTCATTAAGATAGTATTTCCGTACATTTGTCATCACATATTACATGTATTTAAC
ACAATACTTATGACTAGTTGTTTTCCGGCTTCATGGAAGCTAGCAAGAGTTACGCCTCTC
AAGAAGAAGGGCACTTCGGGTTCAAATTGCAGTGATTTCAGGCCTATTTCCATTCTTCCA
GCGCTGTCGAAATGCTTTGAAATCTTGATAAAGGATCAGCTAATTGCGTATCTGGATAAT
TTTTCTTTAATTGATCCATGTCAATCAGGCTTTAGAAGTCGCCATAGCACGACGTCGCTT
ATGGTAAAGCTTACAGATGATATCAGACGTTGTTTTGGTGAAAAAACCGAACATAGTACT
CACCTTTACATGGAAATGAAAAATGGAAATTGA
>snap_masked-Contig377-processed-gene-0.12-mRNA-1 transcript offset:0 AED:1.00 eAED:1.00 QI:0|-1|0|0|-1|1|1|0|194
ATGGACGACGAAACCTACGTCAAAGCCGACTACAAGCAGCTTCCGGGACAGGAGTTTTAT
ACGGCAAAAGGAAGGGGAAAGGTAGCAGATATTTTCAAGCACATAAAACTGTCAAAGTTC
GCAAAGAAATATCTGGTTTGGCAAGCCATCTGTACCTGTGGCTTGAAAAGCAGCATTTTC
ATAGCTTCCGGGACTGTCAACCAAGAAATTTACGTGAAAGAGTGTTTGAATAAACGTCTG
CTGCCTTTCCTGAAGAAACACGGTTGTTCCGTACTGTTTTGGCCGGATTTGGCATCTTGC
CATTACGGTAAAAAGGCCATGGAGTGGTACGCCGCCAACAACGTGCAGGTGGTTCCCAAG
GACAAGAACCCTCCCAACACGCCAGAGCTCCGCCCAATTGAGAAATACTGGGCTATTGTC
AAGCGGAACCTAAAGAAGACCAAAAAAACTGCTAAGGACGAGCAGCAGTTCAAGGCAAAC
TGGCTTTCTGCGGCGAAGAAGGTGGACAAGGTGGCTGTACAAAATCTGATGGCAGGTGTC
AAGCGTGAGGCCCGGCAATTCGGATTTGGAAAAGCGAAAGCCTAA
>snap_masked-Contig377-processed-gene-0.16-mRNA-1 transcript offset:0 AED:1.00 eAED:1.00 QI:0|0|0|0|1|1|6|0|576
ATGAAAGAAAATATACCACTAGCTATTGGCCCAATATCAGATTTAACCATTAATTCGATC
AGTCAAAAAGATCTTATTTATAGTTTAACTCTGGAAATAACCGTATCAGGTCAACAATTA
CAATCCTGGCAGTTAAGCATCTGCAGTAATTGCAATGTTGTCCTTTGTGCCAAACTTGTT
GGCGACTCTGCAAACTCACAGCAACAGACTCCTGCATCATATTTAATAAACTGTGGCATA
TTAACCAATAACGAGGAACTATCGCAAAAAAGAGCTGATAAGTCATACTCGGAAACATTT
GGTATATTAATAATGGATAATCTCAAAGTTGAGACGTCTTCGAATAGTCAAAACCAATCG
AATGCCCTAGTTATAGGTTCATTATCGGCATCTTTTGCAACAGGTAGTAGTATGACGACT
CATTTGGATTCGAAGCAACTTCGACTCAGACAATTGCAGTCAAATTTACAACAACGTCTA
CAGCGTGAGATAGCTGAAACCGATGAACGGATTCAGCGTTACACTGAACAGCAATTTGCT
TTGTTGAAAAGTTTCCGTGAAAAGTCTGAACAAGAATATCAAATGCTGGTATCGCTAATT
CAGAGCATACCAGAGCAGCAAGCCAATGAATGGTTAGATCGCCAACCTCCCAATTTGGAT
GTTAGTAGCAATGGTGGAAGCTTGCCATATGGTGCTTCGCGGAGACGCAACACTATTTCG
AACCGAAGAGATTTAAATACCACCGCTCCAACAACGCCAACTACCACACAACCGCCATCT
AATATCTTCCTTGAAAGCAAGGAGAAAACTAATTCTGAAGCCGTTCCGAATTTTTCATCG
ACTAGTGCCATAACCACAAATAATAGTCGGGCGGCCGAAGATGTTGTTAAAAATATAACT
GTATCATCTCCTTCATCGTCAGTGAATACGACCGCTGTTACTTCAGCGGTTGTTGGTAGT
GTTAGCAGCTCAATTTCCAATCGTAAAATGTCGAACTTTGACACTCCACCCGCCACACCA
GAAGCTCCTATGAGTGTGGGCAATAGTCCCACTTTTCGCCAACAGCAACAACAACAAAAT
ATTTCATTTGTTGGCCAACAATCTTTCCAGCAACAATATCCAACTCCTACTGTTGAAACA
GCTGATGATTGTCTATTCGAGCTTGAAGGTGTTGATGCTGCGGCAACTGCTAATACAAAC
ACCTCTTATACAAATTCTCCAATATATCTACAAAACCCGCCTTCGCCAATGCGTCAGCAA
CATAATCAAAATGTGTCACATCAAATACTGCCCGTTTTTAGTAGCTTTATGAACAATCGT
ACAATGTATCAACAATCGGATAGTCACCAAATGAGTGACTTAGATGAAAGTGATGGTGCT
GAAGAAGCTGAAGACGCATTGGATTTAGATAGTTCAATGCCTATAGCTATGGCAACTCCC
CAAAGGCGTGCTAATGCCTCGAACATAGCGAATTTCGCCAAGAGTTTACCAATTGAAATA
GCAAACTCTCCCCTTGCAAATGGTCGCAGCTATATAGCATTAGACTCGGACGAAGATAAT
GGAATGATTTGTGAACGTAAACGTGGTCTTGGTAAGTCGCCAAAAACAGCTTCACCATGC
ACACTTTTAGCTAGAGCTTTGATGCTTGCAGCAATATCCACATTATTGTCCAGTTCCTGG
AAAGATAAATATGAAAATTCGCAACTTGATACTAATGAGTTGACGTTGTAG
>snap_masked-Contig377-processed-gene-0.14-mRNA-1 transcript offset:0 AED:1.00 eAED:1.00 QI:0|0|0|0|1|1|2|0|264
ATGCAAGAAATGAAGCAGCAAGCAAATAAATCTAGAATAAAATGCTATAACTGTGATAAG
GCTGGACATCTTTCCCGGGAATGTAAAGCGTGGCGTAAAACGTCGGGGTCAATCTCGCCA
TCTCCATTAAACAATAATCATAAGAAGGCGACCACAAAGCCAAGCGACTCAAATTTAAAT
TTTGCGGATAATAGAAAAGGTGGCAAACAAGTTATTGATCAAGCCTTGACACGACGGCAT
TGCAATGTAGAAAGCACACGCTACTCGAAGGCTGAACCACAGGAGACAGTTGTAAATGTC
AGGCAGTTACACATCGAATCTGGCACAGACTGGTCAACAGAGCAACGTAAAGATCCCATT
CTGAGAAAAATTATTTCGGCGAAAGAAGAAGATAAGAAACCCAGTAAGAAAGACATCGCA
GCCGAAAGCCCACTTATGAAATCATACTGGGCTCAATGGGACAGTCTATGTCTGGTCAAC
GGAACCCTACAACTGCGAAACAAAATAAAAATGGTTAGCAACAGAATGAAGGCGAGATAT
GATCGTGCAGCAAACACTGAGGGCTTTAGTGAAGGACAACTGGTTCTGCTATTCAACCCG
CAACGAAAGAAAGGATTATGTCCTAAACTACAAACACAGTGGGAAGGCCCATATAAAGTC
ATCAAGAAGATCAATGATGTTGTATACCGCATTCAAAAAGACGACAGCCCAAGGTCAAAG
ATGAAAGTCGTTCACCTGGAACGTTTGGCTCCATACGGAACGGGTTCTGTGCCTATTCGG
GACGAACAGGCTTAA
>snap_masked-Contig808-processed-gene-0.3-mRNA-1 transcript offset:0 AED:1.00 eAED:1.00 QI:0|0|0|0|1|1|2|0|61
ATGATGCCTTGTGCTATTCCCCTCACTCACTCAGTGCCATCTAATGAGGGCCTGTCAGAT
TCCGATGCCAAAACTAACAACAGTTGTTCTCCATCAACATTTTCACTTTCTACACAATGT
TGCACAATACCAAATGCCGATAATGGGGCACATGCCACCTCATGTCTATCTCATAATAGT
GCATGA
>snap_masked-Contig808-processed-gene-0.2-mRNA-1 transcript offset:0 AED:1.00 eAED:1.00 QI:0|-1|0|0|-1|1|1|0|60
ATGTCAGCCTTGATGCCTGCTATCATCTCCAAGGATCATTTATTGCAATTTGTTAGAAAA
TATTTGGAACCCTCATACATGCTCATAAAGCAGCAAAAACCAACTAAGAATCAGCCATCA
AGCAATGCTCAGATCTCTGCCGTTGTTTATGGTGAAAACCAAACAAACGAACGAGAATTG
TAA
>snap_masked-Contig984-processed-gene-0.2-mRNA-1 transcript offset:0 AED:1.00 eAED:1.00 QI:0|-1|0|0|-1|1|1|0|147
ATGCCCGTTTCAGTACCAGATGTAATTGGTCGAGTTTTATGGACTAAAGTGAGGGTAAAC
GAGGATAAATGCGTGTTTAAACTTTTTATACCAAGAGTGAGCGAACGAAATGGACCCATA
TGTTGCTATCGCTTATATCTAATTCGAATGAAGAACAACAATATAGAGCTACCACCTCCA
AGCAAACTTAAAATTTCAACTTATCAAGAAGTTCACTCTATCAATAATTCTGTAGGAGGT
GCGTATTTAGCTGAAATGTTCCCAGGAAGCCTCCACAGAAAGGACATTTTCCTCGGAGAC
GGTAAACGCTTTTTTGAAAACAGTTATTCCTTGTTGAAAACCAACGCAAAAGAAATAGAT
AAGCATTGTCTAAAATGCGAGAATGGTGAACATCTTGTGCCGACGAATGACCCTTCAAAA
TATACACCAGGGAGTACTACA
>snap_masked-Contig777-processed-gene-0.2-mRNA-1 transcript offset:0 AED:1.00 eAED:1.00 QI:0|0|0|0|1|1|2|0|71
ATGGAAAGAGAGCACGATTTAAATGAGTGCTTCTGGGATAGCGATAGATCTAATGAAATG
AATTTGTCAACTAATTTAGGCGATGTTGTTAATGACAACAGATATCTATCAACTAAATTA
TCGAGGTTCAAAAATAACCTAAATATTGGGCATATTAACCTTCGTAGCTTTGAGCTGGAT
AGCTTTCCTTTCCCTTCGTTGCATGATTTAATTTGA
>snap_masked-Contig967-processed-gene-0.2-mRNA-1 transcript offset:0 AED:1.00 eAED:1.00 QI:0|0|0|0|1|1|3|0|123
ATGGACGATTATGCTCCAAGTCGTTATAAAATATTGGAAAAAATTGGCGAAGGTGTTCAT
GGTTGTGTGTTTAAAGCTGTAGATTTACATAGAAAATGTCCAGTAGCCATAAAGAAAGTT
GCTTTGAAAAATAAATTCGGTAATATTTCTTTGAATACACTGCGTGAAATAAAAACTTTA
CAATTGGCAAAATGTGAATATTATATGCCAGAAACTCTATATGGAAAATTAAAAAACGAA
TCCAATCCATTGAGTCGACAGCAAGTCAGAAAATTTGCTTTAATGATGTTAAAAGGCATA
GAATATCTACACAAATTGGATATCATACATAGGGCGAAGGAATTCATCTTTATCGAATTT
GTTTTTAATTAA
>snap_masked-Contig752-processed-gene-0.7-mRNA-1 transcript offset:0 AED:1.00 eAED:1.00 QI:0|0|0|0|1|1|3|0|88
ATGTGTGGCATTGTAACCCTGAGTGTTTTGCGATCCTTAGAAAAGAATCTCCATGAATTG
CTAGAGGTACAAACCACAACTGCGATCAATATGGAGATGTATGTGTGTGCATATGTGACA
TCGTGTATCGGTATGTGTCACATAACCATGGCTTCGTATTCTCACATAGAGGCAATACCC
AATTGTACTATTGCGTTCCCAGCAGCACAAAAATGTTGCCTTCTAATTAAGAGGAGAGTA
ATTAATATAGTTTTTCCTTATGAGTAA
>snap_masked-Contig752-processed-gene-0.6-mRNA-1 transcript offset:0 AED:1.00 eAED:1.00 QI:0|0|0|0|1|1|2|0|65
ATGAAGAAATATGTACAACTTGTGACGATAATTCCAAAGGTCCTTTCCCTTTTGGCTTTC
TTATTGCCACATCCGTGCTCAACCTTCCTATTTCTTGCATCCATTTTATCTGAACCCACA
CTACTTGAGTTGTCTATACAAGGTGATATACAAAATGGATTAATTTTAATTTTACAATGG
ATACAATTCACAAGGTGA
>snap_masked-Contig752-processed-gene-0.11-mRNA-1 transcript offset:0 AED:1.00 eAED:1.00 QI:0|0|0|0|1|1|2|0|99
ATGAGAAAAAACGCCTTTGTGTTCGACAAGAAAGGTGTTAAATTGCAAATGCTATTTATG
ACCAACAATCGCAGCAAATGTAAACACTCAAACTGGCTGCCTGGCGTTGAAATATACATT
TCGACAAAATTACGAAACTTTGATATAAGCTTGGAAGAAATGGCTTGCGGTCATCAATCA
CCTCGAAACACCTATTGGGCGCACATTCATGTGTCACCTTCGCCTGCATTCACTCTCATA
CAAACATTAGTTTCAACAAAGCCACCTAGACAGACATCATTGCAATCAATTCGACTTTAA
>snap_masked-Contig752-processed-gene-0.9-mRNA-1 transcript offset:0 AED:1.00 eAED:1.00 QI:0|0|0|0|1|1|3|0|88
ATGTGTGGCATTGTAACCCTGAGTGTTTTGCGATCCTTAGAAAAGAATCTCCATGAATTG
CTAGAGGTACAAACCACAACTGCGATCAATATGGAGATGTATGTGTGTGCATATGTGACA
TCGTGTATCGGTATGTGTCACATAACCATGGCTTCGTATTCTCACATAGAGGCAATACCC
AATTGTACTATTGCGTTCCCAGCAGCACAAAAATGTTGCCTTCTAATTAAGAGGAGAGTA
ATTAATATAGTTTTTCCTTATGAGTAA
>snap_masked-Contig752-processed-gene-0.10-mRNA-1 transcript offset:0 AED:1.00 eAED:1.00 QI:0|0|0|0|1|1|2|0|75
ATGCGACACTCGTTGCCGAATCCAAAAGCGTCAGTACAAAGTATCCAACAGCAAAAAGAA
TGCGTGTGCTGGGGCCATCAGTCACCACAGACTGAACATAAATATCTACGAATAATTGTT
GTTGTTGTCCAATTTCAACTTTCTGAAACGCTTACCATTGATGATGATGATAAAGTTGAT
ATACATGAACAATATGTAATAGAGAATCATACCAGGCAGCCAGTTTGA
>snap_masked-Contig752-processed-gene-0.8-mRNA-1 transcript offset:0 AED:1.00 eAED:1.00 QI:0|0|0|0|1|1|2|0|73
ATGGCAGGAGCGACCAGCACATGCAATATCCGTCAACTCAACTCAAAGCAAATACATAAC
GTCCTGGCGGCCTGTGTTGCACCAGCAATAACGTCAACAATGGCCAGAAGACAAATAAAC
CAACCTCATGATGGTATCACCAGATATCGGGTTGGTCGGTCGATAGGTCTCGCGTGTTAC
ATGTCAGCGAATGCCTGTCTCTTGCCATACATGGAGACATAG
>snap_masked-Contig752-processed-gene-0.12-mRNA-1 transcript offset:0 AED:1.00 eAED:1.00 QI:0|0|0|0|1|1|3|0|67
ATGTCCGGAGTATCTCCCAAAAGTGGAGAGTTGCCTGATAGAACACAAAATGCCATTTCT
GGATTAGATTTAGTTCGTTATAACCGTAATAAAGAACGAAAAATGTCGCAACTTAAAAAG
TTCTCCCAACTTTTTTTATTGCAAACGGCTGCCAAAAGCTCTCTGAAAGAAAAGTTAAAA
GAATTGTGTCAGAAAATTTTGTAA
>snap_masked-Contig752-processed-gene-0.13-mRNA-1 transcript offset:0 AED:1.00 eAED:1.00 QI:0|-1|0|0|-1|1|1|0|61
ATGTTTATGACTCGTAAAAAATATGAATATGAAGCCAATGCTGTAGCTGAAGCTGATACA
GACGAGAGCTTAATCACAAGGAATGGGAAGGACTTTATTATTATCCTTGTTGCCGTGTGT
TTTGTGCCTGCAAGCATGGCCATCGCTGTATTGACATGCCACTGTGAACCGCAAAATGGC
TGCTAA
>snap_masked-Contig78-processed-gene-0.11-mRNA-1 transcript offset:0 AED:1.00 eAED:1.00 QI:0|0|0|0|1|1|3|0|77
ATGCCACATGTCATTCAAGTCAAATCAGTGTCGCCATGTGATTTGCGGTACACTCTTAAA
AATCTGATAGAGGTTTGGACAGAGTATATAATGCGGCTTTTGAAACAAAAACCTTTTACA
TGGATACCAGAAACCACAAATAAAAATGATCGGATTGCAAAGTATGCCTACATTTATCTT
TTATATGATGATACGGGATCAATCGATATAATAACCATTCGCAAGAGATACTAA
>augustus_masked-Contig78-processed-gene-0.23-mRNA-1 transcript offset:0 AED:1.00 eAED:1.00 QI:0|-1|0|0|-1|1|1|0|724
ATGCAACCGGATTCAGAGGATAAAATAAACCGTAAAGCAGGAAATGGCAGTGCTCAAAGA
GACTTAACGCCAACACAAAAGACTGGTGCAATTAAAAAGAATTCCACTCTTATTAGCGGT
ACTCCAACAAGCAGTTCCATTACTAAAAAGAAGACTGATATAAGCCAATACTTTAAGAAA
CTAGATAATAGTCGAATGACCACACCAATTATTAGTGTTGCTAAAGGTTCAGACATAGAG
TCTCCAGCAACACAACTCTTAAATCGTATAAGTTCCAATAACTATACACCATTGATGCAA
ACAAAAAAGACCTCATCCACAAATACAAAGACAAACAACATAGAACTTTACGATGAAGAA
AGTCGGGAGTCTGTAGGCAATATTCAAGTGAAGGATAAAACTAACAAAGTTAAAAAAGCT
CTAGACTTTGTTCAAATGAATGATGTACAAAATGGAGAGAAAAATTCTGTCTTAGATACA
CCAAGTTCAAGAACTAGACGTCGTAATAGTCTCGCAACTACACCTGCCGCTATTGTTCCT
GCAGTAAATGATGATGATGGTACAAAACAAATTTTGGACACACCAACAAAAAGCACAAGG
CGTCGTACATTATTGCCGGCAGTCGAATTTGGAACAAAATCTAGCACTGTATCAAATACA
CCTTCGAAAGTTTCTAGTCGACGTAGTGGTATTACTGCTGATGCCACAGAACTAACCAAT
ACGGTATCAACTATGACACCCAGTAGGAATACTCGTCGACGAAGCTCATTACATACACCC
AAGAATATGACCATAGAAACACCGAGGAAGCAAGGCAAACAAATACAACCTATAATGGAA
GAAGATGCAATATCTGAAGAGACTGTTAAGACATTTGATGCAATTCAGTCATCTTCTCGG
AATGCCGGGAAAACATTGGACAGTGCTAGGTCAATGGAAATATCGAATGAGGACATGGAT
AACGATGCAAAAGAGAAGGAGCCTACTACTCAGTTGAAATCTACTCGTAGACGCACCATA
TTCAGTTACACAAACAACGATACCTCAAATGTTACAACTAGGCGGGCAACATGCTATAGC
GTTAAATCCATTGAGGCAACCAATACGATAAAAGACAATGATATTTGTGCCAAATCAGCT
GATCTCAGCAATAAGATTCTCAATACAATGAACAATGGATCTCATCCATGTGAAATAACA
ACGAAAAAATTACCTGCAACGAATAGACGCCGTACTTTATACACACCTAAAAAGTCGGAC
CAGAATAATGATCCACAGACCTTTACCGCCGGTAGTCTACAGCCTCAATTATCCGATGGA
TTGTGTGTCACTCCTACGGCAGGTAATATGCATGGAAAAGTAGTAAGTTCTACTTTTTTG
GAGAGTGAAGAAAAAATCATACAAACTCCACCGGCTACTGCCACATCTGGAAAATTGTTG
GAAGAGACCGAACAGTGTGTAACACCTTTAGTGTTTAGCTCCACACGACTTCCAGGAAAT
AAAAGGCGTACCATGTTTGATGTATCGATGGATATTATAACACAACGTTTACAATGTATT
AATCAATCAGCTAGGCGTTCCTTGGCTCCTACAACAACACTAGATGCAGTTCACCGTGAT
GCAAATTCAATTCTTGCTACTAATAAAGTGGATACTAGGAAAACAATAATGCCGATTTCC
GATACGGATAGCACAGAGAGCTTAGATAGCACCCATACCAATTTAGCTAATGATAAAGCC
GACAATACGGACAAAACATCTGAGTCAACGCCAACTCTAAAGAAAAAGCGCAAGCTATTT
GTGCCAAATGAACTATTAACGCCTCCAAGTTTGGCAACAATAACATCGAAATGCGGTGCT
TCCGATCAGAAAAGTGTCACTAAACGCCGCCGAACATTGCTGCCATTATCCCAGCAGGCA
TTATTGTCAACAACCATGGGATCCGCCACGGATCTTTCAACTTTAGAACCACCTCCTTCT
CAAGTGCCCAAAAGGCGAAGCACATTAGATTTCGAGCAAATTAAGCAAATTCAAAATAAA
GTTGCGCGAAAGGAAACACTTAAGGGAGAAGAAAAATCAGTTGATGCTAATAAAGCCATT
TGCGATGGGGCAAAAAAGACTCCAGTTTTNNNNNNNNNNNNNNNNNNNNNNNNNAGTTTA
CACAAATATGCATAA
>snap_masked-Contig78-processed-gene-0.15-mRNA-1 transcript offset:0 AED:1.00 eAED:1.00 QI:0|0|0|0|1|1|3|0|232
ATGCTCAAATTGTCATCTCAACCCGATCTCGTCTTATCGTTCACAAAGAAGAACACAGTT
GTCAATAAATTGGCTCTGTTTAGCCTTGAACAAACGGTAACAGAAAATACTACCCATTTG
GTGACTTTAGAGGCCAGAAGGACGATGAATCTATTGCGAGCTATTGCACGAGGGCTGTGG
ATAGTGGATTATAATTGGATCTTAGATTCACAGAAAGCAGGCAAATGGCTGGAAGAAGAA
CCCTATGAATTCAAAGATTTTTCGAGAGCAATAGAGAACGTGAGTTGTTCTGGCTCACAT
TCTTCACACCTCTCAGCACTACTCCTCCCTAGCCTTGTGGAGAATTTTCCAGCTGCCCAC
CATCAACATGGATTCTGTAAGGTACACAGTACGACGACAGCCTTACATGCCATTTCGACA
CATATCAATAAGGGACTTAATCAGCCCAGGCCGTGTCATAGGACGGTCCTCGTGGCGCTT
GACCTATCGAAAGCATTCGATACGGTCAACCATGCCAAATTATTTGAGGACATCGAGAAT
ACGTCCCTACCGGCAGGAGTGAAACGTTGGGTGCTGAATTATATGTGTGACGCCAGTCGT
ACGTGGAATTCAGGGACAAAAAGTCAAAACCCCGTAGAGTTAAACAGGGTGTTCCCCAGT
TTTCGATCAAAAGTCCGAAAAAGGTGTTCTCACATGTGA
>snap_masked-Contig78-processed-gene-0.14-mRNA-1 transcript offset:0 AED:1.00 eAED:1.00 QI:0|0|0|0|1|1|4|0|159
ATGGGTGGTACTGAAAATGTACACGAACCTTCCCACGGCGGCGGGTTCTGTGTACCGGAT
CGACCCGATGGACCCCATCCATTGGCCAGCGGCTGCCACATCAGTATCTGTCGTTCTGAG
CGTCAAGCTTTCGGCGACAATTACAAGTGTGAGCTGTTCCAAGATTTAGGTCCTTTCTAT
ATATCTGCCCGTTGTTATCCAGTGACGAAAAATGATATGTGCGAATTGATAAAACTGTGC
GGTGGTCGCTTGGTCCATAGTCGCAATAACGCCCGCTATATTATTGGAGATACAACTCAA
ACGGTACCCGATAAAATATATGTAACGCCGTATTGGATTCTGGATAGCATATCCCAAATG
CAAATAATGAAAATACAGAAATATTTGTGTCAAAGATCTGACGAACCTCCTCCGCCCGGT
TCTCCAGCAGCTGCTGCACCAAAGGGGATCACACAGAATAATTTAAAGAAAACTTGTTAA
>snap_masked-Contig78-processed-gene-0.16-mRNA-1 transcript offset:0 AED:1.00 eAED:1.00 QI:0|0|0|0|1|1|3|0|82
ATGTATGACTGCATTCTGCAAGTTGTCAATAAATTGGCTCTGTTTAGCCTTGAACAAACG
GTAACAGAAAATACTACCCATTTGGTGACTTTAGAGGCCAGAAGGACGATGAATCTATTG
CGAGCTATTGCACGAGGGCTGTGGATAGTGGATTATAATTGGATCTTAGATTCACAGAAA
GCAGGCAAATGGCTGGAAGAAGAACCCTATGAATTCAAAGATTTTTCGAGAGCAATAGAG
TCTGATTAA
>snap_masked-Contig70-processed-gene-0.7-mRNA-1 transcript offset:0 AED:1.00 eAED:1.00 QI:0|0|0|0|1|1|3|0|121
ATGGAGCTCAGATATATCGGTTCAATAAGGCTGGACAACAAGGCACCCTGTACACCCAAA
ACATTCCAACGGGCTATTTTATCCGAACATGACATTATACGCAAAGGTTCGCCATTTATT
ATATCATTCCAGGTTTGTTTGAGGCGAGTATTGATCGGATTACCACGGGTATTGGAAACT
TTCAAACGTGGATATCCTTCAATTCCTATACAAAAACGAAACCAAAGGTTCCCATTAAAG
CTAACAATTGAATCTAAAAAATATTTGGAAATTTGTTTGATACAGTTGTGGCGAAATACA
AAAATAAAATTCGAAGATATTATACAAATAATAAAAAAGGTGATCAGATCATTTCAAATA
AACTGA
>snap_masked-Contig70-processed-gene-0.6-mRNA-1 transcript offset:0 AED:1.00 eAED:1.00 QI:0|0|0|0|1|1|3|0|94
ATGATATGGAATATTAATTGTTTCGGAAGTATGTTCAATGGCAATCATTTATTTCGAGCT
GTTTGTGGCCGTTTACAAAACACATTCCGCATTTTACCTCAACCCTATCATCTTAATTAT
CCAAGTTTGCATTCGGTTTCTGTTCAACGCGATCCCAACTATAATGATCGAACACCAGGC
ATTGGTATAAACTGGACAATTGGTGATAATGATATTGAAATTATTTCTTTACCTGTTGGC
CGATCAATAAACAATGAAAATTCATGTTTATATATGTTCATTTAA
>snap_masked-Contig70-processed-gene-0.5-mRNA-1 transcript offset:0 AED:1.00 eAED:1.00 QI:0|0|0|0|1|1|2|0|81
ATGAAATGGCGCAAAACCTGCGAAAAGAACCTGCCTAATTCAGCGATGGAAGCACTTGGA
GAGTGCAATAAAGAGATATTTCCAAACGTGCATATTCTTTTAAAAATTTTGGTCACTTTG
CCAGTTACTCAGGGATGGAAAATACAATTTTTAAGAAAGTACAAAAAGCCGGCTATCATA
CAAAAACCTTGTGTGTTCATTGTTGGGTTTAATGAAATGCCTGAATTTATTCTTATAATT
GGTTGA
>snap_masked-Contig70-abinit-gene-0.9-mRNA-1 transcript offset:0 AED:1.00 eAED:1.00 QI:0|0|0|0|1|1|3|0|71
ATGCCTCCACAAAATCACAATCTTTCGCATTCATTCACAAAGGCCATGAAAACAAATCCA
CCATATCAATACCTTGCCGAGCAAATGATTTTAACAAACAACCCGTGGAATGTGCTTAGT
AGCACATTTTCGTCCGAATTTTCCGTAGAGACTGATACACTTTCATTCATTTTCATTCTC
GCCACCACCGAAGCTATGCGCAGAGAGCAAAAATAA
>snap_masked-Contig70-abinit-gene-0.8-mRNA-1 transcript offset:0 AED:1.00 eAED:1.00 QI:0|0|0|0|1|1|3|0|64
ATGTTTGGGATTGAACCCCCCCGAATTAAAATCCTGGCTACGGCCTTGATTACACTCACG
AAAATATTCCTGCTCACCAATATAAAACGCTTAAGAGTTAAATTCAATTACAATTTTAGT
GACACCTGGGAAGAGTTTAATAACACCCTCGATTTTAATAATGCTCATGTTTTCAGACAC
TTCGGTAAGATTTAG
>snap_masked-Contig70-abinit-gene-0.14-mRNA-1 transcript offset:0 AED:1.00 eAED:1.00 QI:0|0|0|0|1|1|3|0|298
ATGGTCCTCGTAGCTCTTAACCTATCAAAGGCATTCGATACAGCAAAGAATGCACACAAA
ACAACAAAGCGCAACAATCATCTGCCCACGAAATCCGATACAATAAAATACTTCTTTAAA
AATTTGGGCTCTGCCGATGGCTGTTATACAGTAATGCTTGCCGCATGGAATAATCGAAAA
TTCTATGGTCAGGGAAGAAATTATAAACAGGCAAAATTAGATGTAGCAAAGCAAATAATG
AAATACAAAACCGATTGCAGTAATAAGACAGTGGAGTGTGTTTATAGGGAACCAAGAATG
CCACGGAATTTTGGAGATTATGTGGAATCTTTAGTTTTGCATGGCTTTGCAGAACAAACA
CAAAATTATCCAGAAGTGGCCGACTATAAAGTACTGGCCGGAATTGTATTAACAAGTCTA
TCAAATTCCCAAGTAATTGCCATTGCCACGGGAACAAAATGGGTAAATGGAAATAATCTC
GATGGGAATGGTTGTAATCTCAATGATTGTCATGCAGAGGTAATAGTTCGTCGTTGTTTG
GTTAAATATCTATATGGACAACTAGAACTACACTCGCGACCAGCAACAGCCCCTTTCTCG
ATATTCCATAGAAGATGTGATGGACGATTTGCTCTAAAACCTGGTTATGATTTCCATCTA
TATATTAGTTCAGCACCATGTGGTGATGCTCGAGTTTCTACAGAATGTAAGAATCGGTTA
GGTGTGTCAGACAAATATGGGAAATTACGTTTGAAAGTTTCCAATACCCGTGGTAATCCG
ATCAATACTCGCCTCAAACAAACCTGGAATGATATAATAAATGGCGAACCTTTGCGTATA
ATGTCATGTTCGGATAAAATAGCCCGTTGGAATGTTTTGGGTGTACAGGAAAAATAA
>snap_masked-Contig70-abinit-gene-0.12-mRNA-1 transcript offset:0 AED:1.00 eAED:1.00 QI:0|0|0|0|1|1|3|0|274
ATGGGAGAATTTTATTTCCAATTTGAAGAAAATGAAAATCTCAATAATGTCGACACAAAC
ACCTCAGAAGGTGGTGGTGAAAATGAAAATCTCAATAATGTCGACACAAACACCTCAGAA
GGTGGTGGTGGTGGCGATGGTGAAGGTGAAAATAATTCTGGGGATAAAGTCCCCAAAATA
CACAAACAAAACGAAAATATAAACGTAACAGAAAGAGATGAGAGCAACAAAGATAATGAA
GAGGATGCGACAACAGCAACAACAACGTGTTTTGTCAACAATAACACAGCTGATGGTCAA
GATGTTGAGAATGAGGGAGAGGTAACATTAGAGAAAGAAGAGAAACCCCATGATTTCAAT
GAAACCAGCAATCTACTCAATCAACAACCACAACAACCGGCCGGTGTGGAAACAACAAAT
ACATCAATATGCGAAAACGAAGATGAAGAAACCGATGAGGAATCGACATTGATTACAACA
GCATTTGAACGTCCATATACGGCTCATTTGGCTCCATTCGATATGGAATTAATGGAGAGG
CTTAAACGAGAACAAGAATTGAAAGAACGTTTACGCTCTTCAGAGAATAAGAAGCACCTG
GAGACACGCTCATCGCATCGCCAGACTATTAATGCTGCCTTAGCCACTAGAATGTTTATG
GAGCATGAAAGCCGTGGTCCGGAAGCTGGCTCTGGTAGTCAACGTCGAGAGCAACAGCTA
TCAAGTGGTTTTGGTGAGCGTGCATCAGCTGATCAATTGAATAAAAGTTGTGGCGGTGAT
TCAGACCAACAATCCGCAACAATGGCAAATGCTGACGATAGGTGA
>snap_masked-Contig70-processed-gene-0.11-mRNA-1 transcript offset:0 AED:1.00 eAED:1.00 QI:0|0|0|0|1|1|3|0|68
ATGCGTGCAGAATCTATTGAAAAGACCATCTCATTCTACGACTGGAGTATTATATTGCGA
GGGAGAAAGACGAGTTCCGAAAGAGATCAAATCGAGCCCAATTCAAGGTTTCCACAATTG
GTTATTATTTTTAATGTTCTGGTAGATTTAGCAAAATATTCCTCTCCAACTAAGAGGTAC
TGGGTTTTATTGCAAGCAAAACGGTGA
>snap_masked-Contig70-processed-gene-0.10-mRNA-1 transcript offset:0 AED:1.00 eAED:1.00 QI:0|0|0|0|1|1|2|0|65
ATGTCATGTAGATCTGATGCAGATGATGATCCTCCAAATTCAATTCACTCGACCATCAAA
CCTTTTCCGGAGATTAATCAGCCAAGACGATCATCATCCAAGACACTTGAGACACTACTC
CTCCTCATCCTTGTGGAAAATTTTTCAGTAAAGCTAACAACACAACATCAGCATTGTATG
CCATTACAGCATACATAA
>augustus_masked-Contig536-processed-gene-0.2-mRNA-1 transcript offset:0 AED:1.00 eAED:1.00 QI:0|0|0|0|1|1|3|0|149
GGTTATGTCTTTTATGTTACAAATAAACGAATTTTGATCGTTACATCGCTAAGTGGTCCC
TTTGAAGAGGCAGTGATTGCGTATTTGTTCCTGGTGAATTTGTTACCAATAATATCGATT
CCCATCATGTGGTGGGAAACAAGAAAAGTTTGTACCCTCTTCAACGATTGGGATGACTTC
GAGATTCTGTATTACCAAATATCTGGTCATAGTGTGCCTCTCAACTTACGGAGACGCGCC
CAAAATATTGCTATAATCCTGCCCGTACTCTCAATACTCTCGGTGATTGTGACTCATATT
ACAATGGCGGATTTCAATTTCGTACAGGTCATACCATACTGCATTCTGGATAATTTGACG
GCTATGTTGGGTGCTTGGTGGTGGTTAATATGCGAAGCTTTAAGTACTACAGCGTATATT
TTGGCGGAGCGTTTCCAAAAGGTGGGTTAA
>snap_masked-Contig227-processed-gene-0.6-mRNA-1 transcript offset:0 AED:1.00 eAED:1.00 QI:0|0|0|0|1|1|2|0|103
ATGAAGGTGTATAAAAACGATCAGCTAAAGGATTCAGAAATGGACAAGCCTCTGTCTGAA
TCAGAAATAAACAAAGCATTTCTGCGTTCTTTGAATCTCTTTCGTGAGGGATTACCTCCT
TTTGATGCCGTTACCTTGGAAAAGGTCCGACTTGTCAAATTGTCGCCACCTGTCGACCCG
TCTACAGGTCGACTAATTGGGCCTAACTCTTGGTCATTGCCCAAATTTATAACTCCAGTC
GATACCCGTCCACTGGGCCCTGAAGTTAGCAACCCAGTGGATGTCTTTGAATTTCTCTGC
ATGGTGGTCTAA
>snap_masked-Contig227-processed-gene-0.5-mRNA-1 transcript offset:0 AED:1.00 eAED:1.00 QI:0|0|0|0|1|1|3|0|77
ATGCTAGAGCTCACCAAGACAGTTGGTGAATTGTTGGATTTTGGACAATATATGGCCAAA
TCGGAAGAACGAATATATGGGGGGCTTTATCTAAATGTGAGATGGTTTTTATCAAATTCG
GTAGACTTAAACAAAATGCTCACTTGTGCGATACTATCATCTGTACCCCGCGTGCAAAAA
TTAAAGAAAATGAGGAATCAACTGGGTCCTATTCCGGCCCAAAACACATACTAG
>augustus_masked-Contig227-processed-gene-0.4-mRNA-1 transcript offset:0 AED:1.00 eAED:1.00 QI:0|0|0|0|1|1|3|0|284
ATGTCTTTCACTACAAGTCAATCTGATGATTTAAAGGACATTGTCGAAAGATTGGCGGCG
AAGGTAAGGGACAACGGTGTTCCAGAGATGACAGCCGAAGATATCAAAAAGAAAAAGAAG
TGGCTGGAAGAAAATTGGAAGTTGCCCCACGAAAATGAACCTGACTCCCCCTTTGCCAGT
CTTCAGCGGACACCTTCATTTACATCGACACCTTATCAATACCAGCCCACCAGACCTAGA
TCTTCTTCAGTTCCACGTTATGGATCTACAACACCTACCCCCTATCCACGCTCTGAATCC
CCTTATGGTACAGCTTCTTCCACATGTTCTTCATATCGTGGTGCTGAAAGTGATAATCCT
CCATATCCTATGAGACGGGCTCCGATGAGTCCACCTGAGACTAAGGCATTTTTACGTGAT
GCTCTCGATGAAGTATGTAGCGATTTTGAAAAAACCTTGGAAAGAGCATCGATGAAGAGA
AAGAAATCGGGTCTTCGTGATGATTCGGGAGGAGGGGAAGGTGTTGGTAGTAAATATGGA
GGAAGACTTTCCAGCATCAGTGATCGCAATAACAATAATAACAATCATTTGCTTAAAGGA
CTTAGTTATAATTACCAGGATAAGCGATATAATGGCTGGTCTTGGGATACAGCGGACAAT
AATCATGATGTGGGAGAAATACAAAGGTCTTATAATCAGGTGGAAGCTACGTATCAAAAG
CTTGGAGAAGAAGATGTCTTAGATAATGAGATATACAATGTAAATTCAGTAGTGACCCTA
CGGGAAAAGGAACAACCACAGGACCTGTACAGGAGTAGTCCCTGGTGTGTGGACCAGTCC
CTGTTCTGGTCATAA
>snap_masked-Contig227-processed-gene-0.10-mRNA-1 transcript offset:0 AED:1.00 eAED:1.00 QI:0|0|0|0|1|1|2|0|65
ATGATATCCACGATGGGCTGGTTTGGAAGTTTGGAAATTGCCGACATTAATATACGGCTA
CTTATCTATGCGGATGACGTAGTCTTTTTTGGCAATGATCCACACACCCTGAAAATTGTG
ATCAACATTTTGACAGTTTACTCTGATAAATGGTGGATGGTCTTCAAAAATGGAATGGAA
TCTATGTCTATAGTTTAA
>snap_masked-Contig227-processed-gene-0.11-mRNA-1 transcript offset:0 AED:1.00 eAED:1.00 QI:0|0|0|0|1|1|2|0|62
ATGAAGGTGTATAAAAACGATCAGCTAAAGGATTCAGAAATGGACAAGCCTCTGTCTGAA
TCAGAAGTAAGCGGATCCTCTTGCGAAGTCGAGGGGAATACCAAGACATTTGAAGACATG
GATAGATACCGTATGCGTGAGGAGGCTTCTACTGCCTCAGAACTCACCAAAGTTGAACCT
ATGTTATAA
>snap_masked-Contig645-processed-gene-0.2-mRNA-1 transcript offset:0 AED:1.00 eAED:1.00 QI:0|0|0|0|1|1|3|0|101
ATGCATTTCAAAATGGCTTTTGCTTTCTTGGCCTTGGCGGTTATGCTGGCCCAGGCTAAA
CCTTCATTGCCTTATGGATTTCATGGAGTACCTGATCACATAGACTTGGCGCCACCAGCA
CATTTGCATCAGCATCAACATCTTCATCATGTGCCCCAAGTTTATGGAGTACCACCAGCT
CATATACATCATCAAGTACCCGAATTGATAGCACCAGAAGCACATTTCCATCAAGCTCCG
CCAGTATTACCACCTGCCCATTTCCATGAACTCCCGCTCCTGTCCTACCTGCCCCTGTGC
ATGTGA
>snap_masked-Contig409-processed-gene-0.3-mRNA-1 transcript offset:0 AED:1.00 eAED:1.00 QI:0|0|0|0|1|1|3|0|70
ATGCCCGCTCGAGAAATTATTGGTCTAATGAAAAAAGGAGGAAAACTAAAAATTGTCTTA
ACATTGTTATGTTTTATCCGCATGTATAAGGCCAAAGAAGAAAAACAAACGAAAATAAAT
CCTGGACAACACTCCAACTCAACTTCCAATACTTCGATGGAATTCAATTTATTTCACACA
TTTAATAAATGTAGAAGTTATAGTATTAAATGA
>snap_masked-Contig496-processed-gene-0.2-mRNA-1 transcript offset:0 AED:1.00 eAED:1.00 QI:0|0|0|0|1|1|2|0|141
ATGACTTTTGGCGATCAAGGCGCCGTAACATCGGAAACGACAGTGACCAGGGAAATTTTA
AACCCTGTAACAAAGTTCAGTGTTCTTCAAAAAGATGGAACTAATCCACCAGTTGCTCTT
TATAATATCACCGCCCGTCTATGTGATTTAAGTTCGGTAGTCAACAAAGTGCCCATGGTA
AAACAAGCCTTTGGAACTGTTACCAAACAAAGTAATATGACCTTTGAATGCCCATTGAAA
CCGGGATTCTATGTAATGGGAAATATGCGTATAGCCAGCCGAAATCCAATTCTGTCATTT
ATGTATAAACCCAGGGTTACTTATACTTTTGCTGGTGGAGCTTATGAAGAATTGGAGAAT
AAGAAACTTGTCGCTCTGTCAACATATAATTTTACCATAAAAGTGGTGAAAAAATCTTAT
CATTGA
>snap_masked-Contig3-processed-gene-0.5-mRNA-1 transcript offset:0 AED:1.00 eAED:1.00 QI:0|0|0|0|1|1|2|0|502
ATGGATTTGCAACAAAGGCTTGGTCTTAGACCGCCTACAATCGCATTCACCACTGAGGAC
CCCACTACCACAACACCAATACCAACAGCAGCAACATCATCGACAAGAATGGCCACCACC
GTATCAACATTATCCACATCAGTGGAAAATGAAAGCAATGACAGATTTGCTTTCAGAAAA
TTCACCAACTCCAGCCCGGAGACCATATACGATGGCCTTTGTCGACGGCACCAGTCGGTT
AAGAGCCTCCCACACATATGGTGTGAAGAATCTTGGGCAAACCAAAAGCCTGAAATCACA
CCTCCACACAATAATCAGAGTATCCCGCTTTTCCAAAATATCTCCTCACCGGAGGACAAT
AACGAGACACCCTTGGCTCACACATTCCGTTGTATACTTGAAACATTCGAATCATCCTCC
TCCTCTTCGTATAGCTGCCTTCGCACCACACCTGCTTCATCCAACCATTATCAAAACCAA
TACCATTCAATACCAAGAGGATCATCCAATCGCCTGCCTAAACTTTTTCCGAACACCACC
ACCCCCACACCCACATCGACACAATCACCCCAAACGTCAACATCGATTGTGCAGAAATGT
GTGGAACGTTTGAAAATAATTGTTGATGATTTGCAGGAACCCCTACAAGAATTCCAAATG
TCCTTTAAGTATAGCCCGCAAGAACACAGTCATCATCAGTCATCGTTCCATGGCGATGAC
ACTCTAAGTATTACAGAAACTACAACTAGTGATAGTATTATTAATGATAGCTATAGTGAT
ACAATGCTTAGTGGTCCGCTGTGTCCCAGGGCTACAATGTACTGTGACACAACACCTCTA
TTCACCCCCCTCAACGATAGTAGTTTGGCGAAAATAACCTCTTCAATAAGCAATAATCTG
CGTTGTTTTATGTTCCATAACCTGCCCGAAATGACTACAACAACCTTTGAGGGCCTGCAT
GAAGCAATACCTGGCTGGAGTGGTGATGAGTTACCATCACAAACAGTCTTCAATAGCTCT
CTTACAAATGCAAATGCCACCAACTGGAATAGTGAAGAGGCATGGCCCTGGAGTCTATCT
CTATTGAATTCCTCTGCGGCAATCAATTCATCATTGGCGATACTAATGAATGCCACAAAT
GGTTCCGATTGGCATGGTGATTTAATGACTCCAACCACAGGTAAAGGATTCGACTGGAGC
TTTCTCTTTGTTCTTTTCTTCATATTTGCCGGTGGTTTGGGCAATATTTTGGTGTGTTTG
GCAGTGGCTCTGGATCGCCGATTGCAGAATGTCACCAATTATTTTCTATTTTCTTTGGCC
ATAGCCGATCTTTTGACATTACATGATATTACGTTGCGTTACATGGCATTACGTTACGAA
ATTGGCTCGCTGTGGCCAAGCGAAATGCAAATGAAAAACTTTCTTCCCAGAAGATCGGGT
TATAAGACACCAGATAGTGTTTCGGTATTTCATCCAATGCCACCGATTTTTGTGGGTAAC
ACCGGATGA
>snap_masked-Contig3-processed-gene-0.6-mRNA-1 transcript offset:0 AED:1.00 eAED:1.00 QI:0|-1|0|0|-1|1|1|0|62
ATGATTTTGCAAGACGGAGGAATGAATGATACTTTAGCATCATCTTCAGCACCAGTTACC
AAACCACATTTGTTCGAAGAGAAGTCTGCTATCTTTATATTCCGTTCACTTGTTTATGGG
CCAAGCTCATTGTATTCGCTGTGTCATATCCATAATGGAAAATCCAGATCTAACCATATG
GACTACTAG
>snap_masked-Contig60-abinit-gene-0.4-mRNA-1 transcript offset:0 AED:1.00 eAED:1.00 QI:0|0|0|0|1|1|2|0|93
ATGGAGAGCCATTCGTCTCATTCGTGGTCTCCCAACCAGCGACACACCACAATTTCCTTT
GTTGCGACTGACTGTTTGGTCAATGTGGCTACCATGCATGTTGTGGTCAACAGGCATGTT
GTGGTCAACAGTAAAAGCCTTTTCGTAGCTCGCAGAGATGAGCCAGATTCAACCTTCAGT
TGGTTAAGCACCCCGAGAGTGATAGATCGAAATGGAGAGCCATTCGTCTCATTCGTGGTC
TCCCAACCAGCGACACACCACAATTTCCTTTGTTGCGACTGA
>snap_masked-Contig60-processed-gene-0.4-mRNA-1 transcript offset:0 AED:1.00 eAED:1.00 QI:0|0|0|0|1|1|2|0|68
ATGGATCAACCTACATTAAAAACTGTTACAACAACAACCTCCCTCGCAACAATATTCTCC
GCCGCAACATCTAACAGCGAATATTGTTGTACCAGTTCCGGAAAATTTTATGAATCGGAA
GCGAATCAGGGTCGCAGCTATCCAAGGGACAAAACTGAATACCACTGTAGCTTGCTCCAT
TGTGATGGATGCCATGTGCTATGTTAG
>snap_masked-Contig577-processed-gene-0.6-mRNA-1 transcript offset:0 AED:1.00 eAED:1.00 QI:0|0|0|0|1|1|2|0|87
ATGACTCTGGACCAACTATACTATTATTTAAGGACGGACTCAGAACTAGTCCGAGTTTGT
GGTGAAAATACGATGTGCGATGAATTTGTGGGGGGATGTGTAATGCTAGAAGCGGAAAAC
AAACATGCTACACTACATAATTCGTTAAATGCTAGTTTTGCAGCTGCCATCAATAGTAAT
GCCACCAACAATAGTAACAATGCAGTGACAGAAGAAACAAGCCAACCACCACAAGCAACA
GCAGCATCATCATCCGCCTTATGA
>snap_masked-Contig577-processed-gene-0.8-mRNA-1 transcript offset:0 AED:1.00 eAED:1.00 QI:0|-1|0|0|-1|1|1|0|136
ATGCTATCGGCTGCACCCTCCTTACCCAACAGCACCCTGCCACATCCACGATGGTACCAA
ATAAAAGAGGCAAACCCATTCGGTTTGATTTTAGGAAGGATATTCAGTGATGAGGGAATA
AGGACGGCATTGAGGGCGAAACACGCGGCAGCGGTTCAGAAGGCTATACATTCCTACCAG
TGCAGCTCTGTGCTGGGGGAAGACCACCACATGTTAGCGACGATGAGAGATGGCTCCCTA
GATATACCGAGGTCGGTGCTATCTTCTGAACACGGCAATTCAAGATGTTTGCCCGAATTG
TGGACAATCGCCTCACATCACGAGGCATCTCTTCGCGTGTCCTGCAAAGCCAACAGACCT
GACACCTACTTCACTCTGGACTCGTCCAGTAGAGGCAGCTCGCTTCCTTGA
>snap_masked-Contig577-processed-gene-0.12-mRNA-1 transcript offset:0 AED:1.00 eAED:1.00 QI:0|0|0|0|1|1|3|0|128
ATGTCCGACAAAAAGGCTGGTGGTAATGGTAAATATTGTTTTGCTATTGATCGTGGTGGT
ACCTTCACAGATGTGATGTGCATGTGTCCCGATGGACGAGTTCGTACCTTGAAATTATTC
ACACCATTTGCTAAGTGGAAAATGTCCGACAAAAAGGCTGGTGGTAATGGTAAATATTGT
TTTGCTATTGATCGTGGTGGTACCTTCACAGATGTGATGTGCATGTGTCCCGATGGACGA
GTTCGTACCTTGAAATTGTTATCAGAAGATCCAGCCCGTTATAGCGATGCCCCCCGTGAA
GGAATACGACGTATATTAAAAGAGAGCTACAAATTTCTACCATACATTGATAAGAGAGAA
CAACAAGCAACAGGCATCCATGCCTAA
>snap_masked-Contig577-processed-gene-0.9-mRNA-1 transcript offset:0 AED:1.00 eAED:1.00 QI:0|0|0|0|1|1|3|0|109
ATGTGGCAACATCGAAATTCAAGTGTTCATATTGCGGATGATGATGCTGCTGTTGCTTGT
GGTGGTTGGCTTGTTTCTTCTGTCACTGCATTGTTACTATTGTTGGTGGCATTACTATTG
ATGGCAGCTGCAAAACTAGCATTTAACGAATTATGTAAGTCATATCGGGCTTGCAGAAGG
AAATTCACCAAGGCAGCCAAACTGATTCGTGGCTCCATCTGCAAGATCTTAACACATCTG
GGCCGCTCAGGCCTTGACACACCTTGGACGCTCAGGCCAATATTACCTGCCACCGAAGAA
CTTAACAATCCTAGCAATCACCGACAATAG
>snap_masked-Contig577-processed-gene-0.10-mRNA-1 transcript offset:0 AED:1.00 eAED:1.00 QI:0|0|0|0|1|1|3|0|91
ATGGATTTGAAATATAACTTTATTGAGAGCAAAATTGGGGTCTTTTTTTGGGATGGCCAA
TTGGAGCTCTGCTGTAACGATCCAGGCACCGACATCCTATTCCGATTACCAGACCACACC
ACAATCCTACGTGACATAAAGGAAAGTGTTAAATGGCTCGTGATCAACGAATACTCGGAT
ACTTGTATTACCCGTGGGGGTGTTGCAGTCCTTGGCTACGAGGATGTTGTCCCCGAGAGA
CACCTCACTCTCAACATAGGCATATCAAAACGGTGA
>snap_masked-Contig577-processed-gene-0.7-mRNA-1 transcript offset:0 AED:1.00 eAED:1.00 QI:0|0|0|0|1|1|2|0|87
ATGGTTGGCGATGACAGTGATGATGGAATAAAGACAGCATTGAGACCGGCGCACACGGCA
GCGGTTCAGAAGGATATAGCATTGTGCTCGGGAGAAGGCCAACTCCTGTCAGCGATGACG
AGAGACGGCTGCCTAGAATGTTTGCCCGAATTGTGGACAATCGCATCACATTACGAGACA
TATCTTCGCGTTTCCAGCAAAGCCAATAGACCTGACACCTACTTCACTCTGGACTCATCC
AGTAGAGGCTGCTCGCTTCCTTGA
>snap_masked-Contig577-processed-gene-0.13-mRNA-1 transcript offset:0 AED:1.00 eAED:1.00 QI:0|0|0|0|1|1|2|0|66
ATGGCTGGCGATGGCACATCAGCAGAATTGCAACTTTTAATGCAATATCATCCCTTTATT
AATATAAAACATTATGTGCAATCCCTGCCAGCATTTCAAAGTCCATTTCATCCTCATCGC
TACCACAGACTCCGGCTAACCGAAGAGTTAATACCCAACTCAAGGCAGTATAAAGTATAT
CTAATAGTTAGTAATAGCTAG
>snap_masked-Contig191-processed-gene-0.6-mRNA-1 transcript offset:0 AED:1.00 eAED:1.00 QI:0|0|0|0|1|1|2|0|136
ATGCCTCTGTTTACTATTTTCACAGTTCCTCCCACAATTTGGACCCGTTATGATACCATC
TATGTGGGTTATGGCCAAAAAGTTACTTTGGAATGTATCTCCGAATCACATCCTACCTCA
GTGAATTATTGGCTCAAGGATAAAGAATTCATTCAAGGTGGTTCCTATGAAACGGTCTCC
CGCAATAATGTCTTCAAAATTGTAATGCGTTTGGTCGTAAGACCAATGAAAGCCAAAGAT
TTTGGTGAATATCGATGTGTGGCCAAAAATATGTTGGGCGAAATGGAACAGATCATAACA
TTGCATCATAAAGCCAAAAAGAATCTTCAACATTCCTATCAAACAAATGGCAAAGACAAT
CAATTCATAATCATTGAAGGTAGGATATTTATTGGACATTTTTTTTTTTAA
>augustus_masked-Contig191-processed-gene-0.11-mRNA-1 transcript offset:0 AED:1.00 eAED:1.00 QI:0|0|0|0|1|1|7|0|1614
ATGCCAATGCAAATCTCACGACTCTATGAACTGGCTCCGGATGTGCGTGATCCCATTATA
CAAGAATTTCAAATACCTGCCCAGGCGACACGATGTTGTTCTGCTTGTCTTATGCGTATT
CGCCGGAAATTGGATCCTCATGTTAATTTCACAGACGAAGAGCGTCGGACGGATGGTGAC
GAATCAGATGTCAGTACATCGTCGTGTGATGAACGCGAACCAGGTGGTAGTGATACTGCT
TCAGTGGAGAGTCCAGAAAATCCTCAACGTCACAATTCTCTCACCAAGGATCTAGCGGCA
CAAAAAGCTTCGGCTCAAATGATAGCAAGTATGCAAACGACAGGTGTGACGGTGTCTGGC
ACGGCTGCTGGTAGTTCCAATAGCACTAATGCTTCAGATAGCACATCGACGTCAAATGCA
GGCGTTGCGAGTGGTGTCGGTATTAGTGGTAGTGTACCATCTACGGCAATTATCAAATCG
GATGAACGTTTGCTGCCTCCATTGGGCCATGCGCCCAAAAAACAAAAGACTTCCGAGGAA
TATGACTCCTCGGCCACTGAAACCGCCGATGAAGAGAATGAAAATTCTCCAGCCAACCGT
CAAAGTCCCAAAGTGATATTGAATAGTACGAATAGTAGTAGCAGCAGTTCAGTAGTTGTA
TCCACAGCAAGTGGTCTCGGACCTCCACCAAGTGCAGTAAACGGCCCTGTGCCCCCCTCC
GCGCCGGCAGCTCATCTACAAGACTTCTTATTTACTGTAATTGAGCGTTCGCTTAAACAG
AAGGGACCGCCTCCGACAAAACCATCTAACCAACAGCATAATGCGGGGTCTAAGCAACAA
CAGTCACAGACACAGCATCAACAATCGCTTCAGCAACAGCAAAGCCAACAACCGCCAATG
CGTTTGTCGGTTGACTCCTCTCCCAGCAATAGTAGGCGCAATGATATAATAGGTAGTAGT
ACCAATAATAGTAGTAACAACAGCTCCAACAATAATAACAATTCCAACAATGATGTAATG
CTAGTAAGAGAATATCGTAATGATGGTTCCATTAAACATCAACCTCAGGCTCATGGACAA
CCTATTGTGTCCGGCGGAGGCAATGCGAGTAGTGGTATGTCGTCGCTTAATTCTGTACAA
AATCTAAACGCCCGTCAATCACAACCTCCTCAATCGCAAGTAAGTTCAAATGCATCTGTT
GGATCGGGACACCCAGATAATCTGGCTACTTTATCGGTAGTCAATTCTTATATACCGGGA
CAGCATTTGATGTCCGGTGCTGGGTTAATGCATCATCAACAACAAAACGATATTAAGGCC
ACAATTACACCCGTAATGAAGTCAGGAAAAACAACAACAACAACGCCTCCACATGTGAAT
GCTCCTCCTCCACCTGAAACAATAATCTATTCCACTTCTCGCAACACTGAACCGGAGCCA
CAAACATTGGATTTGTCTATAAAGAAACCTTCTCGTGACGGTCCTTCCCCACATAACTCA
TCTTCGATGAATACATCGTCGTCGTCTGTTGGCGATAGTGGTGGTGTATCTCGTCATCAG
CAGCCACCCCCCAGCTCGGCGGTGAAGCATGTGAGTAATGCTCCCAGCATTTATCGGGGC
TCGGAACCCACTCCACTCATTGGAGCTCCGACCAATCACGCGTATGTTTATCATCCTCAT
CCATCGAGTGTGGGAGTCGTCAAAGTACCACCGCCAGGATCTCTTTATGTGTCACAAGTA
CCTGTCCCCATGTCTATAACACAACCGCCACCTGGTGTACCGGTTAGTAGCGGCAGTTCT
GGACGAGGAAATCAATCATCTCAAGCACCTTCTTCACAACCACCTCCATCTCATATGCAG
ATTTCGGGCCAGCACAATAAAGGCATGGGTGGCGTCAACAAGATACCACCCAAACTCAGT
CCACAGCTAATACATCCATCAAGTTCTCATGGTCAGGCTCCATCGCCATCTCAGCAGCAA
CAGCAGCAACTTATGGTTGGTCCAAAGGGATCAATTACTCATGGAACCCCAGTCAATAAT
GCAGCTCAGCAAATAATAGTGCATTCGGCCACTGCAGGCGCTACTCTTAGTTCAAAATTC
GATAATTTGCTTCGACAAACTCCTCCTTCAAGTTCGGGTCAGACGGAGAGCAACAAATTA
GGTTCAATCACCCAGGGAACCCCAATACATCTGCCATCTCATTTAGAAAATAAACGGACA
TATGAATATGGTTATAAATCATCACAACGTCAAAGTCCTGCTCAACAGCATCATCCACCG
CCATCGCAGCAGTCGTCGTCGCCACAGGCACCGCCGCAAAACGCATACGGTGTCGGCAAT
TATTCGAGGGGCCCGTACCCTGTGGAACAATCTCCGGTATTAAGTACACGCCAAATTGTC
ATGCATGACTATATAACTTCTCAGCAAATGCAAGGTCAACAACAACGCAATGTGCCCCGA
AGCGGTAGTGCGAATTCGACGGGTGCGCCTGGTTCTGGCAAGGAATCACCATCGCCACGA
AATAGCAGCAGTGGTTTAGTTTATTACGACAAGGAAAGAGGACGGTCAGAGTATTCCAGT
CGAGCTTCTCCTGCAGAGCATAGCAACAGTACACCTAGCCCACATCGTACCCCGCCACCG
CCTAGACAAGGTGTTATCCAACGCCACAATACGGGCGGCTCTAAACCACCATCACCTGCA
GCACCACCCCAAGGTCGGATGCATGTTGTGATGTCGCACAATTATCCGCCAGCCGGTCAC
GATGCGTTTTCGTCATTCGTAGATCTGGCGGTACAGCAACCACAATTGCCAGTGCCCTCT
CAGAAAGATGATAAAACATCATCGTCCACTTCTGGATCATCTGGTCCACCGCCGCAATCA
TCTGCTCAACCACAACAACCTCCTCCACCCACACATCACGATGCCATTCGTTACCAAATG
AATCGTGAACACATGGCCGCTTTTCATCATCAACAAGCAATGGCCGCTGCTGTGGTACAA
CAACAGCAGGCCGCCGCTGTCGCTCAACAACAACATCAGTATAGACAACATCAGGCCGAT
ATGCAACGCCGTATGGAACAGGCTAAACGTGATCAACGTATGCAGAACGCGGCTATAGAA
CGTGATCGGGATTTGCAAAAGCGCCAAGATCGTTTAGATCGTGAACGTGAGCAACGCGAA
CGTGAACGAGAGCGAGAGCGTGAACGTGATCGAGAAAGGGACAGAGAGAGAAGAGAACAA
GAACGTGCTGCTGAAGAACGAGAACGCGATGGCAGACGCATGGAACGAATTTATGCAGGA
AATGCTGCGACTGCTGCAGCTGTTGCTGCTGCTACTGGTGCAGCGCCGCACTACATACGT
GGCCCACCAGATTCTGGGCCTCCTCGTTCTATCCCTGATCGCGAAAGAGATACGTACCAC
AGGGGTAGTCATCCTGGTCAACAACCTACAGAGGGAACTTTTTCCGCCCAAACTCTAATT
GATGCGATTATAAAACATCAGATCAGCCAGAGTAGTACGGAACCCAATACATTGACAGTT
GGCCGTGAAATGCCAAGAAGTGGCTTTTATAATTCACGAGATATTGGCGCTCCACCACCC
CGACATCCATCAAATGTCACTATATCCGCTTTGCAAGCCTCCGAGAATAATGGCAAATCT
GCATCGCCCAACGTCATAAACATTGACTTGGACAACGACCGGACTAGTGTAGCATCATCA
TCTTCTGGAAGTGGAAGCGGGCCGGGAGGTCAACACGAGCCAACAGGTCAATCTGGGCGT
AATGCACGCAATAGCGGCCCACTGCCACCGACTTCACAGCAGCCACCTTCATCGCAATCG
TCGTCACAGATGCGTACGAAGAATATTACATTTGGAGAATTGACCGATACCATTATTGCT
AACGATTATGGCCCAAATCCAATGCACCTTCGGGCGCCCCATCCACCAAATTTTATGACA
TACATGCAGGATGCTCAAACTATTGTGACTCCAGAAGTGTGGAAAACGAACAGACGGGTC
CAAAAAGAGGCCGAAGCTGCGGCAGCTGCAGCATCGAAGGGTCCCTCTAATTCTCAGTCA
AATGTGAATTCGAGTTCTGGTCCTGGTACCCCAACAAATACATCTGGACGATCTAATACT
CCTGGCGATGATCGGAATATCATTCGCATGCCGCAGTCAATAAGATCAACGGCTGGTTCT
TCATCTTCCGGAGGACCTCAAGTTGTTCAAAATCACCCTTTCGATACAATGAAATATGTG
CAAAATCGGATAGCGGAGGCCATGAGAACCGAGGGTGATCGGGTAGCTAATGCTGGTGCC
TCTGCCGTATCGTCAGTCAACGATCACGATCATCACCACAACGATCACCGCATGAAGGAC
AGTCATGAACCGCGCAAGACTCCAAATCAATACGATGATCGAGATGGTGGAAGACGTTCG
GCTAATAGCGATACATCACACACCTCGGGTATGGTTGTTGCCGGAGGTGTTACCTACCAA
CAAACTCCAGTAACGACTTTTGCTGCCACTACATACGCTTATCCTTATAGTGCTTTGAAT
GTACCAAGTTCTGCGAGTGGTTTACCTCCACCCCAACAGATATCTCTAAATGCCGCCCAC
CAAATGCAAAGCAGTTCTGGACCCTCTAGCGGCCACAAACAACCATCTCATATATTACAT
GGCGGTAGTGTTCATGAATCTGGTGTTCCCAATTCTGTGGTAAGCACAACGTCAGTTAGT
GGTAGTGGTAGCAGTGGAGGTGGTGGTAGTGTGCAGGGAGGTGCCGCTAATGAGCCAAAA
CCTTTGCTATCAGCTCAGTATGAGGCACTGAGTGATGAAGATTAG
>snap_masked-Contig375-processed-gene-0.6-mRNA-1 transcript offset:0 AED:1.00 eAED:1.00 QI:0|-1|0|0|-1|1|1|0|60
ATGGAAGAGTATCTAAACAATAGTGCTTTAACAAGCCTTCGAGAGGCTACTCCATATCTA
AAGGAACCAGCACAAATTACGATGGATTCTGACTCTACAGTTATCAATATCGAAGGTACA
AAAGATATACCAACATCATCGAAGAAGGCATCACACCAGAATAGAGCTACTGGAAGGTCA
TAG
>snap_masked-Contig375-processed-gene-0.9-mRNA-1 transcript offset:0 AED:1.00 eAED:1.00 QI:0|0|0|0|1|1|2|0|669
ATGAAACCTATCAACTGTCAGAATTTAGAAGAAAATCCCCCGGCCCGCAACATGGAAACA
AATGTCAAGATTCAGGAAAATCTTCTATCACAAGGAGAATTCCCTATTCCTATTATAAAG
GAAGAGAAATTTTCCATTGAAAGTGCTGGAAAACAGAATACTTTGGTACATACAGGTGAT
TTTGAAAATACTGAAAAGGAATTTGTGGACTGCAAACCTCATATTCAGACAACATCCCAA
TTGGCAGTCGGCATTTCTTGTACCGAGGAAGAACTTCAATCAATCGGCCTGCAAGAAACA
AATGAAGATCACATAGAGTCTTTAAATCAATTCGATCGTTTGAGAAGCAATGATACTTCT
GTAAGAGAAAGCAACAGCAGTTCACAGAAACAAACTATGAATCCTTCTAGTTCGGTGAGC
AATGAAGGGAATGTTACAGAAATCAATTCTTCTTCCTTAGAAATACAAATGAAATCAGAG
AATACTCTTGAAATTCCTTCCAACGATGAGGAATTTAAATCTACGACTTTGGATTTGCAG
AGAGAAAATTCAACTGTGAACTCTAGTTTGGAAAGCACTGAAAATACCAATAGTTTGAAA
ACTCCTGGAAAGCAGAAAGATATACAGACCAAATCAATATGTTTAGATTTACAAGGAACC
ACGCTCATCATAAATGAAGCCAGTGTTCCTACGGCGGATCAAGATGAGAACACTAGTTTT
AAAAGCACTGATATTAAATTAGCTGGAAGTTGTCAACTAGAGAGGACATCCAACGATGCA
GAATTCAACTCAGTTCCTGTGGATAACCAAGATACAATTTCTAAAAGAAAATCAAGAAAA
CGCAGATTAGATTCAGAAATGTCATCGGATCAAACTGAGGATTCTTCCAAAGATAGTGAA
TGGGAAGAGTATAATAACGAAGATGCTAGTTCTGACAGTGATTGGGAATTCGATACAAAT
AAATCCCAGGAAACCAAAAGCAAAAAACGTAAACCTTCTAAGCCTTCCCCAAACTATAAA
CCTAAAATTAGCTTTGGAGGGCAAAAATCCGTGGAAGATTATGATAAACTCATAGCCGAT
TGGAGAAAGCATTTGCAATGTGTGTTATGTCCCGAAGTATTTGGCAAATTCTCTCTACTG
CTACAACACTTCAGTGAAAAACATCCCACCAAGAAATGTTATATTCTTTGTTGTCAACAT
CGATTGTATTATCGCTATGAAATTGCGAAACACATTCAATACCACAATGACCACAGTCTG
TATACATACAAATGTGAAATTTGCTATCGCAGTTTCCGCAAGCAATGCTATCTTAAGGAT
CACATGTTAGCCAAACATTCCGGTAAGCCTCCGCCAAAACGCTACAATTGCCCCAAATGT
GATGCCAGCTTTCCAGAGAGAAGTAGTTTCTCGAAACATATTAAATGGTCATGTGATGGC
GGCAAAAGTAAACGAGAACGATCTTATGTTTGCGATATATGTGGTAAAGCTTACCGACTA
GCCATAAATTTGGCCTATCATCATAAAGTCGTTCATTTGGGCTTTAAAACTAAAAAACAC
AAATGCGAAATATGTGACAGAATATATTCATCTGCACCACATTTGCGTGAACATATGAAT
AGTCATACCAGAGAGCGTACATTCCGATGTCAGCTTTGTCCCCGAGCATTTTTGTATTCT
TCTGATATAAACAGACATATGAGGAGAGAGCATTTCGTTGAATATCTGGAGAAGAAGAGG
CAAAAGGAAGAATATCGTAGAAATCGCAAAAGGGTTTATAAGAAGAAGATTATCAGTAAA
CCAGAGGATACAACGAATGACAAAGATCAAGAGCAGAGAGATGCAGGACCTCAAGACTCT
GTAGCATCTGAAAGGGAAATAGGACAAGTACCCATGGAAGTAGCAACTCCTAGGGAAGAA
ATGCAGTGCCAAAAGGAAGTAGAACCTCAGAAGGCTCAAGGCAAGGAAGATCAGCCAGAT
GTGGAAAGAGACTCTCAAACTCAAAGATAG
>snap_masked-Contig375-processed-gene-0.8-mRNA-1 transcript offset:0 AED:1.00 eAED:1.00 QI:0|0|0|0|1|1|2|0|127
ATGGAATGGGTTAAGCATCTTAGATATTTATGTGAGAATTGTGGACGTCACATAAATGAT
TTCGATAATTTCCAGCAAAGCGGCTGGGAAATTGAAAAAGAAAAACGTCCCGTCGAAAAA
AGTCAATCGGATTCAGAGAAACTCCAACAAAAGAAATATTCAAACCAAGAGAAAACTCAT
GACGTTGAACAACCTCCAATCGCTGAGGATAATGCCAAAAGAAGTCATCCATCAAAAGTA
GACTATCAGAGACCAGAAGAAATTTTAACATGTGACATTTGCTATCGAACATTTAAGTTT
AGCGCTTATTTAACAGCGCACATGAGAAGACATTTGAAAGATAAAAAGTCCTATTCGCAT
GACGCTGCAGACGAAAAAATTTAG
>snap_masked-Contig375-processed-gene-0.7-mRNA-1 transcript offset:0 AED:1.00 eAED:1.00 QI:0|-1|0|0|-1|1|1|0|114
ATGCGGTCGCCGGTAAAAACGACGCGTCCCACCGGCACGGTATCTGCTAATGAAGGAGTG
GCTGGTCTAGATACACCACGAGCTAAGTGTCACTTGACACACCACAAGATGAAGATAAGT
AGACAAAATAACATTAGGTGGGATGTTCAAAACGGAGTCTCCGATATAGACGAATTAGCA
GAGAAAGATAGGGAAGCGGGTATACCGAGAACGATACATGAGGATCCTGCGGCAGATACC
CCAACACTAAGAACAAGCGAAGTGCTCCCAGCCCAGCAGAGACAAACCCAGGTAAGTGCT
CAAAAAGAGATCGAACGTAGTGTTGTCACCCATGGGGATAAATAA
>snap_masked-Contig375-abinit-gene-0.13-mRNA-1 transcript offset:0 AED:1.00 eAED:1.00 QI:0|0|0|0|1|1|3|0|82
ATGTTCCCTTCGATTTGCTGTCGCTTGTGTATAAATATTTGTAATGGCCATCGAAATCTC
TATGATGAAGAAGGTCGCCATAATGAAGTCTATGATTTGGTGGTTAAACATTTTTCGCCA
TCGTTGATTAATATGGAATATGGGAAAACTCTTACCAAGATTTGTATGGCCTGTTGGGAA
CATTTAATTGATTTTGAAACTTTTCAACAATCATCTCCCATATCAATGATGAGGAAGATC
AAGACTTAG
>snap_masked-Contig162-processed-gene-0.1-mRNA-1 transcript offset:0 AED:1.00 eAED:1.00 QI:0|-1|0|0|-1|1|1|0|79
ATGAGTTCGCGTGGTGTTTTAATAGCCAACGATTCCATTGATTCAATGGATACCGGAGTA
ATGGAGACATATAATCCTCTATCGCCAAAAACGCCACCATTACGTTTGAATATTAGTGGC
GGTTTCTTTGGTGGTAGCAAGAGTGCCAATGTTAGCGGTAATACCACCCCCTGTTTGTCG
GTTTGCAAATGCTTTTCGGACTTGAAACTATCGAAATGTGGCTGTAAACATGAAGGTTAG
>snap_masked-Contig397-abinit-gene-0.3-mRNA-1 transcript offset:0 AED:1.00 eAED:1.00 QI:0|0|0|0|1|1|4|0|123
ATGTCACCAGCATTACTGAGAGTTATGCTTTCGAAAACAACTTACACAGTTTCAAATATG
TTTCTATTGCTCATATGCAAAACAATTTATGACGTTTTTTACTCATTTCAAAACCCATTT
TTTGGTCATGGAATGAGTGCACAAGGATTAAAACAAAGCCCTAATAGACGTCCCTACGCT
GAAGAAATTATTGAAAAGATAGCAATAGCGATTCTAATACTCATTAGGAAGATCTGTTTA
AATAGAAAAGGTTTAAAATCTTTAAATGTTCAACTTTTTTTAAGGATAATCATCTCATGT
TGCATGTCTTTGAATGTTATTGACCTACGTATGCATGTCGAATGCGGTTATCGCAATATA
ATCTGTGAATAG
>snap_masked-Contig981-processed-gene-0.4-mRNA-1 transcript offset:0 AED:1.00 eAED:1.00 QI:0|0|0|0|1|1|5|0|132
ATGCTAGCGGGCCCAGCTAGCATTTGGAAACTTCCATTTAATAATAAAAACGATTTAAAT
GAATTTGAGAATTTGCTACAGGAAAATGAAGAAAAGCTGAAACAAATTAAAGAGGTTACA
GCAAAAACCGGCGGAGAAGGACACGCACAATTTTTAAGATATTCAGTTCGGAAAGTATAT
TCCGATGAACTGGCTACATTATATGGCTGGAAGGGGACTAGCACTAAGCCCAGTGCTGAA
AAATCTTTCATAATAACTTTAATTAAAAATATATGTCATCTTAAATACGAAACGACAGAC
AGGGAAATGAATGTCGTATTACAAAAACATTTTGTTCATGCTAAGGATCGTTTGACAAAA
ACGAAAAGAAAAATATTAACAAATGATTGTTATTTATAA
>snap_masked-Contig981-processed-gene-0.3-mRNA-1 transcript offset:0 AED:1.00 eAED:1.00 QI:0|0|0|0|1|1|5|0|107
ATGATCTTACAGAGTTATTGCAAAAACTTCCATTTTATTATTAAATGGAACGATTTAAAT
GAATTTGAGAATTTGCTACAGGAAAATGAAGAAAAGCTGAAACAAATTAAAGAGGTTACA
GCAAAAACCGGCGGAGAAGGACACGCACAATTTTTAAGATATTCAGTTCGGAAAGTATAT
TCCGATGAACTGGCTACATTATATGGCTGGAAGGGGACTAGCACTAAGCCCAGTGCTGAA
AAATCTTTCATAATAACTTTAATTAAAAATATATGTCATCTTAAATACGAAACGACAGAC
AGGGAAATGAATGTCAAATATTAA
>snap_masked-Contig46-processed-gene-0.2-mRNA-1 transcript offset:0 AED:1.00 eAED:1.00 QI:0|0|0|0|1|1|2|0|109
ATGTTGCACAAGCGAGAGATATGCATGCGATGTGTAACAGAAATAACAGAAAAATCCCAA
TCATCCTATGAAGAAGTGATGGATGCATCTGTCCCCGCCAGGCAGCAAGCGAAACATAAA
CATTTTATCAGTGTGTGGGTGATTGAATACATATCGTGTATATGTGTGTATGTGCATTTG
GCTTGGGGTATGGGATTTGTCAAGAATACTAAACGTTTGCCCATTAATTGGGACCAAGGG
GAACCTAGACGCAGGACGACGGCCAGCGTACTAGACGACTGCCGTCCCATTTTGCTGATG
GTTGCTCTTTTCTATAGATGGATGGAATGA
>snap_masked-Contig906-abinit-gene-0.5-mRNA-1 transcript offset:0 AED:1.00 eAED:1.00 QI:0|0|0|0|1|1|4|0|282
ATGGCCCATTTAAACTTAAACCGCACACTAGATATGCTAGTGTTCTCGAGACGCCAGATA
TCACTACTGATATCTGCTATAACGGGTCGCTGCCTGATAGGCGATTTTGCAAAAACTATT
GGTGCGAAGTATAATGACTATTGTATGAGCTGTCATGATGCGGAGGAAAAGGAATCAATA
AAACACCTCTTGTGTGAGTGTCCTGCATTTTGTGTAAGGCGAAAACATACTGTTGGATTG
TATCATTACGTTAAGACCATAGCTCTCTTGCGTACAGTGGGTCACTTGAAGTATGTCTAT
GTTAAATTAAAAGTTCTAAAGATTACCAAACATCCCAAAGACTTTACAATTAAAATCAGA
TGGCGTATCCGAGGAATTTCAGCAATGAAAGTTATGTTAAAATTTTGGAAATATAAGCTT
TGGGACCTTAAGGCAGTTTTTGACAACCAAGAAGCTTTGTACGATGGTTTTTCTATATTG
CATTTGGGTGATAATGGTCTGATCTATACGCATATAGTGGACAAAGTCATGCCGGATCAA
AATAATGAAATCATTGAGAAGAATCCACCCACACTAGTAGAGAGGGACAGTATGGCTGTA
TCTTCTAAAATTGGATATTCTACAAATGCAACTGCCGAGAAGAATTGTAAAATAAGCTGT
CGCCTACATTGTGCCCTACGTCCCTACAAGACGCTAAATATTAGAAAAACCCTACATATA
GGGAATTTCCCCTACTTCGTAGCAACACTGGCTGTGTTGATATTGCGCCTACGGAAGCTA
CAAGTACGTATAATACGATCGGCTAGTACATCAAAATTTGAAAATTTAGTAACATTGGTT
AATAAATAA
>snap_masked-Contig906-abinit-gene-0.4-mRNA-1 transcript offset:0 AED:1.00 eAED:1.00 QI:0|0|0|0|1|1|4|0|117
ATGTTGCCATTTGCCATAGTTATGGCGAAAAAATGTAACAATAAGCCATTAAGTTACAAC
CACTCGTTTGTTCGCCCGCTTCCCTTGGCATCGGTAGCCATTCATGGAAAGAATTTATTA
TTGTCCAATTATGAATTTATGCCGAAACTATTTGCTTGGGGCCACAAACCAATATTTAAT
TTCCAATCCCAGACATATTGTCATGGGCAACATCAAAGTCATCGCTTTAACCTTAATCTC
GAAAATGTTCACAAGTACTTTGGAAGTTCTTCCAAAGGCACAACTTTGAAAGCACTTCCA
GAAGATGCACTCCCAATGATGTTCTTTATTTTAACTACCCAGGAAATAGGTTAA
>snap_masked-Contig644-processed-gene-0.3-mRNA-1 transcript offset:0 AED:1.00 eAED:1.00 QI:0|0|0|0|1|1|2|0|69
ATGTCCGTCCTTCCTATGGGTGATTTGCAAATTAAAATTTTATTCCTCAAAAGTAGTTTC
CCAGTTTTTTTCATTATACCACCGTGCACAGCAGGATACGTTTACAAAAGTAGAAATGTG
GCAATAACTGAATTGATGATGTGCGCTTCATTGGAATTTAGTCATATTGAATGTCATTCA
AGTGAAATAACAAAACCCGCCTACCCTTAA
>snap_masked-Contig644-processed-gene-0.2-mRNA-1 transcript offset:0 AED:1.00 eAED:1.00 QI:0|0|0|0|1|1|2|0|67
ATGGATTCATCAGGGCCATTGAACAATCTGTGTGATTTACTAAAAGCTTCCTTATTAAAT
GAAGCACGCCTAAAGGCGGGATTGGGCATTAGAGGGTTAAGAGGAATTCTGATATCACAG
GAGAAAAAATTTGGAAGAGGAATTCTGATATCACAGGAGAAAAAATTTGGAGTACTCCAT
ATCGTATACTTAATTTTAATATAA
>snap_masked-Contig193-processed-gene-0.10-mRNA-1 transcript offset:0 AED:1.00 eAED:1.00 QI:0|0|0|0|1|1|5|0|381
ATGTGTATCCATCTTCAACCGCCTATGATCGATGCCGAAAAAGCTGAGGATTCTACTGAT
TCCAAGAAAGCTTCGATTGAAAAAGAAGATGATGATGCTTCCTCTGCTGTAGATGATAAA
AAATCAAATGATATTAAGAAAGATAAAGATGACGATAAAGAGAAAAATGGCAGTGCGGAA
AAAAAGGAATCTGACGAAAAAGAGTCTAAAGATGAAAAAGATGGTGAAGATGAGGAAGCA
GCCGAGGATGACGAAAATGTCGTTGCCTTAGCTGAAATTGATAAAATTAACGAAAACATT
AATAAAACTAGAGTTGATGGGCTTCAGAATCTCCATGCCATTTGTTTTGGTTCCCAAGGC
AAAAATAATGTGGTTAAGAAAAATTTGCGTTCTTTTGCCGGGTTTGAATTTGAAAAAGAT
TCGAGTGAATATAAAAAGAAATTCGAATCAATTAAAAAACTTGAATTGAAAGCCTTGAAG
AGTATTAGTGACATATTGTCACTAGAACGCAAAGGTATGTGTTCATTTAAAAATATGCCC
GATGATCTTGAAATAATAATTGATCTCTTCCTAATGGTATTTCCAGGCTCCAGAGATGAA
ATTGCGAATCGTATTCTGAAATTCCTTATGGAACCAGATGAGTCACTATGTGTAGAAGCC
CCTGCAGAGGATGAAGAGCCGGAAGAGGACGATGATGGAGTGGAAGAAGATGAACCTGAA
CCAAGTGAAGATGAGAAACGTAAAAGCAAATCGGGAGGAAGATCTGGGGGTGCAAGTGCC
CGTTCAACATCGGGACGCCCACGTAGGGCTACAGTGGGCAAAAAAACATCTGCCTATGTT
GATTTCTCCAGCTCAGAAGAAGAAACTACGCGTAAAGTAATACCAACAAAACGAAGGCGA
AATGATGAGTCCGAATCAGAATCCGATTATAATCCATCTGGAAATTCTGACTCTGATGGT
GGTAAACGTAAATCCGTTGGAGCTCCTAGAGGCGGACGTGGAAGGCCAGCCCGCAAAGCT
CGCAGAAGAAATTCAGATTCGGAGGAAGAATCGGAAGTTTCAGATGCTGATAGCGATGTA
AGTACATACATTTCTACTACTGAGCCTGGGCTAAGTCCTAGCCTTCAAATTAGTCGTGAA
ATGTGA
>snap_masked-Contig193-processed-gene-0.11-mRNA-1 transcript offset:0 AED:1.00 eAED:1.00 QI:0|0|0|0|1|1|2|0|59
ATGTCGCCTTTACTTTATCGTCAAAAACCAATAGATGCCGTTTTTGGCTATTGGTTGAAA
AAGAGTGAATTTCTGAACATGGACTCAATATCAATATTGCCGTTAGGTCATGTTCGCTCT
AAAAATACGGATCCATTGTTTAAATACTTTCTTATTAGCTCGGAGAATTATAATTCTTAA
>snap_masked-Contig193-processed-gene-0.20-mRNA-1 transcript offset:0 AED:1.00 eAED:1.00 QI:0|0|0|0|1|1|6|0|219
ATGAAGTTTTTATATGCCTTGGATCTTACTGCACTTAACCAAACATATCAAAGATTAAGC
ATGAACAATAACCAAGAGACTTCTTCCTCCTCACTTTCAGAGTCTTTGCGCTTGCGTTTA
GGTTTATTAGCACCACTTGCACCTGGATCAGGAAAACGTGGTCGTCCATCAGCAGCTGCG
GGCCGTGGAAGAGGTCGTGCAAGTGGTGCTAATAAACCTAAACGCAAGCGCAAAGATTCT
GAAAGTGAGGAGGAAGAAGTCTCTGAAGATGAAGAAGAGGAGGAAATGTCCGAATTAGGC
AGCGATCAAAGTGAAGAAGATAAATCGAAAAAGAACAAAAAACCGGCAACTCCTGCGAAA
CCTGCTAAAGCCAATAATAAGACTCCTCCAAAATCGACAGGTCGTCCTAAAAAAGCAAAG
AAGGCATCCTCAGAAGATGAAAAAGATGAAAGTGACGAGGATGAGCCTCTAAATAAGAAG
GGCAAAGCTTCATTCCCCACGGATGAACAAATTCGTGCTTATGTTAAAGAAATTTTAGAT
AAGGCCAATCTCGAAGAGATAACCATGAAAACTGTGTGCAAACAAGTATATGCTAAATAC
CCAGATTTTGATTTAACCGACAAAAAGGACTTTATAAAAGCAACGGTCAAAACGTACTAA
>snap_masked-Contig193-abinit-gene-0.29-mRNA-1 transcript offset:0 AED:1.00 eAED:1.00 QI:0|0|0|0|1|1|3|0|107
ATGGACAGAAGTACCGATATCCAAATACGTGACTCAAAATCACTCAGTCTTGGACCAACA
TTTTTAATAGGCAATTTTCACGCATATCAAAGCTTATATACCCGGAGTAGTAGATATGGG
ATATCCGAAAAGATTTTGGGCACCAAACCGGTGAACATTCCAAGAGAGATGTCGCCTTTA
CTTTATCGTCAAAAACCAATAGATGCCGTTTTTGGCTATTGGTTGAAAAAGAGTGAATTT
CTGAACATGGACTCAATATCAATATTGCCGTTAGGTCATGTTCGCTCTAAAAATACGGAT
CCATTGTTTAAATACTTTCTGTAA
>snap_masked-Contig193-processed-gene-0.19-mRNA-1 transcript offset:0 AED:1.00 eAED:1.00 QI:0|0|0|0|1|1|2|0|106
ATGTGCAGTTACGAGATACCATCATGGGCCGGTAAACCGCCGACTGGATTTCATTTAGAT
GTATTGAAAGAAGACAAACTGGTTCAAAAACTTATGGTGGATGAGAAAAAGTTTTACTTA
TTTGGAAGGAATTCACAGTTGAATGATTTTTGCATAGATCATGCATCATGTTCCCGTGTC
CATGCTGCTTTTGTTTATCATAAACATTTAAATATAGCATACCTGGTTGATCTAGGTTCA
AAATATAATGCATTGGACACTTTAATGTCTCTAAAATGTCTTTTTGATTTAAGAAGAATG
TTAAATGAAGAATACAACTAA
>snap_masked-Contig193-processed-gene-0.18-mRNA-1 transcript offset:0 AED:1.00 eAED:1.00 QI:0|0|0|0|1|1|2|0|76
ATGGCTACAATGAACGATATTACAAAATCCGTAGAATTGAAGATGCGTGAAATACTTGTA
ATAAAAGGTATTAATAAAGATCGCGTGGGTCATGTTAACCTAACAGAAACGTACCGGTGT
GAAACGATACTAAATTTACCGTTTCCTCATGATTTCGCTACTTATTTTGTCTCGGCTATT
TTGCACATGAATAATTTAAGTCACCTGTCATATAGCAATGGACAATCTTAG
>snap_masked-Contig157-processed-gene-0.2-mRNA-1 transcript offset:0 AED:1.00 eAED:1.00 QI:0|0|0|0|1|1|2|0|80
ATGTGCATTTTTAGTTATCAAAAGCTTAAGCTGGAATATTATGAGCAAGCTTGTGCCGTT
GATAGCGTTACCAAAAAATGTGCAGGGCGACCAAGTGGTTGCCGTACGGCCATGATTGGT
ATTCTGGGTACAACATTACGTACCACTTGTGCCTGTCATGGCAGTGATCCCCAATATTTG
TATCAATGTGTTGGATGGCGTCGTCTTTTATGGATGAATCCTTGTGTGGGTAAGTTGGAA
TGA
>augustus_masked-Contig134-processed-gene-0.2-mRNA-1 transcript offset:0 AED:1.00 eAED:1.00 QI:0|-1|0|0|-1|1|1|0|219
AAACCAACACGAGCTCCATCGGCCGTCCCCATCGTCATCCTCGTATACGAGCATCATCGG
CCCGACTCAATCATCATCTCCGTGCACGAACACCATCGTCATCATCGGCCCGATACAATC
GTCACATCCACACACGAACACCATCGGCCCGACAACACCAACATCTACGTCTACGAACAT
CATCGGCCCGATACAATCGTCACATCCACACACGAACACCATCGGCACGACACCAGCAAC
ATCTACGTTTACGAGCATCATCGGCCCGACTCAATTGTCACCTCCGCACACGAACACCAT
CGGCCCGATACCACCGTCATCACTGCACTCGAAACCCCGTCATTGTCATCTACGTGCACG
AGCTCCACCAGCCCACCACCTTCGTCATCCCCGTTTACGAACACCACCAGCCCGACGCAC
CACACCGTACCACCGTCCGTCACCAGCCAAGCTTCGCACCGTGCTCCCGACACCATTACA
CCGCACCGCCTCGTCACCGACACGGCTTCCTCGTCGACACCATTGTCGTCAGTTAGCATC
ACCCCGCCCTATCACCGACACCATTCATCATCGTATCCAGCCAATTCACCAACACCGTTC
CGTCATCACCACCAGTCAATATCGCCCATTCATCACCCAGCAGTGCACGAGACCTCGTAA
>snap_masked-Contig134-processed-gene-0.4-mRNA-1 transcript offset:0 AED:1.00 eAED:1.00 QI:0|0|0|0|1|1|2|0|86
ATGTTACAATCGAATAAAATAAACAAGCATATACGGCAAATTCACCTAAGTGGTGAACAG
TCGAACAATGCTTATTGTTTCTACAGTCAACTACAACATATGACAATTAACAGAAACTGG
TTTCCAGGATACAACAACAATTCTAACGCGTACATTAGTCGTGTTTTTCCTAGTTTTACG
ACGGGCTCATCGTTGCTTATTATATTACATGTTAGCCTGATACCGAAACAGGCAATTGAC
GTCCAAATGCATTATATCTAA
>snap_masked-Contig134-abinit-gene-0.3-mRNA-1 transcript offset:0 AED:1.00 eAED:1.00 QI:0|0|0|0|1|1|2|0|77
ATGTCATTTAATTTATATCTTCTTATTGCAGCAGATTCCCTAATGAACATTTCCTCTGCT
CGTTCGTTGAATAACTTCAATTTTTTTACAAATGAGATATTCAATAACATTCCCAGCAAT
CTTGACGCGCCCCTTCCTCGACTCAATGCTGATTGTTCGTCTGAGGTCTTGCAACATTTG
TCGTTAGCTAGTGACTCGGGAGATGCACTTGCTCCAATGACATTGGTTCATTAA
>snap_masked-Contig669-processed-gene-0.2-mRNA-1 transcript offset:0 AED:1.00 eAED:1.00 QI:0|0|0|0|1|1|3|0|98
ATGATTTCGATGTTTAGAAATATCTTGTATTCGCGTTGTCCAGTAACAACAATTCGATGT
CTAGCAACAGAAGCCTCTTCAGCAACAGTGGTATCCAAAGTAGAAACTCCATCACCCAGC
CCGGCTTTGCCTGAGGAAAAAGATAAACTATATAGCAAATTGGAAATTGAGTTGAGAGGT
ATAGATCCAGCAGTCCTAAAGAGTTATTCATGGTTCGCCACTACTGCAGCTAATCATTTG
GGTATTGAGAGGAAGCACGCTCAAAACAAACCCAGCCAACTGCACTCAAATCGATGA
>snap_masked-Contig669-processed-gene-0.3-mRNA-1 transcript offset:0 AED:1.00 eAED:1.00 QI:0|0|0|0|1|1|4|0|161
ATGGAAATTGTCATGCCTATGACTGTTCTTAATTCGCTGTACACAGCCAAGGGCTCATTA
GCTCGCGTTGTCAACTTAAATGGTGATGGCACTGCTGACGGTCGCCTGGGAAATGCCAAG
TTAGCCATATCATGGGTTTTAAGTATTATTGGTGGCGTTAGCATTCGTGGTTTAACTGTT
GAATTAAGTATTGGAGAGCTATGGATTAACATTGAAGAACTAATTGAAGAGCCGCGAGTA
AATGATTTCTTCCATGCATTGATTAATGAAATGGGCATAGAATTATTGAATGATGTGTGG
GTTGAAGCTCAAGAAAAGGGCGTAGTCCAGTATATTGAAGATATGGTTAATGGTTTTTTG
GGTAACTATTCTTTGACTGACATTTTGAAGATTATTGCCGGCATTGCCGGTGGTGGTGGT
GGTGAAGGAGGTGGAGCTTTCGATGGTATTCCTCCAGATTGTAAAGATCCCAAAGTTTTA
TCATAG
>snap_masked-Contig441-processed-gene-0.2-mRNA-1 transcript offset:0 AED:1.00 eAED:1.00 QI:0|0|0|0|1|1|5|0|200
ATGTACGAAACTTTTCCAATCTTTGGAGTTTTGTTACTCCTATTAGCTGGATTCGGATGG
GATGCCATGCCCCAACATTATGCCATAGGATTTATAGCATTGGGATGTGTCATACTACTG
ACAGCCTTATTTGGATGTTTTGGATCAGTTAGGGAATCAGCACGCAGCCTATGGACGTAT
GCTGTTATGTTGATAGTCATTTTGGTTCTCACAATTGTCTTCATATGCATGAACACCCGA
GATGTCTTCAAAAATTATGCCATTGAAGAAGTTAATGGATTATGGGAAAAGGAAAAGATA
AGTCCTGGAGCCATGGATCAAAAGCAAATTGTGTATGAATGCTGTGGCCGCAAGGGTCCT
GATGATTATTTACTTATGGGTCGTATAACTCCACCCAGTTGTTGTAAGGACAGCAATTGC
ATAAATCCTCTGAATATTTATATGGATGGATGTTTGGCAAAAATAGAACAGGCTTTCTCC
AATGAATCCCTAACGACACAAATATCCGAATGGGTTCTCTTGGGCCTGAATATTGTTGTA
TTGGCCATGTCCCTACTACTGGCCATTCATTATACTAACCAAAGACGCCGTTTCAATTAT
TAG
>snap_masked-Contig633-processed-gene-0.3-mRNA-1 transcript offset:0 AED:1.00 eAED:1.00 QI:0|0|0|0|1|1|2|0|103
ATGGGAAACTTGTGTTCATCATGTTGTGGGAGTTCCTCTGAAGAATCGAATTTGATGCCA
TCGCCGGAAACGAGAAGAAAGCAACAATTGGAAGCAGCTGAACGCCGGAGAATGGAAAAC
GAGACAAGAGGCATCAAAAATCAAGATCGAGTAAAGAGAATGCAGCAGCGTTCTGAAGAA
ATTGAACGCAGAGAAGATGAGGCAGCTCGCATGGGAGGGGGACAACCAGCTTTAAGGGTT
TGTATTAAATATTCCTTTCTCGATTCATTTGAATTGATCAATACATATATTCTACAGTGG
CAACAGGACTAA
>augustus_masked-Contig475-processed-gene-0.2-mRNA-1 transcript offset:0 AED:1.00 eAED:1.00 QI:0|0|0|0|1|1|3|0|115
ATGAGAACTGTGGCCCATACTTCAACCGAAGTGACTCATCACATAATATACATCAATCAT
CGTTTGATTGGTCTTACAAAGCTCGACAAAGTTCGAGATTTGTCCAAAGAAGAAGTTCAG
AGTCTCGTCAAGCGCATGATCACCTTTTACAGTAATCTTCAATATCTTTCAAATACATAC
TTGGAACGTTTGGCAATATTTTTATCAGGTCGCATTGAAGCTGAAAAAGTATCTGGAAGT
CGAAACGCTGTTACATCGCCATCGTCAGCTCCTTCGATAAGACGTCGTCAGGAAGTTCAA
GAGAACAATTCACCTTCTTCTCATAACAATATAAATGGCGTCTACTGA
>snap_masked-Contig793-processed-gene-0.6-mRNA-1 transcript offset:0 AED:1.00 eAED:1.00 QI:0|0|0|0|1|1|4|0|73
ATGATTTTAAATGATTTTCAAAAGGCAGTATTTGGTCTTGGAATTTATGCACGTGATATT
AACTTTGCCTTTCCGTTTGTAACACATCGAAATATTGCTCTAAGACCCTATGAAACTTGG
CAAAAACGGGAAAAGGAAACTTTTCGTTTTAGGCGCAGCTCAGCACTTTTAAAAAGTCTG
CAAGTCCAAAGGACAAATTTGAAAAAATATTTCAAGACATAG
>snap_masked-Contig793-processed-gene-0.8-mRNA-1 transcript offset:0 AED:1.00 eAED:1.00 QI:0|0|0|0|1|1|2|0|73
ATGTCCAAACCCAGGAGATTATTGCCGGTGTCAATTTGTGTGGTGGCAGCTAATTTGATT
GTGCGAATTTCATCCAATGGCAGATTACCGGATATTAAAAGGGCCCGATTGTTATTTAAG
CTATTCATTTTGGAGCGTATGATCCTGATCTTTGATCACAATGATAAAAATGCATTAGAA
GGCGGCAAAAGGAAAAGGTGGTTCAATATTCATCAAAATTAA
>snap_masked-Contig793-processed-gene-0.7-mRNA-1 transcript offset:0 AED:1.00 eAED:1.00 QI:0|0|0|0|1|1|3|0|70
ATGGATAAAAACAAAGAAAAGAAAAAAAAATATGTATATGCTATAAAGTCATTTATACAT
ACCTCCTCTTTACTTTCCAAACGATCTTTTATTGTTAATGCAAATGCTTACCTTAATCGG
ACTGGATCAAAAACTTGCATTAAATCCGTAGCTATTATATGTAAATTTTTGAGTAAAGCT
CCTTCGGATTTTAAAAGATCAAAATTTCTATAG
>augustus_masked-Contig793-processed-gene-0.5-mRNA-1 transcript offset:0 AED:1.00 eAED:1.00 QI:0|0|0|0|1|1|8|0|861
ATGAATAGCTTAAATAACAATCGGGCCCTTTTAATATCCGGTAATCTGCCATTGGATGAA
ATTCGCACAATCAAATTAGCTGCCACCACACAAATTGACACCGGCAATAATCTCCTGGGT
TTGGACATGGTGGTACGTGACGAAAGTGGTGATATCTTGGATACGAATAGTATTTGTACA
ACTGAGTTGTATGAAAATCATATGAATGCTGTGAATCGTATCATTAAAGCCAATCGTCCC
CAGACCATACATCATGGCCCTAAACCCTATAAGAATTTCTCCCACAATATTCTGTTACAT
GTGAATGCCTTTGTGTGTAAATTCCAAGAGGACTCCGATTTAATATTCACCCTCTTCGAT
GGTGAATCCCACCGACCGATTAGTGAAAACTATGTGGTGAAATGGTCTCGTACAGGCATT
GCCCGTGATATTGATCAATTCGATAATAATCGAGTTCTCTTCACTGATCTCAGTAAGAAT
GATGTCAGTATATCGAAAATGTATTTGATTTGTTATGTGGTTCGTATTGGTAGCATGGAA
ATGAAAGAGAATGATTGCAAGAGGACAAGTATAACGAATACCATGCTAACGGCGGCAAGT
AAAAAGAACTCGCAGCTCTCAATAAGTTCGAGTGGTTCTTTCAGTGGATCGGAGTATATA
ATGCGTCGGCCGTTTGGTGTGGCCTATAAGGATCTAACACCCATAATTAATAAACCTGAT
GATTTTAAGGGCAATTTGGATATGCCCTTTATTTTATGTGAAAAGGATAATATGGATACC
ACCCTAAGGAAATTGATAGCCAATAAAGATATTGGAAAAATTGATTCACGTATGTGTGTC
ACTGTTGAAGTATTACAGGGTGACATCAAACAAATCAAAGAGGAATTTCCACGTTTGTTA
CATACCAATGTTCCCATTGCTCGTAAAATGGGCTTCCCCGAAGTTATACTGCCGGGAGAT
GTTCGTAATGACTTGTATTTGACTTTATGTTCGGGAGAATTTGCCCGTATAGCCAAGACC
TCGGAGAAAAATGTCGAGGTAACTGTAAGTGTTTGCAATGAACATGGCCATACGGTGGCT
GGTGTAATGAGTATAGGAGCCGGTTTGGCTCCCATTGATGAATATAAATCGGTGGTCTAT
TATCATGATGATAAACCCAAATGGTTGGAAACTTTTAAGATTCATGTGCCCATAGATGAT
TTCAAACAATGCCATTTGAAATTTGTTTTCAAACATCGCAGTTCCAATGAACAAAAGGAT
AAATCGGAGAAACCTTTTGGTTTGGCTTACATTAAATTAATGCAAGATAATGGAACTACA
ATAACGCAAGGACAACATACCTTGGCCGTTTATAAAATTGATCATAAAAAATTGGATAAA
ACAAATTCAAGTAATACCTATCTGGAATTGCCATCTACCGTCAATGAACTGCAAGGTACA
AAACCATCAACGGCTGGTCTAACTCTATTACCAAAAGATCAATTGGTTATAGGAGTAAAT
CTATGTAGTACAAAACTAACACAAAGTGTAAGCCTATTGGGTCTTTTAAATTGGTCAGCC
CATCGTGAAACTTTGGAGGACTCATTAAATGCTTTATCCAATGTACCTGGTGAAGAGGTT
GTGAAATTCCTACAGGACATCTTAGATGCTCTATTCAATATTTTAGTGGAAAATGATAAT
CCCGAGAAATATGATCAATTGGTATTCATGAGTATTATCCATCTAATTGAGACGGTATCG
GATTTGAAATATCAGCATTTCCTAACGGTATTGGATGTTTATATTAATGAAAGTTTTTCA
GCAACTTTGGCATATGCGAAACTTATCGATGTCCTACAACGTAATGTCCAAGAGGCCATT
GAACCCAAAGAAAAGTCAGCAGATGGTATTGAAATCGATGAACGCATAGAGGTCAAACGT
TTATATAAAACCACCAGATATTTGCACTATGTTATGAAATTCATTATCAGGTCACGCATT
TTATTCTCAGCCATAAATGGAAATTCCGATTATGATGATTTTGCCAATAAATTACATGAA
CTTTTGGAAATGTTTATTAAGATGATTGCCTGTCCCACTGATCTTTTAAAATCCGAAGGA
GCTTTACTCAAAAATTTACATATAATAGCTACGGATTTAATGCAAGTTTTTGATCCAGTC
CGATTAAGCATTGTTATTGTAAATATTTTGAAACAATTTCCACCACGTCGTTTAACGCAA
TCTAAAATGGGTTGCATTAAGGATTTTGTTGATTCAAAATTATTTCATTTGCCTGAATGT
CGTGCCATACTTTTGCCGGTCTTCTGTAATCACATAAAAGATCGTTTGGAAAGTAAAGAG
GAGGTATGTATAAATGACTTTATAGCATATACATATTTTTTTTTCTTTTCTTTGTTTTTA
TCCATGTTTTCGTTTGTTTTTTTTTTTGCTATCTTAATTCATAATAATCTATGTTTCTTT
GCTAATGCATTTGCCCATATTAAACATTGTTTGTTCGCTTATATTTACCAACACCATATA
GCATATGCATGTATAACATGTTTTAAAAATATTATCGATGTTATAGTCGTCACCTTCAAA
CGGTAG
>snap_masked-Contig793-processed-gene-0.11-mRNA-1 transcript offset:0 AED:1.00 eAED:1.00 QI:0|0|0|0|1|1|3|0|83
ATGATTTATATAGAAGTAGTAGTTGTTGCATTTCGCCATGCAATAAATGTAATTGATAGC
ATACGCTTCCTTATGAAATGCTCTGAAATAAATAAAGAAAAACGTGGCATATTTCCCAAG
ACCTATATTCATTTGGCTGAGTATAAAATTGTGAATGGGGAATATTGCATTCAGCGAACA
GAAATTGTTGAGGAAATAACAAAAGTTCTATTGGAATGGGGCAGTATATTAAAACAATAT
TTTCTGAAATAA
>augustus_masked-Contig272-processed-gene-0.2-mRNA-1 transcript offset:0 AED:1.00 eAED:1.00 QI:0|-1|0|0|-1|1|1|0|203
ATGCTGACGAAGTTTGACTGCGTGGTAATGGACGACGAAACCTACGTCAAAGCCGACTAC
AAGCAGCTTCCGGGACAGGAGTTTTATACGGCAAAAGGAAGGGGAAAGGTAGCAGATATT
TTCAAGCACATAAAACTGTCAAAGTTCGCAAAGAAATATCTGGTTTGGCAAGCCATCTGT
ACCTGTGGCTTGAAAAGCAGCATTTTCATAGCTTCCGGGACTGTCAACCAAGAAATTTAC
GTGAAAGAGTGTTTGAATAAACGTCTGCTGCCTTTCCTGAAGAAACACGGTTGTTCCGTA
CTGTTTTGGCCGGATTTGGCATCTTGCCATTACGGTAAAAAGGCCATGGAGTGGTACGCC
GCCAACAACGTGCAGGTGGTTCCCAAGGACAAGAACCCTCCCAACACGCCAGAGCTCCGC
CCAATTGAGAAATACTGGGCTATTGTCAAGCGGAACCTAAAGAAGACCAAAAAAACTGCT
AAGGACGAGCAGCAGTTCAAGGCAAACTGGCTTTCTGCGGCGAAGAAGGTGGACAAGGTG
GCTGTACAAAATCTGATGGCAGGTGTCAAGCGTGAGGCCCGGCAATTCGGATTTGGAAAA
GCGAAAGCCTAA
>snap_masked-Contig272-processed-gene-0.5-mRNA-1 transcript offset:0 AED:1.00 eAED:1.00 QI:0|0|0|0|1|1|4|0|66
ATGCACATACTTACTTACGATTCTCCTCCTTGTCGATGTATGGTACTTGAAAACTATGAA
TGTGAGTCGTGTTCGAGTCATCAATACCATGAGGGTGAATGCCTTAACGAGAGTGGGGTC
TCAACTTATTCCAGTACCCATTTGATTCAATCCATCCATGGTGCCATTTGTATTGCTCTA
AATTTCCATTTATTTCTATGA
>snap_masked-Contig19-processed-gene-0.3-mRNA-1 transcript offset:0 AED:1.00 eAED:1.00 QI:0|0|0|0|1|1|3|0|143
ATGAAGCTTAATCGGAATTCTAGACCGGTAGAATTGGCAAATAGATCTCCTGGCACAGAT
TCCAAATCCGATGTCAAACGTACTTCTTTCAAATGGGGTAAATTTGCCAAGAATCCACTT
GGTAAACTTCTCAAAGGAACACGATTATTGGTCAGACGTATTAGTTTTAAATTTGGATTG
CTTTTGAATAGACCCTCGGGTAATGAATGGAATCGGTTATTATTCAAGCTTATGGTACTC
AGATTGGGTAAATATTCAAAGACATCATGTTGGAATGTTTCGATGCCATTATTGCTTAAA
TCCAATTCTTGCAATGAGGGGATACCCTCAAAAGTTTCCTTGGTTAAGTTACGCAGGGAA
TTGTCGGAGAATAAATCCTCGGGCATATGTAAAAGGCGCGAAGAACTAAATCTTAAACGT
CCAAGACCATGA
>augustus_masked-Contig19-processed-gene-0.2-mRNA-1 transcript offset:0 AED:1.00 eAED:1.00 QI:0|0|0|0|1|1|3|0|718
ATGCCACTACCATCCAGCAGCCTAATTGTCCGCCTTCTCTTACTCACCTGCTTGACCAGA
CATTGGACAGAGGTTAGCACGGCAAATCCTACAACACGATTACGGGAAGATTATATACAA
ATTGAATGTCCTGTCAATGATCCCAAAATAACAATTAAAATACGCACCGGCGATCATGTT
ATGATTGAATGCTATAACATTAATTATAGGGATTATAAACTAATGCCCAATATGGCCATA
GGTAATACCACACAGGTACAAATCCAGGGATGTCCCTTGCCAGGTCATTTGTCCATTGCC
AGTATACCGCAACAGTTGGGAGTGACGAAATACACAACCCTATTATTTGACAACAATAAC
GATTTGGGCACCAATATAACGCGAGAGCATCTAAGTGGTCTTCATGGTCTTGGACGTTTA
AGATTTAGTTCTTCGCGCCTTTTACATATGCCCGAGGATTTATTCTCCGACAATTCCCTG
CGTAATTTAACCTGGATAGATTTACGATCAAATAATGTCGAATTGCCAGTTGATATTTTT
GCTAAATTGGAGAATCTCATTTTTATCGAATTGGGCTATAATCATTTGAAATCTCTACCC
ACTGGAATTTTTCGTAATCAGAAAAAATTACAAGTTTTGAATCTCTGGAGCAATGAATTA
CGTAATCTAACCAAGGAAACTTTTGAGGGTATCCCCTCATTGCAAGAATTGGATTTAAGC
AATAATGGCATCGAAACATTCCAACATGATGTTTTTGAATATTTACCCAATCTGAGTACC
ATAAGCTTGAATAATAACCGATTCCATTCATTACCCGAGGGTCTATTCAAAAGCAATCCA
AATTTAAAACTAATACGTCTGACCAATAATCGTGTTCCTTTGAGAAGTTTACCAAGTGGA
TTCTTGGCAAATTTACCCCATTTGAAAGAAGTACGTTTGACATCGGATTTGGAATCTGTG
CCAGGAGATCTATTTGCCAATTCTACCGGTCTGGAAACTGTTTTGATAACTAACAATAAA
TTGGGTACACTACCAGCTGAACTATTCGAAAGTCAAGTGAATATGAAACAATTGGAATTA
TCGTACAATCAATTGACCAACTTGCCAGACGATTTATTCCACAATACGTGGAGTTTAACT
TCGCTGAAATTGGATCACAATCAATTGACGGAGATTTCAAGGGATTATAAACTAATGCCC
AATATGGCCATAGGTAATACCACACAGGTACAAATCCAGGGATGTCCCTTGCCAGGTCAT
TTGTCCATTGCCAGTATACCGCAACAGTTGGGAGTGACGAAATACACAACCCTATTATTT
GACAACAATAACGATTTGGGCACCAATATAACGCGAGAGCATCTAAGTGGTCTTCATGGT
CTTGGACGTTTAAGATTTAGTTCTTCGCGCCTTTTACATATGCCCGAGGATTTATTCTCC
GACAATTCCCTGCGTAACTTAACCTGGATAGATTTACGATCAAATAATGTCGAATTGCCA
GTTGATATTTTTGCTAAATTGGAGAATCTCATTTTTATCGAATTGGGCTATAATCATTTG
AAATCTCTACCCACTGGAATTTTTCGTAATCAGAAAAAATTACAAGTTTTGAATCTCTGG
AGCAATGAGTTACGAAATCTAACCAAGGAAACTTTTGAGGGTATCCCCTCATTGCAAGAA
TTGGATTTAAGCAATAATGGCATCGAAACATTCCAACATGATGTCTTTGAATATTTACCC
AATCTGAGTACCATAAGCTTGAATAATAACCGATTCCATTCATTACCCGAGGGTCTATTC
AAAAGCAATCCAAATTTAAAACTAATACGTCTGACCAATAATCGTGTTCCTTTGAGAAGT
TTACCAAGTGGATTCTTGGCAAATTTACCCCATTTGAAAGAAGTACGTTTGACATCGGAT
TTGGAATCTGTGCCAGGAGATCTATTTGCCAATTCTACCGGTCTGGAAACTGTTTTGATA
ACTAACAATAAATTGGGTACACTACCAGCTGAACTATTCGAAAGTCAAGTGAATATGAAA
CAATTGGAATTATCGTACAATCAATTGACCAACTTGCCAGACGATTTATTCCACAATACC
TGGAGTTTAACTTCGCTGAAATTGGATCACAATCAATTGACGGAGATTTCAAGGTAG
>snap_masked-Contig952-processed-gene-0.2-mRNA-1 transcript offset:0 AED:1.00 eAED:1.00 QI:0|0|0|0|1|1|3|0|115
ATGTTTGAGTTGATCATATTCCTTCTCACTGAACTGATTTTCTTTTCATTATCATCATGT
CCCCGTCACACACTGTTGTGTTCGGCATTATATAAGAAAGATTTATCCGATAATATCTAT
TATACCGATTGGACCAATTTTGGCATGGTTGTTAGCGGCCATATACTAGCGCAATGTACC
AAATTTAAACCGAATCGGATGAATTATGCTCCTCCAAGAGGTTCCGGATGTCAAACCATG
GGATCGGTTTATATGGTTATTGGAGACCATATATTAGCGCAATGTACCAAATTTCAACCG
AACCGAATGAATTTTGCTCCTCCAAGAGGCTCCGGAGGTCAAATCTAG
>snap_masked-Contig952-processed-gene-0.3-mRNA-1 transcript offset:0 AED:1.00 eAED:1.00 QI:0|0|0|0|1|1|2|0|75
ATGACCAATGTTAGACAGCGGGTGTATAAAGGTGTGGGGAATATGAAAAATGTAGCGAAC
AGAATGTTGGCCGCAAATTATGTTGGACAGACCTGTGCTCTTCAAATTATTGTGTTGATG
TGTAGATATGTTTCTACATACAAATTGATCAGCGGTGCTCGTCGTAACATATGTGTAGCA
CAATCGAGCGCTTTAGCGAAAAATGTCTTTTACACCAGCGATGTGTAA
>augustus_masked-Contig241-processed-gene-0.5-mRNA-1 transcript offset:0 AED:1.00 eAED:1.00 QI:0|0|0|0|1|1|10|0|802
ATGAGGGTTGTTTTGAACTTTGTATCAGAGAGAATGAATATACAAGAAAACGAAACTGTG
AAGCGAAACGCGTCAGCCGATGCCAGTTTGGGAATGCATGAACGAGAATATGTCCAGGAA
TCACTGAGTTATGTCTTACGTATACAAGAAGTCCAAGAGCGTATAAAATTTGAATTTGTT
GAAATTCTATTGGCATTCATTTCTAGTTGGTTAGTCTTCTACCATACGGCACATGAGTCA
GCGGAGGATAACAAGGATTATCTGCAGGATTTAAGGCATAAAGTTCAGAAGACTCGCGAA
AATTTTGAAGGAACGCGAGAGAAAGTCACTGAACTTAAATTGAAATACATGGAGAAAAGA
ACTAAACCTGAAGAAAAATTCACCAAACGGGGATATTTATTTTTAATGGAAAAGAAACCT
TTTAAGGCAACATGGACGAAATACTATTGCACCTACAAAAAACAAAAGAAGGAGTTCACT
ATGCTTCAGTTTAATCAGATGAACCACAGTTTTGCTAGACCCGAACAGAGAGAAGAAGAG
AAACTTACACTAGTGTCGTGCCAAAGAAGAGCATCAGAATTTGAAAAAAGATTCTGTTTC
GATTTGACATTCAAGGAGAAACCAGGTAGTGTTTATACATTCCAAGCTTTAAGTGAAGAA
GATCGCAGAGCGTGGATAAACGCCATGGATGGAACAGAGCCGACGTACCTTGCTCCAGGT
AAAATCAAAGCTGGCGAAGAATATCAATTAGATGAGACTGGCTTTGCTTTTGTCCGTAAA
TGCATCGAGGTCTTGGAAAATAGAGGGCTAGAGGATGAAGGCATTTACCGCAAAAGTGGT
GTGGGAACTAAGATATCGAAACTATTAACATTGGGTATGGATCGAAAGAAAGCCGATTTA
GTTTTCACCGATGATCAATATCGAGATCTCATGGAGAGTAATACAATAGCCAGTGCCCTC
AAAACATATTTGCGTAATTTAAATGAACCCCTAATGACGTATCGTTATCACAGCGGATTC
ATTGAAGCAGCCAAGCAAGAAAGTCTTAATCAACGTGTCCATGAAGTCCATAAATTGGTT
TATAAATTGCCACAACAAAACTTTGAAATGCTTGATATAGTCATTAGACATTTAACCGAA
GTCTCCCGAAAATTCGAGAAAAATAAAATGTCCGTCTTCAATTTGGGTGTTGTGTTCGGT
CCTACTCTACTACGTCCACAGGAAGAAACTGTAGCTGCCATATTGGATATTAAATTCAAC
AACATTGTCATCAATATTCTCATTGATAACTATGAACGTATTTTCAAGAATGATCCCAGT
ACTTCGAAACAAGCCCATCTGGCTGGGGGCGGTGGAGGATCGGTGGGACGGAATTCAATG
TATTCGCCGCAACAACAAGTCTACAGAGTGGTGACTAAATCAAATTTTACTGATTCACCT
ATGTCTTCGAGTTTACAAAACATTCCAAATGGCATGATTTACGGCAATACCGGTAGTGGA
GGAGGTTCCGGTGTATTAACATCGAATGGTACCAATGGAGGTCATATGTCCGCACTTACA
AGTAACGGAGGCAATAGTGGTCCTAAAAGTCTAGGTATGAGTGTCAATATGGGTAGTGTA
AAAAATCTGCATTCAATGTCGCAGAGCGATATTAGTATGCGTCGCAACAATGCCAATGAT
CCAGTATATGGTATTTTAAGTTCGAACACAAATGGTGGCCTAACGGCTCACCATGCCACA
CCCGCGAATGCTACAAACCTTCGACATGATTACCTAATGGCCACGGCGACACCGGCCTCT
ACATCCATATATGGAACGAATTCATCGGGAAATCGCATGAGTTTAAATAATGTCTCTCCT
CCAACTCTGGCCATGCGTAAGGAGGCATTGTATGCCGGCAGCTCTACTAGTGGTGGAACT
GCCGGCAATGGTCCTCAGCAACATCCGCCTGTACAGCTGCAGCGCAGCAATCATCTGCCA
TATGCCCAAAATAAACATTATTCTTCAGCCGCTGCCGCCTCCACATCAAGCTCCAATGAA
AGTGTATGTGATTCCTTGTCATCAACGAATGGTGGAGGAGGCACAAATTCCAGTCGTTTT
TTATCCGGTCGCGGATCCATAGATTATGTGCCACATTCCTCACAAGCCACATCACTGTCA
ACGCTGCTGGGTTCGCAAGTAGATGATGTAGTCACGGCCACAGCTGCTCCTTCTATGATA
GTGGGCAGTACTGGTAGTTCACCAAATGAATACACACCGCAAAAGATGCATCGCAATAAA
GATGTGAACCAAATAAAGCGAGATCTGGAAGCGGGTACAGCGAGGGTGCGAACATTGTAT
GCGTGCTTAGGTGAAAGTGAAGGTGAACTATCATTTGAACCAAATCAAATTATAACAAAT
GGTAAGTAG
>snap_masked-Contig527-processed-gene-0.5-mRNA-1 transcript offset:0 AED:1.00 eAED:1.00 QI:0|0|0|0|1|1|2|0|72
ATGCAATTCGAACTCAAGAATGTGAATATGAGTTTGAATTTGGGAAAAGGACGAGGAAAG
ATCCAATTGTATGAACTATCCAGGAGCCACCGTGGCGTAGTGGTTAGCATGCCCGCCTTG
TATACACAGGGTCGTGGGTTCGAAACCAGTTTCGACCAAACACCAAAAAGTTTTTCAGTG
GTGGATTATCCCACCCCAGTACTGCTGCGATTGGCATAA
>snap_masked-Contig527-processed-gene-0.4-mRNA-1 transcript offset:0 AED:1.00 eAED:1.00 QI:0|0|0|0|1|1|3|0|67
ATGGTTTTCAAGTACCTCCGCGAGCACTGCAAAAAGGCTTACTCAGTTCTTATCTACTGG
TGTTGGTTGGGAGCCAAAGATATTGACCAAGAGGAATTTTTAATCAAAATTAGCGATTCG
CACTGCAAAAAGGCTTACTCAGTTCTTATCTACTGGTGTTGGTTGGGAGCCAAAGATATT
GACCAAGAGGAATTTTTAAAGTGA
>snap_masked-Contig527-processed-gene-0.6-mRNA-1 transcript offset:0 AED:1.00 eAED:1.00 QI:0|0|0|0|1|1|3|0|64
ATGTATGTTCTCCCCATTTATAAGTACTTAAGTCAATACAACAGTTATGAATGGACTATC
AATCACAATGGTAATGATGATAATGTCACCATCGTGAAACTAGCCTTATTATCTCCTCCA
ATCACAATTTCTGGAAAGGCCAGTATGCCAACATTAAATGCCAATGGAAATAATTTAGAG
CCATTTGAGTGGTGA
>snap_masked-Contig668-processed-gene-0.3-mRNA-1 transcript offset:0 AED:1.00 eAED:1.00 QI:0|0|0|0|1|1|3|0|64
ATGCAATTAGCTTTCAAAAATTTTATATTATTTGCAGATTCTTTGTTTGGAATTAAGGAT
AATAAGATTCCTGATTGTTCAAATTCGATATATATTAACAAGTGTATATACGGCCGGGGA
TTTGGTGACAAGCAGATCAGTTCAACCAGTACACTTCCCGAAGATAAATTCAAAGATTTT
ACCTATGAAGACTAG
>snap_masked-Contig637-abinit-gene-0.4-mRNA-1 transcript offset:0 AED:1.00 eAED:1.00 QI:0|0|0|0|1|1|3|0|75
ATGGAACTTTTTTGGCTAGTTTTTTGGACAAATCTAGCGGGTTTTTGTGAAACAATTCTG
GCAACGCTGCAGCAGGGCAAGGGGAGGCCCTCTTCCCTTCCGAATATCACAAAATCAGAT
ATCCATTATAATAATATAACCTACCCCACATCCTCTGTACATTTCAATAGAAAATTCTTA
TACTCAGCGAAGAAAACAGAATTAGTAAAATTCCATGCTTTATTCTAG
>snap_masked-Contig637-processed-gene-0.4-mRNA-1 transcript offset:0 AED:1.00 eAED:1.00 QI:0|0|0|0|1|1|3|0|109
ATGGGCACCAGTGTCCATGGAAAGGCAGCCAGCACCACCACCGAAACCGTAACCCTTAGG
TCCATATTTGCGGGCATGGCAGTTCTTGCAGTACAATTCCTTCTCGTGTTCTGTGCAGTT
TGTGGAATCGAGGGCTTTGTTGCACATGCCTATGTGGGAATGAAGACAATCGTGTGCAGG
ATTTTTTCCGTACACATACCGCACTTGAAGCAGGTCTTGTGGAATTTGTATCCTCCGGCA
ACGCGTTCTTCGGCAGCGTATACGGATTTACCGCACTTGGGGCATTTGGGTGTTTCAACG
GGAACGAAAGGCATGTTTTATGCGATATAA
>snap_masked-Contig637-processed-gene-0.3-mRNA-1 transcript offset:0 AED:1.00 eAED:1.00 QI:0|0|0|0|1|1|2|0|79
ATGGCAGCTATACCAAAACATGCACTGATGCACACCATATTGGGCACACCTATTTGTGGT
CCTAAAATACCTTTAGATACATCCAAAAAAGTGGAGCCACCATTAAAGAAAATGGAAAAT
CTGATAAAAATTAGGGCTTCTAAAAGCCCAAGAAGTCAAATACAGACATCGGTCTATATG
GGGCCTATACCACGCAAGACCGATACGTACCCCATTCGTCACACCTATTTGTGGCCCTAA
>augustus_masked-Contig771-processed-gene-0.3-mRNA-1 transcript offset:2 AED:1.00 eAED:1.00 QI:2|-1|0|0|-1|1|1|0|366
AAATATTCATTTGTTTGAAGGTAAATATAAATTTCTTTTATTTTTGTTTTTTAATACATC
AAACAATTTTTTTTTCAGATTACATAGAGGAAGCAGCTGCGGCGGAGGAAAAATCATATT
TCCAAGAATATCTTGAACTTGCAGAACCTGGAAAACTGGTGGCTACAAATGTTCTGGAAA
ATGATGAAGTGAAGAAACTTATGAAAGAGGAAAAATTCGATTTGATTATATTGGAAGTTT
TGGTGACCGAAGCCTTATTGGGTTTTGGAGAATATTTCAAAGCTCCCATTATTGCTGTGT
CGACCTTTGGCACCATAAACTTCATCGATTACTTGGTAGGCAATAGCTCACCGCTATCGT
ATATACCCCATATCAGTGTTCCCTATGACAATCATATGTCTCTGAAAGAGCGTACTGTGA
ATGTTTTATCTGAATTTTTAGAACAATTATGCATCGACTATTTCGTCTTGCCATACCAAG
AGGAAACCTATCGCAAATATTTTCCCAATGCCCTAATGAGTTTGGATCAAGCTCGCAAAA
ATGTTTCTTTGGTTTTGATAAATGATCACTTTACCCTACGTTTTCCTCGACCTTATGTCC
CCAATATGATTGAAGTTGGTGGTCTACATATAAAAGAAAATCCTGAGCCTCTTTCCGAAG
ATCTGCAGCAATATTTGGATAATGCGTCAGAGGGAGTAATTTACTTTTCTCTAGGTTCAA
ATATTCAAAGTAAAGATTTATCATCGGATGTCTTAGAAGTGCTCTTGGAAGGCTTTCGTG
AATTAAACATAAAAGTTCTATGGAAATTTGAAGCAGACAATTTAGCCAATAGGCCAGATA
ATGTTCTCATTCGCAAATGGTTTAATCAACCTGCCATATTGGCCCATCCCAATTGCAAGC
TTTTTATTAGTCATGGTGGCTATATGAGTACCATAGAGACCATATATTATGGTAAACCTG
TATTGGGTTTACCCATTATTGCCGATCAATTTATGAATATCAAAAAACAGGGCTGTGGAG
TCGAGCCAATTTTGCTCGACTCCGACTCCAGCATTTTTCATCAGCTCGACTCCGACTCCG
ACTCCGGAGTCGACTCCGGGTAA
>snap_masked-Contig771-processed-gene-0.5-mRNA-1 transcript offset:0 AED:1.00 eAED:1.00 QI:0|0|0|0|1|1|3|0|142
ATGTCCAAGGAAACCTTCAAAGACAGTATTCTGGAATTGTGGCACAATCCCAAATATATG
AAAGCTGTCCAACTACAATCAAATCGATCAACCTCTTACACCGCTAAGACTGCCATCTAT
TGGGTAGAATATGTTCTGCGTCATGAGGGTGCTCCATTTATGCGTAATGCTGGTCAAGAT
TTGTCTTTCATGGAATATCATAATGTCGATGTGTTTTTACTTTTGTCTATGGAAAAGATG
ACAACAGCATTGGCTCAACACTGCATTGAGAACAAACATAATGCAGATCTACAAAACGTA
CAAATATTTCACAAAGAGCGAAGAGAGAATAAGAGATATACTTTGGAGAGTTTACGTGTA
CAAACAAAAAACAACAGAAAAGAAGACAAACACAATACTAACGTCAACTACAGTATTGTA
TTATTATAG
>snap_masked-Contig771-processed-gene-0.6-mRNA-1 transcript offset:0 AED:1.00 eAED:1.00 QI:0|0|0|0|1|1|2|0|115
ATGTGTTTGGGCAAGTTTCGTGGGGCTATAATCAACTTCAAAACTTTAGTATTATTGGAC
TTCTGGCTTATATTCATCGATGTAAACTTCGAAAAACATTTGGCTGCGGCTGTATCAATT
ATTGTTTGTGCGATTTTTCTTACATTTGTACATGGAGCTAAAATTCTATCTGTATTTCCC
TTTCCGGGACCATCGCAATATATTCTCATTTCTCCACTGCTAGAAGCATTGGTGGAGAAA
GGTCACGAGGTAACTTCGATTTCTACATTTCCCCGAAAGGAACCTTTGAAGAATTTTCGT
GATATTATTGTAATGGAAAATGCAAATCTTTATGATGGTGAGTCTTGA
>snap_masked-Contig953-processed-gene-0.3-mRNA-1 transcript offset:0 AED:1.00 eAED:1.00 QI:0|0|0|0|1|1|2|0|93
ATGAAACTTAGAACATTTCTTGCAATAGCATGTGGTGTTTTGCCCAGTTGTTTGGGAATG
ATTTTTGCGTTTAGTGGAATGCGAACATCTGGTGCAATGTGCGACATACGTCGTCCCAAC
GGCAAACTGTATTCGGAATCTCTAGAAGGTAATGTCCTCCGCGGCAGCAAATTGGTGGGA
ACGATTGGTGTGTCCTCGTGTATCATCTTAATAGAGGGTGTCATTTCGATGCCATTTGTC
GCACTAGCTCCATCCGAAGGAAGCCGTATCAAAATAGTGTAA
>snap_masked-Contig953-processed-gene-0.6-mRNA-1 transcript offset:0 AED:1.00 eAED:1.00 QI:0|0|0|0|1|1|2|0|94
ATGTCTTTAGCGCTGTACGAAGTTCAAGACAGGATCAGGGGATGGGTTTCTACTGAAGTT
ATAAATTTGGGCAATGACCAAGAGTTAGGGTCAATTCGCCGACCTATAGACGGGTCGACA
GGTGGCGACACTCTGGCAAGTCGAACCAAGTCTAAGGTAACGACATCAAAAGGAGGTAAT
CCCTCACGAAAGAGATTCAAGGAACGTAGAAATGCTTTGTTTATCCTAAAGAAATTAGGA
TCAGTCGAACAAGCACGTTGTCGGCTAAGCAAAGCGATTCCTTAA
>snap_masked-Contig953-processed-gene-0.5-mRNA-1 transcript offset:0 AED:1.00 eAED:1.00 QI:0|0|0|0|1|1|2|0|88
ATGTCTTTAGCGCTGTACGAAGTTCAAGACAGGATCAGGGGATGGGTTTCTACTGAAGTT
ATAAATTTGGGCAATGACCAAGAGTTAGGGTCAATTCGCCGACCTATAGACGGGTCGACA
GGTGGCGACACTCTGGCAAGTCGAACCAAGTCTAAGGTAACGACATCAAAAGGAGGTAAT
CCCTCACGAAAGAGATTCAAGGAACGAAGAAATGCTTTGTTTATCCTAAAGAAATTAGGA
TCAGTCGACAAGCACGTTGTCGGCTAA
>snap_masked-Contig953-processed-gene-0.4-mRNA-1 transcript offset:0 AED:1.00 eAED:1.00 QI:0|-1|0|0|-1|1|1|0|80
ATGGGAGCTATATCTAAATCTGAACGATTTCAACCAAATTTGGCAAAATTAACGATACTA
TTAAATTTTCTTTTAAAAGAGAACCACTGTGCAATCCTGCCAAGGATATTTGGATATCAG
GAGAAAGGTCGTAACGAGTACTATCTGGCTATATGGTCTTTAAATAAAATACCAATTCAT
AATTCCGATCCGGTTGTCTTTCTGAGCCTCTTGGAGGAGAAACATTTATCCGATCAAGTT
TAA
>snap_masked-Contig391-processed-gene-0.2-mRNA-1 transcript offset:0 AED:1.00 eAED:1.00 QI:0|0|0|0|1|1|4|0|136
ATGGGCAATATATTCAATAAATATAGAAATTATGAAGATAGTTCACCTTCATATCGATCT
ACCACCACGGTTGCCACTCATGTCGAAAATAATCTACCAAGACAATTTTTGAACTACATT
TTAGTCGGAGAGGAATATTTTGCAAAATCTACCATCAAACATCAAGAATTCTACCAATCT
ACCAACCATCTACCTTTTTTTGAACCTGTAAGTGTAGATTTTAATTTTGTTACCTTTGGC
AAAACCTCAGCAAATTCTCCACGCAGTAATCAGATCGACAAAGTAAATGACGCCTGCCAT
AAAGCAGCAGCAGAGTTAGCGGTCATGATAAAGATTCGGATGTACACAGGAATATTTGAT
GGCCTCAGCAAAAAGACAAAATATAATGAAGTGAAATCTGGGTGTTGCTGA
>snap_masked-Contig391-abinit-gene-0.3-mRNA-1 transcript offset:0 AED:1.00 eAED:1.00 QI:0|0|0|0|1|1|2|0|91
ATGGGCAATATATTCAATAAATATAGAAATTATGAAGATAGTTCACCTTCATATCGATCT
ACCACCACGGTTGCCACTCATGTCGAAAATAATCTACCAAGACAATTTTTGAACTACATT
TTAGTCGGAGAGGAATATTTTGCAAAATCTACCATCAAACATCAAGAATTCTACCAATCT
ACCAACCATCTACCTTTTTTTGGTAAAATTTACTGTAATAAAGAACAACATTGGCGATAC
CTAAACGATTTATGTCCTTGCGTATATGCTAAGTAA
>snap_masked-Contig391-processed-gene-0.4-mRNA-1 transcript offset:0 AED:1.00 eAED:1.00 QI:0|-1|0|0|-1|1|1|0|71
ATGCCGAAAAAGCTTAGCATTTATGCTAAATTTGAACTTCAAATGCTCGCAGATACTCCT
CAGATGCTACTCGACGAGCTACAAACGCTAAGCATGAGGAAGGAGATTAACGACATGATG
GGGATGGGTCCCACCAACCAATACGATAAACTGACTGCATTGACAACCGACCTGTGGCAG
AGAAGTGGTGCTGAAGTGTCGAACGACGGCGATTGA
>snap_masked-Contig186-processed-gene-0.1-mRNA-1 transcript offset:0 AED:1.00 eAED:1.00 QI:0|-1|0|0|-1|1|1|0|207
ATGGATGGAGTATTTTCACAGCTATTAAGACGTACACCAAAAGAAAATCACGTTTACATC
GGTGAATTGATAAATGGCAAAGAATTCAAACCTAAAATGGATCATCTAACGTGTTATTTG
CCTGGTACATTATTATTGGGACATCACTATGGTATGCCGGATTCGCATTTATTGCTGGCT
CGGGATCTCTTAGAAACGTGCTTTCAAACCTATATGAAACAACCCACGCAATTAGCTCCA
GAAATCTCCTATTTCTCTACGACAGAAGCGGAAGAGCTGGATATTTATGTTAAGCCAAAT
GATGCTCATAATTTGTTACGTCCAGAATTTGTCGAAAGTTTATACTATTTCTATGCCTTA
ACGGGCAATCGAACCTATCAGGATATGGGTTGGACTATATTCCAGGCCTTTGAGAAATAT
GCTAAAGTAACACATGGCTATTCATCAATTGGTAATGTTAAGAATATATTTAATACACGC
CTAAGGGATATGATGGAAAGTTTCTGGCTGGGTGAAACTTTGAAATATTTCTATTTACTA
TTTAGCAGTAATCCCAAAGAAATCGATTTGGAAAAATGGGTATTCAATACCGAAGCCCAT
CCATTGCCCATTCGAAATCAATAA
>snap_masked-Contig862-processed-gene-0.2-mRNA-1 transcript offset:0 AED:1.00 eAED:1.00 QI:0|0|0|0|1|1|2|0|59
ATGTTTGAACTTTTCGAAGAGGTAATTGAACCTTTGCTACTTATTCTACTGGTGGAATTT
GCAATGACGAGAATAGCTGGAATAAAAACAAAAGCATCAATAAAATGTCGCTTCTTCTTT
GTGTGGTTCCATCAGATATCCACTCGGAATTGGTTGGATTGCCCTTTGTTGACACTTTGA
>snap_masked-Contig221-processed-gene-0.6-mRNA-1 transcript offset:0 AED:1.00 eAED:1.00 QI:0|0|0|0|1|1|2|0|61
ATGATGGGCATAAAACAAACGGCGGGAAAAACTAACGTTAAAAGTACCATTTTGCTGGGA
CTATATGATGGTGGCGGCATTGGTGCTTTAGCTGTTGTTTATGAAAGGGATAGATTATTG
ATCGACGATATTTCCTGCTTCATTAGACGTCAAGGGGATACAATGAATGGGAAACAGCAT
GAGTAG
>snap_masked-Contig242-processed-gene-0.4-mRNA-1 transcript offset:0 AED:1.00 eAED:1.00 QI:0|0|0|0|1|1|2|0|183
ATGCAGCGAAATTCAAAGTCATCCACTGGGTTGCTAACTTCAGGGTCCAGTGGACGGGTA
ACGACATCAAAAGGAGGTAATCCCTCACGAAAGAGATTCAAGGAACGAAGAAATGCTTTG
TTTATCCTAAAGAAATTAGGATCAGTCGACCCAAGCACGTTGTCGGCTAAGCAAAGCGAT
TCCTTAAAATGGACTCAAGGAATTCTTGAAGCTGGAAAAAGGGAACGATCACCGGATGAA
CTGCCATCCTCTAAACGGGATCAAAGATCGTTTGCCTCAGTTGCAACAGAGAGCCTTGTG
ATGGCTATCATTAATACAGGAGCATTGGACGGCATGGTTCCAAAGCAAAAATGGGGGGAA
ATTGAGAACGCGATGTCTCGTGTCTACTCAGAGGTGCGAAAAAAGTTTCCCGGACCAAGT
CCTCGACGGCAAGATGCTGGATGGTATCAAGGCCGATATAAGTTAATAGTATTTGCGGAC
CAGAGGTCTATGGATTGCTTTAAAGCTGCTTTGATGATAATTGGTGAAGATTGGGAAGGA
GCCGCTTTGTAG
>snap_masked-Contig242-processed-gene-0.3-mRNA-1 transcript offset:0 AED:1.00 eAED:1.00 QI:0|0|0|0|1|1|2|0|105
ATGTTTGTATTACAGAAAAAGGTGCTAAGAACTAAAAAATCTCGTGAAAGTGAGAAAGAT
GTCGGGGAATATACAATTGGGCAGAAACAAAATTTTGAGCATTCAGGTCGAAAACAGGCT
CGCAAGCCAAATTTGGGGTCCGTTTATATGGGGGCTATACGTAAAAGTGGACCGATATGG
CCCATTTGCAATACAATCCGACCTACATCAATAACAACTACTTGTGCCAACCCAGCAAAA
AATGGAGCACTATTTCAGCAGGATTGTAAGGGAGAGAGGCAGTACCAACTGCTTACAAAA
CAACCGAATCAGCGCTGA
>snap_masked-Contig131-processed-gene-0.4-mRNA-1 transcript offset:0 AED:1.00 eAED:1.00 QI:0|0|0|0|1|1|2|0|59
ATGTTGCAATTAGAAAACTATTTTAGATGGTCATCGGAAGCTTTGTTTGCTAGCAAACAT
TTGACATGTTGCCGAGCTGCTGTTGTTACTCTGATGATTACAACTCCATGTGCTGCAGTT
GCTGCTGCAGCATCAATGATGGCCAGTTGTTCTTGTGCTGTTAGTCATTACTTTCTTTAG
>snap_masked-Contig131-processed-gene-0.5-mRNA-1 transcript offset:0 AED:1.00 eAED:1.00 QI:0|0|0|0|1|1|3|0|82
ATGGAAGACCGATTCCATAAATTTCAAGAAAAGGACGTTGTTTGCCAAACTAGGACCTAT
TTGCCTGCGGTATCAGAATATCCGTCCTACTATCCCTCTATCGAAGGAGAAATCTTGCGA
ATATTGGTATTTAAAGAAAAATTGAATATTGAGCCCAGCAAAAGGATAAGAAGAGGGCTT
GAGGACACTCCCGAAGATAAATTTAAAGATTTCACCTATGAGGACTATATCGAGATTCTG
GACTTATAA
>snap_masked-Contig502-abinit-gene-0.2-mRNA-1 transcript offset:0 AED:1.00 eAED:1.00 QI:0|0|0|0|1|1|2|0|112
ATGGGGACCATACCACAACATGGACCGATACTCACAATTTTTGGCACACGTATTTGTGGT
TCTACATTACCTCTAGATTTCCAATTTCAGAAAAAAAACATAGTTTGGCTCTTTCGGGGA
AAGAGTGTTATTCACCATTTCACACAAAGAACTGGGCACGTGTCGTTTGGTAGCGAATAT
TTATTCAGGTTTTGCGAGGAAAAAAACCAACATAGGTGGTATCTGGTAAATGATTATTAC
TTTTTATGGGAAAACGAGGAAACTACTACAAACACTCCCCCTATAAAATGTTATGTTCCC
TTTCAAATCGATTATATTTTCCACACTGAAAAAAATTGA
>snap_masked-Contig269-processed-gene-0.2-mRNA-1 transcript offset:26 AED:1.00 eAED:1.00 QI:26|-1|0|0|-1|1|1|0|97
CTTGTTTGCCCAAGAATTTCTCTTCCATGTATTGGGCAATTTCAGGATCACGTTCACTGG
CATGTACCGAACGAGTATGGACATGGATGGCTCCATTGGTCAATTGTTTCTCATTATCCA
AAGCCATAGCCAAAGAGTGTAATTCATCAACTTCCATTTGCATACGTTGTTTCGATACAG
AGGCAGGGCTTTCATGTACGGTATTGAAGTTAACACGTCCACCACGGCTGGTCAATTTCT
TGATTAAATCAATGGTATCATCGAATGAACGATCGGATAGGCCTTGGTACAATTTATTGA
AACCGGGACGATTCTTTTGA
>snap_masked-Contig269-processed-gene-0.3-mRNA-1 transcript offset:0 AED:1.00 eAED:1.00 QI:0|0|0|0|1|1|4|0|62
ATGCGCATTCTGTACAGACAAAATGAAGGCAAAGCACTTTTTTCAGAAAAGAAAACACCA
TTAGTTGGTATCGGAATTGGTTATGTGCCTTTAGCCCTGCTTAATTTCGAATACAACGAC
AGAAATTACGTTGAAAATGAAATATACCGCCCCAGTTCTGGTTTACGAATTCGCCTAAAG
GAAAAGTAA
>snap_masked-Contig43-processed-gene-0.4-mRNA-1 transcript offset:0 AED:1.00 eAED:1.00 QI:0|-1|0|0|-1|1|1|0|134
ATGGCAAATGTCATGATAGCAAATGTTCGATGGGAGAATTGTAAGGGTTGTAACGACACC
AAGCAAATATGGCCCCATTTAAACATAAACCGCACACTAGATATGCTAGTGTTCTCGAGA
CGCCAGATATCACTCCTGATATCTGCTATAACGGGTCGCTGCCTGATAGGCGATTTTGCA
AAAACTATTGGTGCGAAGTATAATGACTATTGTATGAGCTGTCATGATGCGGAGGAAAAG
GAATCAATAAAACACCTCTTGTGTGAGTTTCCTGCATTTTGTGTAAGGCGTAAGCAACTT
TTAGGGGCATATAGCTTCAGATTACTGGCGAACCTGGAAAACGTTAACTTAAGCAGTCTG
CTAATGTTTTTGGAACAATCTGGTTGGTTCAACAGAAGAAAATAA
>snap_masked-Contig43-processed-gene-0.5-mRNA-1 transcript offset:0 AED:1.00 eAED:1.00 QI:0|0|0|0|1|1|3|0|67
ATGTCTATCATAGAAGGTGAAGAAGCTCAAAACAGCAAGAAAATCTATGGGGAATATGCT
AACAGCAGGTGCTTGCAAACCGCAGCCATTCTAGGCAAAGAGAGAAGGGGAAGGATCAAT
TTTGTTAGTTTTTTTCTACATTTTCCACAACGCAAGGCAATTTTCCTTATCCAAATTATT
GATTTCTTTAATGAGAAGGTGTAA
>snap_masked-Contig43-processed-gene-0.6-mRNA-1 transcript offset:0 AED:1.00 eAED:1.00 QI:0|0|0|0|1|1|4|0|61
ATGTTTGCAACAAAAAATTTTCTTAAAACCAAGAGCGAATTTGCAAAGTATCATCAATAT
AATACCAAATACTACACTGTTTTCCCATTATTTTTGTCTTTCATTGGTTCAAATTTTAAT
AGACGATTTCAATGTGTGGATTTTGGAAAGGAATTCTTACAGGCTGCTGAATTATTGGAA
ATCTAG
>snap_masked-Contig220-processed-gene-0.2-mRNA-1 transcript offset:0 AED:1.00 eAED:1.00 QI:0|0|0|0|1|1|3|0|68
ATGTCTTGTACACAAACTGAATTCACTTGTTTTATTCTAATGAGAGCACATCGAGACCAA
ACAATTATGGCATCTGATTTAATATTTCTGACTTTTGCAGAAGAAGAAACATATGTAGCC
GGATTTTCTGTCATGACTGTATCAATCCTGATCGAAATGAATAGCGAATTCGAAACAGAG
GAATTGCTATTGTACTCAAGAGAGTAG
>snap_masked-Contig497-processed-gene-0.2-mRNA-1 transcript offset:0 AED:1.00 eAED:1.00 QI:0|0|0|0|1|1|2|0|115
ATGGCCGATGGGAGCCACCGTGGTGCAATGGTTAGCATGCCCGCCTTGCATACACAAGGT
CGTGGGTTCGATTCCTGCTTCGACCGAACACCAAAAAGTTTTTCAGCGGTGGATTATCCC
ACCTCAGTAATGCTGTTCCGCTTAACCCTGAATGAAATTAACGGTCTCTATAAATGTCAG
TATTCCTTGCAAACAGACTCGCTCATAAAACTTTGTTATGTAAATCGCCTCAATAAAGCC
TTCAAAATGACCATAATTGCTATGAAAATGATAACGATGATGATGTTCATCATAGTCATC
ATCATCATCATGAAAATGGATAGACAACTTTCAAATAAGAGAATATAA
>snap_masked-Contig744-processed-gene-0.2-mRNA-1 transcript offset:0 AED:1.00 eAED:1.00 QI:0|0|0|0|1|1|2|0|69
ATGGATTGCGTAGAAACTTCTACTAAAAACTGTCATCCACAATCGAATTACTTGGGTTGC
GATTGCCGGAGGGCAATGAAGTCAATAGCAGACATTACGTTTCTATCGCGAAACGTATTG
GAATACAAAAGCGTAGTCAACGAATTTTCGAAAAAGGGCAGAATCCGCATCATATGGGTG
CCGGACGTGCCGGAAATAGAGGAAACGTAA
>snap_masked-Contig420-processed-gene-0.6-mRNA-1 transcript offset:0 AED:1.00 eAED:1.00 QI:0|0|0|0|1|1|4|0|60
ATGTCAATGTTAACTAAGTTACTTCCCTTGTTTAATGGTTTCTGCAACGAATATAATAGC
TGTGTGACTAAAAGTTGGTACACCCGACCAAACATTGGTCGTTATTTATATATTGAACTG
CATTGTAAGTTAAGCATCAAGCAAATGTTACCAGTACCGAGGTTGGGAAAGGTAAATATA
TAG
>snap_masked-Contig896-processed-gene-0.2-mRNA-1 transcript offset:0 AED:1.00 eAED:1.00 QI:0|0|0|0|1|1|3|0|96
ATGGTACATAAAGGTGAATCGCGTGTACCACCAGCACCTCGACCAACACCGCCTATTGTG
CTTTGTTGTGGAATAACCATGAAAATGAAATTCTATATGTCACGCTATTTTCTTATCAAC
TTCCTTCCGACACATACCGATTTTGCTATACACAACATCAACGCCAACATTTTCTTGCTT
CCTGCTCTGCTATCGCATCCCACAATTGGTGTACGCCAAAAATATTGCATGCAAAGAATC
CATAGACGGAATAGAGTAAGTCCTAATGTTTCTTCTCGTCAAATGGGGTAA
>snap_masked-Contig753-processed-gene-0.2-mRNA-1 transcript offset:0 AED:1.00 eAED:1.00 QI:0|0|0|0|1|1|3|0|71
ATGAAAATCTTCTTCACTGATGAACTTAATATGCGAATACGGTATGTAGAACAGGATAAG
GAAGAAAGAAGTGACATAAAAAACCACCACAAAAGCTCAGATACCTCCCATCAGCTTAGC
CAAAGACCCAAAAAGGGGTGTTTGGGTCATTGGCAGGGAGTGGAGTCATCATATATGAAT
GCATATTGGATGTTGGAGAATTTTTTCTCAATATGA
>snap_masked-Contig753-abinit-gene-0.2-mRNA-1 transcript offset:0 AED:1.00 eAED:1.00 QI:0|0|0|0|1|1|3|0|66
ATGTTTGATAACAACAGAGAAACCATCTGTGAAATAACCAACATAGATGCTCATGACAAT
GCTACGTTACCAATGATGGTAATATTCATTATTATAAAGCTTTCCAAAATTTTAACTCGT
CCCCATCATCATCATCGTCATCACCATCTCCATTATCATTCTCGCTTGTGTCCCAAATAT
TATTGGATGTATTTTTTATAG
>snap_masked-Contig753-processed-gene-0.3-mRNA-1 transcript offset:0 AED:1.00 eAED:1.00 QI:0|0|0|0|1|1|3|0|70
ATGAAAGTTTATTCGCTGTCGTTTGTACGAGATGGTAATCACAATCGGGCAAAATGTTGT
AAAGAAACCGAACATACGGACAATAGTCATGTTTTCGTTGAATATTTCAAAAATATTACG
GCTATTAATGATGAAGAATTGAGCAAAAAGAAACAGGAACCAAGATTCGATGTTTACACA
AAAATGTTACGTATATTAGTGATAGAGAATTGA
>snap_masked-Contig393-processed-gene-0.2-mRNA-1 transcript offset:0 AED:1.00 eAED:1.00 QI:0|0|0|0|1|1|2|0|68
ATGGCAGAAGATGTTACAGTGCACGACAATTCCAATACTGGCTTAGGCAAATTGGATAAA
AACTACGATTTCTATAAGCCCAAGACCCTAAATCGGGAGATCGGTCTATATGGGGGCTAT
ACCAAAATATGGACCGATACTCACAATTTTTGGCACACGTATTTTGGTCCTACAATACCT
CTAGATTTCCAATTTCAGGTAAATTGA
>snap_masked-Contig641-processed-gene-0.16-mRNA-1 transcript offset:0 AED:1.00 eAED:1.00 QI:0|0|0|0|1|1|3|0|311
ATGCAACGACTGGTGGAGCAAAGGAATTTTTCTGTCACTTTAATAAGTCCATATGAGGGT
GGCGCACAAACAGAAATAAATGTTCAGGTGCCAGACCCTAGATTTAGGGAAATCAAAGTT
GATGGATTACTTGAGAATTGGTCAGAAATGGGTTTGACCTTCGACATTGAGGAAATGCAT
GGAAAATCTGTCATGGAACATTTCACACGTCTTATGTATGCCAAGACCAGCAATATAGAT
ACATTATTGCAAAGTTCTAAAGTTCGAGAGTTATTGCATTCGCAGCAACATTTCGATTTG
CTGGTAGTGGATCTTTTTTTGAGCGATGCTCTATTGGGTTTATCATTTTTCTATCAAATA
CCCACAATAGTTTTAAGTCCAAGCGGTTCGAATACTTGGCTAAACCAGCGTTTTGGCAAT
CCCCAAAATGCTGCACTAGATCCCAGTAATTTTCTACCATATTCGAAGGATATGACTTTA
TTGCAGCGTAGTGTTAATACGCTCATGGTTATGTTTGAAAAACTCACCTATTCCTTTTTC
CATATGATCTCACAACAAGCTGTGTACACTAAACATTTTGAACCACTTTGCCAAGTAGCA
TCATGGTGCGAAGATTTGCCAGACCATAGGGACCTCACCGAAAATCTTTCGTTGGCCCTT
ATCAATAGTCATCCTGTACTCCAATATCCTAGATCATTTTTACCTAATATGTTGACAATA
GCCGGAGTACATTTATTAACAGGTCTTGAAGAGCTTCTATTACCCCTGCATTTGAAAGAA
TTTATAGAAGGAGCTCAACAAGGGGTGGTTTATATTAGCTTTGGGGCCAATGTCTATGAT
TTTCCTCACGATAAAATTGAACTATTTTTAGATATAATTGAAACACTGCCCGACATGCGT
TTTATAATAAAGTATGACGATGAAGATGAGCCTTGA
>snap_masked-Contig641-processed-gene-0.21-mRNA-1 transcript offset:0 AED:1.00 eAED:1.00 QI:0|0|0|0|1|1|2|0|231
ATGGAAGACAAAGAAACAACTGAATTGGATTGGTACCAAATTGCCTATGCCTTGCAACCA
AAACGATTACTTGGCATTGATCAACCATTGGTTTGGAAGGATTTTCATTGTGCTAGCAAA
GATAATAACGAAAACTACTATGAGTATACACCAGATCAATTATGTAAACGATTCCTGGAT
CAAGTTCTGGTACGAATATATGATTATGAATTAAATGAAGAGGAATTACATTTAATGAAA
CTAATGGAACTGCATCCAAATTTTCGTCGAACTGAAAATGGATTTTCCATTGTGGACACT
GATGAAAGGATAGATTTGCGCCGAGATTCTCTTCATATCATGGAAAGCCCCATGATCGAA
AATACTGTCGAAGACCTGAATTGCCAAATAGTTTTAGGACCATCATCAAATGTAGGACCA
CCTGGCAAGCCATTATCAATGGAAATTTCTGCCATATTTTCAATTTTATTGAGTATCGAT
AGCGACCTGACCAGATGTGAAAGGTTAACGAATTTAGAAATACGAAAACGTATGCGCGAA
GCCAAACGTTTGTACTCGGACAAGGGCGAACTTCTTCCGAATCTTAGTATAACTGTGGAA
GATCTCATTGAAAAGTTAAAAAGTTTATGCGATATTAAGAGGGCTACAGCAGATATTGTA
GAAAAAGTCGTTCCAAAAGATGATCAATACTTTTAA
>snap_masked-Contig641-processed-gene-0.15-mRNA-1 transcript offset:0 AED:1.00 eAED:1.00 QI:0|0|0|0|1|1|2|0|79
ATGGGAGCTATATCTAAATCTGAACGGATTTCGACCAAATTTGGCACACTTAACAATACT
ATCAAACGTACTCCTTGGGCAAATTTTGAAGCAAATCAGGGCAAAAAATCAGAATTGAAT
TCTAAGACGATCGGTATTCTAAACGATGGGTCTCAGACTTTTCCTTCTTGGCGTTACATA
CAAATGCACAAACTTATTATACCCTGTACCACAGTAGTGGTCAAGGAAGCTCAAATTTAA
>augustus_masked-Contig641-processed-gene-0.44-mRNA-1 transcript offset:0 AED:1.00 eAED:1.00 QI:0|0|0|0|1|1|5|0|376
ATGTCCACAAGTGATGCAAAAAAGATTATCTCTAAAATGCCAGTCAATGCCGTCGTCGAC
ACAAGTGCCAAACGTGAAACTTCCTCGCCAATGTCCATGACAAATGGAACAACTAAATTA
TCCTCACTGACACCAGCCAGAGATCTAACACTGGGTGGAAGAGGAGGATTAACGGGAGCA
AAAAAAGTTTTTGTTCCCAATCTCAATGCGGTGAGAAATAAAAATGCGAATGTTAAAACC
TCAAAGGACACTACACAAATGCGGGGTCGAGGTAGGGGACGAGGTGCTGATAGAGGTGGT
AGAGGATCAAGTCGTGGAAGTAGAGGTGGAGGCGCATCAACTTTAATACAAACAGCTGGT
GTGTTTTCCGAAGGTGCCGGTGCTGTAAATATTCGAAAGACATTAAGTTCTTCGGGCTAT
TCCAGAGATGTGGATGACTCACCTTCGGCGATGAGAAAACCTACCATTTTGAAGATGGAA
AAAAAGCTAGATTTAAAAGCAGAACTGGCCAGAGACAAAGACATTCTTAAAGTGCTCGAC
GACGATATAGAGGAGGAAGATGAACAAAAGACTGATTTCGACAGAATTCCTGTGCAACTA
CAAGAAGAATCTGTAGCCATAGCATCACAGATCCAAGCCATGCATGTGGCCGAACAGCAA
AATCGACAGTTGCCTCGTTATCCCCAATCATTGCAGGAACTTTTTTTAACCAACCCGGCA
CAGTCACAAATATTTTTAATGCAATTACCCGATACATTACCTTGTGTGGACGAAGATACA
GATTCTCCGGAGACATCTAAACCTTCGGATGATATAAAATCTCAAACTCCTGCCGAAATC
CAGAAAAAGCCCATTAAGGAGCATATTTTGAAGAAAATGGAAGAAGGTCAAGTTGGACGT
TTGATACGTTATAGGTCTGGTAAAATAAAATTAATATTAGGCGAGACACAATTTGATCTG
GATGTGGGTATGGAGACTGGATTTTTACAGGATCTCATGTCAATAAGTTGCAATCGTGAA
GAGCGCAGTGGAAACATGATCAACTTGGGACCTATACAAGCCAAAATCACCGCCACCCCT
GATTGGGAACATTTACTAAAACAACCTTTATCGGATGATGGAAAACTTTAG
>snap_masked-Contig641-processed-gene-0.28-mRNA-1 transcript offset:0 AED:1.00 eAED:1.00 QI:0|0|0|0|1|1|2|0|274
ATGCAAGTAAAAAGTAAAGTTATGATACAAAACTGGTGGCCCCAACAGGCTATATTGGCC
CATGACAATGTAAAGCTGTTTATAACATCTTGTGGTTTTATGAGCGTCATTGAATCAATA
AATTTCCTAAAACCAGTTCTGGCCATACCAATCACCCCGGAACAATATGTTTTGGCAGAA
AATTTGAAAACTCAAGGAGCGGCTAATGTCTTGAACTTTAACGATTTGACTTTTGACAAT
CTATTGTATTCCATCCACGATTCACTAAACAACTCCAAATACAGGGATTCTTTGATGGAT
TTGAAAACAAAGTTGATAGATAACGATTTATTGGGTTTGCGTCCCATTGATAAAGTTCTC
AACTCCATAGATATCACGTTGGCAACAAAAGGTCTACCTTATCTAAGAACACATTCTCAT
CACTTGAATTTTTGGAGCTCAATACTGATGGATGTAATGCTTATATTGATTCTTGGCCTA
TTAACTATTATTGCCATACCTTTTGTTTTGACAAGCTGTATCTTACGCAAATCCTATCAA
AATCAAGCTAACGCAACAATGTTAAAAAATCAAGTTCGTACACGGAGAGATATTGACGAT
TTCCTAGCAAACAGCTTTAGTGATGAAAACGCAACTTTAAGAACCATACGACGTTCATCT
TCGAATTCAGATTTTCATCAGAAACGCAAGCGTCTATCTTCAGGTTGTTCGCATAGCAAT
TCGTGTTGCTATTGTTCATCAGTATCATCCTCAGCACCAGGAACGCCATTAACAAGAGAA
TCGCCTGTGTTCATCAAACCGCTTGATTTGAAAGACATTAAATAA
>snap_masked-Contig641-processed-gene-0.35-mRNA-1 transcript offset:0 AED:1.00 eAED:1.00 QI:0|0|0|0|1|1|3|0|219
ATGGGTCTGCTAACAGAAAGATCATCCTTTACACTGGATGAATGGCATGATTATTATGCC
AACGAAAGCTATTGTCAACGCAGTGATGGTGTCAAAATGATTTGGACTAAGGATTCTTTG
AAATGTTATCACAAAGATGGTACTGTATTAACTACCGAAATTCACGACAGAGTTGAAGAA
ATTGATTTCAATGAATTGGATTCAAATATGCACATTACTCCAAGTTCTTCCCATAACTAT
ATGGAAGAGGAATCAATCTATGTGAATCAAATATCACCGGATCATAGCCTAACAAATCAA
TCTTTAAAACCGCATTCAGACTGCGAAAGTCCTGAGGAATGTGATAAAGACGAATCGTAT
ATCTCTTACGCTTGTTCCAGTTTCCTTATGCACCATCATCACTATGCTGGAGTTTTAATT
CGCTTCCCCAACTCGGGTTCTTCAATTTATTCGTCATGTCACATAGACATTATGGGAATA
GATGATATTAACATTTATAATTGCTCTTCTACAATCGATGATGAAGGTAAGCTAACTGCG
CCAAATCTTGTTAAAACGTTATCGTCAAATGTATGTATTGGGGAACAATTAAAGATGAGC
TTTTACGAGAAACATTGTGAAATTTTATATATAAGTAAGCAGGATTCGGATATCTGGTGA
>snap_masked-Contig641-processed-gene-0.33-mRNA-1 transcript offset:0 AED:1.00 eAED:1.00 QI:0|0|0|0|1|1|2|0|211
ATGCCAGTCAATGCCGTCGTCGACACAAGTGCCAAACGTGAAACTTCCTCGCCAATGTCC
ATGACAAATGGAACAACTAAATTATCCTCACTGACACCAGCCAGAGATCTAACACTGGGT
GGAAGAGGAGGATTAACGGGAGCAAAAAAAGTTTTTGTTCCCAATCTCAATGCGGTGAGA
AATAAAAATGCGAATGTTAAAACCTCAAAGGACACTACACAAATGCGGGGTCGAGGTAGG
GGACGAGGTGCTGATAGAGGTGGTAGAGGATCAAGTCGTGGAAGTAGAGGTGGAGGCGCA
TCAACTTTAATACAAACAGCTGGTGTGTTTTCCGAAGGTGCCGGTGCTGTAAATATTCGA
AAGACATTAAGTTCTTCGGGCTATTCCAGAGATGTGGATGACTCACCTTCGGCGATGAGA
AAACCTACCATTTTGAAGATGGAAAAAAAGCTAGATTTAAAAGCAGAACTGGCCAGAGAC
AAAGACATTCTTAAAGTGCTCGACGACGATATAGAGGAGGAAGATGAACAAAAGACTGAT
TTCGACAGAATTCCTGTGCAACTACAAGAAGGTGAGATGGGTGAAATTGTATTTTTAAAG
ATGGAGTTTTTAGAGAAGCTAGGTTTTGATACCTAG
>snap_masked-Contig641-processed-gene-0.36-mRNA-1 transcript offset:100 AED:1.00 eAED:1.00 QI:100|0|0|0|1|1|2|0|187
GTATTTTTGTTAGATATATGAAGGATCATCCTTTACACTGGATGAATGGCATGATTATTA
TGCCAACGAAAGCTATTGTCAACGCAGTGATGGTGTCAAAATGATTTGGACTAAGGATTC
TTTGAAATGTTATCACAAAGATGGTACTGTATTAACTACCGAAATTCACGACAGAGTTGA
AGAAATTGATTTCAATGAATTGGATTCAAATATGCACATTACTCCAAGTTCTTCCCATAA
CTATATGGAAGAGGAATCAATCTATGTGAATCAAATATCACCGGATCATAGCCTAACAAA
TCAATCTTTAAAACCGCATTCAGACTGCGAAAGTCCTGAGGAATGTGATAAAGACGAATC
GTATATCTCTTACGCTTGTTCCAGTTTCCTTATGCACCATCATCACTATGCTGGAGTTTT
AATTCGCTTCCCCAACTCGGGTTCTTCAATTTATTCGTCATGTCACATAGACATTATGGG
AATAGATGATATTAACATTTATAATTGCTCTTCTACAATCGATGATGAAGGTAAGCTAAC
TGCGCCAAATCTTGTTAAAACGTTATCGTCAAATGTATGTATTGGGGAACAATTAAAGAT
GAGCTTTTACGAGAAACATTGTGAAATTTTATATATAAGTAAGCAGGATTCGGATATCTG
GTGA
>augustus_masked-Contig641-processed-gene-0.43-mRNA-1 transcript offset:0 AED:1.00 eAED:1.00 QI:0|0|0|0|1|1|4|0|176
ATGCATGCCTCAGATCGCATTGATGTTGATAAGCCCCTATACGATATGTCTACATTTGTG
GGCCGTTTCAAGCATTTTGCTTGGATGACTGATCCCCGCACCTGTATTCTATCCAATGAA
CGTCTTTTAGAGGCTAAGCGATTGTTACCCGATACATTACCTTGTGTGGACGAAGATACA
GATTCTCCGGAGACATCTAAACCTTCGGATGATATAAAATCTCAAACTCCTGCCGAAATC
CAGAAAAAGCCCATTAAGGAGCATATTTTGAAGAAAATGGAAGAAGGTCAAGTTGGACGT
TTGATACGTTATAGGTCTGGTAAAATAAAATTAATATTAGGCGAGACACAATTTGATCTG
GATGTGGGTATGGAGACTGGATTTTTACAGGATCTCATGTCAATAAGTTGCAATCGTGAA
GAGCGCAGTGGAAACATGATCAACTTGGGACCTATACAAGCCAAAATCACCGCCACCCCT
GATTGGGAACATTTACTAAAACAACCTTTATCGGATGATGGAAAACTTTAG
>snap_masked-Contig641-processed-gene-0.32-mRNA-1 transcript offset:0 AED:1.00 eAED:1.00 QI:0|0|0|0|1|1|3|0|166
ATGCATGTGGCCGAACAGCAAAATCGACAGTTGCCTCGTTATCCCCAATCATTGCAGGAA
CTTTTTTTAACCAACCCGGCACAGTCACAAATATTTTTAATGCAATTACCCGATACATTA
CCTTGTGTGGACGAAGATACAGATTCTCCGGAGACATCTAAACCTTCGGATGATATAAAA
TCTCAAACTCCTGCCGAAATCCAGAAAAAGCCCATTAAGGAGCATATTTTGAAGAAAATG
GAAGAAGGTCAAGTTGGACGTTTGATACGTTATAGGTCTGGTAAAATAAAATTAATATTA
GGCGAGACACAATTTGATCTGGATGTGGGTATGGAGACTGGATTTTTACAGGTGCCTATG
GATCTCATGTCAATAAGTTGCAATCGTGAAGAGCGCAGCGGAAACATGATCAACTTGGGA
CCTATACAAGCCAAAATCACCGCCACCCCTGATTGGGAACATTTACTAAAACAACCTTTA
TCGGATGATGGAAAACTTTAG
>snap_masked-Contig641-processed-gene-0.22-mRNA-1 transcript offset:0 AED:1.00 eAED:1.00 QI:0|0|0|0|1|1|3|0|69
ATGAATCGGAAGAATGTGTGTACAAAAAGGCCAAGCCAACCGACAGAGGGGGCCTATGGG
GTAACAACCCTTAGCCTTCGCCTGCTTCAAAATAGTGTTTATCCATCGTCAAAAAAGCAA
CCTGGTGTAACTACTCTCAATCATTATCGTTGCATATTTTCAGGCGGTACACTTGTTCGC
TTGAAAACGGAAAACTGCTTACAAATATAA
>snap_masked-Contig641-processed-gene-0.23-mRNA-1 transcript offset:0 AED:1.00 eAED:1.00 QI:0|0|0|0|1|1|3|0|69
ATGAATCGGAAGAATGTGTGTACAAAAAGGCCAAGCCAACCGACAGAGGGGGCCTATGGG
GTAACAACCCTTAGCCTTCGCCTGCTTCAAAATAGTGTTTATCCATCGTCAAAAAAGCAA
CCTGGTGTAACTACTCTCAATCATTATCGTTGCATATTTTCAGGCGGTACACTTGTTCGC
TTGAAAACGGAAAACTGCTTACAAATATAA
>snap_masked-Contig986-processed-gene-0.5-mRNA-1 transcript offset:0 AED:1.00 eAED:1.00 QI:0|-1|0|0|-1|1|1|0|60
ATGTCTTGGCCTGATGAACGTAGACAAAAAGACATCATTCCCACAGCATACGCCATCCAT
AGCAATATGTGTTGCGACCAAATATGTCACATGAATACACAACGGAAAAATATATCAGAC
AAAGTTGATAGGAAAGCATCGGCGTCGCAGTATTTAACAATGCTAACAGAAGGAGAGCCC
TAG
>snap_masked-Contig124-processed-gene-0.1-mRNA-1 transcript offset:0 AED:1.00 eAED:1.00 QI:0|0|0|0|1|1|2|0|212
ATGCAGGAAACATGGTTCCGTAGCCAAAATGTTGGTCTATATTCTATAGGTGGTTTTAAT
GGTATCCATTGTGAGAGATTTTATGGTTTTGGAGGAACCTCTGTCTACGTAAACGTAAAT
TTGAAACACCGTGTAATATCGAAAAATAGCGAAGGTAGCGTTGAAATTCTCGTGATTGAG
TTGCCAGATGTTAAGATTGAAAGACGGAAGTTGTCGATAATGTCAGTTTATAGGTCACCT
CGATGTCCAATTGATATTCTTTTGAGAAAAATGGAAATTATTCTTCACAACCTTAGTTCT
TCTTTTGTGCTATTTTGTGATCACAATTTTCTAAGTTGTTGCATTGATTTGGATATTAAT
TATAAGCCGGACATAATAAGGTGGAATGAAGAAATTGACTTTGTGAAGTATGCAGGCATC
ATTGATTCAGCACTGGCGCAACTTGACAGTGTTTCAGAACCTTCACGTTTATGCGCTAGT
TTGTTAGAGATTCTGTTTACTGCTAAGACACAGAGCCTGTTGAATACTACTAGGGTTAAT
GATATTACATATGAGGTTTCTCCGTGGATGACTGAGGGTCTATATGGACTAATATGTTTT
AAGAAAAGGCTTTTGCGAGAGAGGGGGAAGAAAATCTAG
>augustus_masked-Contig314-processed-gene-0.0-mRNA-1 transcript offset:0 AED:1.00 eAED:1.00 QI:0|0|0|0|1|1|5|0|192
ATGTTTAACACATTGATCGATCTTTTAAGCTACGAAAAAATTATTTTTAATGATTTACAA
ATGAAGCCTTATCGTACGGATGAATACGTTCATAAGCTATTCTATGAAACGGCTCGATTT
TCGGCATTCAATCACCAATGGGTCGTGAAAGCACGAATAAACAACAGTCAACGTGATCCG
CACCAATCGAATGAGCGGAATATTACCTATCAACTCATTTTGAAAACTAAAACAACTACA
CCAATGAGTATACACTTCTTCGCTCTTAAAGGACCATTCTCTGACATGAAAGTGGGAACA
CAAATTTGTAAGCACGATTTCACAGAACAGAGTACCGAAAGTGAATACTATGTGTTACCA
CTACCAGACAGCAATGAATGTAATCGTTTATTATCCAACAAAGGTATTAACTTTCGGTTC
TTCGAATGGCTTTCCTTTCTTATAAATAGGCCTGAACCCAAATTTCATCCAGATATTTGG
GATTTCGCCAGACCGCAGAACGTAATTGAACAGGTTCAAAATAGTTTGCTAAAATATGTC
TATCAAACCTCTTCACGAGGCTGTGTCGAACGAGAATAG
>snap_masked-Contig314-processed-gene-0.4-mRNA-1 transcript offset:0 AED:1.00 eAED:1.00 QI:0|0|0|0|1|1|4|0|64
ATGAAAACCTTTTGTAGTTGCGAATTAAGGAAAGATCATAAGAATATTACAGGCAAAATT
GGGCTTATCTTCATAAGGCCATTTGGACACAATTCAAGAATCAAGTTTTCAGAACAAGCT
CATATAGCTCTTGAAGTAATTGTGGTTTATTTCGGTAGTGAAAGGGTTAAGAAACGTGGA
ATTTGCCATAATTAA
>snap_masked-Contig695-processed-gene-0.4-mRNA-1 transcript offset:0 AED:1.00 eAED:1.00 QI:0|0|0|0|1|1|4|0|96
ATGGAAAAGAAGAAAAATATCAATACAGAATATTATAATCAAGGAGGGCTTGAGGACTTG
AGAACACTTCCGAAGATAAATTTAAAGATTTCACCTATGAGGACTATATCAGATTCTGGA
TTTATAAGAACCATTTTTGTTTTAGAGGAATCATTAACATCTCTTTATTTTAATTCCCTG
TGCAAAATTTCACGTAAATCGGACTACAACTTTGAACTCTGTGGTCATATGACGGAAAAT
CGGGCGAAGATATATATGGGAGCTATATCTAAATCTGAACGATTTCAATAA
>snap_masked-Contig440-processed-gene-0.3-mRNA-1 transcript offset:91 AED:1.00 eAED:1.00 QI:91|-1|0|0|-1|1|1|62|16
AGCCACCGAAATGTAAAACTTTCGGTGTTGAACGTCCTTACCTTCTCCCGCTACGTCCCT
ACAAGGCGCTAGATATTAGAAATAAAACTACATGTGGGGAATTTCCTCTACTTCTGGCAA
CACTGGTTCCAGCCAAATATAAAGCAATCACTCTATCCCGCTTGAATGTCGCCACGAATA
ACTTTATTTCTGAATGCAATAGAT
>snap_masked-Contig726-processed-gene-0.4-mRNA-1 transcript offset:0 AED:1.00 eAED:1.00 QI:0|0|0|0|1|1|3|0|130
ATGCTATTACCCAGTACGAGAGAAGCCAATGGGGCAACCCAGGGCATAAACGTTGACGAC
CGTGTCCTGCTACTGATTCGTACAGAGAGCAAAATTACTAGAAAAAGAGAGGATAATAAA
AGGAATAAAAAAAAAGGGGTTTTGATGACAGATGTTCTCCCACGCAGAGCAGTTGAACCA
GTAGACTTTCCGAAGATAAATTTGAAGACTATACGTATGAAGACTATATCAGATTCATAT
GAGTGTAAATCGGGCGAGATATATATGGGAGCTATATCTAAATCTGAACCGATTTCAATA
AAATTTGGCACACTTGACTACACTACTAATTGTACTCCTAGTGCAAAATTTCAACCAAAT
TGGGCCAAAACTCTGGCTTCTGGGGCCATATAA
>snap_masked-Contig726-processed-gene-0.5-mRNA-1 transcript offset:0 AED:1.00 eAED:1.00 QI:0|0|0|0|1|1|4|0|162
ATGGATGCGGCAACCATGTCGAAACATGTTTTTTCTGTGCCGACTTTAGACTTTACTTAC
TTGTTTTTACAATATGTCATTATTGATGAAGCTGTCGTCGCTTTTACAGCCTGTTTTTAT
TTTGATAATTTCATTATACTTCGTAGTGTCACCACTACATGCTTTAAGGCAAGGAACCCA
TTATCCGCACCGTCTGTTCTCTTGATGTCTGGAATTAATAAAAATCCAGAAGATGTGACT
TCAGCATTCCATTCCATTCAAGCTATTCATACTGTTGGATATATGAGCGTACTAATGGTA
ACTTATCTTAAAAAGAATCCAGAGTCATCTGGTTATTTGCCAATAATTTTTGGATGGAAG
TATAACTCAGCACTGCGTTCATTACAGTGCACTCAGGAAAGAGCCCTCGAAGTCGTTCTT
AACTTTTCCATGAGAAAATACAATTTCTTAACCGAAGATTCCGAAAAAATGTTCAACATT
ACATTGTAG
>snap_masked-Contig49-processed-gene-0.6-mRNA-1 transcript offset:0 AED:1.00 eAED:1.00 QI:0|0|0|0|1|1|3|0|149
ATGAATGACAGCTGGGCCCATTGTGGCAAAGGACATATGATGAATCACCACTTGCAGATG
TTTAAGTGCCAATTGTGTAAATATTGTGGTGCAATTGCACTACATATCAACAAAGTATAT
CGTGTGAATATGGAAGATGATAACGCACAGTTTCCTTGCATCAGTTTTCATTCTCTGCGT
TGTAGTGTCAGACCAGATGCCCATATTTTCATGCATTTGCCTTTGGTTTCTTATGAATTT
TTATATGTAATGAGTTTTTCTGTACAAATTAAAAATCCTTTAAACGAAGTAGACAATAGA
GTGGGTAGTAAACGTCATTGTCGCATCAAACCCGGTCCACCGGGTTTGACCAATCTAGCC
GTGAATGATGATCACTTTTCTGCTTTAGTTCTGTCACGACAATCTACCGGTACACCGATT
ACCGCACCGACATTCTGTTTAAAAAGATGA
>snap_masked-Contig49-processed-gene-0.8-mRNA-1 transcript offset:0 AED:1.00 eAED:1.00 QI:0|0|0|0|1|1|2|0|106
ATGGAAGATGATAACGCACAGTTTCCTTGCATCAGTTTTCATTCTCTGCGTTGTAGTGTC
AGACCAGATGCCCATATTTTCATGCATTTGCCTTTGGTTTCTTATGAATTTTTATATGTA
ATGAGTTTTTCTGTACAAATTAAAAATCCTTTAAACGAAGTAGACAATAGAGTGGGTAGT
AAACGTCATTGTCGCATCAAACCCGGTCCACCGGGTTTGACCAATCTAGCCGTGAATGAT
GATCACTTTTCTGCTTTAGTTCTGTCACGACAATCTACCGGTACACCGATTACCGCACCG
ACATTCTGTTTAAAAAGATGA
>snap_masked-Contig49-processed-gene-0.7-mRNA-1 transcript offset:0 AED:1.00 eAED:1.00 QI:0|0|0|0|1|1|2|0|82
ATGGTTGTTATAACCCGAATTGAATATTCATGGAAGAACTTTTGGTTCTCTCAAGGGTCG
ATGTTGTTTTTCTCTTTTGTTGTTGTTGAAAAACAAACTGCGAATAAAGTTGAAAATTTA
GTGCAGCAACAACAAACAGCAATTGCCGGAGATGGCCTTACAGATGCCCGGAGTAATGAT
GAGTTAAAAATGGTAGTGTTAAGGTTGAATCTCCTTTGGTTTTTACGTTTGGCCTCCTTC
ATGGCGTGA
>snap_masked-Contig49-processed-gene-0.9-mRNA-1 transcript offset:0 AED:1.00 eAED:1.00 QI:0|0|0|0|1|1|2|0|81
ATGATAAATGGGAAATCCTTTGAGATACATAATGGTAACCATAAAAGCAGTAAATCATTT
AGCATAATTAATGGTTTACAACAGGGAACCGTCAACTCCCCAATACTCTTTAATTTATAT
TTACTGGATTTAATGGAAAAAGTTGAAAATATGATATCTTTTGCTGATGATATTATTATT
TATCATGCAGATAATTCTATAAATAGAATAAATACGAATTTGCAAACCGCCAGTGACCAA
ATGTAA
>snap_masked-Contig49-processed-gene-0.5-mRNA-1 transcript offset:0 AED:1.00 eAED:1.00 QI:0|0|0|0|1|1|2|0|71
ATGGGTTCACATTCACCAGTCTTGACCACTCTAGACGTGCTTCACACTGATGGATGTGCG
TTAATCTACCGGTACACCGATTGCCGTGCCGACATTCGGTGGAAAAATATGACCCGGTAC
ACCGGTTTCGATCCACCGGGTTTGATCACTATGAGAGATACTACTGCTACTACTTTAGTT
CAGACATCATGCACTGTATCGGTCCATCGAATATGA
>snap_masked-Contig75-processed-gene-0.4-mRNA-1 transcript offset:79 AED:1.00 eAED:1.00 QI:79|0|0|0|1|1|3|2|93
AGTACCACACCAGCATTGAGGCCACTTAAATTCTCGGACTATGATAAACCCTTGTTTGGA
TCCCTCACTTTGAGCAACAATGGTCATTCAATTGAATTCAGCATACCAAAAACTATCAAG
GGTGCACTACCCACCATTAGTGGTAGCAATTTGCCTGGTAAATTCGAAGCTGTTGCCGTT
CACTTCCATTGGGGTAGCAAAGGTGTTAAGGGTTCCGAACATACCGTTGATGATCATCGT
TATGATGCTGAAATGCACATTGTCCATAAGAATGTCAAATATGCCAGTGTGCCAGAAGCT
ACTGAACATTCCGATGGTTTGGCAGTGTTGGGTATTATGTTTGAAGTTCCCAGGAAGTAG
>snap_masked-Contig235-abinit-gene-0.2-mRNA-1 transcript offset:0 AED:1.00 eAED:1.00 QI:0|0|0|0|1|1|4|0|105
ATGAAAAACTTTGAAGTTTATATGTTGTATAATAACCTGGGAACATGGTTATTAACTCAC
GTAATGGATGACACAGGCCGTACATCACAGCGGTTTGGAGGAGGGAAGATAGTAGCCCAC
TATACTCTTGAAACGTATGCAACCTTTAAGGAGCATTTAAAAGCTCCCCCCATTGATAGA
GCAGACCTAAAATATACCAAAACAAAAACTAAAACATCTGCTACATCTCTCCCCCTTAAA
GATGATGTTGATAAATCAAATAAAACCAAAGATCAAGAAACCCTCAAAACAAGCTTTAGG
GCACCCACCAAAAAATAA
>snap_masked-Contig723-processed-gene-0.2-mRNA-1 transcript offset:0 AED:1.00 eAED:1.00 QI:0|0|0|0|1|1|2|0|70
ATGCCCCAGTGTACAGAACAAAAGGAGATCTCCGGCATCAATGGATACATGAATGAGAAG
GAGAGAGAGGATGGCACAAGAATCTGCTCAAAAGCCAAAAGGAAGTTGCTTTTACCGGCA
ATGGGTAGTGGTGATGGAAATGGCAATGAGGGTGAGGGTGATGGAGATGATTATGGTGTT
GTTTTTATCTCGATTAAGATACTTAAGGGATGA
>snap_masked-Contig52-processed-gene-0.6-mRNA-1 transcript offset:0 AED:1.00 eAED:1.00 QI:0|0|0|0|1|0.5|2|0|124
AGTGCAATTAGTAGCCAGATCAAGAAATTCTGCGACAAGGATGGGTTGGACAAAAACTAC
TACTGGTCTGCCGTGGGAGGTCTCTCTCCTCCGGTGGGCGGTGGTCGGACTCCGAGAACA
GGATTAACCTTGAAGCTTCTCACCGCTTTAGTTACAGTTCCTCATGAATCCTGTTCAGAC
CTGCCTGGTATGCTGCCAGATCTAGAGACTCTCTTTTATAACGCTGGATCTCGGGCTCTA
GAAGGTGAAGATCAACCCTTACATTCCTGGGTGGAGGTTGTCTATCCACAAGATGGTGAT
TTGGATGACAACTTCGATAGCAACCCAAGAGGTACTGCTTTGACAACATGTAATTGTGTC
GACGCACTGGGATGA
>snap_masked-Contig52-processed-gene-0.4-mRNA-1 transcript offset:0 AED:1.00 eAED:1.00 QI:0|0|0|0|1|1|2|0|108
ATGATAAAAAGAAATGTCAAAAAATTATTTCGTCTTAATAAAGATGCGTTTATGTATGTA
TTAAACGCTATTAAAGACGACCTCGTCGTTCCAAATAAATCCACAGCCATTCCAACTCCA
ATAAAAGTGGCCGCTGCTTTGAAATTGCTTGGACAAGGTGGTTATCTACAAATCGGCCAA
GACCATCTTTTAGGACTATCAGAGCAATCTATGTCGCGCTGCTTAAAAGAAGTTTGCGAG
GTGATTGAACGAATACTTTGTCCCAAGCACATACAATTTGAGGTAACTGCGGAAGAGACC
ATAAAGTCTACCAAAGTTTGGAACTGA
>snap_masked-Contig52-processed-gene-0.5-mRNA-1 transcript offset:0 AED:1.00 eAED:1.00 QI:0|-1|0|0|-1|1|1|0|100
ATGCTAATGTTCTCGAGACGTCAGATATCACTCCTGATATCTGCTATAACGGGTCGCTGC
CTGATAGGAGATTTTGCAAAAACTATTGGCGCGAAGTATAATGACTATTGTATGAGCTGT
CATGATGCGGAGGAAAAAGAATCAATTAAACACCTCTTGTGTGAGTGTCCTGCATTTTGT
GTAAAGCGCAAGCAACTTTTAGGAGCATATAGCTTCAGATTACTGGCGGATCTGGAAAAC
GTTAACTTAAGCAGTCTGCTAATGTTTTTGGAACAATCTGGTTGGTTCAACAAAGAAAAA
TAA
>snap_masked-Contig35-processed-gene-0.3-mRNA-1 transcript offset:0 AED:1.00 eAED:1.00 QI:0|0|0|0|1|1|2|0|156
ATGGACGACGAAACCTACGTCAAAGCCGACTACAAGCAGCTTCCGGGACAGGAGTTTTAT
ACGGCAAAAGGAAGGGGAAAGGTAGCAGATATTTTCAAGCACATAAAACTGTCAAAGTGC
GCAAAGAAATATCTGGTTTGGCAAGCCATCTGTGCCTGTGGCTTGAAAAGCAGCATTTTC
ATAGCTTCCGGGACTGTCAACCAAGAAATTTACGTGAAAGAGTGTTTGAATAAACGTCTG
CTACCTTTCCTGAAGAAACACGGTTGTTCCGTACTGTTTTGGCCGGATTTGGCATCTTGC
CATTACGCGGAACCTAAGAAGACCAAAAAAAAAACTGCTAAGGACGAGCAGCAGTTCAAG
GCAAACTGGCTTTCTGCGGCGAAGAAGGTGGACAAGGTGGCTGTACAAAATCGGATGGCA
GGTGTCAAGCGTGAGGCCCGGCAATTCGGATTTGGAAAATCGAAAGCCTAA
>snap_masked-Contig575-processed-gene-0.3-mRNA-1 transcript offset:0 AED:1.00 eAED:1.00 QI:0|0|0|0|1|1|2|0|102
ATGATTTTAACAGCATGCGTTCACCCAATAACGGGCTTATTGCTTCTATGCATCCTTAGC
CTAGGCATAGTGGGATCCACCAGCAATGACCGCGGCGCCATAAAGACAACACCCGCCGTT
GGCAAAGGAAATCCTGATACCCCATTGCATGGCCGACGACCAGTAGCCGGAGGCAATGAC
GTCTTTACTAGTTCATTTCTGGTTCGTTTCCGGCGTAGTGTCGACAATGATTTCGCCCAT
TCAGTTGCCCATAAATATGGTTTTGAAAATCTTGGAGCGAAATCATTATGTCTTCAATGG
CGAAAATAA
>snap_masked-Contig575-processed-gene-0.4-mRNA-1 transcript offset:0 AED:1.00 eAED:1.00 QI:0|0|0|0|1|1|3|0|79
ATGCTAACCACTGCTCCACGTGGCAAACAAATAAAAAGGTGCCAAGAACTAAACTATTTC
GTGGAGGTGAAAATTACGAATAAAAAGATAGATCAAGTAATGTGGCGACTACAATTGCCA
AGAGCACCAGAAGTAATAATACGACAAATTGAGACATATGTCTCTGCAAGCTCAAAAAGA
TGTGGCCAGTTAGAACAGTTTCAAGAAACGCTAAATGAGGAAAAGCGAAAGATATTTTGA
>snap_masked-Contig321-processed-gene-0.4-mRNA-1 transcript offset:0 AED:1.00 eAED:1.00 QI:0|0|0|0|1|1|4|0|91
ATGGGCACCATTTTCGGCACACCTTTTTATGGTCCCAAAAGAACTATAAATCGGCTAGAA
AATACTGTTTCTAGACGCCTAAGAAGCAAAATCGGGAGATCGGTCTATATTGGGGCTATA
CCAAAACATGGACCGATACGGACCATTTTCGACACACCTCTTTATGGTCCCAAAATACCT
CTAGATTTCCAATTTGAGGCCTCAGCGCCTAAAGGCATTTTAGAAGCAAGTTGGCAAAGT
GTGACAAAGAAGTACAGAAGTAAAATTAAAAATTAA
>snap_masked-Contig530-processed-gene-0.11-mRNA-1 transcript offset:0 AED:1.00 eAED:1.00 QI:0|0|0|0|1|1|2|0|119
ATGTACATCATACAGATAAGAATTTTTGTACTCTCATTTTGGCTAGCTTTAACATTGGTA
CTCTTTACCAATGTTGTTACTGAGGATGCTAATGCTGTCTATGATGCTGAGGCACAGTGT
TGCAGTTGTTGCCACATTTGTGAAGGAATAGATTTGAACGAAAAAAAGTGGCTGGGTGTT
TGTCTCTTTGCCATTAATACACAGGGACTAGCTAATAGTGGTGGCAAACAAATGCACTGG
TTTGTGACATCAGAAAACCACAAGCAAAACAAAAAGACCACAACAAAACCTTTGAGGAAA
ACCATCAGTTGGAGAAACCCTCAAGGCAATGTAACCCTTCTCTTTAAATCTCTCGTCTGA
>snap_masked-Contig530-processed-gene-0.12-mRNA-1 transcript offset:0 AED:1.00 eAED:1.00 QI:0|0|0|0|1|1|4|0|117
ATGATTATTCAAAGGGAAATTTTGATGAAAGCGAATAAGTGGTTAAGTCTATCCTCCAAA
AGAGAGGAAAATAACAAAACAAATTATACAAAAGAGCTTGAAAAGAAAAAGGCTAAAAAT
AGGTCTTTGGGAAGCAAAGGTTTAAAAATCAGAATTCTCCTAGCAGAATTCTCCTGTAAT
GCTGTATGCAATATATGGCTATGTGTGAGAGTATATGCCACAACTATCACATCATTGTCG
CCACCATGGTCATCATCATCATCAACGTTGAGAACAAGAACAACAGCAACTACCACAATG
TTGTCGTCATCGCCCGGAGTCTCAAATGGAAGTGAGAAGACCAAGTCGTGGTGA
>snap_masked-Contig530-processed-gene-0.13-mRNA-1 transcript offset:0 AED:1.00 eAED:1.00 QI:0|0|0|0|1|1|3|0|113
ATGAAACTTTCGAAGGAAAAATTCACAATGGAAGGAATCTCATCACCTCAAACCGTGGTG
CAATGGTTAGCATGCCCGCCTTGCACACACAAGGTCGTGGGTTCGATTCCTGCTTCGACC
GAACACCAAAAAGTTTTCAGCGGTGGATTATCCCACCTCAGTAATGCTGGTGACATTTCT
GAAGGTTTCAAAGCTTCTCTAAGTGGTTTCACTGCAATGCAAGATTTTCGTTTATTGCCT
CCCCATTGTTTTCAAGTTCATGCATTGAAATGCAATATCATCCATGGCAAAATTGCCCCA
TTTGGCCATAGCGAGAGTTTCAAAGTCGACCATATTGGCTAG
>snap_masked-Contig530-processed-gene-0.14-mRNA-1 transcript offset:0 AED:1.00 eAED:1.00 QI:0|0|0|0|1|1|3|0|90
ATGATTATTCAAAGGGAAATTTTGATGAAAGCGAATAAGTGGTTAAGTCTATCCTCCAAA
AGAGAGGAAAATAACAAAACAAATTATACAAAAGAGCTTGAAAAGAAAAAGGCTAAAAAT
AGGTCTTTGGGAAGCAAAGATCAGAATTCTCCTGTAATTTTTCAAAAGAGTTTGAAAAGT
AAAAGGCTAAAAATAGTTTTTGGGAAGCAAAGGTTTGAAAGTTTTTCCTTTGTAGAGCAG
AATTCTCCTGTAATGCTGTATGCAATAAATTAA
>snap_masked-Contig530-processed-gene-0.15-mRNA-1 transcript offset:0 AED:1.00 eAED:1.00 QI:0|0|0|0|1|1|2|0|73
ATGAAACTTTCGAAGGAAAAATTCACAATGGAAGGAATCTCATCACCTCAAACCGTGGTG
CAATGGTTAGCATGCCCGCCTTGCACACACAAGGTCGTGGGTTCGATTCCTGCTTCGACC
GAACACCAAAAAGTTTTTCAGCGGTGGATTATCCCACTCAGTAATGCTGGTGACATTTCT
GAGGGTTTCAAAGCTTCTCTAAGTGGTTTCACTGCAATGTAG
>snap_masked-Contig530-processed-gene-0.10-mRNA-1 transcript offset:0 AED:1.00 eAED:1.00 QI:0|0|0|0|1|1|3|0|72
ATGATTATTCAAAGGGAAATTTTGATGAAAGCGAATAAGTGGTTAAGTCTATCCTCCAAA
AGAGAGGAAAATAACAAAACAAATTATACAAAAGAGCTTGAAAAGAAAAAGGCTAAAAAT
AGGTCTTTGGGAAGCAAAGATCAGAATTCTCCTGTAATTTTTCAAAAGAGTTTGAAAAGT
AAAAGGCTAAAAATAGGTCTTTGGGAAGCAAAGAATTAA
>augustus_masked-Contig530-processed-gene-0.9-mRNA-1 transcript offset:0 AED:1.00 eAED:1.00 QI:0|0|0|0|1|1|18|0|4775
ATGGTTCATGGTTGTACGGAAGGTGTAACCAGTGGTCATGGCCAAGCTAGGGGTAAACGT
GGCATGAATCGTGATAGGAAACGCAAATTGGAGGATATCCTAGCAGCGCCCACCGCCATT
AAGTTAATGAATGTAGAGGCATTCAATGCGGAGCAGATCCAAGCCGATTTGGAGCAAAAA
CTTCATCGCGATTTGGATTTGTTTAAGCAACAGCAGGCACAACACCAGCATCAAGGAGAC
CAACAACAGCATCAACAGAAATCCCAACAGCAATTAAGTGTTTCAGCCGCTGGTGCCTTC
TTTGCCGCTGCCTATGAGCAGCAATTACGAGCCCAACGAGAATTGGCCGATAAGGATTCC
CTAAAAACGTCCCATTCCAATTATGAACGCCAAGTATCATCACCTCCCGCCACAACCGCC
TCTGCCATAACAGCCGATGAAGTAGATTCACCCGCTCAACAGAAGGCCTATGACTACACT
CCCTCGTCACAAGAAGGAGACGAGCCCAAAATCCAAATACCCCCTCAAAGGCCAAGCTTC
GAATTGACCCCATCTCCCTCGGGCAGTAATTCTTCGCCACCGCCACCAGGTCAGAGTACA
AGTGGCAACACTACTCCCCTTAGTGTTTTAATGCCCTCCGATGAGCCATCCAATAATCGC
CTAATGAAATGCAGTCTCTGCGATTTCACCACCCTGCATATGAAGAACCATGGAGGTGCC
GGACCCTTCCGCTGTGCGGCATGCGATTTCACAGCAGACATCAAGCAATCGTTGACGGTC
CACGAAATGAATCACCATGTGCCACCAGTGGGCCATGCAGCCGGTATGACACTGGCCCGC
AGACGTAACAAAGTCGGAGGCACTGATATCAGTGAGGACTTCTTTAGCGACTCGGCCGAG
ATGTTGGAAGATCATTTCAACAACAATAACATGGATGAATACGATGAAATGTTAATGACC
GCTGGTCCCGTGGAGGCGGCAGTGTATGAGTCTAAACGTCTACGCTATGAGGGAGATGAA
CCTACAGATCTTTCGCAAAAAGGTGGATCCTCTGACACATCATCGGTTCACAATCATACA
CTACCCAAGGCCAAAAAGCCTTTGCCGAACCTCATTCCCATTTCCAAGGAGGGTGATAAT
ATTTTGAATCTCACCACAGATTTGGCAACGTCGCGCTCATCTCTATCGGAAATCGCCTCA
ATGTTTTTCAATGAAAAACAACTTTCGGAAATGTTACAACCCATGGACAAGTCAGATGCT
GTTGCCAGGGCTGTATCGCAACTATCTCCCACCACTACCATCAACTCCTCGTCAGCGAGT
AGCAAAAGCCTGTTGAGCCGCAAAACAGGATCTTTCTTTGATAAAATCAAATCTTCGAGT
ACCACGAATGAGAACCTTATCTGTCCCTGTGTAAGATGTGGTAGTGGTGCNATTATACAC
CGTAAGTCTTGTACATTTTTACCTCTTTCCGGTGCCGATGACATCGATTTGGACGACGAA
GATCACGATGAAGATGGTGAGGAGGGACGTTTGGAAATCGATTTCAATGATGACGAAGAT
TGTGATAAACAATCCCATTCGGCCCTTAATCTCAGCGTAACAGGATCGACACGTTGTCAA
CATTGTCGCCATCGCTGCAAATCCTCGGCAGATTTGTTGAACCATTTGAAAATCTGCTCT
GAGGCTAATAGCCGCTGTGGCGATTCGGTATCGGGAGAAAGTTTTAATGGTAGTCGCAGT
GTGATGGGTACTGGCAGTGGTGCTGATAACGACGCTACTTCCGGAGACAATCATCATCCG
ATGGAAAATCGGGTGTTTGTATGGAATAAATTACCTCGCAATCAGCAGCCGGAAGGATCA
CAAAATTTCGATGCAGGTCGTCAGCATATGCATCAGAATCAGATGAATTCATCGTCGACG
ACAGGTGGCAGCAGTTTGCTGAGTAGCAACAATGATGAGAACAGTTATTATGATTATTTG
CAGCATCCCCTCGTAAAAAAACTGCAAAAGGGTCCAAAACCACTAAGCACATACGTTACG
TTTTTTTTTACAAATCCCCGGTTAAAACGCAATGGAATTACCTTCCATGGTCCAAAAATC
GGGGGACACTTTGATTGTACGCAGTGTGTAAATCACAGCAACAACAGTGGTAATAGCAAC
AACAATGGCAATGGCAGTGGCCTTATGTCATCTGGAGCTACTGTTACCATTTCGAATTCA
TTAATTATGGAACAATTTGAACGTTTGAAACGCACCCAAGAGGCAGCAGCCCAACACTTG
ATGCAACAACAGGAACTACATAATCACATGCAACAGCAGCAGCAGCAGCAACAGCAACAG
AATGCCGCCATGGAACTGAAGGAAGAAGGTTTGCCACAATGTAAAATTAAGCGAAACTAT
AGTTGCAGCTATTGCACATATTTCACCCAAAATCCCCGTTACCATTTGACACATCTGCGA
GATGTTCATGGCGAGAAGATAGTCATCAATAAATGCAAATTGTGCTTATATGCCTCGCGT
CACTATCAAAAGTTGGTGCGTCACATGAAAATGGTTCATGGTTGTACGGAAGGTGTAACC
AGTGGTCATGGCCAAGCTAGGGGTAAACGTGGCATGAATCGTGATAGGAAACGCAAATTG
GAGGATATCCTAGCAGCGCCCACCGCCATTAAGTTAATGAATGTAGAGGCATTCAATGCG
GAGCAGATCCAAGCCGATTTGGAGCAAAAACTTCATCGCGATTTGGATTTGTTTAAGCAA
CAGCAGGCACAACACCAGCATCAAGGAGACCAACAACAGCATCAACAGAAATCCCAACAG
CAATTAAGTGTTTCAGCCGCTGGTGCCTTCTTTGCCGCTGCCTATGAGCAGCAATTACGA
GCCCAACGAGAATTGGCCGATAAGGATTCCCTAAAAACGTCCCATTCCAATTATGAACGC
CAAGTATCATCACCTCCCGCCACAACCGCCTCTGCCATAACAGCCGATGAAGTAGATTCA
CCCGCTCAACAGAAGGCCTATGACTACACTCCCTCGTCACAAGAAGGAGACGAGCCCAAA
ATCCAAATACCCCCTCAAAGGCCAAGCTTCGAATTGACCCCATCTCCCTCGGGCAGTAAT
TCTTCGCCACCGCCACCAGGTCAGAGTACAAGTGGCAACACTACTCCCCTTAGTGTTTTA
ATGCCCTCCGATGAGCCATCCAATAATCGCCTAATGAAATGCAGTCTCTGCGATTTCACC
ACCCTCAAGCATGTCAAATATCATTCGATGCCCATGATCAAATGTGTCACCTGCGATTTT
CGCACTCCATACAAATGGAATTTGGATAGGCATATGAAGAACCATGGAGGTGCCGGACCC
TTCCGCTGTGCGGCATGCGATTTCACAGCAGACATCAAGCAATCGTTGACGGTCCACGAA
ATGAATCACCATGTGCCACCAGTGGGCCATGCAGCCGGTATGACACTGGCCCGCAGACGT
AACAAAGTCGGAGGCACTGATATCAGTGAGGACTTCTTTAGCGACTCGGCCGAGATGTTG
GAAGATCATTTCAACAACAATAACATGGATGAATACGATGAAATGTTAATGACCGCTGGT
CCCGTGGAGGCGGCAGTGTATGAGTCTAAACGTCTACGCTATGAGGGAGATGAACCTACA
GATCTTTCGCAAAAAGGTGGATCCTCTGACACATCATCGGTTCACAATCATACACTACCC
AAGGCCAAAAAGCCTTTGCCGAACCTCATTCCCATTTCCAAGGAGGGTGATAATATTTTG
AATCTCACCACAGATTTGGCAACGTCGCGCTCATCTCTATCGGAAATCGCCTCAATGTTT
TTCAATGAAAAACAACTTTCGGAAATGTTACAACCCATGGACAAGTCAGATGCTGTTGCC
AGGGCTGTATCGCAACTATCTCCCACCACTACCATCAACTCCTCGTCAGCGAGTAGCAAA
AGCCTGTTGAGCCGCAAAACAGGATCTTTCTTTGATAAAATCAAATCTTCGAGTACCACG
AATGAGAACCTTATCTGTCCCTGTGGTCACATGGCCAAATGCCTTTCGGAATCCATTATA
CACCGTAAGTCTTGTACATTTTTACCTCTTTCCGGTGCCGATGACATCGATTTGGACGAC
GAAGATCACGATGAAGATGGTGAGGAGGGACGTTTGGAAATCGATTTCAATGATGACGAA
GATTGTGATAAACAATCCCATTCGGCCCTTAATCTCAGCGTAACAGGATCGACACGTTGT
CAACATTGTCGCCATCGCTGCAAATCCTCGGCAGATTTGTTGAACCATTTGAAAATCTGC
TCTGAGGCTAATAGCCGCTGTGGCGATTCGGTATCGGGAGAAAGTTTTAATGGTAGTCGC
AGTGTGATGGGTACTGGCAGTGGTGCTGATAACGACGCTACTTCCGGAGACAATCATCAT
CCGATGGAAAATCGGGTGTTTGTATGGAATAAATTACCTCGCAATCAGCAGCCGGAAGGA
TCACAAAATTTCGATGCAGGTCGTCAGCATATGCATCAGAATCAGATGAATTCATCGTCG
ACGACAGGTGGCAGCAGTTTGCTGAGTAGCAACAATGATGAGAACAGTTATTATGGTGTG
GAAACTGCACCAGGCTATGGACCAGAAACTACAAACATGAATACCTCAGTAAATCACAGC
AACAACAGTGGTAATAGCAACAACAATGGCAATGGCAGTGGCCTTATGTCATCTGGAGCT
ACTGTTACCATTTCGAATTCATTAATTATGGAACAATTTGAACGTTTGAAACGCACCCAA
GAGGCAGCAGCCCAACACTTGATGCAACAACAGGAACTACATAATCACATGCAACAGCAG
CAGCAGCAGCAACAGCAACAGAATGCCGCCATGGAACTGAAGGAAGAAGGTTTGCCACAA
TGTAAAATTAAGCGAAACTATAGTTGCAGCTATTGCACATATTTCACCCAAAATCCCCGT
TACCATTTGACACATCTGCGAGATGTTCATGGCGAGAAGATAGTCATCAATAAATGCAAA
TTGTGCTTATATGCCTCGCGTCACTATCAAAAGTTGGTGCGTCACATGAAAATGGTTCAT
GGTTGTACGGAAGGTGTAACCAGTGGTCATGGCCAAGCTAGGGGTAAACGTGGCATGAAT
CGTGATAGGAAACGCAAATTGGAGGATATCCTAGCAGCGCCCACCGCCATTAAGTTAATG
AATGTAGAGGCATTCAATGCGGAGCAGATCCAAGCCGATTTGGAGCAAAAACTTCATCGC
GATTTGGATTTGTTTAAGCAACAGCAGGCACAACACCAGCATCAAGGAGACCAACAACAG
CATCAACAGAAATCCCAACAGCAATTAAGTGTTTCAGCCGCTGGTGCCTTCTTTGCCGCT
GCCTATGAGCAGCAATTACGAGCCCAACGAGAATTGGCCGATAAGGATTCCCTAAAAACG
TCCCATTCCAATTATGAACGCCAAGTATCATCACCTCCCGCCACAACCGCCTCTGCCATA
ACAGCCGATGAAGTAGATTCACCCGCTCAACAGAAGGCCTATGACTACACTCCCTCGTCA
CAAGAAGGAGACGAGCCCAAAATCCAAATACCCCCTCAAAGGCCAAGCTTCGAATTGACC
CCATCTCCCTCGGGCAGTAATTCTTCGCCACCGCCACCAGGTCAGAGTACAAGTGGCAAC
ACTACTCCCCTTAGTGTTTTAATGCCCTCCGATGAGCCATCCAATAATCGCCTAATGAAA
TGCAGTCTCTGCGATTTCACCACCCTCAAGCATGTCAAATATCATTCGATGCCCATGATC
AAATGTGTCACCTGCGATTTTCGCACTCCATACAAATGGAATTTGGATAGGCATATGAAG
AACCATGGAGGTGCCGGACCCTTCCGCTGTGCGGCATGCGATTTCACAGCAGACATCAAG
CAATCGTTGACGGTCCACGAAATGAATCACCATGTGCCACCAGTGGGCCATGCAGCCGGT
ATGACACTGGCCCGCAGACGTAACAAAGTCGGAGGCACTGATATCAGTGAGGACTTCTTT
AGCGACTCGGCCGAGATGTTGGAAGATCATTTCAACAACAATAACATGGATGAATACGAT
GAAATGTTAATGACCGCTGGTCCCGTGGAGGCGGCAGTGTATGAGTCTAAACGTCTACGC
TATGAGGGAGATGAACCTACAGATCTTTCGCAAAAAGGTGGATCCTCTGACACATCATCG
GTTCACAATCATACACTACCCAAGGCCAAAAAGCCTTTGCCGAACCTCATTCCCATTTCC
AAGGAGGGTGATAATATTTTGAATCTCACCACAGATTTGGCAACGTCGCGCTCATCTCTA
TCGGAAATCGCCTCAATGTTTTTCAATGAAAAACAACTTTCGGAAATGTTACAACCCATG
GACAAGTCAGATGCTGTTGCCAGGGCTGTATCGCAACTATCTCCCACCACTACCATCAAC
TCCTCGTCAGCGAGTAGCAAAAGCCTGTTGAGCCGCAAAACAGGATCTTTCTTTGATAAA
ATCAAATCTTCGAGTACCACGAATGAGAACCTTATCTGTCCCTGTGGTCACATGGCCAAA
TGCCTTTCGGAATCCATTATACACCGTAAGTCTTGTACATTTTTACCTCTTTCCGGTGCC
GATGACATCGATTTGGACGACGAAGATCACGATGAAGATGGTGAGGAGGGACGTTTGGAA
ATCGATTTCAATGATGACGAAGATTGTGATAAACAATCCCATTCGGCCCTTAATCTCAGC
GTAACAGGATCGACACGTTGTCAACATTGTCGCCATCGCTGCAAATCCTCGGCAGATTTG
TTGAACCATTTGAAAATCTGCTCTGAGGCTAATAGCCGCTGTGGCGATTCGGTATCGGGA
GAAAGTTTTAATGGTAGTCGCAGTGTAACCAAAAAGATGACACCCGAAGAAGAGGCCGCC
AATTCGTCCCTTAAGAAGGTCTACAAATGTCCACATTGTTCATTTTGGGCTTCGACAGCA
TCACGATTCCACGTACATATTGTCGGTCATTTGAATAAGAAACCATTTGAATGTTCCCTC
TGCTCTTATCGCTCCAATTGGCGTTGGGACATTACCAAGCACATACGTCTAAAGACCATT
AGAGATCCCAGTCATAAGAATGCCCGTGTTTTGATGAACGATGAGACGGGAAGACGCAAT
TACACCAAGTACAATAAGTATATAACATTGATGAAAGTAACCGAGGAAGATGGTGATCCG
AAACTAATGAAATCTGGAGAGATGACACCTAATCAAGTGGCTTCTCTGGCCTTTATTAAC
GACTACAATAGCAAGCAGCAGCAACAGGGATCGGCAAGCTCTTCAGGCTCAACCCCTATT
GCCAACATTCTCAATGGAGTTCGGGAAGATATCACCTTGGAACCCATTGGAACACCGAAA
ACAGTTCCCACTAGTGGTGGTGATGAAGGAATCTCCGATAATTTCATACGTTTGCCTTTG
TTGGCCTCCATGATGAATGCTGCCATGGCTCAGCAGCAACATCAGAAGAGTCATATTGGA
AATGGACATGAAACGGCGACATTGATAACGCCTTCGGTTACCATATCGGCAGTGAAAAAA
CCTTCCCATGCCACACCAACTTTCAAGCCGAGCGACGAAATCATATTGGAAGTCCGGCCG
GATAGCAATGAGAAGATCTACAAGTGTCGCAAATGCAATTTCAGGCACATGAACCGGGAT
GCTGTGTTGGCCCATGTCAAGGTTCATTTCCCTGAGCCCATTGTTACGGCCACACCATCT
CCCAAGGCGGCCCACAGTTCACCGCTTCAGGTATCGGTGAACAATTCCAATCTCTATATG
AATAAAGTTTTGGCTGCCATGTGTCTGACTCAACAACAACAGCCCGCCAATTCAGCAAAT
GCCCAACTCTCCAGTTTAGTAGCTGCCGGTCTCCTAGATCAGGCCAGCGGCAATTCACCA
CTAAGCGGATTGGCATTGGCTCTAGCCGGTGGTGGTAAGAGTCCCCTAAAGGCATCACAA
CTTAATGCGGCTGCTGCTAATATCATTGAGCATGGTGAGCAGAAAGCGATTCTAAATGAC
CAGGCAAGTGCCGAGAACACAATGACGTCGTCGTCGTCGCATAATCAACTAACACTTGTA
AAAGCGCTTCAACACAATCCACATCAGCATCAAATGCACCAGCAACAGCAAATACAAGCG
ACGTCAGCGTCCTCCCTTAGTGGTGGTTATGGGGCTTCCTCCTCCTCCTCTGCTACTTCT
ACTCCAAAGCATTCATCGTCATTACAAAGTCTATTAACATCGCCTAGAGGCGCCTCCTAT
GCACAAATGGCCATTGATGGCGGTTGTGCGGAAGAGGGTGGTACAATGGTTATGGGTTCA
CCTAAAACAACAACAACAAATCCAACATCTTCGACACATACAAATAAGACGGAACTAATG
GCCGCTACGCCAAAAGCAACAACAATTGTAACTACTACTACTAGTACTCCTTCACGTCCG
TCTTCAACATTAACACAAATCCAAACACCGCCGCCACAATCTCCTCTCCTATTACCACCA
CCACCAACTCATCCAGCCGCAGTAACATTCTCCTCGGGTCTTGGTAAAACATTTGGTGAT
GGTTATATTTCATTAAGCGAGGATGAAACCGTTAGTGGTGCTGGTGGTGGTTCAATGTGT
TCGGGAAGTGTTGGCGGCGGCGGTAGCGGAATGCATAGTGGTGTTGGTCTACAAGATCTA
TTGGTGGTCATGGGTGCTACTACTACTACAACAATTCCTACAACAATTTCATCCGATCAT
CAACAGTCGAAATTGTCTCTGGCCGCATCCACATCTTGTTCAGCATCATTGTTATCATCA
TCTTTGTCTAATCCAAATCAGAATCAAAATCAAAACACTTCCTCCTCCTCCCCCTCTAGT
TCTGTTCAAAATCATTCATCTAATCCAACTCCTTCTACTAGTGCTAGTAATAATAGTAAT
AATTTGGGTTATATATCTGGTAATGGTTCAAATAGTATAAATAGTGGTAACAATAATGGT
GGTAATGCTGGTGGTAATGGTGGTAACAACAACAACAACAATAATCTATTAACGCACGAT
ACAACATCCGGCGATAGGCGAGATCCTTCACCATATCGCTGTGGTCATTGTCATCAAGTA
TCCAATTGGAAGCATGTCATACAGCATCCCCTCGTAAAAAAACTGCAAAAGGGTCCAAAA
CCACTAAGCACATACGTTACGTTTTTTTTTACAAATCCCCGGTTAAAACGCAATGGAATT
ACCTTCCATGGTCCAAAAATCGGGGGACACTTTGATTGTACGCAGTGTGTAAATCACAGC
AACAACAGTGGTAATAGCACAACATGCAATGGCAGTGGCCTTATGTCATCTGGAGCTACT
GTTACCATTTCGAATTCATTAATTATGGAACAATTTGAACGTTTGAAACGCACCCAAGAG
GCAGCAGCCCAACACTTGATGCAACAACAGGAACTACATAATCACATGCAACAGCAGCAG
CAGCAGCAACAGCAACAGAATGCCGCCATGGAACTGAAGGAAGAAGGTTTGCCACAATGT
AAAATTAAGCGAAACTATAGTTGCAGCTATTGCACATATTTCACCCAAAATCCCCGTTAC
CATTTGACACATCTGCGAGATGTTCATGGCGAGAAGATAGTCATCAATAAATGCAAATTG
TGCTTATATGCCTCGCGTCACTATCAAAAGTTGGTGCGTCACATGAAAATGGTTCATGGT
TGTACGGAAGGTGTAACCAGTGGTCATGGCCAAGCTAGGGGTAAACGTGGCATGAATCGT
GATAGGAAACGCAAATTGGAGGATATCCTAGCAGCGCCCACCGCCATTAAGTTAATGAAT
GTAGAGGCATTCAATGCGGAGCAGATCCAAGCCGATTTGGAGCAAAAACTTCATCGCGAT
TTGGATTTGTTTAAGCAACAGCAGGCACAACACCAGCATCAAGGAGACCAACAACAGCAT
CAACAGAAATCCCAACAGCAATTAAGTGTTTCAGCCGCTGGTGCCTTCTTTGCCGCTGCC
TATGAGCAGCAATTACGAGCCCAACGAGAATTGGCCGATAAGGATTCCCTAAAAACGTCC
CATTCCAATTATGAACGCCAAGTATCATCACCTCCCGCCACAACCGCCTCTGCCATAACA
GCCGATGAAGTAGATTCACCCGCTCAACAGAAGGCCTATGACTACACTCCCTCGTCACAA
GAAGGAGACGAGCCCAAAATCCAAATACCCCCTCAAAGGCCAAGCTTCGAATTGACCCCA
TCTCCCTCGGGCAGTAATTCTTCGCCACCGCCACCAGGTCAGAGTACAAGTGGCAACACT
ACTCCCCTTAGTGTTTTAATGCCCTCCGATGAGCCATCCAATAATCGCCTAATGAAATGC
AGTCTCTGCGATTTCACCACCCTGTATCGTAACAATTTGCTGGAGCATGAGACCGAGGAC
CATTGCAATGCGAAATTCTATCGCTGCGAAAAATGCTCTTATGTCACCCATATCAAGGCC
CGCTTTAGCAAGCATGTCAAATATCATTCGATGCCCATGATCAAATGTGTCACCTGCGAT
TTTCGCACTCCATACAAATGGAATTTGGATAGGCATATGAAGAACCATGGAGGTGCCGGA
CCCTTCCGCTGTGCGGCATGCGATTTCACAGCAGACATCAAGCAATCGTTGACGGTCCAC
GAAATGAATCACCATGTGCCACCAGTGGGCCATGCAGCCGGTATGACACTGGCCCGCAGA
CGTAACAAAGTCGGAGGCACTGATATCAGTGAGGACTTCTTTAGCGACTCGGCCGAGATG
TTGGAAGATCATTTCAACAACAATAACATGGATGAATACGATGAAATGTTAATGACCGCT
GGTCCCGTGGAGGCGGCAGTGTATGAGTCTAAACGTCTACGCTATGAGGGAGATGAACCT
ACAGATCTTTCGCAAAAAGGTGGATCCTCTGACACATCATCGGTTCACAATCATACACTA
CCCAAGGCCAAAAAGCCTTTGCCGAACCTCATTCCCATTTCCAAGGAGGGTGATAATATT
TTGAATCTCACCACAGATTTGGCAACGTCGCGCTCATCTCTATCGGAAATCGCCTCAATG
TTTTTCAATGAAAAACAACTTTCGGAAATGTTACAACCCATGGACAAGTCAGATGCTGTT
GCCAGGGCTGTATCGCAACTATCTCCCACCACTACCATCAACTCCTCGTCAGCGAGTAGC
AAAAGCCTGTTGAGCCGCAAAACAGGATCTTTCTTTGATAAAATCAAATCTTCGAGTACC
ACGAATGAGAACCTTATCTGTCCCTGTGGTCACATGGCCAAATGCCTTTCGGAATCCATT
ATACACCGTAAGTCTTGTACATTTTTACCTCTTTCCGGTGCCGATGACATCGATTTGGAC
GACGAAGATCACGATGAAGATGGTGAGGAGGGACGTTTGGAAATCGATTTCAATGATGAC
GAAGATTGTGATAAACAATCCCATTCGGCCCTTAATCTCAGCGTAACAGGATCGACACGT
TGTCAACATTGTCGCCATCGCTGCAAATCCTCGGCAGATTTGTTGAACCATTTGAAAATC
TGCTCTGAGGCTAATAGCCGCTGTGGCGATTCGGTATCGGGAGAAAGTTTTAATGGTAGT
CGCAGTGTGATGGGTACTGGCAGTGGTGCTGATAACGACGCTACTTCCGGAGACAATCAT
CATCCGATGGAAAATCGGGTGTTTGTATGGAATAAATTACCTCGCAATCAGCAGCCGGAA
GGATCACAAAATTTCGATGCAGGTCGTCAGCATATGCATCAGAATCAGATGAATTCATCG
TCGACGACAGGTGGCAGCAGTTTGCTGAGTAGCAACAATGATGAGAACAGTTATTATGGT
GTGGAAACGGCACCAGGCTATGGTGAGGTAACCAAAAAGATGACACCCGAAGAAGAGGCC
GCCAATTCGTCCCTTAAGAAGGTCTACAAATGTCCACATTGTTCATTTTGGGCTTCGACA
GCATCACGATTCCACGTACATATTGTCGGTCATTTGAATAAGAAACCATTTGAATGTTCC
CTCTGCTCTTATCGCTCCAATTGGCGTTGGGACATTACCAAGCACATACGTCTAAAGACC
ATTAGAGATCCCAGTCATAAGAATGCCCGTGTTTTGATGAACGATGAGACGGGAAGACGC
AATTACACCAAGTACAATAAGTATATAACATTGATGAAAGTAACCGAGGAAGATGGTGAT
CCGAAACTAATGAAATCTGGAGAGATGACACCTAATCAAGTGGCTTCTCTGGCCTTTATT
AACGACTACAATAGCAAGCAGCAGCAACAGGGATCGGCAAGCTCTTCAGGCTCAACCCCT
ATTGCCAACATTCTCAATGGAGTTCGGGAAGATATCACCTTGGAACCCATTGGAACACCG
AAAACAGTTCCCACTAGTGGTGGTGATGAAGGAATCTCCGATAATTTCATACGTTTGCCT
TTGTTGGCCTCCATGATGAATGCTGCCATGGCTCAGCAGCAACATCAGAAGAGTCATATT
GGAAATGGACATGAAACGGCGACATTGATAACGCCTTCGGTTACCATATCGGCAGTGAAA
AAACCTTCCCATGCCACACCAACTTTCAAGCCGAGCGACGAAATCATATTGGAAGTCCGG
CCGGATAGCAATGAGAAGATCTACAAGTGTCGCAAATGCAATTTCAGGCACATGAACCGG
GATGCTGTGTTGGCCCATGTCAAGGTTCATTTCCCTGAGCCCATTGTTACGGCCACACCA
TCTCCCAAGGCGGCCCACAGTTCACCGCTTCAGGTATCGGTGAACAATTCCAATCTCTAT
ATGAATAAAGTTTTGGCTGCCATGTGTCTGACTCAACAACAACAGCCCGCCAATTCAGCA
AATGCCCAACTCTCCAGTTTAGTAGCTGCCGGTCTCTTAGATCAGGCCAGCGGCAATTCA
CCACTAAGCGGATTGGCATTGGCTCTAGCCGGTGGTGGTAAGAGTCCCCTAAAGGCATCA
CAACTTAATGCGGCTGCTGCTAATATCATTGAGCATGGTGAGCAGAAAGCGATTCTAAAT
GACCAGGCAAGTGCCGAGAACACAATGACGTCGTCGTCGTCGCATAATCAACTAACACTT
GTAAAAGCGCTTCAACACAATCCACATCAGCATCAAATGCACCAGCAACAGCAAATACAA
GCGACGTCAGCGTCCTCCCTTAGTGGTGGTTATGGGGCTTCCTCCTCCTCCTCTGCTACT
TCTACTCCAAAGCATTCATCGTCATTACAAAGTCTATTAACATCGCCTAGAGGCGCCTCC
TATGCACAAATGGCCATTGATGGCGGTTGTGCGGAAGAGGGTGGTACAATGGTTATGGGT
TCACCTAAAACAACAACAACAAATCCAACATCTTCGACACATACAAATAAGACGGAACTA
ATGGCCGCTACGCCAAAAGCAACAACAATTGTAACTACTACTACTAGTACTCCTTCACGT
CCGTCTTCAACATTAACACAAATCCAAACACCGCCGCCACAATCTCCTCTCCTATTACCA
CCACCACCAACTCATCCAGCCGCAGTAACATTCTCCTCGGGTCTTGGTAAAACATTTGGT
GATGGTTATATTTCATTAAGCGAGGATGAAACCGTTAGTGGTGCTGGTGGTGGTTCAATG
TGTTCGGGAAGTGTTGGCGGCGGCGGTAGCGGAATGCATAGTGGTGTTGGTCTACAAGAT
CTATTGGTGGTCATGGGTGCTACTACTACTACAACAATTCCTACAACAATTTCATCCGAT
CATCAACAGTCGAAATTGTCTCTGGCCGCATCCACATCTTGTTCAGCATCATTGTTATCA
TCATCTTTGTCTAATCCAAATCAGAATCAAAATCAAAACACTTCCTCCTCCTCCCCCTCT
AGTTCTGTTCAAAATCATTCATCTAATCCAACTCCTTCTACTAGTGCTAGTAATAATAGT
AATAATTTGGGTTATATATCTGGTAATGGTTCAAATAGTATAAATAGTGGTAACAATAAT
GGTGGTAATGCTGGTGGTAATGGTGGTAACAACAACAACAACAATAATCTATTAACGCAC
GATACAACATCCGGCGATAGGCGAGATCCTTCACCATATCGCTGTGGTCATTGTCATCAA
GTATCCAATTGGAAGCATGTCATACAGGTATATAAACTAGATATATGTATATATCATACA
CACACACATACACGCATATACATTTCAATCATCAAAGCGAAAAGTTAA
>snap_masked-Contig530-processed-gene-0.26-mRNA-1 transcript offset:0 AED:1.00 eAED:1.00 QI:0|0|0|0|1|1|2|0|217
ATGGAATTACCTTCCATGGTCCAAAAATCGGGGGACACTTTGATTGTACGCAGTGTGGTA
AGTGGCAATCAATTGTATACGGACCAAAATTCCACAGGACCAGAAACTACAAACATGAAT
ACCTCAGTAAATCACAGCAACAACAGTGGTAATAGCAACAACAATGGCAATGGCAGTGGC
CTTATGTCATCTGGAGCTACTGTTACCATTTCGAATTCATTAATTATGGAACAATTTGAA
CGTTTGAAACGCACCCAAGAGGCAGCAGCCCAACACTTGATGCAACAACAGGAACTACAT
AATCACATGCAACAGCAGCAGCAGCAGCAACAGCAACAGAATGCCGCCATGGAACTGAAG
GAAGAAGGTTTTGTTGTGGTCTTTTTGTTTTGCTTGTGGTCTTCTGATGTCACAAACCAG
TGCATTTGTTTGCCACCACTATTAGCTAGTCCCTGTGTATTAATGGCAAAGAGACAAACA
CCCAGAAAAAACCAATTGCAAATGTCATGGATGCTTACAAGGGACAGATTACACATACCC
ATACTAACTAAATACACATTGGAAAGTCGCCCAAGGCAAATTTGCAATATTGGGGTCTTG
ACTCCTATCATTGATGTGCAGCTCTTTGATGTGGTTTTACACAAAAAGAACTAA
>augustus_masked-Contig404-processed-gene-0.1-mRNA-1 transcript offset:0 AED:1.00 eAED:1.00 QI:0|0|0|0|1|1|3|0|158
ATGAGTCGTGATTTTACCATCGATATATACGACGTGAATTTTAAAATCTTGGACTGGGAA
CTGGTTGAGTCTGAACATCATAATGTGTATGATCGAAAGATTATCTATATCGATTTCACC
CTTAACAAAAATGTATCCGAATTCGATATTGTCTTCTCTTTTGATATGATCAAAAAGGAT
AATCGTAAAATGAATATTATCAAACTGGACTTGGATGGATGTTTCACCTTAAAGAATTCA
CAGAGTACTGTGAATTTCGTTAAAGTCATATTTCGAGAAATATTTCGAGTCAGCAATGTA
CCAAAGAAATGTCCTCTTTATGCGAACACAAAGTACGTATTCAATAATTATACTGTGAAG
GATGACGACTATCCCATTTTTACACCAAAAATGGAATTTCATCTTAAATTTGATTTGTCT
ACAGAGAAAAAGCTAAAGGCCATTGTAACCGTTACTGGTAGCATAAGAAAGATCTAA
>snap_masked-Contig848-processed-gene-0.8-mRNA-1 transcript offset:0 AED:1.00 eAED:1.00 QI:0|0|0|0|1|1|2|0|67
ATGCAAACACTTGCGTTTACTGATGGAGCATCGAATACTGGTTACAATTGTTTAACAGGC
AGATCGGAATCTGGTTCTGGAGAATGCTTTCTACACATTCAATTTGATCTTGCAAAGTTA
TTTAGTAATCATATTAAAAATACACAGAAAAAGGTCCATTGTGCAATGTTTGGTTCCTGC
ACAACAAGACTCAAGGTCCTATAA
>snap_masked-Contig388-processed-gene-0.2-mRNA-1 transcript offset:0 AED:1.00 eAED:1.00 QI:0|0|0|0|1|1|2|0|117
ATGAAGGCCCAACTTCTAAAGGTTGTCAAAATCGTCCAAGCAAGAAGAGCAGCGTATCAA
AATTTTGCTCGCGCATCGCGAAAATCCGAGCTACTCGCACGCAAAGCTGGCAAAATTGCC
AAATCAACCGTTACAAATGTAATTAAAGTGTTTGGGGAACGTTTGTCGACAGCCAGGAAG
TCTGGATCGGGGGGAAATCGAAAACCGAAAGCCGCTGAGACGACAAAGAGAGTTGCCGGT
AGTTTCAAGCGAAACCCTAACCTCTCTCTCCGAGATGCCGCAAATAAGCTGGTATCGTCT
ACAACCGTGCATCGAGCCAAAAAACGAGCCGGACTATCGACTACAAGAAGGTAG
>snap_masked-Contig523-processed-gene-0.3-mRNA-1 transcript offset:0 AED:1.00 eAED:1.00 QI:0|-1|0|0|-1|1|1|0|82
ATGGCATGGCTAAGGCGCTTCAGCAGTTTACGCGTTCTTCTCAACGGATGGTTGCCAAGT
AAAGTGGGCATAAATGCCTCTTTAATACCTCTTGGTGTCCTCTTGGTTGAGCCCAAAGAG
GTGTTTGCAACTTTCATCATGACGAAGACGATGTTGGCAAAGCTGAATACGATGAAAACG
ATGATGATGGCAACAACACCGACCATGTCGTCTAAGACTGTTGCTGATGTTGTTGACTTG
AATGAGTAG
>snap_masked-Contig350-processed-gene-0.4-mRNA-1 transcript offset:0 AED:1.00 eAED:1.00 QI:0|-1|0|0|-1|1|1|0|61
ATGAAATTAAGTTACAATGATTGGATGGAACATTTCCAAGGCTATGACAGGCCATCATCA
TCAGTTCATGCATATGAACAAATAAATGAACTCAGGATGGACAAAGAAAACGCCATTGTA
CAGTATCCATGTGATCACTCCTCACCGGTCTATTCAAATGTCCATTTAACGGGCTACTTT
GTATAG
>snap_masked-Contig350-processed-gene-0.5-mRNA-1 transcript offset:0 AED:1.00 eAED:1.00 QI:0|0|0|0|1|1|2|0|77
ATGTTACCAGAAGTTCCGCTTGACAATAGCCCAGTATTTCTCAATTTGGGCGGAGCTCTG
GCGTGTTGGGAGGTTACTTGTCCTTGGGAACCACCTGCACGTTGTTGGCGGCGTACCACT
CCATGGCCTTTTTACCGTAATGGCAAGATGCCAAATCCGGCCAAAACAGTACGGAACAAT
CCGTGTTTCTTCAGGAAAGGCAGCAGACGTTTATTCAAACACTTTTTCACGTAA
>snap_masked-Contig215-processed-gene-0.3-mRNA-1 transcript offset:0 AED:1.00 eAED:1.00 QI:0|0|0|0|1|1|2|0|128
ATGACATCGCACCCCTATTACAAGAACCGCCTGGGGCTAGATTTAACTGAAACGCAATAC
GAATCTTCAACAGCAACACGCCGTCGCAGCCATAATCAGAGTAGCAGCAACCACCACCAG
CATACGTCGCAGCATTACGAGCATCGCAGTCAACATGCATCACCGACCCATCATCATCAC
TCACCGACTTCTCCAGCTCGAATCTCGATATCGCCTGGTGGCGCATCGCTGGATCATTAT
GGCGACATAAGTCCGCCTAAGAAGGTCAAGGCCCAGTCATCGATTCAACCACCGCAGAGT
GGTTATGAAGATGCACTGACTCAATTCAAAGGTACCATGTCTGTATGGGAGTATTTTATA
GAAAATTGGGATATATTATTTAAGTAA
>augustus_masked-Contig126-processed-gene-0.15-mRNA-1 transcript offset:0 AED:1.00 eAED:1.00 QI:0|0|0|0|1|1|3|0|444
ATGAAGATCGGTGCAAGTTTATTACTTTTGATAGCAGGAGTCTGCTGTCTGTCCCAGGTC
AGTTTGGCCGGAGTGGTTGGTGTTCCTAGCGAACTTTTGGAAAACCTCAAGATTTCCGAT
GATTTGCCTGAGGTACCACCCATGGTCGAAGATGAAATTTTCGAACGTAACGTCTATGTC
GATGTTCTGCCTGAAGGTCGTGCCAATGAATGTAGCATCACCATTCGTGGAGGTTTGAGT
GAACCACAACCTGTTTTCTTGAAGACCGATGCTGCTGAATTCTATCCTTACTCCAATACC
GGTGTGATGCAAGTTGATGCTGGCAAGACCATGCAAATGTTCTGCCCCGGAGAATTCAAG
GTTAAGGCCACAAAACTCATCACTGCCACCTGTGTCAGTGGAACCACCTTTAAGGTTGAT
GGCACTAACTATGCCTTCTCCGAGTTGGTTTGCAAGTCTTGGCCCAGCTTTGTTGCCAAA
AAGAAGGGAACTACCTGCAATGGAGGCATCTTGATCGGTGTTGGCTTCGAAGTATCCTCC
AGCCGTTTTGTTGAGCAAATGGAAATCTGCTTCAATGAACAAGAAGAAGTGACTCGTTAT
GTTCGTCATACCATGGGCCCAGCCAACAATTACTACCAGACTGGTGTCGATCGTATTACC
TTCCAAACTGGTGGATTCTTCAATGGCAAAAATGTCGACAAGCTCTACACCCAAGTTACC
CAATTGGAAACTATCAACTCCGAGTTGGGTGGTGATGCCGATAAGTATTTCGATACCAAC
AAGAATATCTACTTGGCCCGTGGTCACATGGGAGCCAAGGCCGATTTCGTCTATGGTACT
CAACAACGTGCCACCTTCTTGTTCATCAATGCCGCTCCCCAATGGCAAGTTTTCAATGCC
GGCAATTGGGCTCGCGTTGAGGATGGTGTTCGTGATTGGGTTTCCAAAAACTCCAAGAAT
GTCAACTGCTACACTGGTGTATGGGGTGTAACCACGTTGCCCAACAAGAGCGGTGTTCAA
ACTCCCCTCTACTTGGCTCATGACTCCAACAACAATGGTCTCATCCCAGTCCCCAAGATC
TACTTCCGCGTTGTCATCGAACCCTCCACCCACAAGGGTATTGTCTTCATCGGTGTTAAC
AATCCCCATTTGACTTTGGATCAAATCAAGAAGGACTACATCATATGTACCGATGTCAGC
GACAAGGTTACCTATATCAACTGGAAAAAGACCGACATTACTGCTGGTTACTCTTACGCC
TGCGAAGTTGCCGATTTCTTGAAGACTGTCAAGCATTTGCCAGCTCTTACCGCCAGTGGT
GGTCTTTTAATTTAA
>snap_masked-Contig126-processed-gene-0.10-mRNA-1 transcript offset:0 AED:1.00 eAED:1.00 QI:0|0|0|0|1|1|2|0|108
ATGCAACCCATCATATCACTGGTGCGTGTGTGTGACATGTTCGATGCTTTTGAAAATGTG
ATGCAAATCGGTTTGTGTTCAAACCAGCCATCAGACATGATTTGTTTATTCATGTCCTCC
CATAGACCCGTGCATATATTTGGCAATTCTTTTGTGATATCTTTTGTTAGTTTGTTACCT
AGTTTTCCTCCAAGCGCATTGTTAACTATGGTGAAGACCTTGTATAACAAATGTAACATA
GAAACAATTCCATTGGTCATCATGGAAACAATTGTAGTTATACGCCGGTACTTGGCATTT
AAATTGAGTCCAGTACAAAGACCGTAA
>snap_masked-Contig126-abinit-gene-0.13-mRNA-1 transcript offset:0 AED:1.00 eAED:1.00 QI:0|0|0|0|1|1|2|0|96
ATGTTCGATGCTTTTGAAAATGTGATGCAAATCGGTTTGTGTTCAAACCAGCCATCAGAC
ATGATTTGTTTATTCATGTCCTCCCATAGACCCGTGCATATATTTGGCAATTCTTTTGTG
ATATCTTTTGTTAGTTTGTTACCTAGTTTTCCTCCAAGCGCATTGTTAACTATGGTGAAG
ACCTTGTATAACAAATGTAACATAGAAACAATTCCATTGGTCATCATGGAAACAATTGTA
GTTATACGCCGGTACTTGGCATTTAAATTGAGTCCAGTACAAAGACCGTAA
>snap_masked-Contig126-abinit-gene-0.17-mRNA-1 transcript offset:0 AED:1.00 eAED:1.00 QI:0|0|0|0|1|1|2|0|93
ATGACCATACATGATGTACGCTGGAATCAAGTTCACATATTGTTTTGTCCCTTTGTTAGA
TATACCCATCGTCTGAAGATGTCAAAGAAACTAAAGACAAAATCTTTGGAACGGGGTATG
CTTTTTTTCAGTGTATCTGAGAGGAAAGGAGGAAAGCTAGCTCTTGTAATGAATATATCT
CCTGGCCACCCTTTAGAGGGGTTTTGGAATGTAAATATGCCTTGGGGAAATGAAGTTCCT
AGTGAACTCCCGCCGCTGCTTATGGCATCTGAGCACTTGTAG
>snap_masked-Contig126-processed-gene-0.11-mRNA-1 transcript offset:0 AED:1.00 eAED:1.00 QI:0|0|0|0|1|1|5|0|89
ATGAAGGACACAGGTGAGCACGAAAAGAATTGCAAATTGGAAAAGTTTTGTCATATTTTT
GTGGAGGAAGAGGAAAGAGTACATAGCTCAGTGGTTAGTGTGTTGGCTTACAAAGTGCAT
GGTCCGCGGTTCGATTCTCCATCCAGGCGAAAGGAAAAGGTGTTAAGGACTAAAAAACCT
CGTGGATTTTGTCTTTATGAAATCCTGGAAAAGAATAAACGTGTATCACAAAAACGAAAA
GCAAATGAGAAACGAACTTTGTTTGTCTAA
>snap_masked-Contig556-processed-gene-0.2-mRNA-1 transcript offset:0 AED:1.00 eAED:1.00 QI:0|0|0|0|1|1|3|0|62
ATGGCTGACAACTGGAAGGCTGTAGGCTTACAGCATTCTGGTTGCAATAGGAGGCAAACG
GCGATGGGATGTTGTAGTTCAGGTGAAGGTGGGGTTGGAGGTTACATATTGACATTGGCA
TTTGTGACGATTCACGTCATTAAAATCTGTTCTAAAATGGGCTTTCAAGGTCTCTCAATA
TGCAAATAA
>snap_masked-Contig556-processed-gene-0.4-mRNA-1 transcript offset:0 AED:1.00 eAED:1.00 QI:0|-1|0|0|-1|1|1|0|188
ACCAATTCAAAAATCAAAGTTGGAAGCCCTTTGCTTTGTACTGATACCACATCACTTGAG
TTTTTTTTGTCCCGTTTCGTTATCACATCGCGAAAAACGCAAACAAAAAGCTCAACTCTT
TTTAAAAAAACACAAACCTCCATATCCAACATGGAACACCATCCAGGTAATCATGTTGTG
CGATTACCCACGATCCAACAGAGTGCCACTGAAACAAATCAAAACTACCGAAGCCTACTG
GCTACCAGGTTGTGGTTGTTTGTGCAATGGAAGCATCCTGAAACCAAACAAGATGCTCAG
AGAACCACTACCGACTCCCAGCAAGGGATACGGTGGATTCCGTTGGCCATTTCATTCAAC
ATGGAAAAATGCTTATCTGTGTGCAGACAGCCACTGCCGTTGGGCAACAACTCAGACTCA
GCAACGCCATGGTCATCCCCAGGGATCTTCAATGCACAAAGAATTATTGTTATTATTTTA
AAACTTTTTGTTTTACCCCTCCACGAATGTTTTTCGTTCGACTTTTCTTGTTTTTTTAGA
GCAAACGAAAAAAGTCTTTTGTTTTAG
>snap_masked-Contig556-processed-gene-0.3-mRNA-1 transcript offset:0 AED:1.00 eAED:1.00 QI:0|-1|0|0|-1|1|1|0|67
ATGCCACACACCAATATTCTTAGCCCATGGCAGGAAAAAACCAACGACGATTATGAATGG
AGCAAAGGACAATGCGAGGACATTGTGAACGATTTAAAATTAAATGGTGCGAATGCAAGC
AACTTCATTGAACGGTGGGGTTTCGTTAGCTACGCACCCACAAAACCCCTCTGCTACATG
GATGGATATCCTTCACTCCAGTGA
>snap_masked-Contig195-processed-gene-0.3-mRNA-1 transcript offset:23 AED:1.00 eAED:1.00 QI:23|-1|0|0|-1|1|1|0|67
GAAAATCCCATTTCATAAAAAAAATGCAATATCTTCACATGGAGAACCCTTCTTTTGCTC
TTGGCTTTGAGAATTTCGAGTATTCACATACTTTGGCATACAACTTCGGCAATGCAATTA
ACTCATATATGGGTAAACACAAAATCTATGCCATCGAGCTACTCAATATCTATGAGCTTT
TAAGGAATTCACTTGGAAAATGTCCACAACTATTCGCCAACAATTAA
>snap_masked-Contig739-processed-gene-0.2-mRNA-1 transcript offset:0 AED:1.00 eAED:1.00 QI:0|0|0|0|1|1|3|0|135
ATGGGGCCATATTTGCTTGGTGTCGTTACAACCTTGCAATTCTCCATCGAACCACGTAGA
GAAGCTTTGAAACACTCAGAAATGTCACCAACATTACTGAGAGGTGATAATCACCCTCTG
AAAAACATTTTGTTGCACTGCTGTGGTCTTGATGGCCCAAGTGACTACCTTAAAATTGGA
CGCTTTGTTACCCCACCCAGCTGCTTCCCACAAGACACCACTACCAATATTAGCACCTCA
TTCTTCACAACTGGATGTGTCGCTGCCACAGAGGAGAAAGTTTTCAGTCTGACTAAATAT
CAAACATCCAGCGAATGGGGTGTCATTGCCGTAACCGGTGTCTTGGCCTTATTTGCTATC
TACCTTGTATTCCGTTTCAACAACAAGAACAATCGCTATCGTTACTAA
>snap_masked-Contig739-processed-gene-0.1-mRNA-1 transcript offset:63 AED:1.00 eAED:1.00 QI:63|0|0|0|1|1|2|0|53
AATTTTACCAACTGTGGCAACTGTCGTCAGAAGCCCACCCAGAGAATTTTAGCCAAACAC
ACCATGTGTCTATCTTGTCTCCTTCTGTATGATATATTACTATTACATTGTCTAACACAA
GAACATCTACGTAGTAGTGCGATGGTTTGCAAGAAAGGGGAGATTGAGACCATCGAATTA
GCATTACCCACAAACCCAAAGATAATGGTCTTCAAACACATCTAG
>snap_masked-Contig817-processed-gene-0.1-mRNA-1 transcript offset:0 AED:1.00 eAED:1.00 QI:0|0|0|0|1|1|3|0|65
ATGAAATGGAGCCACCGTGGTGCAATGGTTAGCATGCCCGCCTTGCATACACAAGGTCAT
CACATAAAATTACCAGAATTCTACTGGGACTTTATTTCATTGGGGCGTTATTTCGTAGAG
CCTACAAATGCCCCAGTCCAAAAAGTCCAACTCATTGAAATTCTGAAATTTGGGTGGGTG
GCCATTGTGCGATTCTAA
>snap_masked-Contig831-processed-gene-0.2-mRNA-1 transcript offset:0 AED:1.00 eAED:1.00 QI:0|0|0|0|1|1|2|0|68
ATGAAGACCACGTCAAACAGAGCCTTTGAGGCGATGCTGGACTTAAGATATATAGAGGTT
CAGATCAAACGCCATAGCTGCGGGAAGACGGTGGGTGAAGAGGCAGATGCCGCAACAACC
CATGGTTGTATACCTGAGATGGCCATAGTTGCCGAATATGACATTCTGGGAGTATTGGAC
CCCAAAACAGATACCCGAGGGAAATAA
>snap_masked-Contig831-processed-gene-0.3-mRNA-1 transcript offset:0 AED:1.00 eAED:1.00 QI:0|0|0|0|1|1|3|0|125
ATGCAGGAATACATTTCCTTGTCATGGAATTCAAGTGTGATTGCTTTATATTTGGCTAGA
AAACCAAAAGTGACGATCGATTATCTCCAGCATTTAAATACGAATAAATATTTTATTTTT
CGTACCACTGCTCGTTACAATGATACTGCCAATGGTGTATCGCGTCCTCAAAAAGGACCA
AAAAATGAAAAAAAAATTGTTACAACACAAGAAATGATCCAAAAGAGATCAAACCTATTA
TACCCTGACCACTATGAGTTTTGTGATTGCTGGTTGAGTGTAATGATCAAAACAAGTGGT
TTTGCTAATGGTGCTCTTTCCTGCATGTGGTCAACAACATTTGTGGCTATGATCCAGCGA
CCACTACTCAGTGGCTAG
>snap_masked-Contig136-processed-gene-0.4-mRNA-1 transcript offset:0 AED:1.00 eAED:1.00 QI:0|0|0|0|1|1|2|0|133
ATGGAAAAATTAGAAATGCGTGCTGTCATTAAATATTTACATAAAAAAGGTTTATCGGGA
CAAGAAATTCATAATGATATGGTGAATGTGTTAGGTGAAAGTGCTCCTTCATATGCAACA
GGTATCACTGCCTCCCTCCATCCTTCCTGTTTGTTTACTCATCAGGCCTTAAAACGAAAT
TTTTGCACTTCCATTTGGTGGCATTTGGCATCAGGATGTTATATTTGGGCTACTGTACCC
ATTTCATCATTCATGTCAGTTGGGTTCGGTTTGTCAAATGTCAAATCATCAAATATTATG
AATGCCTCACGGGCATATCACTCTCCTGCAGCAATTCAACTGACGAGGTCTTATCCAAAT
TCAAATGTGGATGATGATGAAAATGACAAGATGGCATTGTGA
>snap_masked-Contig136-processed-gene-0.3-mRNA-1 transcript offset:0 AED:1.00 eAED:1.00 QI:0|0|0|0|1|1|2|0|66
ATGCCACCACCACCACCACCTGCGGTTATCGATGAAAACAACCAAGAGAAGCCGTGGCTA
AGTCAAAGGCAAGAGAATACCGTGGATGGCGGGGAATACTGGGATTTAGCCCTTCCCCAC
AGTTTGGAGAAGCCGCAAGAAAATACTTTTGAATGGGTAAAATACCAGGCTCCAGCCCTT
CCCTTTAGTTGTGACAATTAA
>snap_masked-Contig915-processed-gene-0.2-mRNA-1 transcript offset:0 AED:1.00 eAED:1.00 QI:0|0|0|0|1|1|2|0|67
ATGGTTCAGCGTGCCTACTTTCAAATGTTTGCCAACCAACGAATGACTATGACGGCGACA
ACAATCCAGACAAGAACATGCCGATTCCCAACATCATTACAGCAGCCGAGCATGTATTTG
GCTCCAACCGACAACAACACAACAAAACCCAGCATCCCCATCGAACATAACAGAACTGGA
TGCAAGCAATTAAAAATTAATTGA
>snap_masked-Contig386-processed-gene-0.14-mRNA-1 transcript offset:0 AED:1.00 eAED:1.00 QI:0|0|0|0|1|1|3|0|448
ATGGCCGGTTATTATTACCAAGGTCCTGCTATTCGTCGTTCCACTCTTCTAGAGTATCAT
CCATCTCGGCGCGCGTTGGCTCTATGGGCTTTGCGTTCTCTTAGTTCACGTCCAAGGGCT
CATAATCCTCAAAACACATCCTACGTGCACAATCCTTTGCTGCTCCCATTCGACACAGAT
ACGCTCTCCACTTTAGGCACCCGACAGCAGTCTTTCACAAGCGCTGACGAGTGGTTGTCT
TGCCCTAAGAGGAAGATATATCTTACTGAAACGTTGAAGGTTACATGCTCCGCCTTCAAT
ACCGTCCTTATTCGCTTATTGATTTGTGGAACGATCCTGATAGTAGCCGGTTTCTATCTA
TTCACTGACACCAAACGAATATTACTGTCCCGTTTGCTGGCAGCCACAAGTGAACATCTC
AATGATTTGCCTCAACCATTGTTCTACTACATTTCCATAGGTTTAGCCGTGGCGGGACTA
ATAGCTGTTCTGGCCGCTATGATGGGATTCTGGGCCTCTTGTCTCAATACCTACTGTTGC
CTGAGTTTCTATTTTCTAACTGTGGTGATATTACTTCTGGCCGAATCTGTGGTCTGCTTA
GCAATTACCCTATGGCCTCATTGTCTGGGCATTAGTTTGGATGAAACGAAAATGGTGAAA
GCCTTACAAGGAAACTATGGAGTGCCAGGCAGGGAACAATTTACCATTGCCATGGATTTG
GCTCAAGCGAAATTCGGTTGTTGCGGTATGAATAGTGATATCAACTACGATACATCTTTA
TGGAGAATACAACCATATGGACCCCATGATAGGGTGGTACCCTTGACTTGTTGTATTCTA
GATAATCCCTCGGATAAAAAATTCCATTTGGATCCTAAACCGGCAAATGAAACTATGTGC
GAATCGGTGGATAAAAAGGAATATAGCCAATTTCGATTCACATCACCCTGCTTAAGTTAT
CTGGACAATTGGTATCGTCAGCAATATGTAATCTTTTTGGCGGCCAGTTTAATTATAGCT
GTGGTGGAATTTTGTGTCTTACTGAGCATCACTTTGGCTTGTACGAAAATTTCAACGAAA
AAAGCTAAAGTTCAAAGTTTTATGGAAATGCGACCAAGGATTAAATTACGCCAAAGAGAA
GATAATATCTATGAGCCTGAAGTTGAATTGAGATTAGCCGAAGACTCCCGAGGTGCTGTC
ATTCATGGGGTGCCCAGTGATATATCCGAAGATTTCAAAGAGGTCTACATACAACCCCGA
GATTTGTATAAGAATCGCTTTAACACAACATTCAAACCCATATCCAGTGATTACAGTGTT
CCCACAACACGAAATTATTTAGTTTAA
>snap_masked-Contig386-processed-gene-0.12-mRNA-1 transcript offset:0 AED:1.00 eAED:1.00 QI:0|0|0|0|1|1|2|0|215
ATGTGCGAATCGGTGGATAAAAAGGAATATAGCCAATTTCGATTCACATCACCCTGCTTA
AGTTATCTGGACAATTGGTATCGTCAGCAATATGTAATCTTTTTGGCGGCCAGTTTAATT
ATAGCTGTGGTGGAATTTTGTGTCTTACTGAGCATCACTTTGGCTTGTACGAAAATTTCA
ACGAAAAAAGCTAAAGTTCAAAGTTTTATGGAAATGCGACCAAGGATTAAATTACGCCAA
AGAGAAGATAATATCTATGAGCCTGAAGTTGAATTGAGATTAGCCGAAGACTCCCGAGGT
GCTGTCATTCATGGGGTGCCCAGTGATATATCCGAAGATTTCAAAGAGGTCTACATACAA
CCCCGAGATTTGTATAAGAATCGCTTTAACACAACATTCAAACCCATATCCAAACACCTA
ATGTTGGCAGAATATCAGCATGGCTTTCGCTCGGACAGGAATACGACCACTGCGTTATGT
GAATTAACAGCCAACATTGAGGGTTTGAATAGTAAAAGATCGATTCTCGTAGCATTGGAT
GTGTCTAAAGCGTTTGATACAGTGAACAGCACCACCCTCTTAAGGGATATTATGGTTTCC
ATACCTAATAATCCTACGAGAAAGTTGGCAAAATATGGGAAATTTTGA
>snap_masked-Contig386-processed-gene-0.11-mRNA-1 transcript offset:0 AED:1.00 eAED:1.00 QI:0|0|0|0|1|1|2|0|200
ATGGCTTTGGATCTGTCAGAAGGTGCCCCCCTTGAGGTGGAATGGTGCGTTCGTGTCCGT
ATACTTCTTGGAATGCTGTGTATTTGTGGAACGATCCTGATAGTAGCCGGTTTCTATCTA
TTCACTGACACCAAACGAATATTACTGTCCCGTTTGCTGGCAGCCACAAGTGAACATCTC
AATGATTTGCCTCAACCATTGTTCTACTACATTTCCATAGGTTTAGCCGTGGCGGGACTA
ATAGCTGTTCTGGCCGCTATGATGGGATTCTGGGCCTCTTGTCTCAATACCTACTGTTGC
CTGAGTTTCTATTTTCTAACTGTGGTGATATTACTTCTGGCCGAATCTGTGGTCTGCTTA
GCAATTACCCTATGGCCTCATTGTCTGGGCATTAGTTTGGATGAAACGAAAATGGTGAAA
GCCTTACAAGGAAACTATGGAGTGCCAGGCAGGGAACAATTTACCATTGCCATGGATTTG
GCTCAAGCGAAATTCGGTTGTTGCGGTATGAATAGTGATATCAACTACGATACATCTTTA
TGGAGAATACAACCATATGGACCCCATGATAGGGTGGTACCCTTGATAGGGTGGTACCCT
TGA
>snap_masked-Contig386-processed-gene-0.13-mRNA-1 transcript offset:0 AED:1.00 eAED:1.00 QI:0|0|0|0|1|1|2|0|143
ATGCGACCAAGGATTAAATTACGCCAAAGAGAAGATAATATCTATGAGCCTGAAGTTGAA
TTGAGATTAGCCGAAGACTCCCGAGGTGCTGTCATTCATGGGGTGCCCAGTGATATATCC
GAAGATTTCAAAGAGGTCTACATACAACCCCGAGATTTGTATAAGAATCGCTTTAACACA
ACATTCAAACCCATATCCAAACACCTAATGTTGGCAGAATATCAGCATGGCTTTCGCTCG
GACAGGAATACGACCACTGCGTTATGTGAATTAACAGCCAACATTGAGGGTTTGAATAGT
AAAAGATCGATTCTCGTAGCATTGGATGTGTCTAAAGCGTTTGATACAGTGAACAGCACC
ACCCTCTTAAGGGATATTATGGTTTCCATGGGCCAAATCACCGCATTCGTCATCGAGTTC
TGTTTCGTATAG
>snap_masked-Contig386-processed-gene-0.15-mRNA-1 transcript offset:0 AED:1.00 eAED:1.00 QI:0|0|0|0|1|1|2|0|135
ATGATAACCTACGCAGACGACTATTCCATAGTTACATCAGTTCGAGACTTAAAAGAGTTT
GAGAGCTTGAACCAAGAGTTTGACATTCCCATTTGTGACCAGAGCATTCCCACATGCAAG
AACCCCAAGGCTTTTGATGGAGACATCAAAGAGTTTGAGGTGAGGATTAATGACTACCTC
ACTGCACTTCGGAATTCCTTATCGGGACATAGGCCCGATAAGGAATTTAGCGGAAATACA
TCTTCGCCCAAGCAAGGCGTACCTCAAACCGGTGTACGTGGCAGGAGCTCCTTTTCCATT
ACCAGATGTTCATCGGACCACTTTTCCATAGGTACATCTGGTAGAGACATCAGAGAGTTT
GAGGAGAGGATTAATGACTACCCCCTGCATTTGGGGATTTCTTTGTAG
>snap_masked-Contig386-processed-gene-0.10-mRNA-1 transcript offset:0 AED:1.00 eAED:1.00 QI:0|0|0|0|1|1|2|0|113
ATGGCCGGTTATTATTACCAAGGTCCTGCTATTCGTCGTTCCACTCTTCTAGAGTATCAT
CCATCTCGGCGCGCGTTGGCTCTATGGGCTTTGCGTTCTCTTAGTTCACGTCCAAGGGCT
CATAATCCTCAAAACACATCCTACGTGCACAATCCTTTGCTGCTCCCATTCGACACAGAT
ACGCTCTCCACTTTAGGCACCCGACAGCAGTCTTTCACAAGCGCTGACGAGTGGTTGTCT
TGCCCTAAGAGGAAGATATATCTTACTGAAACGTTGAAGGTTACATGCTCCGCCTTCAAT
ACCGTCCTTATTCGCTTATTGGTAGCTTCGCTGATCTGGTGA
>snap_masked-Contig386-processed-gene-0.16-mRNA-1 transcript offset:0 AED:1.00 eAED:1.00 QI:0|0|0|0|1|1|2|0|72
ATGCTTTCGGCAACAAGTGCAAAGACGCAAACCAGACAAACCAAACAACATCCAGGAGGT
CACCATCTGCTACGACTTCAGAAGGGACCTACAACCATATATCATCGATGGCAGCGAGGA
GGGAATGAAGGAGGCCGTGTACACGGCAGCGGTTCAGAAGGAAGACCACCCTTTGTTAGC
GATGACGGGAGACGACCAGATCACTACCATCGCAGCTAA
>snap_masked-Contig386-processed-gene-0.17-mRNA-1 transcript offset:0 AED:1.00 eAED:1.00 QI:0|0|0|0|1|1|2|0|71
ATGTCTGGACCTACAGTCACTGATGATGTGATTAAATCGGGAACACGACAGGAGTTCATA
AGACGTTCGCCTCACATCACGAGATATCTTTTTGTTTGTCCTGTGAAACCAACAGACCTG
ACATCTACTGCACTCTGGACTCATACCATAGAGGCAACTCGCTTTTCTGAAGTGGAATGT
GAAATATCTAATGTCTGGTCCTACAGTCATCGATGA
>snap_masked-Contig490-processed-gene-0.5-mRNA-1 transcript offset:0 AED:1.00 eAED:1.00 QI:0|0|0|0|1|1|2|0|73
ATGAAATTATTTCGTAAGGACTTATCTGGATTTTCTATAGCAGAGTATTCCTTTAAACTT
GCCAAAAATTATTATCGTTTCAATTTTCCGAACGATACCCAGCAAACAATGGAGCAGTAT
TTCAGCAGGATTCTAAAGGAGAGAGGCAGTAAAATTAGCTTACCAAACAAGCAATTTCTA
TGGGCGATATTCCGATTTAGAGCAGCTTCTAAGCAGCTCTGA
>snap_masked-Contig71-abinit-gene-0.1-mRNA-1 transcript offset:0 AED:1.00 eAED:1.00 QI:0|0|0|0|1|1|3|0|147
ATGCCACATCAAAACCATGATTGGAAAGTTGGAAAAATTGAAAAATCTGTTTCGTTACTG
AAGGACATTACCGAGAAAAAAGCAGACACACGAAATGTTAAATCGGATGCTAATTATATG
GTTGAAGGTTACACATCACAGAATAATAGAGGACATATTTTTACCAATGTCATTTCGTTT
GAAAGAAAAACAAGTATATACGGCCGTAAGTTCGGCCAGGCCGAATCTTATGTACCCTCC
ACCATGGATTGCGTAGAAACTTCTACGAAAGACTGTCATCCACAAATTTCAACTCACATG
GTTGTTAAATATCATATGCTACCACCACGTACCAAATTTCAACCAGATCGGATGAATTTT
GATTCTCCAAAAGGCACCGGAAGTCAAATCTGGGGATCGATATGTTCGGAATATTCCGAA
AAAATGTTCAACATTACATTGTAG
>snap_masked-Contig678-processed-gene-0.2-mRNA-1 transcript offset:0 AED:1.00 eAED:1.00 QI:0|0|0|0|1|1|3|0|76
ATGAAAACGGTGTTTGTGTTTCGCCCTATACATCGTTATATTGATACTGCTATTTATCCT
GAAATTTATGATAACATACATTTGAAATCGGTTCATTTATTTCGTTTCGAATCGACGATC
ACAGGGCAACCCCCTAAGAATGAGTTGGTGGAAACACCTCAACTCAAACAATTATCGCTG
GACGAAGAGAATGCGCCAGGAGTTGAAGATGTTATAGATTTAATATATTAG
>snap_masked-Contig678-processed-gene-0.3-mRNA-1 transcript offset:0 AED:1.00 eAED:1.00 QI:0|0|0|0|1|1|2|0|61
ATGGATTGCGTAGAAACTTCTACTGAAGACTGTCATCCACAATCGAATTACTTGGGTTGT
GCGCAGACAACGAGTATCAGAGGTTCATTGCGCTGGTTGGTCAGTGGAGGTAATGCATTA
ATTATTGATGTGCATTCAACTACCCAAGGAGATTCAGCATTTCCTCCATTGGCTGAAGAT
GGTTGA
>snap_masked-Contig665-processed-gene-0.3-mRNA-1 transcript offset:2 AED:1.00 eAED:1.00 QI:2|-1|0|0|-1|1|1|0|85
GTAGCAGATATTTTCAAGCACATAAAACTGTCAAAGTTCGCAAAGAAATATCTGGTTTGG
CAAGCCATCTGTACCTGTGGCTTGAAAAGGTCAAAGCGGAACCTAAAGAAGACCAAAAAA
CTGCTAAGGACGAGCAGCAGTTCAAGGCAAATTGGCTTTCTGCGGCGAAGAAGGTGGACA
AGGTGGCTGTACAAAATCTGATGGCAGGTGTCAAGCGTGAGGCCCGGCAATTCGGATTTG
GAAAAGCGAAGCCTAACTGA
>snap_masked-Contig1-processed-gene-0.2-mRNA-1 transcript offset:0 AED:1.00 eAED:1.00 QI:0|0|0|0|1|1|2|0|76
ATGTATACTAGCTATGCAGATGGTGTTGATGTAAAAGCAAATCATGTGCATAGTTTCATT
TCATTCAGTTGGGAATCACCGTGCATCAATGGTTATCATGCCCGCTTTGCAAACAAAGGG
TCATGGGGTCAATCCCAGTTTCGCCAAACACCAAAAGAAACTCCTGTATGGACAACAAGC
CAATGTAGTAGAAATTGCCAAGATGCTGAAGATGATGATGAACATCGTTAG
>snap_masked-Contig764-processed-gene-0.1-mRNA-1 transcript offset:0 AED:1.00 eAED:1.00 QI:0|0|0|0|1|1|4|0|497
GGTTCTTGTGACGAGGGTTCACAACATGATGAAGATAATTTTGAACGCATATCACACGAT
GAAGCTCAATGGGGCTTATTAATAGGAAAATTAGAAGACATTGCTATTCTGGGAGCAATA
TTGGAATATCCCATACTATGTTTAGAGCCCGTAATGCCAGAAATTCCCTATGATCAACCG
GATTGCAGTTTAAAATCTATTGTCAGTGGTGGTAAGGGCATTGTCACCGATATGACAGCA
AAATGGTTAATAAATACACGCATACATCCATCAAAGATTGTAGAAATTGATAAGGCAGAA
ATTGTCCAAGAAGGTGAAATGCAATCTTCTCAATATAATACAAAATCGAGTGAATCAAAT
GTCGATGAGAGCCCTAGAAAAATACAACTATATGATGAAACTGCCGGACTAGATACTGTA
CTTATGAAATTAACTCTGCTAAGAAAACATTTCCCATTCAGTTTGGAATCTGGTTCATTG
CTAAGCCTTATGACTTGGCATTATCTGATCTACTGGAGTAAAAACTTGACCAGTTTAGAA
CATTTCAGAGCGGCCCTTGAATGCCTAAACCAGTTTAGAGTAAGCGATCATGCTCTCAAA
CATGGAATTTCATGTATGCTCTGGCAAGCTGCTCTAAAATTTCCTCTACAGAGTACAGCT
AAATTGATAAATAAAGTTGGTCGACTGCCCAAGGACAAATTGTGTCAACAAGACATTGAA
ATGTCCGCCTCATGTGTTCCTGATTTCTTAGAGTTATGTTTATCGTTTCTTCAACATATG
GAAGATTCATTAAATCATGAATCATATGATTTGAAATTCGAAGTGTCTTTGGCCGAAGGT
CAAACTCCTTTACAATTTTTGGCCCTGCAACAACACCATGCTATTAAGGAACAGTTAAAG
TTGCATTATGAATTATGCTCGGTTTTACATTTTATAGCCTTTTTTCAATTGAGAGTTTCA
AAACCCATGACCCTGGTATTTGATGCCATGAGCAATAAAGCTTTCTTTGCTGAAATCAAC
AAAGAGCTCAATTTTGTATTGCCTGCTCCTGATATGGTTCTACAACAACATCGCACCGAA
TTCTTATGTAAAGCCATAACAGCCAGCATGGATTTAATAAGAGAAGATTTCGAACAATTA
TTTGTAGCCGAACATATGCTGTATATGGAGAAATTCTTTAAATTGGCTGAAAGCTGGAGA
CTTGATCAAAAGGCTTTAAGAAGAAGACAGATTGTCGATCTATATGCCCATGGTTTTGAT
GCAAATGCAAACGTTTTACTAAACGATGTAGCCGATGATGAATTTATAGGACGTATGTTA
TTGGAAATAGCGGGTCGACGTTTGAGTTTATATTCGAAAACATCTCAAGGCACATTCTTG
AAAATTGCATCGGTTGGTCAACAGCTCTTGAGTTATTTGGACAATCTCCTCTCATCAGCC
ATTCATAAACCCATAATCAGAACTCATGATTGCGATTCAATATTTGAATATTAA
>snap_masked-Contig832-processed-gene-0.2-mRNA-1 transcript offset:0 AED:1.00 eAED:1.00 QI:0|0|0|0|1|1|2|0|102
ATGAATGATGTGCTTGCCTGTCCTCCTGCTGGCAATCGATTCCAATTTTCCCATGGTCGA
ATGCAGCCTGCGAGTTACGGTAAAAAGAACGGCATGTGGTATGCATCGCCCGGCAATCAA
GGCTGGGGCTCAAAGCCAGCCAGTCGTAAGCCATCAATAATGGAAGCGGATTTGGGCACA
TTATCGACCACATCGGGTTCGATAAAACGCAGTGCTGGCCGTGTCATACGTATTATCAAT
AATTTGGATCACTCAGTAAGAGTACCAGTAGCCCACAATGTTCTGCAAAGTACAAAAATG
GAAAAATAA
>snap_masked-Contig128-processed-gene-0.9-mRNA-1 transcript offset:0 AED:1.00 eAED:1.00 QI:0|0|0|0|1|1|4|0|167
ATGAGTATAACAAGAGTAATGGACATAACCACTACACACAAATTGTGCTCGGCTTCCTAT
ACGGTTACGTTATGTATTTCTATTCTTGTGTCTTTGACTGTGTTCTTCTTGCTGTTGGCT
GAAATTATACCTCCCACATCGTTGGCTGTTCCGCTGCTCGGCAAATATCTCCTATTTACA
ATGATCTTGGTATCGTTGTCTGTTTGGACAACGGTTTGTGTTTTGAATATCCACTTTCGT
TCACCATCTACCCACAACATGTCACCGTGGGTACGCACCGTCTTCATTACGTTTATGCCA
AAAATCATGTTCATGCAACGTTCGCCCATTGACATGCCGGACTTTGTCAATTTACCGGAA
TGCAATGGCTATACCAATAGATTGATGTGCGATCTTCCGTTTTTAAGATTAAGGCAAGAT
CGAGGTCATTTGTCTTTTTTAATTCTAATTTGCATTAATCATATTTCGCTAACCACTGCA
AAAAATCTACAAGTTAATCGTTAG
>snap_masked-Contig128-processed-gene-0.10-mRNA-1 transcript offset:0 AED:1.00 eAED:1.00 QI:0|0|0|0|1|1|4|0|129
ATGTCACCGTGGGTACGCACCGTCTTCATTACGTTTATGCCAAAAATCATGTTCATGCAA
CGTTCGCCCATTGACATGCCGGACTTTGTCAATTTACCGGAATGCAATGGCTATACCAAT
GAGATTGATGTGCGCGACAGCATCAGTGATTATCCATGCGACTTCAAAGATGGACAGGAT
GCCGTTTACGACAATGGTGTACAAGCGGCATCCATAGATTCAGATAATGTTATTCCACGT
CGGCTAACACCGGAAGTTTTGCAAGCCTTACGTGCGGTTCGGTTTATTGCACAACATATC
AAAGATGCTGATAAGGATAATGAGAGCAACAATCTAAAACTCCAAATCACCTCTACTGAA
TTGGTGGTATTCGAAAAATTAGAGGGGTGA
>snap_masked-Contig128-processed-gene-0.11-mRNA-1 transcript offset:0 AED:1.00 eAED:1.00 QI:0|0|0|0|1|1|2|0|121
ATGAACTATTTTGTGAGAATTGTCAAAATGCCGTCCAAGCAAGAAGAGCAGCGTATCAAA
ATTTTGCTCGCGCATCGCGAAAATCCGAGCTACTCGCACGCAAAGCTGCCAAAATCGCTA
AAAGTTGCCAAATCAACCGTTACAAATGTAATTAAAGTGTTTGGGGAACATTTGTCGACA
GCCAGGAAGTCTGGATCGGGGGGAAATCGAAAACCGGAAGCCGCTGAGACGACAAAGAGA
GTTGCCGGTAGTTTCAAGCGAAACCCTAACCTCTCTCTCCGAGATGCCGCAAATAAGCTG
GGTGTATCGTCTACAACCGTGCATCGAGCCAAAAAACGAGCGGACTATCGACTTACAAGA
AGGTAG
>snap_masked-Contig128-processed-gene-0.12-mRNA-1 transcript offset:0 AED:1.00 eAED:1.00 QI:0|-1|0|0|-1|1|1|0|69
ATGGAGTGGTACGCCGCCAACAACGTGCAGGTGGTTCCCAAGGACAAGAACCCCCCCAAC
ACGCCAGAGCTCCGCCCAATTAAGAAATACTGGGCTATTGTCAAGCGGAACCTAAAGACG
ACCAAAAAAACTGCTAAGGACGAGCAGCAGTTCAAGGCAAACTGGCTTTCTGCGGCGAAG
AAGGTGGACAAGGTGGCTGTACAAATCTGA
>snap_masked-Contig128-abinit-gene-0.14-mRNA-1 transcript offset:0 AED:1.00 eAED:1.00 QI:0|0|0|0|1|1|3|0|71
ATGAAGGAACTGAACTTTGGCCAGAAGGATGAGTTAGCGACGGGACCAAATTTATCGAAA
TTCATGGCACATGATACGAATGCCCAACTTCCCCTGAGGTGGATACTGAACCCTCTATTG
CTACTACTACTACTACTACAACTTATTCTTCATGTTTGGACAATTTGCTCTAAAAACATA
ACGAAAAAAACCACATGTGTTAAATGTGGAATGTGA
>snap_masked-Contig925-processed-gene-0.3-mRNA-1 transcript offset:0 AED:1.00 eAED:1.00 QI:0|0|0|0|1|1|3|0|60
ATGTTTAATGGTTTGAATGTGGCGAGGAATTCCATTTTGATTTCTGTCAAATATTTGCCC
TGTAAAATTTGTGAAGTACCTCGTTGGGAATATTTTTCAAAAGCTACCAAAACATCAAGA
ATTCTGCCAATCTATCAAACAAATTCTACCAACTGTGGCAAGCGTGTTAGAACCCTAGGC
TAA
>snap_masked-Contig812-processed-gene-0.4-mRNA-1 transcript offset:0 AED:1.00 eAED:1.00 QI:0|0|0|0|1|1|3|0|93
ATGAATGTGTGGCTCGTTGCATACAGCATATCAAACGAGCCATTTTTCGATCCCATCGAA
ACCTTCAAATGTCTAACCATCGCCCCTAATCGCGGCAAACACATTGCACGACACGCCACT
ACAAAGAGGACAACGACATTGAATATTCTTGGTTTGAGCGATGTCCTCTTCATGGATTCA
AAAGCCGCATCTTTGCTCGGAATCAATACCAAAATTCTTAAAGAAGGTCAAAATCTTTGG
ATCCAAGTACAGGAAAGTGAACGACTGGAAAGACAACACTGA
>snap_masked-Contig812-processed-gene-0.5-mRNA-1 transcript offset:0 AED:1.00 eAED:1.00 QI:0|0|0|0|1|1|2|0|80
ATGGAAACATTAACAGCACACGTTACACTTACTGGATTTCCAGTTTCTGTAGCCAGTTAT
CGTGGACCATTTGGACTTTCGTTCTGTCTAGGCAAACCAAGTGTTAGTCGAGGAAATTTT
AATGCGTCCTTGGAATGGGAAGCTTTCATCATGGGACTGTATTTGATTGAGCCAATGAGA
ATACCAGTAAATGAAATCATTTCGATTGTTATCGATATATGGCAATTTCAGCAATGTACT
TAA
>snap_masked-Contig994-processed-gene-0.1-mRNA-1 transcript offset:0 AED:1.00 eAED:1.00 QI:0|0|0|0|1|1|2|0|114
ATGTCAACAATAAATGCCGAGGATACCACGTTAGACAAATTGGCAAAAAATTTGCTGGTA
GCAATAGGAGAAATCGAAGACGGTGATGTGGAAATGGGTAATATAGTGGTGGGTAAAACA
CACAACATTTATCTAGCAAGACATTTACAACTTAAACATAAAAATGAAAAAGAAGTGAAA
TCTGAAACCCGATTGCCGCCGAACAACCCCATCCGAAAGCAAATTCTAGACAAATTGAGA
AAAAATGGTGATTTCGTTCACAGTATAGACAGTACCAAAAATAGTGGAATATTAATCACA
GCACGCTATTCAAGGGCTAAATATAAGAAAGAATCAATTGATTAA
>snap_masked-Contig660-processed-gene-0.11-mRNA-1 transcript offset:0 AED:1.00 eAED:1.00 QI:0|0|0|0|1|1|2|0|412
ATGAAAACTTCAACCATATGGGAGTCGGCCAGTCGACCTCTATTTGTACGCACTGTTTGG
TTGGAAGGTTCCGAATTGAGACCTGGCTTGCAAAGACATTTCCTTGTGGACTATGAAACC
AAACGGCCTTTCGAGAGATTAAATTCGGCCTTAAATCGCCAACAGTTAAAGGGGAAAGAT
CCTATAAAATCCATGTATACTCAAGATATCTCGGAATCTCTGGAAGTTGACTATACTAGT
GTTGATGATCTCTTTCAAATAGATTCGGCTAAACTCACTTTGCATGAACCTATTAAGCCA
GGTACTGCTAAGAGTTCCAGTAAAATTTCCAGACGCAGATCTTCAGTACTCTCCAGGAAA
TTCCAAAGTTATGATAGCTATTACAATCCCAATAGGCAAACAAATCCCAATCGTCGGACT
TCTGAATTAAGTGAATTTTTCTCACGTCGCAGTTCCTTACAGGATTTGACTGCAGACAAA
CAAGTAGCTCCCGATGAACGTTTAGCCGAAAGGGTTCTAAATTGGCTGGATCTGGCAGGC
AATGAGGATTTCTTAAAGACTCTCAATGAATTCAAAGACATGGAAGTGAAGTTAACCAAA
ACCACCAAACTGAGAAGAGATTCTGTACGCAAGGCTCTATGTAAAAGTTCCAATGTGATG
CAAAATAATGGCAATAATCAAAACAAGAATGGCTTTAGTATAGCCAAACCTAAGGTGGCT
AAGCCAAAAGCCCATAATTCCTCAGCTAATACAGAGCCTACTTGTTCTCATGCCAAAGGT
TCAGCAGAGGCTGTGAAACACATTACCATAATTTTCAATAAAGAGGGTCAACCCATACGC
TTAAATCGTCCTGCCAAAAACATAGATCTCTATAATCTCTCTGGTAGTCCTGGAACGGCT
CGCCGTTTAGCCGGCTCCTTGGCTTCGGCTCGTTTATATAAAAGTGCTGAAAATTCTCGT
TTAAATACCGAACGTTCTCGCATTGCAAAAGTCAAGGATATTGGTCAGACTTTTGGCGCT
CGAAGACGTTTGGACACTGTAGCCGATCTTACTAACTCGAATTTACAAAAACGCCTTAAG
GACAGCTCTCTAATGAGTATGAGCTATGGTAGTTTACATGATTCCCGCAAACAATTGCAC
ATATTTATGCCTACTCTACCGAAAAAGGGTGTTGGTATGTCTAACGAGGATGGTGTCAGT
GAATTGAGTCATAATTTTAGTGAACATTGTAGAGTTTAG
>snap_masked-Contig660-processed-gene-0.10-mRNA-1 transcript offset:0 AED:1.00 eAED:1.00 QI:0|0|0|0|1|1|2|0|85
ATGTTTCGAACAATAAAAGTGCTTATAGTTTCCACCATTAACAAATCCCAGAATGGAAAA
AAGGCTCACTTGAAAATAACCTATATAACTCTCGCATCAGGGAGCCACCGTGGTGCAATG
GTTAGCATGCCCGCCTTGCATACACAAGATCGTGGGTTCGATTCCTGCTTCGACCGAACA
CCAAAAAGTTTTTCAGCGGTGGATTATCCCACCTCAGTAATGCTGGTGACATTTCTGAAG
GTTTCAAAGCTTCTCTAA
>snap_masked-Contig660-processed-gene-0.9-mRNA-1 transcript offset:11 AED:1.00 eAED:1.00 QI:11|0|0|0|1|1|2|0|61
TAGTTATCTGTATGGTTTTCAAAAAAAGTCTGCTCTATTTTAAGCGTACATTCGAGAATC
TAGTTTTCCATGACTGGAGAAATTTCTACTTACATATAAAAAATGGTCCTTCGACATCCT
CAATAAAACATAATAAAAATTATAAAATAGTTAAATGGTTGGAAAGTTATAACAAAATGC
CATTGAATGATGAATGA
>snap_masked-Contig660-processed-gene-0.12-mRNA-1 transcript offset:0 AED:1.00 eAED:1.00 QI:0|0|0|0|1|1|2|0|141
ATGCCGAGTTTGTATCATCAAGTGTCTATAACACATTTGATTATACCAAATGCTGGTCTG
GGCTTTGCCATTGGTATGGTCGACTCATCAATGATGCCCGAATTAGGTTATCTGGTGGAT
ATACGACATTCAGCGGTATATGGCAGTGTTTATGCCTTGGGTGATGTGGCCTTCTGTTTG
GGTTTCGCTGTGGGCCCAGCCCTAAGTGGAACTCTGGTCAAGACCATAGGTTTCGAATGG
[truncated: 58,021,375 more chars]
