# Supplementary material for: Identification of anti-horn fly vaccine antigen candidates using a reverse vaccinology approach
Source: Parasit Vectors. 2021 Sep 3;14:442. doi: 10.1186/s13071-021-04938-5 (PMC8414034; doi:10.1186/s13071-021-04938-5)
Supplement: Supplementary file 4 — Additional file 4: Dataset S3. Vaxign, Vacceed, and Vaxign results for all ORFs analyzed with these tools, and Gene Ontology, InterPro, BLASTN and BLASTX annotations for the 100 ORFs with highest VaxiJen score. [file 13071_2021_4938_MOESM4_ESM.xlsx]

## Sheet: Vaxign - All Sequences
Vaxign results for all 79,452 sequences
Genome:
#	Protein Accession	Localization	Probability	Adhesin Probability	Trans-membrane helices	Similar Human Protein	Similar Mouse Protein	Similar Pig Protein	Protein Length
1	snap|Contig947pg0.25	Unknown	0.2	0.278	0				881
2	snap|Contig947pg0.17	Unknown	0.626	0.475	0				789
3	augustus|Contig947pg0.39	Unknown	0.2	0.492	0	Y	Y	Y	320
4	snap|Contig947pg0.27	Cytoplasmic	0.896	0.291	0				159
5	snap|Contig947pg0.26	Extracellular	0.964	0.396	0				138
6	snap|Contig947pg0.19	Unknown	0.2	0.482	0				73
7	snap|Contig947pg0.20	Unknown	0.2	0.374	0				62
8	snap|Contig947pg0.23	Unknown	0.2	0.374	0				62
9	snap|Contig947pg0.37	Extracellular	0.964	0.451	0				793
10	augustus|Contig947pg0.41	Unknown	0.2	0.6	0	Y	Y	Y	398
11	snap|Contig947pg0.34	Cytoplasmic	0.896	0.599	0				342
12	snap|Contig947pg0.29	Unknown	0.2	0.296	0				104
13	snap|Contig947pg0.35	Cytoplasmic Membrane	0.982	0.331	0				72
14	snap|Contig531pg0.6	Unknown	0.2	0.381	1				82
15	snap|Contig531pg0.9	Unknown	0.2	0.24	1				88
16	snap|Contig531pg0.8	Unknown	0.2	0.277	0				86
17	snap|Contig531pg0.10	Unknown	0.2	0.345	0				86
18	augustus|Contig53pg0.3	Cytoplasmic Membrane	1	0.123	6				485
19	snap|Contig741pg0.11	Unknown	0.2	0.21	0	Y	Y	Y	70
20	snap|Contig741pg0.12	Unknown	0.2	0.183	0				67
21	snap|Contig751pg0.2	Unknown	0.2	0.335	0	Y	Y	Y	144
22	snap|Contig751pg0.3	Unknown	0.2	0.355	0				247
23	snap|Contig282pg0.7	Unknown	0.2	0.352	0				59
24	snap|Contig325pg0.3	Unknown	0.2	0.387	0				83
25	snap|Contig263pg0.2	Unknown	0.554	0.58	0				187
26	snap|Contig92pg0.1	Unknown	0.2	0.166	0	Y	Y	Y	83
27	snap|Contig389pg0.6	Unknown	0.2	0.318	0				76
28	snap|Contig389pg0.5	Unknown	0.2	0.074	0				62
29	snap|Contig389pg0.11	Cytoplasmic	0.896	0.375	0	Y	Y	Y	244
30	snap|Contig389pg0.9	Unknown	0.2	0.062	1				67
31	snap|Contig389pg0.10	Unknown	0.2	0.062	1				67
32	snap|Contig505pg0.2	Unknown	0.2	0.247	0				85
33	augustus|Contig611pg0.5	Cytoplasmic	0.896	0.357	0	Y	Y	Y	419
34	snap|Contig611pg0.9	Unknown	0.2	0.09	0				105
35	snap|Contig222pg0.2	Unknown	0.2	0.369	0				85
36	augustus|Contig846pg0.6	Unknown	0.626	0.588	0				534
37	snap|Contig609pg0.4	Unknown	0.2	0.264	1				71
38	snap|Contig615pg0.2	Unknown	0.2	0.304	0				79
39	augustus|Contig800pg0.21	Unknown	0.2	0.615	1				496
40	snap|Contig800pg0.9	Unknown	0.2	0.426	0	Y	Y	Y	161
41	snap|Contig800pg0.18	Unknown	0.2	0.363	0	Y	Y	Y	365
42	snap|Contig800pg0.14	Unknown	0.2	0.22	0				122
43	snap|Contig800pg0.16	Unknown	0.2	0.194	1				114
44	augustus|Contig256pg0.2	Cytoplasmic	0.896	0.137	0				224
45	snap|Contig854pg0.3	Unknown	0.2	0.375	2	Y	Y	Y	230
46	snap|Contig928pg0.5	Unknown	0.2	0.117	0				89
47	snap|Contig928pg0.6	Unknown	0.2	0.576	0				60
48	augustus|Contig928pg0.4	Extracellular	0.964	0.699	0	Y	Y	Y	789
49	snap|Contig424pg0.7	Cytoplasmic	0.896	0.226	0				122
50	snap|Contig424pg0.8	Unknown	0.2	0.259	0				76
51	snap|Contig424pg0.9	Unknown	0.2	0.472	0				335
52	snap|Contig424pg0.13	Unknown	0.2	0.502	0				196
53	snap|Contig424pg0.19	Unknown	0.2	0.5	0				196
54	snap|Contig424pg0.20	Unknown	0.2	0.518	0				195
55	snap|Contig424pg0.17	Unknown	0.2	0.517	0				177
56	snap|Contig424pg0.11	Unknown	0.25	0.389	0				172
57	snap|Contig424pg0.16	Unknown	0.2	0.53	0				160
58	snap|Contig424pg0.23	Unknown	0.2	0.53	0				160
59	snap|Contig424pg0.14	Unknown	0.2	0.373	0				142
60	snap|Contig424pg0.18	Unknown	0.2	0.373	0				142
61	snap|Contig424pg0.21	Unknown	0.2	0.373	0				142
62	snap|Contig424pg0.15	Unknown	0.2	0.428	0				118
63	snap|Contig424pg0.12	Unknown	0.2	0.203	0				112
64	snap|Contig424pg0.10	Unknown	0.2	0.227	0				84
65	snap|Contig424ag0.10	Unknown	0.2	0.329	0				73
66	snap|Contig424pg0.22	Unknown	0.2	0.117	0				66
67	augustus|Contig23pg0.7	Unknown	0.2	0.626	0				256
68	snap|Contig711pg0.3	Unknown	0.2	0.221	0				69
69	snap|Contig381pg0.5	Unknown	0.2	0.199	1				192
70	snap|Contig381pg0.7	Unknown	0.2	0.519	0				132
71	snap|Contig392pg0.8	Unknown	0.2	0.412	0				66
72	snap|Contig446pg0.1	Unknown	0.2	0.16	0				67
73	snap|Contig119pg0.11	Cytoplasmic	0.896	0.37	0				232
74	snap|Contig25pg0.8	Unknown	0.2	0.51	0				93
75	snap|Contig25pg0.4	Unknown	0.2	0.283	0				87
76	snap|Contig25pg0.5	Unknown	0.2	0.048	0				70
77	snap|Contig25pg0.7	Unknown	0.2	0.548	0				68
78	snap|Contig25ag0.7	Unknown	0.2	0.346	0				65
79	snap|Contig25pg0.6	Unknown	0.2	0.296	0				61
80	snap|Contig25pg0.9	Unknown	0.2	0.395	0				87
81	snap|Contig4pg0.2	Unknown	0.2	0.388	0				69
82	snap|Contig768pg0.2	Outer Membrane	0.949	0.5	0				325
83	snap|Contig768pg0.3	Unknown	0.2	0.082	0				82
84	snap|Contig61pg0.3	Unknown	0.2	0.115	0				79
85	augustus|Contig696pg0.3	Extracellular	0.964	0.537	0				210
86	snap|Contig696pg0.5	Unknown	0.2	0.503	1				145
87	snap|Contig47pg0.4	Unknown	0.2	0.705	0				175
88	snap|Contig332pg0.5	Unknown	0.2	0.283	0				80
89	snap|Contig332pg0.6	Unknown	0.2	0.326	0				68
90	snap|Contig332pg0.7	Unknown	0.2	0.248	0				84
91	snap|Contig332pg0.8	Unknown	0.2	0.374	0				69
92	augustus|Contig951pg0.7	Unknown	0.2	0.453	0				99
93	snap|Contig951pg0.9	Cytoplasmic Membrane	0.982	0.299	0				97
94	snap|Contig951pg0.10	Unknown	0.2	0.39	0				71
95	snap|Contig237pg0.2	Unknown	0.2	0.622	0				88
96	snap|Contig237pg0.3	Unknown	0.2	0.475	0				66
97	snap|Contig783pg0.12	Cytoplasmic	0.896	0.158	0				253
98	snap|Contig783pg0.13	Extracellular	0.964	0.57	0				112
99	snap|Contig783pg0.6	Cytoplasmic	0.896	0.122	0				86
100	snap|Contig783pg0.10	Unknown	0.2	0.184	1				60
101	snap|Contig783pg0.8	Unknown	0.2	0.288	0				59
102	snap|Contig783pg0.15	Cytoplasmic	0.896	0.269	0	Y	Y	Y	510
103	snap|Contig783ag0.20	Cytoplasmic	0.896	0.102	0	Y	Y	Y	244
104	snap|Contig783pg0.14	Unknown	0.2	0.334	0				197
105	snap|Contig783ag0.19	Unknown	0.2	0.588	0				60
106	snap|Contig127pg0.3	Unknown	0.2	0.262	0				123
107	snap|Contig127pg0.4	Unknown	0.2	0.313	0				83
108	snap|Contig181pg0.4	Unknown	0.2	0.097	0				77
109	snap|Contig181pg0.5	Unknown	0.2	0.358	0				94
110	snap|Contig98pg0.2	Unknown	0.2	0.288	0				68
111	snap|Contig427pg0.11	Unknown	0.2	0.526	0				63
112	snap|Contig427pg0.14	Cytoplasmic	0.896	0.357	0				330
113	snap|Contig427pg0.15	Unknown	0.2	0.377	0				77
114	snap|Contig427pg0.16	Unknown	0.2	0.377	0				77
115	snap|Contig427pg0.17	Unknown	0.2	0.377	0				77
116	snap|Contig647pg0.4	Cytoplasmic	0.896	0.399	0				194
117	snap|Contig647pg0.2	Cytoplasmic	0.896	0.149	0	Y	Y	Y	138
118	snap|Contig647pg0.3	Unknown	0.2	0.319	0				79
119	snap|Contig31pg0.1	Cytoplasmic	0.896	0.444	0				201
120	augustus|Contig485pg0.3	Unknown	0.2	0.376	1				92
121	snap|Contig485pg0.5	Unknown	0.2	0.129	0				64
122	snap|Contig62pg0.3	Cytoplasmic	0.896	0.206	0				111
123	snap|Contig62pg0.10	Unknown	0.2	0.337	0				102
124	snap|Contig578ag0.7	Unknown	0.2	0.298	0	Y	Y	Y	225
125	snap|Contig578pg0.6	Unknown	0.2	0.284	0				130
126	snap|Contig578pg0.8	Unknown	0.2	0.415	0	Y	Y	Y	86
127	snap|Contig578pg0.10	Unknown	0.2	0.313	0				168
128	snap|Contig578pg0.9	Unknown	0.2	0.374	0				143
129	snap|Contig578pg0.12	Unknown	0.2	0.294	0				139
130	snap|Contig578pg0.11	Unknown	0.2	0.449	0				138
131	snap|Contig858pg0.1	Unknown	0.2	0.126	0				65
132	snap|Contig971pg0.2	Unknown	0.2	0.6	0				252
133	snap|Contig462pg0.1	Unknown	0.2	0.455	0				90
134	snap|Contig57pg0.4	Unknown	0.2	0.061	0				88
135	snap|Contig165pg0.8	Cytoplasmic	0.896	0.248	0				155
136	snap|Contig165pg0.6	Unknown	0.2	0.269	0				117
137	snap|Contig165pg0.5	Unknown	0.2	0.235	1				80
138	snap|Contig165pg0.7	Unknown	0.2	0.217	0				64
139	snap|Contig165pg0.12	Cytoplasmic Membrane	0.982	0.312	0				158
140	snap|Contig165pg0.9	Cytoplasmic	0.896	0.27	0				119
141	snap|Contig165pg0.10	Unknown	0.2	0.392	0				106
142	snap|Contig165pg0.13	Unknown	0.2	0.213	0				83
143	snap|Contig165pg0.11	Unknown	0.2	0.364	0				81
144	snap|Contig27pg0.1	Unknown	0.2	0.345	0				163
145	snap|Contig295pg0.2	Unknown	0.2	0.58	0				87
146	snap|Contig428pg0.2	Cytoplasmic Membrane	0.982	0.168	2				115
147	snap|Contig543ag0.2	Unknown	0.2	0.639	0				150
148	snap|Contig673pg0.1	Unknown	0.2	0.363	0				118
149	snap|Contig931pg0.6	Unknown	0.2	0.36	0				91
150	snap|Contig931pg0.9	Unknown	0.2	0.284	0				208
151	snap|Contig931pg0.10	Unknown	0.2	0.307	0				78
152	snap|Contig931pg0.11	Unknown	0.2	0.307	0				78
153	snap|Contig931pg0.7	Unknown	0.2	0.664	0				65
154	snap|Contig931pg0.8	Unknown	0.2	0.426	0				63
155	snap|Contig699pg0.3	Unknown	0.2	0.301	0				80
156	snap|Contig699pg0.2	Unknown	0.2	0.39	0				76
157	snap|Contig545pg0.3	Unknown	0.2	0.568	0				120
158	snap|Contig814pg0.1	Unknown	0.2	0.601	0				176
159	snap|Contig826pg0.9	Unknown	0.2	0.329	0				61
160	snap|Contig826pg0.12	Cytoplasmic Membrane	1	0.194	5			Y	275
161	snap|Contig826pg0.11	Cytoplasmic Membrane	1	0.364	2				106
162	snap|Contig826pg0.14	Unknown	0.2	0.143	0				99
163	snap|Contig826pg0.13	Unknown	0.2	0.415	0				82
164	snap|Contig826pg0.10	Unknown	0.2	0.319	0				65
165	snap|Contig512pg0.5	Extracellular	0.952	0.647	0				317
166	snap|Contig512pg0.4	Unknown	0.2	0.501	0				146
167	snap|Contig403pg0.3	Unknown	0.2	0.287	0				83
168	snap|Contig738pg0.2	Unknown	0.2	0.5	0				78
169	snap|Contig729pg0.3	Unknown	0.2	0.146	0				99
170	augustus|Contig707pg0.2	Extracellular	0.964	0.558	0				313
171	augustus|Contig707pg0.3	Cytoplasmic	0.896	0.261	0				546
172	snap|Contig707pg0.7	Unknown	0.2	0.2	0				68
173	augustus|Contig354pg0.5	Extracellular	0.964	0.401	0	Y	Y	Y	770
174	snap|Contig354pg0.9	Cytoplasmic	0.896	0.104	0				600
175	snap|Contig354pg0.10	Cytoplasmic	0.896	0.161	0				297
176	snap|Contig354pg0.11	Cytoplasmic	0.896	0.186	0	Y	Y	Y	227
177	snap|Contig354pg0.12	Unknown	0.2	0.357	0				65
178	snap|Contig202pg0.5	Unknown	0.2	0.255	0				71
179	snap|Contig202pg0.8	Unknown	0.2	0.208	0				100
180	snap|Contig202pg0.6	Unknown	0.2	0.329	0				76
181	snap|Contig202pg0.7	Unknown	0.2	0.382	0				63
182	snap|Contig886ag0.1	Unknown	0.2	0.236	0				79
183	snap|Contig298pg0.4	Cytoplasmic	0.896	0.31	0	Y	Y		254
184	snap|Contig542pg0.10	Cytoplasmic	0.896	0.146	0				419
185	snap|Contig542pg0.11	Cytoplasmic	0.896	0.229	0				367
186	snap|Contig542pg0.9	Unknown	0.2	0.12	0				98
187	snap|Contig542pg0.7	Unknown	0.2	0.168	0				71
188	snap|Contig542pg0.6	Unknown	0.2	0.31	0				64
189	snap|Contig542pg0.8	Unknown	0.2	0.595	0				61
190	snap|Contig294pg0.8	Unknown	0.2	0.53	0				140
191	snap|Contig294pg0.9	Unknown	0.2	0.352	0				95
192	snap|Contig294ag0.8	Unknown	0.2	0.428	0				75
193	snap|Contig294pg0.6	Unknown	0.2	0.348	0				71
194	snap|Contig599pg0.3	Unknown	0.2	0.131	0	Y	Y	Y	83
195	snap|Contig599pg0.4	Unknown	0.2	0.187	0				68
196	snap|Contig961pg0.2	Unknown	0.2	0.192	0				82
197	augustus|Contig139pg0.5	Unknown	0.2	0.227	0				254
198	snap|Contig139pg0.7	Unknown	0.2	0.396	0				105
199	snap|Contig139pg0.6	Unknown	0.2	0.542	1				101
200	snap|Contig139pg0.9	Unknown	0.2	0.592	0				84
201	snap|Contig139pg0.10	Unknown	0.2	0.126	1				70
202	snap|Contig139pg0.11	Unknown	0.2	0.052	0				59
203	snap|Contig720pg0.13	Unknown	0.2	0.255	0				162
204	snap|Contig720pg0.12	Unknown	0.2	0.346	0				133
205	snap|Contig720ag0.14	Unknown	0.2	0.347	0				84
206	snap|Contig720ag0.15	Unknown	0.2	0.306	0				73
207	snap|Contig720pg0.15	Unknown	0.2	0.363	0				60
208	snap|Contig572pg0.1	Unknown	0.2	0.411	0				239
209	snap|Contig367pg0.3	Cytoplasmic Membrane	0.982	0.443	2	Y	Y	Y	108
210	snap|Contig968pg0.7	Periplasmic	0.983	0.486	0				145
211	snap|Contig968pg0.6	Unknown	0.2	0.251	0				81
212	snap|Contig176pg0.2	Cytoplasmic Membrane	0.982	0.206	1				89
213	snap|Contig478pg0.7	Unknown	0.2	0.269	2	Y	Y	Y	255
214	snap|Contig478pg0.8	Unknown	0.2	0.197	0				156
215	snap|Contig478pg0.6	Cytoplasmic Membrane	0.982	0.316	0				107
216	snap|Contig880pg0.11	Unknown	0.2	0.228	0				100
217	snap|Contig880pg0.12	Unknown	0.2	0.303	0				100
218	snap|Contig880pg0.9	Unknown	0.2	0.436	0				62
219	snap|Contig880pg0.10	Unknown	0.2	0.526	0				62
220	snap|Contig880pg0.21	Cytoplasmic Membrane	1	0.138	5				351
221	snap|Contig880pg0.13	Unknown	0.2	0.275	0				154
222	snap|Contig880pg0.20	Unknown	0.2	0.334	0				127
223	snap|Contig880pg0.19	Unknown	0.2	0.135	0				123
224	snap|Contig880pg0.14	Unknown	0.2	0.263	0				106
225	snap|Contig880ag0.14	Unknown	0.2	0.305	0				80
226	snap|Contig880pg0.16	Unknown	0.2	0.414	0				73
227	snap|Contig880pg0.15	Unknown	0.2	0.551	1				67
228	snap|Contig880pg0.17	Unknown	0.2	0.137	0				66
229	snap|Contig880pg0.18	Unknown	0.2	0.373	1				59
230	snap|Contig447pg0.1	Unknown	0.2	0.259	0				99
231	snap|Contig486pg0.6	Unknown	0.2	0.388	0				66
232	snap|Contig171ag0.2	Unknown	0.2	0.402	0				81
233	snap|Contig164pg0.7	Cytoplasmic Membrane	0.982	0.193	0				168
234	snap|Contig164pg0.8	Unknown	0.2	0.348	0				65
235	augustus|Contig164pg0.6	Unknown	0.626	0.481	0				773
236	augustus|Contig164pg0.5	Unknown	0.2	0.375	0				305
237	snap|Contig546pg0.9	Unknown	0.2	0.455	1				102
238	snap|Contig79pg0.4	Unknown	0.2	0.118	0				76
239	snap|Contig672pg0.4	Unknown	0.2	0.239	0				262
240	snap|Contig683pg0.3	Unknown	0.2	0.532	0				65
241	snap|Contig683pg0.5	Unknown	0.2	0.312	0				91
242	snap|Contig683pg0.4	Unknown	0.2	0.369	0				77
243	augustus|Contig740pg0.3	Cytoplasmic	0.896	0.183	0	Y	Y	Y	608
244	snap|Contig740pg0.4	Unknown	0.2	0.412	0				104
245	snap|Contig745pg0.4	Unknown	0.2	0.474	0				75
246	snap|Contig745pg0.7	Cytoplasmic	0.896	0.281	0	Y	Y	Y	301
247	snap|Contig745pg0.8	Unknown	0.2	0.251	0				129
248	snap|Contig745pg0.6	Unknown	0.2	0.127	0				61
249	snap|Contig537pg0.1	Unknown	0.2	0.237	0				84
250	snap|Contig697pg0.4	Unknown	0.2	0.221	1				123
251	snap|Contig697pg0.5	Unknown	0.2	0.196	0				105
252	snap|Contig697pg0.6	Cytoplasmic Membrane	0.982	0.445	0				146
253	snap|Contig654pg0.4	Cytoplasmic Membrane	0.986	0.669	0				119
254	snap|Contig654pg0.5	Unknown	0.2	0.455	0				78
255	augustus|Contig32pg0.2	Unknown	0.2	0.565	0				75
256	snap|Contig32pg0.3	Unknown	0.2	0	0				41
257	snap|Contig847pg0.2	Unknown	0.2	0.065	0				75
258	snap|Contig852pg0.2	Unknown	0.2	0.356	0				177
259	snap|Contig327pg0.3	Unknown	0.25	0.445	0				103
260	snap|Contig327pg0.4	Cytoplasmic Membrane	0.982	0.415	1				63
261	snap|Contig327pg0.5	Unknown	0.2	0.224	0				60
262	snap|Contig421pg0.2	Unknown	0.2	0.405	0				130
263	snap|Contig421pg0.3	Unknown	0.2	0.535	0				82
264	snap|Contig576pg0.3	Unknown	0.2	0.18	0				84
265	snap|Contig898pg0.4	Unknown	0.2	0.7	0				179
266	snap|Contig898pg0.5	Unknown	0.2	0.292	0				90
267	snap|Contig534pg0.2	Unknown	0.2	0.207	0				106
268	snap|Contig175pg0.3	Cytoplasmic	0.896	0.137	0	Y	Y	Y	227
269	snap|Contig570ag0.7	Unknown	0.2	0.246	0				125
270	snap|Contig895pg0.13	Unknown	0.2	0.546	0				69
271	snap|Contig895pg0.17	Cytoplasmic Membrane	1	0.326	7				361
272	snap|Contig895pg0.19	Cytoplasmic Membrane	0.982	0.284	0				132
273	snap|Contig895pg0.18	Cytoplasmic Membrane	0.986	0.291	0				128
274	snap|Contig895pg0.15	Unknown	0.2	0.39	0				116
275	snap|Contig895ag0.21	Unknown	0.2	0.496	0				110
276	snap|Contig895pg0.14	Unknown	0.2	0.291	0				108
277	snap|Contig154pg0.4	Unknown	0.2	0.189	0				143
278	snap|Contig989pg0.5	Unknown	0.2	0.219	0				151
279	snap|Contig989pg0.6	Unknown	0.2	0.128	0				72
280	snap|Contig296pg0.5	Unknown	0.2	0.535	0				260
281	snap|Contig296pg0.6	Unknown	0.2	0.347	0				92
282	snap|Contig149pg0.1	Unknown	0.2	0.202	0				109
283	snap|Contig449pg0.4	Unknown	0.2	0.102	0				70
284	snap|Contig449pg0.5	Unknown	0.2	0.458	1				78
285	snap|Contig449pg0.6	Unknown	0.2	0.458	1				78
286	snap|Contig304pg0.1	Unknown	0.2	0.214	0				63
287	snap|Contig304pg0.2	Unknown	0.2	0.268	1				62
288	snap|Contig973pg0.2	Unknown	0.2	0.136	0				64
289	snap|Contig287pg0.2	Unknown	0.2	0.132	0				55
290	snap|Contig501pg0.3	Unknown	0.2	0.523	0				72
291	snap|Contig922pg0.9	Cytoplasmic	0.896	0.199	0				177
292	snap|Contig922pg0.12	Unknown	0.469	0.221	0				2633
293	snap|Contig922pg0.14	Outer Membrane	0.949	0.112	0				1145
294	snap|Contig922pg0.13	Unknown	0.2	0.351	0				339
295	snap|Contig922pg0.11	Unknown	0.2	0.268	0				246
296	snap|Contig922pg0.10	Unknown	0.2	0.261	0				101
297	snap|Contig900pg0.13	Unknown	0.2	0.452	0				127
298	snap|Contig900pg0.14	Unknown	0.2	0.292	0				109
299	snap|Contig65pg0.1	Cytoplasmic Membrane	0.982	0.209	2	Y	Y	Y	94
300	snap|Contig65pg0.2	Unknown	0.2	0.078	0				70
301	snap|Contig593pg0.1	Unknown	0.2	0.364	0				59
302	snap|Contig593pg0.2	Unknown	0.2	0.373	0	Y	Y	Y	147
303	snap|Contig593pg0.3	Unknown	0.2	0.413	0				134
304	snap|Contig413pg0.7	Unknown	0.2	0.487	0				73
305	snap|Contig413pg0.13	Unknown	0.2	0.322	0				317
306	snap|Contig413pg0.15	Unknown	0.2	0.334	0				141
307	snap|Contig413pg0.14	Unknown	0.2	0.491	0				86
308	snap|Contig791pg0.10	Unknown	0.2	0.217	0				168
309	snap|Contig791pg0.9	Unknown	0.2	0.23	0				69
310	snap|Contig791pg0.11	Unknown	0.2	0.349	0				64
311	snap|Contig791pg0.8	Unknown	0.2	0.166	0				59
312	snap|Contig791pg0.12	Unknown	0.2	0.244	0				86
313	snap|Contig791pg0.13	Unknown	0.2	0.194	0				84
314	snap|Contig791pg0.14	Unknown	0.2	0.194	0				84
315	snap|Contig791pg0.15	Unknown	0.2	0.157	0				68
316	snap|Contig791pg0.16	Unknown	0.2	0.339	0				63
317	snap|Contig105pg0.4	Unknown	0.2	0.506	0				63
318	augustus|Contig105pg0.3	Cytoplasmic	0.896	0.199	1				342
319	snap|Contig525ag0.4	Unknown	0.2	0.722	0				370
320	snap|Contig525pg0.3	Unknown	0.2	0.41	0				66
321	snap|Contig10pg0.5	Unknown	0.2	0.36	0				219
322	snap|Contig10pg0.6	Unknown	0.2	0.414	0				108
323	snap|Contig557pg0.2	Unknown	0.2	0.372	0				62
324	snap|Contig557pg0.4	Unknown	0.2	0.342	0				70
325	snap|Contig557pg0.3	Unknown	0.2	0.522	0				68
326	snap|Contig784ag0.9	Unknown	0.2	0.384	0				168
327	snap|Contig784pg0.8	Unknown	0.2	0.221	0				69
328	snap|Contig784pg0.14	Unknown	0.2	0.508	0				178
329	snap|Contig784pg0.9	Extracellular	0.964	0.687	0				174
330	snap|Contig784pg0.12	Cytoplasmic	0.896	0.082	0				155
331	snap|Contig784pg0.11	Periplasmic	0.983	0.41	0				147
332	snap|Contig784pg0.10	Unknown	0.2	0.308	0				90
333	snap|Contig784pg0.13	Unknown	0.2	0.181	0				87
334	snap|Contig784pg0.15	Unknown	0.2	0.103	0				86
335	snap|Contig416ag0.6	Unknown	0.2	0.309	0				97
336	snap|Contig416ag0.8	Unknown	0.2	0.384	0				111
337	snap|Contig416pg0.6	Unknown	0.2	0.316	0				90
338	snap|Contig416pg0.7	Unknown	0.2	0.466	0				68
339	snap|Contig716pg0.2	Unknown	0.2	0.14	0				50
340	snap|Contig110pg0.6	Cytoplasmic Membrane	0.982	0.154	2				267
341	snap|Contig110pg0.5	Cytoplasmic	0.896	0.076	1				176
342	snap|Contig110pg0.4	Unknown	0.2	0.242	0				141
343	snap|Contig681pg0.2	Unknown	0.2	0.246	0				79
344	snap|Contig148pg0.2	Unknown	0.2	0.238	0				159
345	snap|Contig631pg0.2	Unknown	0.2	0.195	0				117
346	snap|Contig631pg0.3	Unknown	0.2	0.355	0				66
347	snap|Contig604pg0.2	Unknown	0.2	0.315	0				81
348	snap|Contig604pg0.4	Extracellular	0.964	0.59	0				165
349	snap|Contig604pg0.3	Unknown	0.2	0.107	0				79
350	snap|Contig410ag0.4	Unknown	0.2	0.155	0				59
351	snap|Contig450pg0.3	Unknown	0.2	0.562	0				61
352	snap|Contig20pg0.2	Unknown	0.2	0.36	0				61
353	snap|Contig873ag0.2	Unknown	0.2	0.358	0				66
354	snap|Contig911pg0.2	Cytoplasmic Membrane	0.982	0.528	0				68
355	augustus|Contig885pg0.4	Unknown	0.2	0.187	0				197
356	snap|Contig885pg0.6	Unknown	0.2	0.214	0				112
357	snap|Contig118pg0.6	Cytoplasmic Membrane	0.982	0.401	1				143
358	snap|Contig231pg0.3	Unknown	0.2	0.453	0				120
359	snap|Contig856pg0.2	Unknown	0.2	0.492	0				81
360	snap|Contig560pg0.3	Unknown	0.2	0.211	0				80
361	augustus|Contig358pg0.1	Unknown	0.2	0.316	0	Y	Y	Y	79
362	snap|Contig941pg0.2	Cytoplasmic	0.896	0.156	0				147
363	snap|Contig727pg0.6	Cytoplasmic	0.896	0.03	0	Y	Y	Y	311
364	snap|Contig727pg0.5	Unknown	0.2	0.226	1				153
365	snap|Contig727pg0.7	Unknown	0.2	0.172	0				90
366	augustus|Contig73pg0.24	Unknown	0.2	0.54	0				167
367	snap|Contig73pg0.19	Unknown	0.2	0.254	0				97
368	snap|Contig73pg0.16	Unknown	0.2	0.332	0				79
369	snap|Contig73pg0.15	Unknown	0.2	0.21	0	Y	Y	Y	64
370	snap|Contig73pg0.17	Unknown	0.2	0.383	0				61
371	snap|Contig73pg0.22	Cytoplasmic	0.896	0.387	0				149
372	snap|Contig73pg0.21	Unknown	0.2	0.126	0				133
373	snap|Contig590pg0.3	Unknown	0.2	0.363	0				82
374	snap|Contig787pg0.1	Unknown	0.2	0.58	0				71
375	snap|Contig138pg0.7	Unknown	0.2	0.542	0				79
376	snap|Contig138pg0.6	Unknown	0.2	0.391	0				60
377	snap|Contig2pg0.7	Unknown	0.2	0.37	0				148
378	snap|Contig2pg0.8	Unknown	0.2	0.273	0				136
379	snap|Contig2pg0.9	Unknown	0.2	0.255	0				93
380	snap|Contig2pg0.10	Unknown	0.2	0.466	1	Y	Y	Y	305
381	snap|Contig962pg0.2	Unknown	0.2	0.198	0				71
382	snap|Contig962ag0.2	Unknown	0.2	0.2	0				63
383	snap|Contig962pg0.3	Unknown	0.2	0.086	0				59
384	snap|Contig109pg0.17	Unknown	0.2	0.247	0				883
385	snap|Contig109pg0.20	Cytoplasmic	0.896	0.072	0	Y	Y	Y	193
386	snap|Contig109pg0.22	Unknown	0.2	0.277	0				130
387	snap|Contig109pg0.18	Unknown	0.2	0.303	0				127
388	snap|Contig109pg0.19	Unknown	0.2	0.177	0				124
389	snap|Contig109pg0.24	Unknown	0.2	0.391	0				120
390	snap|Contig109pg0.23	Unknown	0.2	0.319	0	Y	Y	Y	116
391	snap|Contig109pg0.21	Unknown	0.2	0.412	0				101
392	snap|Contig109pg0.13	Unknown	0.2	0.395	0				73
393	snap|Contig109pg0.16	Cytoplasmic Membrane	0.986	0.256	1				71
394	snap|Contig109pg0.25	Unknown	0.2	0.154	0				68
395	snap|Contig109pg0.36	Cytoplasmic	0.896	0.311	0				122
396	snap|Contig109pg0.34	Unknown	0.2	0.314	0				118
397	snap|Contig109pg0.35	Unknown	0.2	0.319	0	Y	Y	Y	116
398	snap|Contig109ag0.32	Unknown	0.2	0.192	0				65
399	snap|Contig990pg0.3	Cytoplasmic	0.896	0.228	0				365
400	snap|Contig990ag0.4	Unknown	0.2	0.366	0				76
401	snap|Contig850pg0.4	Cytoplasmic Membrane	0.982	0.417	0				87
402	snap|Contig850pg0.5	Unknown	0.2	0.266	0				65
403	snap|Contig818pg0.2	Unknown	0.2	0.156	0				117
404	snap|Contig818pg0.3	Unknown	0.2	0.276	0				111
405	snap|Contig561pg0.4	Cytoplasmic	0.896	0.259	0				427
406	snap|Contig766pg0.7	Unknown	0.2	0.425	0				152
407	snap|Contig766pg0.5	Unknown	0.2	0.442	0	Y	Y	Y	135
408	snap|Contig766pg0.4	Unknown	0.2	0.586	0	Y	Y	Y	90
409	snap|Contig276pg0.2	Unknown	0.2	0	0				21
410	snap|Contig365pg0.2	Cytoplasmic	0.896	0.256	0				228
411	snap|Contig365pg0.3	Unknown	0.2	0.285	0				116
412	snap|Contig253pg0.1	Unknown	0.2	0.339	0				339
413	snap|Contig268ag0.6	Unknown	0.2	0.239	0				92
414	snap|Contig268pg0.6	Unknown	0.2	0.247	0				86
415	snap|Contig268pg0.8	Unknown	0.2	0.241	0				88
416	snap|Contig268ag0.8	Unknown	0.2	0.328	0				77
417	snap|Contig268pg0.7	Unknown	0.2	0.36	0				74
418	snap|Contig268pg0.9	Unknown	0.2	0.108	0				72
419	snap|Contig736pg0.7	Cytoplasmic	0.896	0.111	0	Y	Y	Y	529
420	snap|Contig736pg0.9	Unknown	0.2	0.283	0				134
421	snap|Contig736pg0.8	Cytoplasmic	0.896	0.29	0				119
422	snap|Contig736pg0.11	Cytoplasmic	0.896	0.121	0			Y	368
423	snap|Contig736pg0.10	Unknown	0.2	0.52	0				132
424	snap|Contig619pg0.4	Unknown	0.2	0.385	0				100
425	snap|Contig310pg0.4	Unknown	0.2	0.473	0				127
426	snap|Contig310pg0.5	Unknown	0.2	0.118	0				161
427	snap|Contig700pg0.8	Unknown	0.2	0.134	0				86
428	snap|Contig700pg0.9	Unknown	0.2	0.287	0				70
429	snap|Contig474pg0.2	Unknown	0.2	0.204	0				82
430	snap|Contig733pg0.2	Unknown	0.2	0.643	2				179
431	snap|Contig733pg0.3	Unknown	0.2	0.082	0				92
432	snap|Contig401ag0.1	Unknown	0.2	0.186	0				59
433	snap|Contig451pg0.4	Unknown	0.2	0.105	0				81
434	snap|Contig451pg0.5	Unknown	0.2	0.349	0				107
435	snap|Contig882pg0.4	Unknown	0.2	0.094	0				120
436	snap|Contig340pg0.6	Unknown	0.2	0.349	0				82
437	snap|Contig340pg0.5	Unknown	0.2	0.388	0				62
438	snap|Contig340pg0.7	Unknown	0.2	0.277	0				68
439	augustus|Contig406pg0.4	Extracellular	0.964	0.717	0	Y	Y	Y	922
440	snap|Contig406pg0.5	Cytoplasmic	0.896	0.57	0				249
441	snap|Contig406pg0.8	Unknown	0.2	0.158	0				147
442	snap|Contig785pg0.4	Unknown	0.2	0.324	0				144
443	snap|Contig785pg0.5	Unknown	0.2	0.194	0				83
444	snap|Contig509pg0.2	Unknown	0.2	0.536	0				121
445	snap|Contig377pg0.13	Extracellular	0.964	0.52	0				526
446	snap|Contig377pg0.11	Cytoplasmic	0.896	0.187	0				330
447	snap|Contig377pg0.12	Unknown	0.2	0.432	0				194
448	snap|Contig377pg0.16	Extracellular	0.964	0.405	0				576
449	snap|Contig377pg0.14	Unknown	0.2	0.314	0				264
450	snap|Contig808pg0.3	Unknown	0.2	0.533	0				61
451	snap|Contig808pg0.2	Unknown	0.2	0.286	0				60
452	snap|Contig984pg0.2	Cytoplasmic	0.896	0.386	0				147
453	snap|Contig777pg0.2	Unknown	0.2	0.23	0				71
454	snap|Contig967pg0.2	Cytoplasmic	0.896	0.199	0	Y	Y	Y	123
455	snap|Contig752pg0.7	Unknown	0.2	0.193	0				88
456	snap|Contig752pg0.6	Cytoplasmic Membrane	0.982	0.151	1				65
457	snap|Contig752pg0.11	Unknown	0.2	0.275	0				99
458	snap|Contig752pg0.9	Unknown	0.2	0.193	0				88
459	snap|Contig752pg0.10	Unknown	0.2	0.133	0				75
460	snap|Contig752pg0.8	Unknown	0.2	0.263	0				73
461	snap|Contig752pg0.12	Unknown	0.2	0.338	0				67
462	snap|Contig752pg0.13	Unknown	0.2	0.362	1				61
463	snap|Contig78pg0.11	Unknown	0.2	0.192	0				77
464	augustus|Contig78pg0.23	Extracellular	0.964	0.352	0				724
465	snap|Contig78pg0.15	Unknown	0.2	0.165	0				232
466	snap|Contig78pg0.14	Unknown	0.2	0.351	0	Y			159
467	snap|Contig78pg0.16	Unknown	0.2	0.145	0				82
468	snap|Contig70pg0.7	Cytoplasmic	0.896	0.088	0				121
469	snap|Contig70pg0.6	Unknown	0.2	0.541	0	Y			94
470	snap|Contig70pg0.5	Unknown	0.2	0.301	0				81
471	snap|Contig70ag0.9	Unknown	0.2	0.372	0				71
472	snap|Contig70ag0.8	Unknown	0.2	0.371	0				64
473	snap|Contig70ag0.14	Unknown	0.2	0.371	0	Y	Y	Y	298
474	snap|Contig70ag0.12	Unknown	0.2	0.537	0				274
475	snap|Contig70pg0.11	Unknown	0.2	0.267	0				68
476	snap|Contig70pg0.10	Unknown	0.2	0.355	0				65
477	augustus|Contig536pg0.2	Cytoplasmic Membrane	1	0.18	3				149
478	snap|Contig227pg0.6	Unknown	0.2	0.356	0				103
479	snap|Contig227pg0.5	Unknown	0.2	0.268	0				77
480	augustus|Contig227pg0.4	Unknown	0.2	0.324	0				284
481	snap|Contig227pg0.10	Unknown	0.2	0.222	0				65
482	snap|Contig227pg0.11	Unknown	0.2	0.314	0				62
483	snap|Contig645pg0.2	Unknown	0.25	0.376	0				101
484	snap|Contig409pg0.3	Unknown	0.2	0.304	0				70
485	snap|Contig496pg0.2	Unknown	0.2	0.347	0				141
486	snap|Contig3pg0.5	Cytoplasmic Membrane	0.982	0.465	1	Y	Y	Y	502
487	snap|Contig3pg0.6	Unknown	0.2	0.387	0				62
488	snap|Contig60ag0.4	Unknown	0.2	0.203	0				93
489	snap|Contig60pg0.4	Unknown	0.2	0.582	0				68
490	snap|Contig577pg0.6	Unknown	0.2	0.56	0				87
491	snap|Contig577pg0.8	Unknown	0.2	0.333	0				136
492	snap|Contig577pg0.12	Unknown	0.2	0.18	0	Y	Y	Y	128
493	snap|Contig577pg0.9	Unknown	0.25	0.193	1				109
494	snap|Contig577pg0.10	Unknown	0.2	0.264	0				91
495	snap|Contig577pg0.7	Unknown	0.2	0.175	0				87
496	snap|Contig577pg0.13	Unknown	0.2	0.282	0				66
497	snap|Contig191pg0.6	Unknown	0.2	0.353	0				136
498	augustus|Contig191pg0.11	Unknown	0.626	0.426	0				1614
499	snap|Contig375pg0.6	Unknown	0.2	0.421	0				60
500	snap|Contig375pg0.9	Cytoplasmic	0.896	0.082	0	Y	Y	Y	669
501	snap|Contig375pg0.8	Cytoplasmic	0.896	0.283	0				127
502	snap|Contig375pg0.7	Unknown	0.2	0.266	0				114
503	snap|Contig375ag0.13	Unknown	0.2	0.149	0				82
504	snap|Contig162pg0.1	Unknown	0.2	0.398	0				79
505	snap|Contig397ag0.3	Unknown	0.2	0.153	0				123
506	snap|Contig981pg0.4	Unknown	0.2	0.383	0				132
507	snap|Contig981pg0.3	Unknown	0.2	0.341	0				107
508	snap|Contig46pg0.2	Unknown	0.2	0.056	1				109
509	snap|Contig906ag0.5	Cytoplasmic	0.896	0.097	1				282
510	snap|Contig906ag0.4	Unknown	0.2	0.534	0				117
511	snap|Contig644pg0.3	Unknown	0.2	0.258	1				69
512	snap|Contig644pg0.2	Unknown	0.2	0.391	0				67
513	snap|Contig193pg0.10	Cytoplasmic	0.896	0.125	0		Y		381
514	snap|Contig193pg0.11	Unknown	0.2	0.401	0				59
515	snap|Contig193pg0.20	Unknown	0.2	0.539	0	Y	Y	Y	219
516	snap|Contig193ag0.29	Unknown	0.2	0.312	0				107
517	snap|Contig193pg0.19	Unknown	0.2	0.135	0	Y	Y	Y	106
518	snap|Contig193pg0.18	Unknown	0.2	0.563	0				76
519	snap|Contig157pg0.2	Unknown	0.2	0.454	0				80
520	augustus|Contig134pg0.2	Extracellular	0.964	0.361	0				219
521	snap|Contig134pg0.4	Unknown	0.2	0.532	1				86
522	snap|Contig134ag0.3	Unknown	0.2	0.537	0				77
523	snap|Contig669pg0.2	Unknown	0.2	0.497	0				98
524	snap|Contig669pg0.3	Cytoplasmic	0.896	0.343	0				161
525	snap|Contig441pg0.2	Cytoplasmic Membrane	1	0.259	4				200
526	snap|Contig633pg0.3	Unknown	0.2	0.192	0				103
527	augustus|Contig475pg0.2	Unknown	0.2	0.252	0				115
528	snap|Contig793pg0.6	Unknown	0.2	0.218	0				73
529	snap|Contig793pg0.8	Unknown	0.2	0.151	0				73
530	snap|Contig793pg0.7	Unknown	0.2	0.339	0				70
531	augustus|Contig793pg0.5	Cytoplasmic	0.896	0.18	1	Y	Y	Y	861
532	snap|Contig793pg0.11	Cytoplasmic	0.896	0.25	0				83
533	augustus|Contig272pg0.2	Unknown	0.2	0.478	0				203
534	snap|Contig272pg0.5	Unknown	0.2	0.477	0				66
535	snap|Contig19pg0.3	Unknown	0.2	0.031	0				143
536	augustus|Contig19pg0.2	Cytoplasmic	0.896	0.307	0	Y	Y	Y	718
537	snap|Contig952pg0.2	Cytoplasmic Membrane	0.982	0.389	0				115
538	snap|Contig952pg0.3	Unknown	0.2	0.464	0				75
539	augustus|Contig241pg0.5	Extracellular	0.964	0.395	0	Y	Y	Y	802
540	snap|Contig527pg0.5	Unknown	0.2	0.323	0				72
541	snap|Contig527pg0.4	Unknown	0.2	0.24	0				67
542	snap|Contig527pg0.6	Unknown	0.2	0.397	0				64
543	snap|Contig668pg0.3	Unknown	0.2	0.399	0				64
544	snap|Contig637ag0.4	Unknown	0.2	0.651	0				75
545	snap|Contig637pg0.4	Unknown	0.2	0.514	1				109
546	snap|Contig637pg0.3	Unknown	0.2	0.448	0				79
547	augustus|Contig771pg0.3	Cytoplasmic	0.896	0.124	0	Y	Y	Y	366
548	snap|Contig771pg0.5	Unknown	0.2	0.228	0	Y	Y	Y	142
549	snap|Contig771pg0.6	Unknown	0.2	0.117	2				115
550	snap|Contig953pg0.3	Cytoplasmic Membrane	0.982	0.203	2				93
551	snap|Contig953pg0.6	Unknown	0.2	0.373	0				94
552	snap|Contig953pg0.5	Unknown	0.2	0.304	0				88
553	snap|Contig953pg0.4	Unknown	0.2	0.102	0				80
554	snap|Contig391pg0.2	Unknown	0.2	0.458	0				136
555	snap|Contig391ag0.3	Unknown	0.2	0.474	0				91
556	snap|Contig391pg0.4	Unknown	0.2	0.253	0				71
557	snap|Contig186pg0.1	Cytoplasmic	0.896	0.225	0	Y	Y	Y	207
558	snap|Contig862pg0.2	Cytoplasmic Membrane	0.982	0.115	0				59
559	snap|Contig221pg0.6	Unknown	0.2	0.134	0				61
560	snap|Contig242pg0.4	Unknown	0.2	0.16	0				183
561	snap|Contig242pg0.3	Unknown	0.2	0.389	0				105
562	snap|Contig131pg0.4	Unknown	0.25	0.468	1				59
563	snap|Contig131pg0.5	Cytoplasmic	0.896	0.104	0				82
564	snap|Contig502ag0.2	Unknown	0.2	0.548	0				112
565	snap|Contig269pg0.2	Unknown	0.2	0.212	0				97
566	snap|Contig269pg0.3	Unknown	0.2	0.2	0				62
567	snap|Contig43pg0.4	Cytoplasmic Membrane	0.996	0.114	0				134
568	snap|Contig43pg0.5	Unknown	0.2	0.155	0				67
569	snap|Contig43pg0.6	Unknown	0.2	0.289	0				61
570	snap|Contig220pg0.2	Unknown	0.2	0.114	0				68
571	snap|Contig497pg0.2	Unknown	0.2	0.11	1				115
572	snap|Contig744pg0.2	Unknown	0.2	0.084	0				69
573	snap|Contig420pg0.6	Unknown	0.2	0.326	0				60
574	snap|Contig896pg0.2	Unknown	0.2	0.143	0				96
575	snap|Contig753pg0.2	Unknown	0.2	0.266	0				71
576	snap|Contig753ag0.2	Unknown	0.2	0.196	0				66
577	snap|Contig753pg0.3	Unknown	0.2	0.25	0				70
578	snap|Contig393pg0.2	Unknown	0.2	0.674	0				68
579	snap|Contig641pg0.16	Cytoplasmic	0.896	0.088	0	Y			311
580	snap|Contig641pg0.21	Cytoplasmic	0.896	0.074	0				231
581	snap|Contig641pg0.15	Unknown	0.2	0.502	0				79
582	augustus|Contig641pg0.44	Cytoplasmic	0.896	0.339	0	Y	Y	Y	376
583	snap|Contig641pg0.28	Cytoplasmic Membrane	0.982	0.256	1				274
584	snap|Contig641pg0.35	Unknown	0.2	0.191	0				219
585	snap|Contig641pg0.33	Cytoplasmic	0.896	0.323	0				211
586	snap|Contig641pg0.36	Unknown	0.2	0.087	0				187
587	augustus|Contig641pg0.43	Cytoplasmic	0.896	0.141	0	Y	Y	Y	176
588	snap|Contig641pg0.32	Cytoplasmic	0.896	0.132	0	Y	Y	Y	166
589	snap|Contig641pg0.22	Unknown	0.2	0.427	0				69
590	snap|Contig641pg0.23	Unknown	0.2	0.427	0				69
591	snap|Contig986pg0.5	Unknown	0.2	0.11	0				60
592	snap|Contig124pg0.1	Cytoplasmic	0.896	0.122	0				212
593	augustus|Contig314pg0.0	Unknown	0.2	0.354	0	Y	Y	Y	192
594	snap|Contig314pg0.4	Unknown	0.2	0.146	0				64
595	snap|Contig695pg0.4	Unknown	0.2	0.271	0				96
596	snap|Contig440pg0.3	Unknown	0.2	0	0				16
597	snap|Contig726pg0.4	Unknown	0.2	0.372	0				130
598	snap|Contig726pg0.5	Cytoplasmic Membrane	0.982	0.319	1				162
599	snap|Contig49pg0.6	Unknown	0.2	0.176	0				149
600	snap|Contig49pg0.8	Unknown	0.2	0.154	0				106
601	snap|Contig49pg0.7	Unknown	0.2	0.45	0				82
602	snap|Contig49pg0.9	Unknown	0.2	0.301	0				81
603	snap|Contig49pg0.5	Unknown	0.2	0.456	0				71
604	snap|Contig75pg0.4	Unknown	0.2	0.183	0				93
605	snap|Contig235ag0.2	Unknown	0.2	0.303	0				105
606	snap|Contig723pg0.2	Unknown	0.2	0.129	0				70
607	snap|Contig52pg0.6	Unknown	0.2	0.421	0				124
608	snap|Contig52pg0.4	Unknown	0.2	0.057	0				108
609	snap|Contig52pg0.5	Unknown	0.2	0.174	0				100
610	snap|Contig35pg0.3	Unknown	0.2	0.42	0				156
611	snap|Contig575pg0.3	Unknown	0.2	0.328	1				102
612	snap|Contig575pg0.4	Unknown	0.2	0.241	0				79
613	snap|Contig321pg0.4	Unknown	0.2	0.222	0				91
614	snap|Contig530pg0.11	Cytoplasmic Membrane	0.982	0.474	1				119
615	snap|Contig530pg0.12	Unknown	0.2	0.408	0				117
616	snap|Contig530pg0.13	Unknown	0.2	0.394	0				113
617	snap|Contig530pg0.14	Unknown	0.2	0.41	0				90
618	snap|Contig530pg0.15	Unknown	0.2	0.365	0				73
619	snap|Contig530pg0.10	Unknown	0.2	0.336	0				72
620	augustus|Contig530pg0.9	Extracellular	0.811	0.531	0	Y	Y	Y	4775
621	snap|Contig530pg0.26	Unknown	0.2	0.383	0				217
622	augustus|Contig404pg0.1	Cytoplasmic	0.896	0.153	0				158
623	snap|Contig848pg0.8	Unknown	0.2	0.561	0				67
624	snap|Contig388pg0.2	Unknown	0.2	0.276	0				117
625	snap|Contig523pg0.3	Cytoplasmic Membrane	0.982	0.214	0				82
626	snap|Contig350pg0.4	Unknown	0.2	0.589	0				61
627	snap|Contig350pg0.5	Unknown	0.2	0.308	0				77
628	snap|Contig215pg0.3	Unknown	0.2	0.298	0				128
629	augustus|Contig126pg0.15	Unknown	0.25	0.604	1				444
630	snap|Contig126pg0.10	Cytoplasmic Membrane	0.982	0.149	0				108
631	snap|Contig126ag0.13	Cytoplasmic Membrane	0.982	0.2	1				96
632	snap|Contig126ag0.17	Unknown	0.2	0.365	0				93
633	snap|Contig126pg0.11	Unknown	0.2	0.069	0				89
634	snap|Contig556pg0.2	Unknown	0.2	0.476	1				62
635	snap|Contig556pg0.4	Unknown	0.2	0.445	0				188
636	snap|Contig556pg0.3	Unknown	0.2	0.386	0				67
637	snap|Contig195pg0.3	Unknown	0.2	0.413	0				67
638	snap|Contig739pg0.2	Cytoplasmic Membrane	0.982	0.404	1				135
639	snap|Contig739pg0.1	Unknown	0.2	0.411	0				53
640	snap|Contig817pg0.1	Unknown	0.2	0.194	0				65
641	snap|Contig831pg0.2	Unknown	0.2	0.269	0				68
642	snap|Contig831pg0.3	Unknown	0.2	0.574	0				125
643	snap|Contig136pg0.4	Unknown	0.2	0.195	1				133
644	snap|Contig136pg0.3	Unknown	0.2	0.386	0				66
645	snap|Contig915pg0.2	Unknown	0.2	0.603	0				67
646	snap|Contig386pg0.14	Cytoplasmic Membrane	1	0.143	4				448
647	snap|Contig386pg0.12	Unknown	0.2	0.248	1				215
648	snap|Contig386pg0.11	Cytoplasmic Membrane	1	0.147	3				200
649	snap|Contig386pg0.13	Unknown	0.2	0.266	0				143
650	snap|Contig386pg0.15	Unknown	0.2	0.2	0				135
651	snap|Contig386pg0.10	Cytoplasmic Membrane	0.982	0.362	0				113
652	snap|Contig386pg0.16	Unknown	0.2	0.237	0				72
653	snap|Contig386pg0.17	Unknown	0.2	0.119	0				71
654	snap|Contig490pg0.5	Unknown	0.2	0.407	0				73
655	snap|Contig71ag0.1	Unknown	0.2	0.366	0				147
656	snap|Contig678pg0.2	Unknown	0.2	0.337	0				76
657	snap|Contig678pg0.3	Unknown	0.2	0.463	0				61
658	snap|Contig665pg0.3	Unknown	0.2	0.397	0				85
659	snap|Contig1pg0.2	Unknown	0.2	0.314	0				76
660	snap|Contig764pg0.1	Cytoplasmic	0.896	0.101	0	Y	Y	Y	497
661	snap|Contig832pg0.2	Unknown	0.2	0.324	0				102
662	snap|Contig128pg0.9	Cytoplasmic Membrane	0.982	0.328	2	Y	Y	Y	167
663	snap|Contig128pg0.10	Cytoplasmic	0.896	0.164	0				129
664	snap|Contig128pg0.11	Unknown	0.2	0.384	0				121
665	snap|Contig128pg0.12	Periplasmic	0.983	0.492	0				69
666	snap|Contig128ag0.14	Unknown	0.2	0.261	1				71
667	snap|Contig925pg0.3	Unknown	0.2	0.525	0				60
668	snap|Contig812pg0.4	Unknown	0.2	0.393	0				93
669	snap|Contig812pg0.5	Unknown	0.2	0.268	0				80
670	snap|Contig994pg0.1	Cytoplasmic	0.896	0.276	0				114
671	snap|Contig660pg0.11	Unknown	0.2	0.165	0				412
672	snap|Contig660pg0.10	Unknown	0.2	0.29	0				85
673	snap|Contig660pg0.9	Unknown	0.2	0.353	0				61
674	snap|Contig660pg0.12	Cytoplasmic Membrane	0.946	0.195	3	Y	Y	Y	141
675	snap|Contig660ag0.13	Unknown	0.2	0.369	1	Y			131
676	augustus|Contig660pg0.8	Unknown	0.2	0.351	0				111
677	snap|Contig660pg0.15	Unknown	0.2	0.132	0				87
678	snap|Contig660pg0.14	Cytoplasmic Membrane	0.982	0.344	2				63
679	snap|Contig759pg0.11	Cytoplasmic	0.896	0.1	0				587
680	snap|Contig759pg0.12	Unknown	0.2	0.383	0				213
681	snap|Contig759pg0.13	Unknown	0.2	0.112	0				79
682	snap|Contig759pg0.15	Unknown	0.2	0.138	0				67
683	snap|Contig759pg0.14	Unknown	0.2	0.463	0				60
684	snap|Contig714pg0.4	Unknown	0.2	0.524	0				96
685	snap|Contig714pg0.6	Unknown	0.2	0.554	0				102
686	snap|Contig714pg0.7	Unknown	0.2	0.418	0				65
687	snap|Contig714pg0.5	Unknown	0.2	0.296	0				64
688	augustus|Contig394pg0.6	Unknown	0.2	0.092	0	Y	Y	Y	392
689	snap|Contig394pg0.10	Cytoplasmic	0.896	0.176	0				308
690	snap|Contig394pg0.8	Unknown	0.2	0.429	0				90
691	augustus|Contig394pg0.7	Cytoplasmic	0.896	0.142	0				256
692	snap|Contig539pg0.5	Unknown	0.2	0.237	0				143
693	snap|Contig539pg0.4	Unknown	0.2	0.14	0				115
694	snap|Contig539pg0.3	Unknown	0.2	0.21	1				85
695	snap|Contig66pg0.2	Cytoplasmic	0.896	0.226	0	Y	Y	Y	122
696	snap|Contig66pg0.1	Unknown	0.2	0.068	0	Y	Y	Y	102
697	snap|Contig318pg0.8	Cytoplasmic	0.896	0.369	0				147
698	snap|Contig318pg0.3	Unknown	0.2	0.142	0				137
699	snap|Contig318pg0.6	Unknown	0.2	0.094	0				133
700	augustus|Contig318pg0.2	Unknown	0.2	0.429	0				89
701	snap|Contig318pg0.5	Unknown	0.2	0.419	0				86
702	snap|Contig318pg0.7	Unknown	0.2	0.285	0				69
703	snap|Contig513pg0.2	Unknown	0.2	0.347	0	Y	Y		181
704	snap|Contig810pg0.4	Unknown	0.2	0.271	0				264
705	snap|Contig810pg0.3	Cytoplasmic Membrane	0.982	0.271	2				78
706	snap|Contig725pg0.5	Unknown	0.2	0.409	0				91
707	augustus|Contig725pg0.4	Unknown	0.2	0.17	1	Y	Y	Y	564
708	snap|Contig725pg0.6	Unknown	0.2	0.451	0				196
709	snap|Contig636pg0.11	Unknown	0.2	0.332	0				144
710	augustus|Contig96pg0.5	Unknown	0.469	0.331	0				2249
711	snap|Contig692pg0.1	Unknown	0.2	0.243	1				137
712	snap|Contig889ag0.9	Unknown	0.2	0.395	0				83
713	snap|Contig889pg0.9	Unknown	0.2	0.261	0				64
714	snap|Contig889pg0.13	Unknown	0.2	0.41	0				148
715	snap|Contig889pg0.10	Unknown	0.2	0.385	0				105
716	snap|Contig889pg0.15	Unknown	0.2	0.238	0				99
717	snap|Contig889pg0.12	Unknown	0.2	0.199	0				69
718	snap|Contig889pg0.11	Unknown	0.2	0.487	0				61
719	snap|Contig889pg0.14	Unknown	0.2	0.364	0				60
720	snap|Contig914pg0.10	Unknown	0.2	0.324	0				110
721	augustus|Contig914pg0.9	Unknown	0.469	0.272	0	Y	Y	Y	4160
722	snap|Contig77pg0.8	Unknown	0.2	0.605	0				202
723	snap|Contig77pg0.16	Unknown	0.2	0.51	0	Y	Y	Y	258
724	snap|Contig77pg0.11	Cytoplasmic	0.896	0.445	0				256
725	snap|Contig77pg0.19	Unknown	0.2	0.52	0	Y	Y		191
726	snap|Contig77pg0.17	Unknown	0.2	0.486	0				185
727	snap|Contig77pg0.14	Extracellular	0.964	0.741	0				145
728	snap|Contig77pg0.15	Extracellular	0.964	0.741	0				145
729	snap|Contig77pg0.10	Unknown	0.2	0.501	0				115
730	snap|Contig212pg0.4	Cytoplasmic Membrane	0.982	0.278	1				259
731	augustus|Contig212pg0.3	Cytoplasmic Membrane	0.982	0.143	3				367
732	snap|Contig212pg0.5	Unknown	0.2	0.162	0				74
733	snap|Contig992pg0.4	Unknown	0.2	0.554	0				263
734	snap|Contig992pg0.3	Unknown	0.2	0.305	0				101
735	snap|Contig999pg0.5	Cytoplasmic	0.896	0.326	0				262
736	snap|Contig999pg0.6	Cytoplasmic	0.896	0.389	0				196
737	snap|Contig999pg0.4	Unknown	0.2	0.255	0				121
738	snap|Contig999pg0.7	Unknown	0.2	0.188	0				60
739	snap|Contig825pg0.1	Unknown	0.2	0.33	0				87
740	snap|Contig255pg0.4	Unknown	0.2	0.294	0				83
741	snap|Contig255pg0.5	Unknown	0.2	0.25	0				72
742	snap|Contig957pg0.2	Unknown	0.2	0.546	0				103
743	snap|Contig957pg0.1	Unknown	0.2	0.405	0				78
744	snap|Contig912pg0.4	Unknown	0.2	0.512	0				149
745	snap|Contig912pg0.5	Unknown	0.2	0.364	0				88
746	snap|Contig877pg0.1	Unknown	0.2	0.459	0				60
747	snap|Contig102pg0.1	Unknown	0.2	0.578	0				140
748	snap|Contig102pg0.2	Unknown	0.2	0.604	0				62
749	snap|Contig634pg0.8	Unknown	0.2	0.384	0				99
750	snap|Contig634pg0.7	Unknown	0.2	0.336	0	Y	Y	Y	91
751	snap|Contig634pg0.9	Unknown	0.2	0.177	0				68
752	snap|Contig949pg0.8	Cytoplasmic Membrane	0.982	0.29	1				92
753	snap|Contig949pg0.7	Unknown	0.2	0.172	0				64
754	snap|Contig628pg0.3	Unknown	0.2	0.39	0				71
755	snap|Contig628pg0.2	Unknown	0.2	0.14	0				64
756	snap|Contig628pg0.4	Unknown	0.2	0.23	0				85
757	snap|Contig183pg0.4	Unknown	0.2	0.343	0				153
758	snap|Contig183pg0.5	Unknown	0.2	0.413	0				76
759	snap|Contig151pg0.7	Unknown	0.2	0.142	0				82
760	snap|Contig151pg0.8	Unknown	0.2	0.402	2				81
761	snap|Contig151pg0.11	Unknown	0.2	0.402	2				81
762	snap|Contig151pg0.10	Unknown	0.2	0.377	0				78
763	snap|Contig529pg0.4	Unknown	0.2	0.295	0				95
764	snap|Contig529pg0.5	Unknown	0.2	0.466	0				63
765	snap|Contig117pg0.8	Unknown	0.2	0.419	0				81
766	snap|Contig117pg0.10	Unknown	0.2	0.419	0				81
767	snap|Contig117pg0.6	Unknown	0.2	0.173	1				79
768	snap|Contig117pg0.13	Cytoplasmic Membrane	1	0.359	7				1271
769	snap|Contig329pg0.6	Cytoplasmic	0.896	0.445	0	Y	Y	Y	338
770	snap|Contig329pg0.7	Unknown	0.2	0.125	0				83
771	augustus|Contig329pg0.2	Outer Membrane	0.949	0.508	1	Y	Y	Y	1053
772	snap|Contig329pg0.8	Extracellular	0.964	0.596	1				527
773	snap|Contig87pg0.5	Cytoplasmic	0.896	0.064	0	Y	Y	Y	309
774	augustus|Contig87pg0.4	Cytoplasmic	0.896	0.111	0	Y	Y	Y	341
775	snap|Contig87pg0.6	Unknown	0.2	0.318	0				98
776	snap|Contig59pg0.2	Unknown	0.2	0.355	0				87
777	snap|Contig382ag0.6	Unknown	0.2	0.456	0				101
778	snap|Contig382pg0.6	Cytoplasmic Membrane	0.986	0.23	0				136
779	snap|Contig382pg0.7	Unknown	0.2	0.363	0				78
780	snap|Contig382pg0.5	Unknown	0.2	0.409	0				64
781	snap|Contig541pg0.4	Unknown	0.2	0.369	0				93
782	snap|Contig541pg0.5	Unknown	0.2	0.232	0				63
783	snap|Contig905pg0.6	Unknown	0.2	0.175	0				264
784	snap|Contig905pg0.7	Unknown	0.2	0.127	0				92
785	augustus|Contig905pg0.13	Unknown	0.2	0.551	0				642
786	snap|Contig905pg0.8	Unknown	0.2	0.473	0				60
787	snap|Contig67pg0.0	Unknown	0.2	0.192	0				75
788	snap|Contig894pg0.6	Cytoplasmic	0.896	0.123	0				295
789	snap|Contig894pg0.5	Unknown	0.2	0.445	0				95
790	snap|Contig894pg0.7	Unknown	0.2	0.167	0				113
791	snap|Contig586pg0.3	Unknown	0.2	0.28	0				74
792	snap|Contig586pg0.6	Unknown	0.2	0.28	0				74
793	snap|Contig258pg0.1	Unknown	0.2	0.487	0				59
794	snap|Contig569pg0.1	Unknown	0.2	0.351	0				70
795	snap|Contig649pg0.3	Unknown	0.2	0.329	0				67
796	snap|Contig649pg0.6	Unknown	0.2	0.345	0				85
797	snap|Contig238pg0.5	Outer Membrane	0.949	0.36	0				240
798	augustus|Contig238pg0.4	Unknown	0.2	0.321	0				159
799	snap|Contig238pg0.6	Cytoplasmic	0.896	0.415	0				99
800	snap|Contig238pg0.7	Unknown	0.2	0.745	0				97
801	snap|Contig238pg0.10	Unknown	0.2	0.213	0				89
802	snap|Contig245pg0.2	Unknown	0.2	0.306	0				61
803	snap|Contig653pg0.1	Unknown	0.2	0.297	0				80
804	snap|Contig653pg0.2	Unknown	0.2	0.302	0	Y	Y	Y	468
805	augustus|Contig653pg0.5	Cytoplasmic	0.896	0.227	0				217
806	snap|Contig566pg0.8	Unknown	0.2	0.128	0	Y	Y	Y	264
807	snap|Contig361ag0.7	Unknown	0.2	0.515	0				159
808	snap|Contig361pg0.6	Unknown	0.2	0.214	0				192
809	snap|Contig361ag0.9	Cytoplasmic Membrane	0.982	0.549	2				157
810	snap|Contig190pg0.2	Unknown	0.2	0.25	0				145
811	augustus|Contig108pg0.5	Unknown	0.2	0.283	0				102
812	snap|Contig108pg0.7	Unknown	0.2	0.168	0				61
813	snap|Contig977pg0.2	Unknown	0.2	0.126	0				86
814	snap|Contig977ag0.3	Unknown	0.2	0.248	0				113
815	snap|Contig15pg0.2	Unknown	0.2	0.329	0				74
816	snap|Contig163pg0.2	Unknown	0.2	0.401	0				107
817	snap|Contig667pg0.2	Cytoplasmic Membrane	1	0.111	3				722
818	snap|Contig822pg0.2	Cytoplasmic Membrane	0.982	0.356	1	Y	Y	Y	115
819	snap|Contig663ag0.6	Unknown	0.2	0.183	0				85
820	snap|Contig663pg0.5	Unknown	0.2	0.048	1				61
821	snap|Contig663pg0.6	Unknown	0.2	0.272	1				100
822	snap|Contig663pg0.7	Cytoplasmic Membrane	0.982	0.205	1				79
823	snap|Contig936pg0.3	Unknown	0.2	0.565	0				119
824	snap|Contig855pg0.3	Unknown	0.2	0.439	0				81
825	snap|Contig855pg0.4	Unknown	0.2	0.543	0				93
826	snap|Contig742pg0.4	Unknown	0.2	0.371	0				73
827	snap|Contig742pg0.3	Unknown	0.2	0.32	0				61
828	snap|Contig476pg0.12	Cytoplasmic	0.896	0.176	0				127
829	snap|Contig476pg0.10	Unknown	0.2	0.496	0				99
830	snap|Contig476pg0.11	Unknown	0.2	0.452	0				98
831	snap|Contig476pg0.13	Unknown	0.2	0.491	0				135
832	snap|Contig476pg0.14	Unknown	0.2	0.132	0				59
833	snap|Contig64pg0.8	Unknown	0.2	0.434	0				201
834	snap|Contig64pg0.9	Unknown	0.2	0.223	0				103
835	snap|Contig317pg0.4	Unknown	0.2	0.484	0				61
836	snap|Contig317pg0.5	Unknown	0.2	0.484	0				61
837	snap|Contig317pg0.6	Unknown	0.2	0.194	0	Y		Y	89
838	snap|Contig317pg0.7	Unknown	0.2	0.041	1				72
839	snap|Contig871pg0.5	Unknown	0.2	0.248	0				159
840	snap|Contig871pg0.4	Unknown	0.2	0.212	0				75
841	snap|Contig201pg0.10	Unknown	0.2	0.386	0				194
842	snap|Contig690pg0.5	Unknown	0.2	0.116	0				117
843	snap|Contig690pg0.6	Cytoplasmic Membrane	0.982	0.187	0				107
844	augustus|Contig865pg0.4	Unknown	0.465	0.184	0	Y	Y	Y	1192
845	snap|Contig865pg0.8	Unknown	0.2	0.429	0				86
846	snap|Contig591pg0.6	Unknown	0.2	0.302	1				131
847	snap|Contig591pg0.7	Unknown	0.2	0.4	0				75
848	augustus|Contig196pg0.7	Cytoplasmic Membrane	0.982	0.258	3	Y	Y	Y	1398
849	snap|Contig196pg0.11	Unknown	0.2	0.241	1	Y	Y	Y	75
850	snap|Contig196pg0.12	Unknown	0.2	0.205	0				680
851	snap|Contig196pg0.13	Unknown	0.2	0.447	0				86
852	snap|Contig160pg0.3	Unknown	0.2	0.249	0				87
853	snap|Contig312pg0.2	Cytoplasmic Membrane	1	0.309	3	Y	Y	Y	257
854	augustus|Contig344pg0.4	Unknown	0.2	0.374	0				91
855	snap|Contig283pg0.5	Cytoplasmic	0.896	0.133	0				216
856	augustus|Contig283pg0.9	Unknown	0.2	0.06	0				109
857	snap|Contig712pg0.10	Cytoplasmic	0.896	0.464	0				289
858	snap|Contig712pg0.9	Unknown	0.2	0.425	0				198
859	snap|Contig712pg0.11	Unknown	0.2	0.175	0				119
860	snap|Contig712pg0.8	Unknown	0.2	0.561	0				103
861	snap|Contig923pg0.3	Unknown	0.2	0.468	0				60
862	snap|Contig613pg0.2	Unknown	0.2	0.678	0				93
863	snap|Contig775pg0.1	Unknown	0.2	0.255	0				69
864	snap|Contig50pg0.3	Unknown	0.2	0.3	0				108
865	snap|Contig50pg0.4	Unknown	0.2	0.154	0				62
866	snap|Contig910pg0.5	Unknown	0.2	0.317	0				95
867	snap|Contig910pg0.6	Unknown	0.2	0.341	0				88
868	snap|Contig761pg0.6	Cytoplasmic	0.896	0.199	0	Y	Y	Y	371
869	snap|Contig761pg0.7	Cytoplasmic	0.896	0.11	0	Y	Y	Y	220
870	snap|Contig761pg0.5	Unknown	0.2	0.165	0				80
871	snap|Contig761ag0.8	Cytoplasmic	0.896	0.355	0				150
872	snap|Contig774pg0.6	Unknown	0.2	0.611	0				73
873	snap|Contig675pg0.11	Unknown	0.2	0.318	0				294
874	snap|Contig675pg0.10	Unknown	0.2	0.284	0				116
875	snap|Contig675pg0.8	Unknown	0.2	0.093	0				68
876	snap|Contig675pg0.9	Unknown	0.2	0.539	0				60
877	snap|Contig675pg0.15	Cytoplasmic	0.896	0.209	0	Y	Y	Y	1207
878	snap|Contig675pg0.14	Unknown	0.2	0.433	0				117
879	augustus|Contig675pg0.7	Unknown	0.2	0.431	0				88
880	snap|Contig675pg0.13	Unknown	0.2	0.413	0				86
881	snap|Contig675ag0.16	Unknown	0.2	0.363	0				75
882	snap|Contig792pg0.3	Cytoplasmic Membrane	0.982	0.223	0				162
883	snap|Contig522pg0.4	Unknown	0.2	0.515	0				69
884	snap|Contig522pg0.3	Unknown	0.2	0.336	0				62
885	snap|Contig610pg0.2	Unknown	0.2	0.37	0	Y	Y	Y	200
886	snap|Contig610pg0.3	Unknown	0.2	0.24	0				58
887	snap|Contig617pg0.2	Cytoplasmic Membrane	0.982	0.221	2	Y	Y		107
888	snap|Contig617pg0.1	Unknown	0.2	0.38	0				104
889	snap|Contig662pg0.3	Unknown	0.2	0.37	0				118
890	snap|Contig662pg0.4	Unknown	0.2	0.42	0				137
891	snap|Contig214pg0.4	Unknown	0.2	0.227	0				204
892	snap|Contig214pg0.5	Unknown	0.2	0.342	0				65
893	snap|Contig18pg0.2	Unknown	0.2	0.368	0	Y	Y	Y	63
894	snap|Contig788pg0.8	Unknown	0.2	0.324	1				81
895	snap|Contig788ag0.9	Unknown	0.2	0.512	0				72
896	snap|Contig788pg0.9	Unknown	0.2	0.286	1				69
897	snap|Contig455pg0.2	Extracellular	0.964	0.274	0	Y	Y	Y	1288
898	snap|Contig262pg0.4	Unknown	0.2	0.601	0	Y	Y	Y	236
899	snap|Contig262pg0.3	Unknown	0.2	0.278	0				61
900	snap|Contig200pg0.13	Unknown	0.2	0.353	0				291
901	snap|Contig200pg0.12	Cytoplasmic	0.896	0.141	0				275
902	snap|Contig666pg0.6	Unknown	0.2	0.438	0				83
903	snap|Contig666pg0.4	Unknown	0.2	0.699	0				77
904	snap|Contig666pg0.5	Unknown	0.2	0.599	0				60
905	snap|Contig316ag0.3	Unknown	0.2	0.531	0				219
906	snap|Contig796pg0.3	Unknown	0.2	0.188	0				134
907	snap|Contig796ag0.3	Unknown	0.2	0.39	0				63
908	snap|Contig916pg0.3	Unknown	0.2	0.152	0	Y	Y	Y	146
909	snap|Contig916pg0.4	Unknown	0.2	0.358	0				85
910	snap|Contig916pg0.5	Cytoplasmic Membrane	0.982	0.2	0				73
911	augustus|Contig273pg0.2	Cytoplasmic	0.896	0.159	0				392
912	snap|Contig273ag0.6	Unknown	0.2	0.23	1				73
913	snap|Contig693pg0.1	Unknown	0.2	0.342	0				108
914	snap|Contig224pg0.6	Unknown	0.2	0.22	0				74
915	snap|Contig224pg0.5	Unknown	0.2	0.289	0				61
916	augustus|Contig224pg0.4	Unknown	0.2	0.328	0				192
917	snap|Contig407pg0.5	Unknown	0.2	0.416	0				74
918	snap|Contig407pg0.6	Unknown	0.2	0.262	0				70
919	snap|Contig407pg0.4	Unknown	0.2	0.149	0				68
920	snap|Contig407pg0.7	Unknown	0.2	0.17	0				90
921	snap|Contig407pg0.8	Unknown	0.2	0.616	0				90
922	snap|Contig948pg0.2	Cytoplasmic	0.896	0.41	0				272
923	snap|Contig573pg0.2	Unknown	0.2	0.486	0				83
924	augustus|Contig387pg0.3	Cytoplasmic	0.896	0.307	0	Y	Y	Y	806
925	snap|Contig387pg0.7	Cytoplasmic	0.896	0.14	0	Y	Y	Y	230
926	snap|Contig387pg0.8	Unknown	0.2	0.226	0				74
927	snap|Contig228pg0.20	Unknown	0.2	0.345	0				67
928	snap|Contig228ag0.21	Unknown	0.2	0.183	0				59
929	snap|Contig228pg0.27	Unknown	0.2	0.186	0				323
930	snap|Contig228pg0.23	Unknown	0.2	0.359	0				185
931	snap|Contig228pg0.22	Unknown	0.2	0.167	0				109
932	snap|Contig228pg0.26	Unknown	0.2	0.315	0				89
933	snap|Contig228pg0.29	Cytoplasmic Membrane	0.982	0.396	2				80
934	snap|Contig228pg0.24	Unknown	0.2	0.426	0				77
935	snap|Contig228pg0.25	Unknown	0.2	0.227	0				75
936	snap|Contig228pg0.28	Unknown	0.2	0.212	0				65
937	snap|Contig228pg0.21	Unknown	0.2	0.152	0				63
938	snap|Contig917pg0.2	Unknown	0.2	0.207	0				70
939	snap|Contig917pg0.3	Unknown	0.2	0.549	0				95
940	snap|Contig883pg0.3	Unknown	0.2	0.351	0				92
941	snap|Contig883pg0.2	Unknown	0.2	0.269	0				64
942	snap|Contig655pg0.4	Unknown	0.2	0.374	0				112
943	snap|Contig655pg0.3	Unknown	0.2	0.472	1				89
944	snap|Contig655pg0.5	Unknown	0.2	0.291	0				124
945	snap|Contig197pg0.2	Unknown	0.2	0.117	0				67
946	snap|Contig197pg0.3	Unknown	0.2	0.329	0				82
947	snap|Contig781pg0.3	Cytoplasmic	0.896	0.139	0	Y	Y	Y	446
948	snap|Contig781pg0.2	Unknown	0.2	0.113	0				59
949	augustus|Contig553pg0.2	Unknown	0.626	0.702	0				1076
950	snap|Contig553pg0.5	Extracellular	0.964	0.647	0				130
951	snap|Contig755ag0.1	Cytoplasmic Membrane	0.982	0.14	0				143
952	snap|Contig347pg0.2	Unknown	0.2	0.183	0	Y	Y	Y	221
953	snap|Contig260pg0.2	Unknown	0.2	0.395	0				81
954	snap|Contig260pg0.3	Unknown	0.2	0.395	0				81
955	snap|Contig120pg0.2	Extracellular	0.964	0.477	0	Y	Y	Y	202
956	snap|Contig233pg0.7	Unknown	0.2	0.528	0				142
957	snap|Contig233pg0.8	Unknown	0.2	0.486	0				121
958	snap|Contig233pg0.10	Unknown	0.2	0.223	0				100
959	snap|Contig233pg0.11	Unknown	0.2	0.369	0				95
960	snap|Contig233pg0.9	Unknown	0.2	0.421	0				70
961	snap|Contig857ag0.3	Cytoplasmic	0.896	0.387	0				154
962	snap|Contig857pg0.4	Unknown	0.2	0.553	0				104
963	snap|Contig111pg0.5	Unknown	0.2	0.162	0				120
964	snap|Contig111pg0.4	Unknown	0.2	0.279	0				61
965	snap|Contig7pg0.5	Unknown	0.2	0.388	0				155
966	snap|Contig500pg0.1	Unknown	0.2	0.493	0				90
967	snap|Contig563pg0.5	Unknown	0.2	0.383	0				98
968	snap|Contig563pg0.4	Unknown	0.2	0.248	0				92
969	snap|Contig548pg0.1	Unknown	0.2	0.273	0				101
970	snap|Contig548pg0.2	Unknown	0.2	0.443	0				79
971	snap|Contig217pg0.3	Unknown	0.2	0.517	2				116
972	snap|Contig942pg0.5	Unknown	0.2	0.483	0	Y	Y	Y	155
973	augustus|Contig942pg0.10	Cytoplasmic	0.896	0.148	0	Y	Y	Y	220
974	snap|Contig942pg0.8	Unknown	0.2	0.343	0				144
975	snap|Contig942pg0.7	Unknown	0.2	0.343	0				66
976	snap|Contig803pg0.3	Unknown	0.2	0.244	0				81
977	snap|Contig597pg0.2	Cytoplasmic	0.896	0.295	0	Y	Y	Y	284
978	snap|Contig339pg0.4	Unknown	0.2	0.153	1				99
979	snap|Contig144pg0.9	Unknown	0.2	0.372	0				89
980	snap|Contig426pg0.2	Unknown	0.2	0.074	0	Y	Y	Y	87
981	augustus|Contig302pg0.2	Unknown	0.2	0.257	0				136
982	snap|Contig335pg0.3	Unknown	0.2	0.376	0				183
983	snap|Contig338pg0.2	Unknown	0.2	0.593	0				112
984	snap|Contig338ag0.3	Unknown	0.2	0.29	0				62
985	snap|Contig933pg0.7	Unknown	0.2	0.126	0				222
986	snap|Contig933pg0.6	Unknown	0.2	0.219	0				130
987	snap|Contig933pg0.3	Cytoplasmic Membrane	0.982	0.142	3				127
988	snap|Contig933pg0.4	Unknown	0.2	0.422	0				74
989	snap|Contig933pg0.2	Unknown	0.2	0.04	0				72
990	snap|Contig933pg0.5	Unknown	0.2	0.238	0				65
991	snap|Contig933pg0.9	Unknown	0.2	0.277	0				94
992	snap|Contig933pg0.8	Unknown	0.2	0.157	2				69
993	augustus|Contig879pg0.1	Cytoplasmic	0.896	0.197	0				175
994	snap|Contig232pg0.4	Unknown	0.2	0.237	0				140
995	augustus|Contig232pg0.3	Unknown	0.2	0.402	0				89
996	snap|Contig232pg0.6	Cytoplasmic	0.896	0.244	0				106
997	snap|Contig68pg0.5	Unknown	0.2	0.42	0				152
998	snap|Contig68pg0.6	Unknown	0.2	0.328	0				129
999	snap|Contig68pg0.8	Unknown	0.2	0.523	0				87
1000	snap|Contig68pg0.7	Unknown	0.2	0.176	0				82
1001	snap|Contig815pg0.3	Unknown	0.2	0.248	0				62
1002	snap|Contig257pg0.2	Cytoplasmic Membrane	0.982	0.3	0				126
1003	snap|Contig353pg0.9	Unknown	0.2	0.674	0				211
1004	snap|Contig353pg0.10	Unknown	0.2	0.112	0				90
1005	snap|Contig853pg0.1	Cytoplasmic Membrane	1	0.437	4	Y	Y	Y	222
1006	snap|Contig978pg0.3	Unknown	0.2	0.54	0				64
1007	snap|Contig130pg0.5	Unknown	0.2	0.254	0				79
1008	snap|Contig130ag0.6	Unknown	0.2	0.716	0				134
1009	augustus|Contig219pg0.8	Unknown	0.604	0.772	0	Y		Y	2888
1010	augustus|Contig219pg0.9	Extracellular	0.964	0.7	0				304
1011	snap|Contig219pg0.12	Unknown	0.2	0.361	0				62
1012	augustus|Contig616pg0.7	Cytoplasmic Membrane	1	0.252	10	Y	Y	Y	480
1013	snap|Contig616pg0.15	Unknown	0.2	0.736	0				74
1014	snap|Contig616pg0.9	Unknown	0.2	0.093	0				64
1015	snap|Contig616pg0.10	Unknown	0.2	0.093	0				64
1016	augustus|Contig616pg0.8	Cytoplasmic	0.896	0.111	0				328
1017	snap|Contig385pg0.3	Unknown	0.2	0.286	0				71
1018	snap|Contig385pg0.6	Unknown	0.2	0.14	0				64
1019	snap|Contig909pg0.3	Unknown	0.2	0.124	0				76
1020	augustus|Contig765pg0.4	Unknown	0.2	0.229	0				180
1021	snap|Contig499pg0.1	Unknown	0.2	0.404	0				75
1022	snap|Contig100pg0.5	Unknown	0.2	0.602	0				60
1023	snap|Contig100pg0.7	Unknown	0.2	0.463	0				136
1024	snap|Contig100pg0.6	Unknown	0.2	0.335	0				70
1025	snap|Contig100pg0.8	Unknown	0.2	0.291	1				70
1026	snap|Contig804ag0.4	Unknown	0.2	0.262	0				120
1027	augustus|Contig804pg0.2	Unknown	0.2	0.362	0				88
1028	snap|Contig974pg0.3	Unknown	0.2	0	0				46
1029	snap|Contig974pg0.4	Unknown	0.2	0.333	0				71
1030	snap|Contig28pg0.3	Cytoplasmic Membrane	0.982	0.12	0	Y	Y	Y	1407
1031	snap|Contig684pg0.6	Cytoplasmic	0.896	0.085	0				173
1032	snap|Contig684pg0.8	Unknown	0.2	0.243	0				98
1033	snap|Contig684pg0.5	Unknown	0.2	0.431	0				84
1034	snap|Contig684pg0.7	Unknown	0.2	0.33	0				84
1035	augustus|Contig684pg0.4	Cytoplasmic Membrane	0.982	0.329	2				237
1036	snap|Contig101pg0.5	Unknown	0.2	0.211	0				110
1037	augustus|Contig101pg0.4	Unknown	0.2	0.619	1	Y	Y	Y	520
1038	augustus|Contig656pg0.1	Unknown	0.2	0.455	0				100
1039	snap|Contig944pg0.8	Unknown	0.2	0.377	0				99
1040	snap|Contig944pg0.10	Unknown	0.2	0.261	0				93
1041	augustus|Contig944pg0.12	Unknown	0.2	0.251	0				83
1042	snap|Contig944pg0.7	Unknown	0.2	0.438	0				60
1043	snap|Contig944pg0.13	Unknown	0.2	0.619	0				262
1044	snap|Contig944pg0.14	Unknown	0.2	0.361	0				209
1045	snap|Contig944pg0.11	Unknown	0.2	0.253	2	Y	Y	Y	184
1046	snap|Contig194pg0.2	Unknown	0.2	0.17	1	Y	Y	Y	168
1047	snap|Contig40pg0.3	Unknown	0.2	0.423	0				68
1048	snap|Contig728pg0.2	Unknown	0.2	0.118	0				64
1049	augustus|Contig728pg0.1	Unknown	0.2	0.315	0				353
1050	augustus|Contig689pg0.6	Extracellular	0.964	0.348	0				617
1051	snap|Contig689pg0.11	Unknown	0.2	0.366	0				123
1052	snap|Contig689pg0.10	Unknown	0.2	0.261	0				106
1053	snap|Contig689pg0.8	Unknown	0.2	0.107	0				81
1054	snap|Contig689pg0.9	Unknown	0.2	0.359	0				71
1055	snap|Contig374pg0.2	Unknown	0.2	0.25	0				60
1056	snap|Contig374pg0.3	Unknown	0.2	0.406	0				63
1057	snap|Contig17pg0.2	Unknown	0.2	0.32	0				75
1058	snap|Contig705pg0.4	Extracellular	0.964	0.586	0	Y	Y	Y	364
1059	snap|Contig251pg0.2	Cytoplasmic	0.926	0.329	0				265
1060	snap|Contig658pg0.2	Unknown	0.25	0.273	1				113
1061	snap|Contig460pg0.3	Unknown	0.2	0.38	0				65
1062	snap|Contig770pg0.8	Extracellular	0.964	0.705	0				635
1063	snap|Contig770pg0.9	Unknown	0.2	0.451	0				93
1064	snap|Contig90pg0.3	Cytoplasmic	0.896	0.106	3				258
1065	snap|Contig366pg0.2	Unknown	0.2	0.623	0				84
1066	snap|Contig333pg0.3	Unknown	0.2	0.394	0				126
1067	snap|Contig337pg0.2	Unknown	0.2	0.238	0				71
1068	snap|Contig313pg0.4	Cytoplasmic Membrane	0.982	0.19	0				118
1069	snap|Contig313pg0.3	Unknown	0.2	0.089	0				71
1070	snap|Contig477pg0.10	Cytoplasmic	0.896	0.239	0	Y	Y	Y	321
1071	snap|Contig477pg0.11	Unknown	0.2	0.319	0	Y	Y	Y	314
1072	snap|Contig477pg0.7	Extracellular	0.964	0.553	0				196
1073	snap|Contig477pg0.15	Cytoplasmic Membrane	1	0.306	4	Y	Y	Y	226
1074	snap|Contig477pg0.12	Unknown	0.2	0.487	0	Y	Y	Y	353
1075	snap|Contig477pg0.18	Unknown	0.2	0.422	0				70
1076	augustus|Contig88pg0.2	Extracellular	0.964	0.711	0				343
1077	snap|Contig88pg0.5	Unknown	0.2	0.233	0				95
1078	snap|Contig307pg0.2	Cytoplasmic Membrane	0.982	0.269	2				131
1079	snap|Contig730pg0.2	Unknown	0.2	0.261	0				92
1080	snap|Contig730pg0.3	Unknown	0.2	0.545	0				169
1081	snap|Contig730pg0.4	Unknown	0.2	0.301	0				67
1082	snap|Contig975pg0.2	Unknown	0.2	0.363	0				81
1083	snap|Contig975pg0.4	Unknown	0.2	0.305	0				69
1084	snap|Contig975pg0.3	Unknown	0.2	0.449	0				68
1085	snap|Contig9646pg0.2	Unknown	0.2	0.303	0				68
1086	snap|Contig9578pg0.4	Unknown	0.2	0.131	0				87
1087	snap|Contig9578pg0.5	Unknown	0.2	0.282	0				87
1088	snap|Contig9578pg0.6	Unknown	0.2	0.283	0				72
1089	snap|Contig9578pg0.7	Unknown	0.2	0.282	0				87
1090	snap|Contig9843pg0.2	Unknown	0.2	0.549	0				90
1091	snap|Contig9843pg0.3	Unknown	0.2	0.224	0				70
1092	augustus|Contig9680pg0.2	Unknown	0.2	0.55	0				75
1093	snap|Contig9958pg0.3	Unknown	0.2	0.431	0				88
1094	snap|Contig9958pg0.2	Unknown	0.2	0.304	0				68
1095	augustus|Contig9493pg0.2	Extracellular	0.964	0.563	0				309
1096	augustus|Contig9493pg0.3	Unknown	0.2	0.407	0				89
1097	snap|Contig9493pg0.6	Unknown	0.2	0.575	0				66
1098	snap|Contig9931ag0.2	Cytoplasmic	0.896	0.261	0				172
1099	snap|Contig9931pg0.2	Unknown	0.2	0.448	0				104
1100	augustus|Contig9572pg0.3	Unknown	0.626	0.63	0				807
1101	snap|Contig9011pg0.7	Unknown	0.2	0.297	0				112
1102	augustus|Contig9011pg0.6	Cytoplasmic Membrane	1	0.626	4	Y	Y	Y	220
1103	augustus|Contig9011pg0.5	Unknown	0.2	0.187	2				194
1104	snap|Contig9011pg0.9	Unknown	0.2	0.294	0				111
1105	snap|Contig9681pg0.3	Unknown	0.2	0.138	0				157
1106	snap|Contig9681pg0.4	Unknown	0.2	0.444	0				73
1107	snap|Contig9950pg0.2	Cytoplasmic Membrane	0.982	0.337	3				150
1108	snap|Contig9950pg0.3	Extracellular	0.964	0.662	0				235
1109	snap|Contig9650pg0.3	Unknown	0.2	0.214	0				63
1110	snap|Contig9005pg0.3	Cytoplasmic	0.896	0.279	0	Y	Y	Y	239
1111	snap|Contig9406ag0.3	Cytoplasmic	0.896	0.242	0				259
1112	snap|Contig9406pg0.5	Cytoplasmic	0.896	0.244	0				227
1113	snap|Contig9406ag0.2	Cytoplasmic	0.896	0.186	0				197
1114	snap|Contig9406pg0.4	Unknown	0.2	0.228	0				179
1115	snap|Contig9550pg0.3	Unknown	0.2	0.449	0				67
1116	snap|Contig9965ag0.4	Cytoplasmic	0.896	0.24	0				140
1117	snap|Contig9965pg0.6	Cytoplasmic	0.896	0.158	0				192
1118	snap|Contig9965pg0.5	Unknown	0.2	0.28	0				71
1119	snap|Contig9906pg0.1	Unknown	0.2	0.473	0				92
1120	snap|Contig9663pg0.3	Unknown	0.2	0.226	0				91
1121	snap|Contig9001pg0.2	Unknown	0.2	0.28	0				67
1122	augustus|Contig9329pg0.1	Extracellular	0.964	0.286	0				733
1123	augustus|Contig9340pg0.1	Unknown	0.2	0.187	0				89
1124	snap|Contig9286pg0.4	Unknown	0.2	0.447	0	Y	Y	Y	280
1125	snap|Contig9286pg0.3	Unknown	0.2	0.242	1				85
1126	snap|Contig9286pg0.5	Unknown	0.2	0.283	0				616
1127	snap|Contig9735pg0.2	Unknown	0.2	0.279	0				107
1128	snap|Contig9735pg0.3	Unknown	0.2	0.416	0				74
1129	snap|Contig9627pg0.3	Unknown	0.2	0.215	0				74
1130	augustus|Contig9679pg0.4	Unknown	0.2	0.531	0				225
1131	snap|Contig9679pg0.8	Unknown	0.2	0.624	0				65
1132	snap|Contig9679pg0.9	Unknown	0.2	0.535	0				66
1133	snap|Contig9208pg0.3	Unknown	0.2	0.503	0				76
1134	snap|Contig9616pg0.6	Unknown	0.2	0.637	0				279
1135	snap|Contig9616pg0.5	Unknown	0.2	0.226	0				147
1136	snap|Contig9058pg0.4	Unknown	0.2	0.085	0				99
1137	snap|Contig9082pg0.4	Cytoplasmic Membrane	0.982	0.564	0				70
1138	snap|Contig9082pg0.3	Unknown	0.2	0.454	0				61
1139	snap|Contig9078pg0.3	Unknown	0.2	0.272	0				121
1140	snap|Contig9889pg0.3	Unknown	0.2	0.339	0				60
1141	snap|Contig9889pg0.4	Unknown	0.2	0.143	0				79
1142	augustus|Contig9889pg0.2	Unknown	0.2	0	0				49
1143	snap|Contig9545pg0.1	Unknown	0.2	0.54	0				81
1144	snap|Contig9525pg0.3	Unknown	0.2	0.492	0				135
1145	snap|Contig9525pg0.5	Cytoplasmic	0.896	0.072	0				128
1146	snap|Contig9525pg0.4	Unknown	0.2	0.135	0				123
1147	snap|Contig9525pg0.6	Unknown	0.2	0.101	0				88
1148	snap|Contig9525pg0.7	Unknown	0.2	0.295	0				135
1149	snap|Contig9589pg0.1	Unknown	0.2	0.163	0				84
1150	snap|Contig9589pg0.2	Unknown	0.2	0.475	0				70
1151	snap|Contig9574pg0.4	Unknown	0.2	0.241	0				129
1152	snap|Contig9574pg0.3	Unknown	0.2	0.471	1				76
1153	snap|Contig9760pg0.2	Unknown	0.2	0.108	0				68
1154	snap|Contig9402pg0.1	Cytoplasmic	0.896	0.123	1				139
1155	snap|Contig9449pg0.2	Unknown	0.2	0.564	0				99
1156	snap|Contig9237pg0.4	Extracellular	0.964	0.435	0				151
1157	snap|Contig9237pg0.3	Cytoplasmic Membrane	0.982	0.362	2				69
1158	snap|Contig9271pg0.2	Unknown	0.2	0.221	0				75
1159	snap|Contig9887pg0.2	Unknown	0.2	0.229	0				79
1160	snap|Contig9074pg0.1	Unknown	0.2	0.386	0				127
1161	snap|Contig9590pg0.2	Unknown	0.2	0.209	0				63
1162	snap|Contig9649pg0.2	Unknown	0.2	0.184	1				60
1163	snap|Contig9596pg0.3	Unknown	0.2	0.301	0				61
1164	snap|Contig9091pg0.3	Unknown	0.2	0.303	0				67
1165	snap|Contig9868pg0.1	Unknown	0.2	0.287	0				65
1166	snap|Contig9853pg0.1	Unknown	0.2	0.392	0				84
1167	snap|Contig9821pg0.4	Cytoplasmic	0.896	0.251	0				212
1168	snap|Contig9821pg0.5	Unknown	0.2	0.597	0				168
1169	snap|Contig9519ag0.2	Unknown	0.2	0.38	0				75
1170	snap|Contig9529pg0.2	Unknown	0.2	0.218	0				87
1171	snap|Contig9829pg0.10	Unknown	0.2	0.223	0				89
1172	snap|Contig9829pg0.11	Unknown	0.2	0.484	0				183
1173	snap|Contig9431pg0.2	Unknown	0.2	0.246	0				163
1174	snap|Contig9876pg0.2	Unknown	0.2	0.426	0				147
1175	snap|Contig9964pg0.2	Unknown	0.2	0.099	0				122
1176	snap|Contig9964pg0.3	Extracellular	0.964	0.625	0				105
1177	snap|Contig9964ag0.4	Unknown	0.2	0.395	0				141
1178	snap|Contig9133pg0.3	Cytoplasmic Membrane	0.982	0.144	0				72
1179	snap|Contig9133pg0.4	Unknown	0.2	0.358	0				159
1180	snap|Contig9823pg0.3	Unknown	0.2	0.219	0				98
1181	snap|Contig9823pg0.6	Cytoplasmic	0.896	0.265	0				450
1182	snap|Contig9823pg0.5	Cytoplasmic	0.896	0.153	0				225
1183	snap|Contig9823pg0.7	Unknown	0.2	0.5	0				144
1184	snap|Contig9823pg0.4	Cytoplasmic	0.896	0.216	0				135
1185	snap|Contig9791pg0.2	Cytoplasmic Membrane	0.982	0.397	0				84
1186	snap|Contig9490pg0.2	Unknown	0.2	0.202	0				94
1187	snap|Contig9490pg0.3	Unknown	0.2	0.302	0				61
1188	snap|Contig9490ag0.4	Unknown	0.2	0.628	0				65
1189	snap|Contig9277pg0.3	Unknown	0.2	0.23	0				443
1190	snap|Contig9277pg0.4	Unknown	0.2	0.338	0				159
1191	augustus|Contig9002pg0.11	Cytoplasmic	0.896	0.157	0				306
1192	snap|Contig9002pg0.9	Unknown	0.2	0.527	0				175
1193	snap|Contig9002pg0.8	Unknown	0.2	0.215	1				89
1194	snap|Contig9896pg0.4	Cytoplasmic	0.896	0.159	0	Y	Y	Y	319
1195	snap|Contig9232pg0.3	Unknown	0.2	0.344	0				59
1196	snap|Contig9445pg0.2	Unknown	0.2	0.572	0				228
1197	snap|Contig9268pg0.2	Unknown	0.2	0.45	0				72
1198	snap|Contig9116pg0.6	Cytoplasmic	0.896	0.098	0	Y	Y	Y	325
1199	snap|Contig9116pg0.5	Unknown	0.2	0.186	0				100
1200	snap|Contig9116pg0.4	Unknown	0.2	0.087	0				72
1201	augustus|Contig9116pg0.3	Cytoplasmic	0.896	0.432	0				292
1202	augustus|Contig9983pg0.9	Cytoplasmic Membrane	1	0.298	11	Y	Y	Y	583
1203	snap|Contig9983pg0.8	Unknown	0.2	0.375	0				111
1204	snap|Contig9983pg0.7	Unknown	0.2	0.202	0				73
1205	augustus|Contig9178pg0.3	Cytoplasmic	0.896	0.11	0		Y	Y	811
1206	snap|Contig9178pg0.6	Cytoplasmic	0.896	0.13	0				365
1207	augustus|Contig9520pg0.2	Extracellular	0.965	0.458	1				738
1208	snap|Contig9520pg0.3	Unknown	0.2	0.226	0				186
1209	snap|Contig9520ag0.3	Unknown	0.2	0.315	0				126
1210	snap|Contig9314pg0.2	Unknown	0.2	0.279	1				74
1211	snap|Contig9142pg0.2	Cytoplasmic	0.926	0.266	0	Y	Y	Y	117
1212	snap|Contig9469pg0.2	Unknown	0.2	0.245	0				104
1213	snap|Contig9469pg0.3	Unknown	0.2	0.245	0				104
1214	snap|Contig9469pg0.4	Unknown	0.2	0.277	0				76
1215	snap|Contig9469pg0.5	Unknown	0.2	0.277	0				76
1216	snap|Contig9716pg0.4	Unknown	0.2	0.437	0				76
1217	snap|Contig9716pg0.3	Unknown	0.2	0.488	0				66
1218	snap|Contig9716pg0.6	Cytoplasmic	0.896	0.13	0	Y	Y	Y	132
1219	snap|Contig9716pg0.5	Unknown	0.2	0.213	0	Y	Y	Y	85
1220	snap|Contig9813pg0.6	Unknown	0.2	0.544	0				89
1221	snap|Contig9813ag0.6	Unknown	0.2	0.323	0				87
1222	snap|Contig9813pg0.8	Unknown	0.2	0.364	0				66
1223	snap|Contig9813pg0.7	Unknown	0.2	0.126	0				64
1224	snap|Contig9813pg0.9	Unknown	0.2	0.296	0				64
1225	augustus|Contig9148pg0.4	Unknown	0.2	0.511	0				105
1226	snap|Contig9148pg0.7	Unknown	0.2	0.451	0				96
1227	augustus|Contig9148pg0.5	Unknown	0.2	0.227	0				172
1228	snap|Contig9337pg0.3	Unknown	0.2	0.119	0				133
1229	snap|Contig9111pg0.2	Unknown	0.2	0.5	0				106
1230	snap|Contig9111pg0.3	Unknown	0.2	0.205	0				77
1231	snap|Contig9152pg0.3	Unknown	0.2	0.698	0				251
1232	snap|Contig9152pg0.2	Cytoplasmic Membrane	0.982	0.309	0				63
1233	snap|Contig9916pg0.4	Unknown	0.2	0.414	0				72
1234	snap|Contig9916pg0.6	Unknown	0.2	0.066	0				98
1235	snap|Contig9916pg0.5	Unknown	0.2	0.254	0				86
1236	snap|Contig9877pg0.3	Unknown	0.2	0.361	0				152
1237	snap|Contig9877pg0.4	Unknown	0.2	0.327	0				77
1238	snap|Contig9539pg0.2	Unknown	0.2	0.126	0	Y	Y	Y	76
1239	snap|Contig9705pg0.3	Cytoplasmic	0.896	0.415	1				138
1240	snap|Contig9705pg0.4	Unknown	0.2	0.322	0				68
1241	augustus|Contig9705pg0.2	Extracellular	0.964	0.64	0				365
1242	snap|Contig9451pg0.3	Cytoplasmic	0.896	0.15	0				646
1243	snap|Contig9451pg0.6	Unknown	0.2	0.201	0				130
1244	snap|Contig9451pg0.7	Unknown	0.2	0.269	0				108
1245	snap|Contig9451pg0.9	Cytoplasmic	0.896	0.21	0				258
1246	snap|Contig9451pg0.8	Unknown	0.2	0.4	0				59
1247	snap|Contig9995pg0.5	Unknown	0.2	0.378	0				109
1248	snap|Contig9141pg0.4	Unknown	0.2	0.327	0				196
1249	snap|Contig9608pg0.5	Unknown	0.2	0.25	0				105
1250	snap|Contig9608pg0.6	Unknown	0.2	0.537	0				99
1251	snap|Contig9562pg0.2	Extracellular	0.964	0.597	0				351
1252	snap|Contig9809pg0.7	Cytoplasmic Membrane	0.982	0.189	1				480
1253	snap|Contig9809pg0.8	Cytoplasmic	0.896	0.175	0				338
1254	snap|Contig9809pg0.6	Unknown	0.2	0.431	0				65
1255	snap|Contig9809pg0.15	Unknown	0.2	0.337	0				118
1256	snap|Contig9809pg0.14	Unknown	0.2	0.306	0				77
1257	snap|Contig9809pg0.16	Unknown	0.2	0.338	0				71
1258	snap|Contig9809ag0.15	Unknown	0.2	0.108	0				60
1259	snap|Contig9806pg0.4	Unknown	0.2	0.192	0				68
1260	snap|Contig9832ag0.2	Unknown	0.2	0.212	0				83
1261	snap|Contig9901pg0.2	Unknown	0.2	0.241	0				91
1262	snap|Contig9901pg0.3	Unknown	0.2	0.282	0				101
1263	snap|Contig9065pg0.3	Unknown	0.2	0.526	0				99
1264	snap|Contig9028pg0.1	Unknown	0.2	0.244	0				81
1265	snap|Contig9113pg0.2	Unknown	0.2	0.365	0	Y	Y	Y	179
1266	snap|Contig9479pg0.2	Unknown	0.2	0.483	0				73
1267	snap|Contig9099pg0.8	Cytoplasmic	0.896	0.123	0				361
1268	snap|Contig9099pg0.9	Extracellular	0.964	0.465	0				210
1269	augustus|Contig9099pg0.7	Unknown	0.2	0.561	0				122
1270	augustus|Contig9041pg0.3	Unknown	0.2	0.749	0				243
1271	snap|Contig9041pg0.5	Unknown	0.2	0.265	1				61
1272	snap|Contig9865pg0.1	Unknown	0.2	0.389	0				132
1273	snap|Contig9515pg0.2	Unknown	0.2	0.184	0				62
1274	snap|Contig9997pg0.1	Cytoplasmic	0.896	0.144	2				241
1275	snap|Contig9739pg0.4	Unknown	0.2	0.316	0				220
1276	snap|Contig9739pg0.6	Unknown	0.2	0.631	0				78
1277	snap|Contig9739pg0.5	Unknown	0.2	0.332	0				77
1278	snap|Contig9742pg0.1	Cytoplasmic Membrane	0.982	0.236	0				70
1279	snap|Contig9742pg0.2	Cytoplasmic	0.896	0.215	0				414
1280	augustus|Contig9850pg0.2	Cytoplasmic	0.896	0.332	1	Y	Y	Y	361
1281	augustus|Contig9364pg0.2	Cytoplasmic	0.896	0.165	0				106
1282	augustus|Contig9364pg0.3	Cytoplasmic	0.896	0.092	0				355
1283	snap|Contig9060pg0.7	Cytoplasmic	0.896	0.181	0	Y	Y	Y	219
1284	snap|Contig9060pg0.6	Unknown	0.2	0.33	0				166
1285	snap|Contig9060pg0.5	Unknown	0.2	0	0				24
1286	snap|Contig9060pg0.8	Cytoplasmic	0.896	0.247	0				149
1287	snap|Contig9967pg0.2	Unknown	0.2	0.175	0				128
1288	snap|Contig9506pg0.1	Unknown	0.2	0.393	0				67
1289	snap|Contig9231pg0.2	Unknown	0.2	0.067	1				84
1290	snap|Contig9049pg0.2	Unknown	0.2	0.207	0				84
1291	snap|Contig9098pg0.4	Periplasmic	0.983	0.375	1	Y	Y	Y	1322
1292	snap|Contig9447pg0.3	Unknown	0.2	0.319	0				72
1293	snap|Contig9537pg0.4	Unknown	0.2	0.165	0				136
1294	snap|Contig9537pg0.3	Unknown	0.2	0.408	0				116
1295	snap|Contig9537pg0.5	Unknown	0.2	0.346	0				63
1296	snap|Contig9752pg0.1	Cytoplasmic	0.896	0.175	0				123
1297	snap|Contig9932pg0.4	Extracellular	0.964	0.521	0				624
1298	snap|Contig9932pg0.3	Cytoplasmic	0.896	0.46	0				156
1299	snap|Contig9932pg0.5	Unknown	0.2	0.379	0				91
1300	snap|Contig9498pg0.2	Unknown	0.2	0.314	0				77
1301	snap|Contig9146pg0.6	Cytoplasmic	0.896	0.309	0				134
1302	snap|Contig9146pg0.7	Cytoplasmic	0.896	0.315	0				134
1303	snap|Contig9146pg0.8	Unknown	0.2	0.313	0				78
1304	snap|Contig9146pg0.10	Unknown	0.2	0.609	1				278
1305	augustus|Contig9146pg0.5	Unknown	0.2	0.372	0				70
1306	snap|Contig9557pg0.1	Unknown	0.2	0.509	0				74
1307	snap|Contig9948pg0.2	Unknown	0.2	0.328	0				103
1308	snap|Contig9972ag0.2	Cytoplasmic Membrane	0.986	0.299	2				107
1309	snap|Contig9972pg0.2	Unknown	0.2	0.264	0				89
1310	snap|Contig9461pg0.3	Unknown	0.2	0.15	0				141
1311	augustus|Contig9179pg0.4	Unknown	0.2	0.2	0				122
1312	snap|Contig9179ag0.5	Unknown	0.2	0.228	0				113
1313	snap|Contig9433pg0.4	Cytoplasmic	0.896	0.252	2				829
1314	snap|Contig9433pg0.5	Unknown	0.2	0.635	0				122
1315	snap|Contig9030ag0.3	Cytoplasmic Membrane	0.982	0.309	1				286
1316	snap|Contig9030pg0.0	Cytoplasmic Membrane	0.982	0.406	1				203
1317	snap|Contig9985pg0.5	Unknown	0.2	0.285	0				89
1318	snap|Contig9985pg0.6	Unknown	0.2	0.348	0				67
1319	snap|Contig9985pg0.7	Unknown	0.2	0.304	0				61
1320	snap|Contig9985pg0.8	Unknown	0.2	0.105	0				61
1321	snap|Contig9736pg0.6	Unknown	0.2	0.371	0				280
1322	snap|Contig9736pg0.5	Unknown	0.2	0.473	0				252
1323	snap|Contig9736pg0.7	Unknown	0.2	0.56	0				180
1324	snap|Contig9736ag0.7	Unknown	0.2	0.254	0				64
1325	snap|Contig9424pg0.3	Unknown	0.2	0.41	0				62
1326	snap|Contig9145ag0.3	Unknown	0.2	0.492	0				490
1327	snap|Contig9795pg0.1	Unknown	0.2	0.338	0				68
1328	snap|Contig9993pg0.4	Unknown	0.2	0.315	0				76
1329	snap|Contig9914pg0.2	Unknown	0.2	0.302	0				74
1330	snap|Contig9804pg0.4	Cytoplasmic	0.896	0.136	0				237
1331	snap|Contig9804pg0.3	Unknown	0.2	0.231	0				231
1332	snap|Contig9804pg0.5	Cytoplasmic Membrane	0.982	0.067	1				89
1333	snap|Contig9804pg0.6	Unknown	0.2	0.436	0				75
1334	snap|Contig9102pg0.3	Unknown	0.25	0.379	0	Y	Y	Y	251
1335	snap|Contig9102pg0.4	Cytoplasmic	0.896	0.234	0	Y	Y	Y	179
1336	snap|Contig9033pg0.1	Unknown	0.2	0.368	2				72
1337	snap|Contig9542pg0.3	Unknown	0.2	0.448	0				63
1338	snap|Contig9070pg0.2	Unknown	0.2	0.363	1				99
1339	snap|Contig9915ag0.2	Unknown	0.2	0.487	0				66
1340	snap|Contig9440pg0.2	Unknown	0.2	0.548	0				83
1341	snap|Contig9509pg0.6	Unknown	0.2	0.242	0				113
1342	snap|Contig9509pg0.5	Unknown	0.2	0.166	0				110
1343	snap|Contig9509pg0.4	Unknown	0.2	0.035	0				51
1344	snap|Contig9509ag0.7	Unknown	0.2	0.415	0				74
1345	snap|Contig9100pg0.4	Cytoplasmic	0.896	0.174	0	Y	Y	Y	651
1346	snap|Contig9100pg0.5	Unknown	0.2	0.549	0				115
1347	snap|Contig9136pg0.2	Unknown	0.25	0.589	0				231
1348	snap|Contig9256pg0.3	Periplasmic	0.983	0.451	0				248
1349	snap|Contig9678ag0.2	Unknown	0.2	0.12	0				90
1350	snap|Contig9438pg0.2	Unknown	0.2	0.285	0				98
1351	snap|Contig9667pg0.2	Unknown	0.2	0.358	0				90
1352	snap|Contig9667pg0.3	Unknown	0.2	0.307	0				87
1353	snap|Contig9225pg0.2	Unknown	0.2	0.153	0				76
1354	snap|Contig9236pg0.1	Unknown	0.2	0.634	0				60
1355	snap|Contig9882pg0.1	Unknown	0.2	0.166	0				61
1356	augustus|Contig9020pg0.3	Extracellular	0.964	0.563	0				546
1357	snap|Contig9020pg0.5	Unknown	0.2	0.049	0				97
1358	augustus|Contig9462pg0.2	Extracellular	0.964	0.448	0				359
1359	snap|Contig9462pg0.4	Unknown	0.2	0.317	0				81
1360	snap|Contig9233pg0.2	Unknown	0.2	0.225	0				81
1361	snap|Contig9782pg0.5	Cytoplasmic	0.896	0.456	0				369
1362	snap|Contig9782pg0.2	Cytoplasmic	0.896	0.538	0				364
1363	snap|Contig9782pg0.4	Unknown	0.2	0.275	0				187
1364	snap|Contig9782pg0.3	Unknown	0.2	0.341	0				97
1365	snap|Contig9584pg0.1	Unknown	0.2	0.621	0				59
1366	snap|Contig9081pg0.2	Unknown	0.2	0.42	1				118
1367	snap|Contig9081pg0.3	Unknown	0.25	0.421	0				402
1368	snap|Contig9523pg0.3	Unknown	0.2	0.102	0				185
1369	snap|Contig9299pg0.1	Unknown	0.2	0.146	0				67
1370	augustus|Contig9718pg0.3	Unknown	0.2	0.439	0				402
1371	snap|Contig9127pg0.5	Unknown	0.2	0.266	0				82
1372	snap|Contig9127pg0.6	Extracellular	0.952	0.457	0	Y	Y	Y	757
1373	snap|Contig9127pg0.7	Unknown	0.2	0.549	0				73
1374	snap|Contig9743pg0.2	Unknown	0.2	0.285	0				86
1375	snap|Contig9884pg0.6	Unknown	0.2	0.456	0				82
1376	snap|Contig9884pg0.5	Unknown	0.2	0.261	1				62
1377	snap|Contig9884pg0.10	Cytoplasmic	0.896	0.158	0				147
1378	snap|Contig9884pg0.9	Unknown	0.2	0.193	0				111
1379	snap|Contig9884pg0.8	Unknown	0.2	0.163	0				97
1380	snap|Contig9403pg0.2	Cytoplasmic	0.896	0.097	0				189
1381	snap|Contig9403pg0.3	Unknown	0.2	0.219	0				83
1382	snap|Contig9375pg0.4	Unknown	0.2	0.603	0				125
1383	snap|Contig9375pg0.3	Unknown	0.2	0.182	0				87
1384	snap|Contig9496pg0.2	Unknown	0.2	0.352	0				95
1385	snap|Contig9561pg0.3	Unknown	0.2	0.283	0				101
1386	snap|Contig9561pg0.2	Unknown	0.2	0.298	0				62
1387	snap|Contig9561ag0.4	Unknown	0.2	0.137	0				59
1388	snap|Contig9295pg0.2	Unknown	0.2	0.404	1				83
1389	snap|Contig9551pg0.4	Cytoplasmic	0.896	0.122	0				137
1390	snap|Contig9551pg0.5	Unknown	0.2	0.231	0				68
1391	snap|Contig9935pg0.4	Unknown	0.2	0.141	0				64
1392	snap|Contig9423pg0.3	Unknown	0.2	0.35	0				91
1393	snap|Contig9423pg0.4	Unknown	0.2	0.204	0				147
1394	snap|Contig9936pg0.3	Cytoplasmic	0.896	0.3	0	Y	Y	Y	314
1395	augustus|Contig9764pg0.3	Cytoplasmic	0.896	0.17	0	Y	Y	Y	513
1396	snap|Contig9764ag0.8	Unknown	0.2	0.354	0				171
1397	snap|Contig9764pg0.8	Unknown	0.2	0.445	0				154
1398	snap|Contig9764ag0.9	Unknown	0.2	0.165	0				104
1399	snap|Contig9764pg0.9	Unknown	0.2	0.372	0				73
1400	snap|Contig9323pg0.2	Unknown	0.2	0.603	0				63
1401	snap|Contig9822pg0.6	Unknown	0.2	0.39	0				68
1402	snap|Contig9822pg0.4	Unknown	0.2	0.29	0				62
1403	snap|Contig9822pg0.5	Unknown	0.2	0.092	0				61
1404	snap|Contig9021pg0.2	Unknown	0.2	0.364	0				71
1405	snap|Contig9910ag0.3	Unknown	0.2	0.218	0				60
1406	snap|Contig9394pg0.1	Unknown	0.2	0.207	0				136
1407	snap|Contig9373ag0.1	Unknown	0.2	0.254	0				95
1408	snap|Contig9138pg0.2	Unknown	0.2	0.357	0				124
1409	snap|Contig9784pg0.2	Cytoplasmic Membrane	1	0.218	3				331
1410	snap|Contig9784pg0.4	Unknown	0.2	0.131	0				110
1411	snap|Contig9784pg0.3	Unknown	0.2	0.357	0				96
1412	snap|Contig9492pg0.2	Cytoplasmic	0.896	0.129	0				161
1413	snap|Contig9726pg0.2	Unknown	0.2	0.365	0				140
1414	snap|Contig9726pg0.3	Unknown	0.2	0.547	0				71
1415	snap|Contig9583pg0.3	Unknown	0.2	0.559	0				122
1416	snap|Contig9685pg0.7	Cytoplasmic	0.896	0.451	0				238
1417	snap|Contig9685pg0.6	Unknown	0.2	0.038	0				78
1418	snap|Contig9685pg0.5	Unknown	0.2	0.215	0				65
1419	snap|Contig9854pg0.6	Unknown	0.2	0.636	0				309
1420	snap|Contig9854pg0.5	Unknown	0.2	0.314	0				113
1421	snap|Contig9854pg0.3	Unknown	0.2	0.478	0				111
1422	snap|Contig9854pg0.4	Unknown	0.2	0.235	0				73
1423	snap|Contig9194pg0.4	Unknown	0.2	0.28	0				75
1424	snap|Contig9380ag0.3	Unknown	0.2	0.174	0				78
1425	snap|Contig9262pg0.3	Unknown	0.2	0.189	1				91
1426	snap|Contig9262pg0.4	Unknown	0.2	0.193	1				91
1427	snap|Contig9917pg0.3	Cytoplasmic Membrane	0.982	0.4	2	Y	Y	Y	182
1428	snap|Contig9917pg0.4	Cytoplasmic Membrane	0.788	0.096	0	Y	Y	Y	164
1429	snap|Contig9317pg0.5	Unknown	0.2	0.618	0				187
1430	augustus|Contig9317pg0.4	Unknown	0.2	0.479	0				200
1431	snap|Contig9904pg0.9	Cytoplasmic	0.896	0.063	0	Y	Y	Y	503
1432	snap|Contig9324pg0.3	Unknown	0.2	0.266	0				66
1433	snap|Contig9605pg0.1	Unknown	0.2	0.541	0				66
1434	snap|Contig9605pg0.2	Unknown	0.2	0.237	0				178
1435	snap|Contig9818pg0.2	Unknown	0.2	0.44	0				240
1436	snap|Contig9855pg0.2	Unknown	0.2	0.341	0				82
1437	snap|Contig9811pg0.2	Unknown	0.2	0.422	0				68
1438	snap|Contig9708pg0.4	Cytoplasmic	0.997	0.091	0	Y	Y	Y	279
1439	snap|Contig9841pg0.2	Unknown	0.2	0.215	0				110
1440	snap|Contig9892pg0.2	Unknown	0.2	0.259	0	Y	Y	Y	95
1441	snap|Contig9677pg0.1	Unknown	0.2	0.243	0				95
1442	snap|Contig9034pg0.4	Unknown	0.2	0.231	0	Y	Y	Y	313
1443	snap|Contig9961pg0.3	Unknown	0.2	0.3	0				63
1444	augustus|Contig9690pg0.2	Cytoplasmic Membrane	0.982	0.113	1				555
1445	snap|Contig9690pg0.3	Unknown	0.2	0.342	0				71
1446	snap|Contig9272pg0.4	Cytoplasmic	0.896	0.17	0	Y	Y	Y	132
1447	snap|Contig9173pg0.1	Cytoplasmic	0.896	0.607	0				184
1448	snap|Contig9173pg0.2	Unknown	0.2	0.54	0				72
1449	snap|Contig9086pg0.2	Cytoplasmic	0.896	0.091	0	Y	Y	Y	511
1450	snap|Contig9417pg0.7	Unknown	0.2	0.42	0				109
1451	snap|Contig9417pg0.8	Unknown	0.2	0.226	0				63
1452	augustus|Contig9417pg0.6	Unknown	0.2	0.253	0	Y	Y	Y	1136
1453	snap|Contig9417pg0.11	Unknown	0.2	0.324	0				75
1454	snap|Contig9570pg0.6	Unknown	0.2	0.497	0	Y	Y	Y	164
1455	snap|Contig9570pg0.11	Unknown	0.2	0.394	0				133
1456	snap|Contig9570pg0.10	Unknown	0.2	0.168	0				86
1457	snap|Contig9570pg0.12	Unknown	0.2	0.463	0				80
1458	snap|Contig9570pg0.9	Unknown	0.2	0.493	0				62
1459	snap|Contig9570pg0.14	Unknown	0.2	0.505	0				298
1460	snap|Contig9570pg0.13	Unknown	0.2	0.476	0				88
1461	augustus|Contig9756pg0.3	Periplasmic	0.983	0.485	0				145
1462	snap|Contig9623pg0.2	Unknown	0.2	0.231	0				75
1463	snap|Contig9224pg0.3	Unknown	0.2	0.489	1				93
1464	snap|Contig9224pg0.4	Unknown	0.2	0.402	0				70
1465	snap|Contig9224pg0.2	Unknown	0.2	0.523	0				68
1466	snap|Contig9224ag0.4	Unknown	0.2	0.226	0				63
1467	snap|Contig9368pg0.3	Unknown	0.2	0.517	1				93
1468	snap|Contig9063pg0.2	Cytoplasmic	0.896	0.065	0				133
1469	snap|Contig9063pg0.3	Cytoplasmic Membrane	0.982	0.719	0				115
1470	snap|Contig9274pg0.2	Unknown	0.2	0.415	0				62
1471	snap|Contig9274pg0.3	Unknown	0.25	0.643	1				93
1472	snap|Contig9483pg0.2	Cytoplasmic	0.896	0.125	0				132
1473	snap|Contig9762pg0.2	Cytoplasmic Membrane	0.982	0.185	0				72
1474	snap|Contig9762pg0.1	Unknown	0.2	0.18	0				71
1475	snap|Contig9634pg0.5	Cytoplasmic Membrane	0.982	0.085	1				115
1476	snap|Contig9634ag0.5	Unknown	0.2	0.244	0				60
1477	snap|Contig9634pg0.7	Unknown	0.2	0.352	1				239
1478	snap|Contig9634pg0.6	Unknown	0.2	0.309	0				71
1479	augustus|Contig9191pg0.1	Unknown	0.2	0.619	0	Y	Y	Y	333
1480	augustus|Contig9226pg0.2	Unknown	0.2	0.431	0				251
1481	snap|Contig9820pg0.2	Unknown	0.2	0	0				27
1482	snap|Contig9820pg0.3	Unknown	0.2	0.224	0				95
1483	snap|Contig9306pg0.1	Unknown	0.2	0.274	0				73
1484	snap|Contig9957pg0.1	Unknown	0.2	0.536	0				63
1485	augustus|Contig9816pg0.8	Unknown	0.626	0.491	0				2095
1486	snap|Contig9816pg0.12	Unknown	0.2	0.199	0				77
1487	snap|Contig9816pg0.13	Unknown	0.2	0.709	0				74
1488	snap|Contig9816pg0.14	Unknown	0.2	0.097	0				72
1489	snap|Contig9096pg0.5	Unknown	0.2	0.454	0				111
1490	snap|Contig9096pg0.6	Unknown	0.2	0.295	0				75
1491	snap|Contig9096pg0.7	Unknown	0.2	0.289	0				61
1492	snap|Contig9154pg0.3	Unknown	0.2	0.269	0				97
1493	snap|Contig9442pg0.3	Unknown	0.2	0.325	0				256
1494	snap|Contig9362ag0.2	Unknown	0.2	0.171	0				87
1495	snap|Contig9362pg0.3	Unknown	0.2	0.502	0				70
1496	snap|Contig9004pg0.7	Unknown	0.2	0.175	0				77
1497	snap|Contig9004pg0.8	Unknown	0.2	0.325	0				72
1498	snap|Contig9955pg0.5	Unknown	0.2	0.137	0				185
1499	snap|Contig9955pg0.4	Unknown	0.2	0.406	0				139
1500	snap|Contig9955pg0.6	Unknown	0.2	0.565	0				59
1501	snap|Contig9955pg0.7	Cytoplasmic Membrane	0.982	0.358	0				164
1502	snap|Contig9175pg0.3	Unknown	0.2	0.329	0				103
1503	snap|Contig9320pg0.2	Unknown	0.2	0.158	0				123
1504	snap|Contig9297pg0.2	Unknown	0.2	0	0				19
1505	snap|Contig9392pg0.3	Unknown	0.2	0.281	0				150
1506	snap|Contig9392pg0.4	Unknown	0.2	0.225	0				128
1507	snap|Contig9392pg0.2	Unknown	0.2	0.222	0				110
1508	snap|Contig9891pg0.4	Unknown	0.2	0.529	0				127
1509	augustus|Contig9891pg0.2	Unknown	0.2	0.506	0				89
1510	snap|Contig9891pg0.3	Unknown	0.2	0.182	0				68
1511	snap|Contig9891pg0.6	Unknown	0.2	0.225	0				71
1512	snap|Contig9071pg0.1	Unknown	0.2	0.257	0				121
1513	snap|Contig9780pg0.2	Unknown	0.2	0.232	0				87
1514	snap|Contig9407pg0.4	Unknown	0.2	0.435	0				70
1515	snap|Contig9407pg0.5	Unknown	0.626	0.609	0				1001
1516	snap|Contig9456pg0.1	Unknown	0.2	0.178	0				98
1517	snap|Contig9404pg0.3	Unknown	0.2	0.335	0				103
1518	snap|Contig9404pg0.4	Unknown	0.2	0.219	0				59
1519	snap|Contig9517pg0.4	Unknown	0.2	0.163	0				83
1520	augustus|Contig9517pg0.10	Unknown	0.2	0.315	0	Y	Y	Y	489
1521	snap|Contig9117pg0.5	Unknown	0.2	0.63	0				95
1522	snap|Contig9117pg0.6	Unknown	0.2	0.093	0				76
1523	snap|Contig9117ag0.8	Unknown	0.2	0.219	0				118
1524	snap|Contig9117pg0.7	Unknown	0.2	0.113	0				106
1525	augustus|Contig9741pg0.0	Unknown	0.2	0.216	0	Y	Y	Y	354
1526	snap|Contig9741pg0.6	Unknown	0.2	0.109	0				64
1527	snap|Contig9741pg0.7	Unknown	0.2	0.376	0				117
1528	snap|Contig9979pg0.1	Unknown	0.2	0.071	1				132
1529	snap|Contig9979pg0.3	Unknown	0.2	0.305	0				83
1530	snap|Contig9979pg0.2	Unknown	0.2	0.333	0				75
1531	snap|Contig9448pg0.1	Unknown	0.2	0.15	0				130
1532	snap|Contig9278pg0.3	Unknown	0.2	0.232	0				431
1533	snap|Contig9470ag0.2	Unknown	0.2	0.173	0				116
1534	augustus|Contig9977pg0.2	Unknown	0.2	0.291	0				104
1535	snap|Contig9614pg0.2	Unknown	0.2	0.544	0				63
1536	snap|Contig9728pg0.3	Unknown	0.2	0.169	0				131
1537	snap|Contig9446ag0.4	Unknown	0.2	0.127	2				102
1538	snap|Contig9446pg0.3	Unknown	0.2	0.552	0				57
1539	snap|Contig9446pg0.5	Unknown	0.2	0.347	1				94
1540	snap|Contig9446pg0.6	Unknown	0.2	0.286	0				76
1541	snap|Contig9446pg0.7	Unknown	0.2	0.658	0				76
1542	snap|Contig9446pg0.4	Unknown	0.2	0.278	0				70
1543	augustus|Contig9247pg0.2	Unknown	0.2	0.172	0	Y	Y	Y	1382
1544	snap|Contig9247pg0.3	Unknown	0.2	0.401	0				88
1545	snap|Contig9768pg0.1	Unknown	0.2	0.509	0				67
1546	snap|Contig9768pg0.2	Unknown	0.2	0.229	0				72
1547	snap|Contig9027pg0.3	Unknown	0.2	0.427	0				61
1548	snap|Contig9027pg0.4	Cytoplasmic	0.896	0.101	0				178
1549	snap|Contig9472pg0.3	Unknown	0.2	0.23	0				87
1550	snap|Contig9472pg0.4	Cytoplasmic	0.896	0.391	0	Y	Y	Y	214
1551	augustus|Contig9333pg0.2	Extracellular	0.964	0.719	0				453
1552	snap|Contig9703pg0.2	Unknown	0.2	0.327	0				156
1553	snap|Contig9703pg0.3	Unknown	0.2	0	0				20
1554	snap|Contig9053pg0.1	Unknown	0.2	0.249	0	Y	Y	Y	157
1555	snap|Contig9641pg0.4	Unknown	0.2	0.241	0				63
1556	snap|Contig9641pg0.3	Cytoplasmic Membrane	0.982	0.133	1				59
1557	snap|Contig9626pg0.14	Cytoplasmic	0.896	0.334	0				152
1558	snap|Contig9626pg0.12	Unknown	0.2	0.381	0				138
1559	snap|Contig9626pg0.13	Unknown	0.2	0.337	0				129
1560	snap|Contig9626pg0.11	Unknown	0.2	0.347	0				116
1561	snap|Contig9626pg0.10	Unknown	0.2	0.407	0				70
1562	snap|Contig9626pg0.17	Unknown	0.2	0.534	0				183
1563	snap|Contig9626pg0.18	Unknown	0.2	0.534	0				183
1564	snap|Contig9626pg0.15	Unknown	0.2	0.243	0				60
1565	snap|Contig9626pg0.16	Unknown	0.2	0.243	0				60
1566	snap|Contig9381pg0.3	Unknown	0.2	0.217	0				132
1567	snap|Contig9695pg0.1	Cytoplasmic	0.896	0.102	0	Y			314
1568	snap|Contig9356pg0.5	Unknown	0.2	0.497	0	Y	Y	Y	125
1569	snap|Contig9746pg0.2	Unknown	0.2	0	0				40
1570	snap|Contig9532pg0.3	Cytoplasmic	0.896	0.318	0	Y	Y	Y	536
1571	snap|Contig9067pg0.2	Unknown	0.2	0.396	0				61
1572	snap|Contig9962pg0.2	Unknown	0.2	0.41	0				72
1573	snap|Contig9962pg0.1	Unknown	0.2	0.454	0				67
1574	snap|Contig9684pg0.2	Unknown	0.2	0.661	0				151
1575	snap|Contig9475pg0.1	Unknown	0.2	0.571	1				142
1576	snap|Contig9035pg0.3	Cytoplasmic	0.896	0.118	0				267
1577	snap|Contig9502ag0.4	Extracellular	0.964	0.6	0				444
1578	snap|Contig9502pg0.3	Unknown	0.2	0.572	0				116
1579	snap|Contig9711pg0.5	Unknown	0.2	0.405	0				64
1580	snap|Contig9711pg0.6	Extracellular	0.964	0.613	0				247
1581	snap|Contig9711pg0.7	Unknown	0.2	0.528	0				182
1582	snap|Contig9711pg0.11	Unknown	0.2	0.538	0				63
1583	snap|Contig9923pg0.3	Unknown	0.2	0.08	0				141
1584	snap|Contig9923pg0.4	Unknown	0.2	0.184	1	Y	Y	Y	491
1585	snap|Contig9416pg0.1	Unknown	0.2	0.187	1				94
1586	snap|Contig9416pg0.3	Cytoplasmic	0.896	0.113	0				314
1587	snap|Contig9416pg0.2	Unknown	0.2	0.29	0				59
1588	snap|Contig9003pg0.1	Unknown	0.2	0.167	0				75
1589	snap|Contig9080ag0.2	Unknown	0.2	0.551	0				67
1590	snap|Contig9556pg0.4	Unknown	0.2	0.249	0				95
1591	snap|Contig9556pg0.3	Unknown	0.2	0.325	0				65
1592	snap|Contig9556pg0.5	Unknown	0.2	0.424	0				269
1593	snap|Contig9386pg0.1	Unknown	0.2	0.511	0				101
1594	snap|Contig9386pg0.2	Unknown	0.2	0.574	0				101
1595	augustus|Contig10283pg0.2	Unknown	0.2	0.279	0				228
1596	snap|Contig10283pg0.5	Unknown	0.2	0.541	0				64
1597	snap|Contig10960pg0.2	Unknown	0.2	0.327	0				155
1598	snap|Contig10044pg0.5	Unknown	0.626	0.39	0	Y	Y	Y	1710
1599	snap|Contig10569pg0.5	Unknown	0.2	0.119	0				60
1600	snap|Contig10569pg0.6	Unknown	0.2	0.268	0				79
1601	snap|Contig10569pg0.7	Unknown	0.2	0.568	0				60
1602	snap|Contig10717pg0.3	Unknown	0.2	0.37	0				150
1603	snap|Contig10717pg0.2	Unknown	0.25	0.543	0				89
1604	snap|Contig10717pg0.4	Unknown	0.2	0.513	1				78
1605	snap|Contig10717pg0.5	Unknown	0.2	0.239	0				116
1606	snap|Contig10126pg0.1	Unknown	0.2	0.69	0				193
1607	snap|Contig10825pg0.6	Extracellular	0.965	0.496	0				234
1608	augustus|Contig10825pg0.4	Unknown	0.2	0.431	0				88
1609	augustus|Contig10825pg0.5	Unknown	0.2	0.201	0				529
1610	snap|Contig10825pg0.8	Unknown	0.25	0.588	0				94
1611	snap|Contig10222pg0.3	Unknown	0.2	0.452	0				82
1612	snap|Contig10222pg0.4	Unknown	0.2	0.143	1				82
1613	snap|Contig10222pg0.5	Unknown	0.2	0.224	0				61
1614	snap|Contig10952pg0.5	Unknown	0.2	0.3	0				147
1615	snap|Contig10952pg0.2	Unknown	0.2	0.196	0				111
1616	snap|Contig10952pg0.3	Unknown	0.2	0.304	0				93
1617	snap|Contig10952pg0.4	Unknown	0.2	0.192	0				73
1618	snap|Contig10655pg0.3	Unknown	0.2	0.266	0				86
1619	snap|Contig10634pg0.1	Unknown	0.2	0.091	0				62
1620	snap|Contig10391pg0.3	Unknown	0.2	0.37	0		Y	Y	79
1621	augustus|Contig10031pg0.3	Unknown	0.2	0.556	0				162
1622	snap|Contig10621pg0.2	Unknown	0.2	0.314	0				68
1623	snap|Contig10837pg0.4	Unknown	0.2	0.626	0				210
1624	snap|Contig10659pg0.2	Unknown	0.2	0.221	0				59
1625	snap|Contig10237pg0.2	Unknown	0.2	0.18	0				68
1626	snap|Contig10337ag0.4	Unknown	0.2	0.226	0				91
1627	snap|Contig10116pg0.3	Unknown	0.2	0.245	0				109
1628	snap|Contig10432pg0.1	Unknown	0.2	0.451	0				82
1629	snap|Contig10121pg0.3	Unknown	0.2	0.288	0				128
1630	snap|Contig10121pg0.4	Unknown	0.2	0.244	0				69
1631	snap|Contig10121pg0.5	Unknown	0.2	0.385	1				67
1632	snap|Contig10558ag0.2	Unknown	0.2	0.133	0				88
1633	snap|Contig10558pg0.2	Unknown	0.2	0.663	0				111
1634	snap|Contig10125pg0.2	Unknown	0.2	0.301	0				89
1635	snap|Contig10806pg0.4	Unknown	0.2	0.499	0				112
1636	augustus|Contig10806pg0.3	Unknown	0.2	0.38	0				88
1637	augustus|Contig10455pg0.2	Unknown	0.2	0.458	0				73
1638	snap|Contig10455pg0.4	Unknown	0.2	0.175	0				77
1639	snap|Contig10460pg0.4	Extracellular	0.964	0.334	0				450
1640	augustus|Contig10214pg0.1	Extracellular	0.952	0.428	0	Y	Y		621
1641	snap|Contig10317pg0.6	Unknown	0.2	0.44	0				125
1642	augustus|Contig10317pg0.5	Unknown	0.2	0.448	0				89
1643	snap|Contig10137pg0.3	Unknown	0.2	0.26	0				215
1644	snap|Contig10137pg0.2	Unknown	0.2	0.362	0				139
1645	snap|Contig10137pg0.5	Unknown	0.2	0.26	0				215
1646	snap|Contig10137pg0.4	Unknown	0.2	0.545	0				64
1647	snap|Contig10663pg0.2	Unknown	0.2	0.131	0				102
1648	snap|Contig10663pg0.3	Unknown	0.2	0.441	0				78
1649	snap|Contig10075pg0.1	Unknown	0.2	0.244	0				96
1650	snap|Contig10601pg0.2	Cytoplasmic Membrane	0.982	0.397	0				81
1651	snap|Contig10138pg0.2	Unknown	0.2	0.208	0				62
1652	snap|Contig10596pg0.6	Cytoplasmic	0.896	0.273	0				167
1653	snap|Contig10596pg0.4	Unknown	0.2	0.294	0				91
1654	snap|Contig10596pg0.5	Unknown	0.2	0.395	0				71
1655	snap|Contig10596pg0.7	Unknown	0.2	0.298	0				80
1656	snap|Contig10191pg0.3	Unknown	0.2	0.214	0				61
1657	snap|Contig10726pg0.3	Unknown	0.2	0.317	0				64
1658	snap|Contig10726pg0.4	Unknown	0.2	0.51	0				123
1659	snap|Contig10463pg0.1	Cytoplasmic	0.896	0.135	0				312
1660	snap|Contig10463pg0.4	Unknown	0.2	0.443	0				108
1661	snap|Contig10463pg0.5	Unknown	0.2	0.443	0				108
1662	snap|Contig10504pg0.6	Cytoplasmic	0.896	0.264	0				375
1663	snap|Contig10504pg0.5	Cytoplasmic	0.896	0.212	0				171
1664	snap|Contig10504pg0.4	Cytoplasmic	0.896	0.165	0				126
1665	snap|Contig10504pg0.8	Unknown	0.2	0.275	0				95
1666	snap|Contig10379pg0.2	Cytoplasmic	0.896	0.326	0				200
1667	snap|Contig10379pg0.4	Cytoplasmic	0.896	0.347	0				133
1668	snap|Contig10379pg0.3	Unknown	0.2	0.033	0				72
1669	snap|Contig10147pg0.2	Unknown	0.2	0.396	0				132
1670	snap|Contig10731pg0.1	Unknown	0.2	0.291	1				202
1671	snap|Contig10011pg0.5	Unknown	0.2	0.243	0				175
1672	snap|Contig10236pg0.1	Unknown	0.2	0.389	0				65
1673	snap|Contig10311pg0.3	Cytoplasmic Membrane	0.982	0.239	1	Y	Y	Y	165
1674	snap|Contig10311ag0.2	Unknown	0.2	0.402	1				130
1675	snap|Contig10311pg0.5	Unknown	0.2	0.218	0	Y	Y	Y	156
1676	snap|Contig10421pg0.1	Unknown	0.2	0.157	0				68
1677	snap|Contig10421ag0.2	Unknown	0.2	0.285	0				94
1678	snap|Contig10421pg0.2	Unknown	0.2	0.52	0				64
1679	snap|Contig10743pg0.3	Extracellular	0.964	0.447	0				328
1680	snap|Contig10907pg0.2	Unknown	0.2	0.284	0				60
1681	augustus|Contig10697pg0.2	Unknown	0.2	0	0				27
1682	snap|Contig10173pg0.1	Unknown	0.2	0.28	0	Y	Y	Y	100
1683	snap|Contig10030pg0.1	Unknown	0.2	0.305	1				89
1684	snap|Contig10030ag0.2	Unknown	0.2	0.385	0				68
1685	snap|Contig10506pg0.2	Unknown	0.2	0.06	0				108
1686	snap|Contig10750pg0.1	Unknown	0.2	0.395	0				75
1687	snap|Contig10959pg0.2	Unknown	0.2	0.365	0				64
1688	snap|Contig10860pg0.3	Unknown	0.2	0.649	0				80
1689	snap|Contig10860pg0.4	Unknown	0.2	0.327	0				85
1690	snap|Contig10946pg0.1	Unknown	0.2	0.306	0				161
1691	snap|Contig10565pg0.2	Unknown	0.2	0.514	0				186
1692	snap|Contig10565pg0.3	Unknown	0.2	0.401	0				87
1693	snap|Contig10244pg0.2	Unknown	0.2	0.301	0				80
1694	snap|Contig10240pg0.5	Unknown	0.2	0.28	0				71
1695	snap|Contig10240pg0.6	Unknown	0.2	0.39	0				69
1696	snap|Contig10240pg0.8	Cytoplasmic	0.896	0.097	0				126
1697	snap|Contig10240pg0.7	Unknown	0.2	0.191	0				100
1698	snap|Contig10972pg0.1	Unknown	0.2	0.374	0				74
1699	augustus|Contig10263pg0.3	Unknown	0.25	0.773	0				108
1700	snap|Contig10263pg0.4	Unknown	0.2	0.617	0				84
1701	snap|Contig10136pg0.3	Cytoplasmic	0.896	0.265	0				264
1702	snap|Contig10136pg0.2	Unknown	0.2	0.316	0				66
1703	snap|Contig10539pg0.4	Extracellular	0.964	0.368	0	Y	Y	Y	566
1704	snap|Contig10539pg0.3	Unknown	0.2	0.338	0				86
1705	augustus|Contig10282pg0.3	Cytoplasmic	0.896	0.349	0				361
1706	snap|Contig10282pg0.7	Unknown	0.2	0.255	0				221
1707	snap|Contig10481pg0.3	Cytoplasmic Membrane	0.982	0.238	1				64
1708	snap|Contig10554pg0.3	Cytoplasmic Membrane	1	0.3	6	Y	Y	Y	322
1709	snap|Contig10554pg0.4	Unknown	0.2	0.437	2				157
1710	snap|Contig10475pg0.2	Unknown	0.2	0.428	0				67
1711	augustus|Contig10525pg0.2	Unknown	0.2	0.146	0	Y	Y	Y	127
1712	snap|Contig10525pg0.5	Cytoplasmic	0.896	0.136	0	Y	Y	Y	338
1713	snap|Contig10525pg0.4	Unknown	0.2	0.367	1				109
1714	snap|Contig10851pg0.5	Unknown	0.2	0.233	0				73
1715	snap|Contig10851pg0.4	Unknown	0.2	0.518	0				64
1716	snap|Contig10851pg0.7	Cytoplasmic	0.896	0.227	0	Y	Y	Y	348
1717	snap|Contig10851pg0.8	Unknown	0.2	0.388	0				71
1718	snap|Contig10079pg0.1	Unknown	0.2	0.386	0				67
1719	snap|Contig10585pg0.2	Unknown	0.2	0.131	0				62
1720	snap|Contig10922pg0.3	Cytoplasmic	0.896	0.15	0				178
1721	snap|Contig10922pg0.2	Unknown	0.2	0.337	0				90
1722	snap|Contig10922pg0.4	Unknown	0.2	0.372	0				88
1723	snap|Contig10677pg0.3	Unknown	0.2	0.223	0				499
1724	snap|Contig10677pg0.7	Unknown	0.2	0.425	0				97
1725	snap|Contig10964pg0.2	Unknown	0.2	0.529	1				88
1726	snap|Contig10133pg0.8	Unknown	0.2	0.241	0				208
1727	snap|Contig10133pg0.7	Unknown	0.2	0.302	0				192
1728	snap|Contig10133pg0.11	Unknown	0.2	0.259	0				174
1729	snap|Contig10133pg0.10	Unknown	0.2	0.437	0				78
1730	snap|Contig10133pg0.9	Unknown	0.2	0.165	0				77
1731	snap|Contig10551pg0.2	Unknown	0.2	0.523	0				88
1732	snap|Contig10551pg0.4	Cytoplasmic	0.896	0.312	0	Y	Y	Y	200
1733	snap|Contig10702pg0.2	Unknown	0.548	0.328	0	Y	Y	Y	625
1734	snap|Contig10251pg0.2	Unknown	0.2	0.21	0				69
1735	snap|Contig10028pg0.2	Unknown	0.2	0.528	0	Y	Y	Y	75
1736	augustus|Contig10561pg0.4	Unknown	0.2	0.365	0				1626
1737	snap|Contig10561pg0.7	Unknown	0.2	0.305	0				110
1738	snap|Contig10561pg0.8	Unknown	0.2	0.216	0				73
1739	snap|Contig10332pg0.2	Cytoplasmic	0.896	0.169	0				290
1740	snap|Contig10332pg0.3	Cytoplasmic	0.896	0.091	0				282
1741	snap|Contig10332pg0.6	Cytoplasmic	0.896	0.203	0				182
1742	snap|Contig10332pg0.5	Unknown	0.2	0.225	0				120
1743	snap|Contig10332pg0.4	Unknown	0.2	0.35	0				75
1744	snap|Contig10698pg0.3	Unknown	0.2	0.379	0				97
1745	snap|Contig10903ag0.3	Unknown	0.626	0.693	0	Y	Y	Y	335
1746	snap|Contig10903pg0.4	Unknown	0.2	0.262	0				78
1747	snap|Contig10259pg0.2	Unknown	0.2	0.39	0				112
1748	snap|Contig10259pg0.3	Unknown	0.2	0.309	1				147
1749	snap|Contig10654pg0.3	Unknown	0.2	0.352	0				112
1750	snap|Contig10344pg0.3	Unknown	0.2	0.353	0				167
1751	snap|Contig10344pg0.5	Unknown	0.2	0.3	0				99
1752	snap|Contig10344pg0.4	Unknown	0.2	0.445	0				75
1753	snap|Contig10324ag0.9	Unknown	0.2	0.199	0				71
1754	snap|Contig10324pg0.7	Unknown	0.2	0.403	0				65
1755	snap|Contig10324pg0.9	Unknown	0.2	0.22	0				62
1756	snap|Contig10346pg0.2	Unknown	0.2	0.333	0				79
1757	snap|Contig10512pg0.3	Unknown	0.2	0.593	0				68
1758	snap|Contig10512pg0.5	Unknown	0.2	0.265	0				163
1759	snap|Contig10512pg0.4	Unknown	0.2	0.255	0				115
1760	snap|Contig10207ag0.2	Unknown	0.2	0.537	0				69
1761	snap|Contig10378pg0.2	Unknown	0.2	0.618	0				78
1762	snap|Contig10378pg0.3	Unknown	0.2	0.532	0				124
1763	snap|Contig10827pg0.2	Unknown	0.2	0.723	0				226
1764	snap|Contig10818pg0.2	Unknown	0.2	0.228	0				229
1765	augustus|Contig10428pg0.3	Extracellular	0.964	0.371	0	Y	Y	Y	758
1766	snap|Contig10382pg0.1	Unknown	0.2	0.245	0				82
1767	snap|Contig10516pg0.1	Unknown	0.2	0.371	0				77
1768	snap|Contig10859pg0.1	Unknown	0.2	0.684	0				117
1769	snap|Contig10109pg0.1	Unknown	0.2	0.527	0				81
1770	augustus|Contig10221pg0.1	Unknown	0.2	0.397	0				305
1771	snap|Contig10461pg0.3	Unknown	0.2	0.72	0				112
1772	snap|Contig10461pg0.4	Unknown	0.2	0.357	0				77
1773	snap|Contig10871pg0.2	Cytoplasmic Membrane	0.982	0.199	0				58
1774	snap|Contig10871pg0.3	Unknown	0.2	0.546	0				85
1775	snap|Contig10229pg0.4	Unknown	0.2	0.253	0				105
1776	snap|Contig10229pg0.2	Unknown	0.2	0.454	0				79
1777	snap|Contig10229pg0.3	Unknown	0.2	0.219	0				65
1778	snap|Contig10276pg0.3	Unknown	0.2	0.374	0				92
1779	snap|Contig10887pg0.3	Unknown	0.2	0.248	0				83
1780	snap|Contig10709pg0.2	Cytoplasmic Membrane	1	0.179	4				179
1781	augustus|Contig10582pg0.14	Unknown	0.548	0.261	0				1112
1782	augustus|Contig10582pg0.13	Cytoplasmic	0.896	0.297	0				534
1783	snap|Contig10582pg0.4	Unknown	0.2	0.211	0				85
1784	snap|Contig10582ag0.14	Unknown	0.2	0.476	0				74
1785	snap|Contig10582ag0.16	Unknown	0.2	0.476	0				74
1786	snap|Contig10897pg0.4	Cytoplasmic Membrane	0.788	0.15	0	Y	Y	Y	343
1787	snap|Contig10897ag0.5	Cytoplasmic Membrane	0.982	0.307	1				114
1788	snap|Contig10776pg0.2	Unknown	0.2	0.364	0				75
1789	snap|Contig10085pg0.2	Unknown	0.2	0.562	0				63
1790	snap|Contig10982pg0.1	Cytoplasmic Membrane	1	0.374	4				164
1791	snap|Contig10022pg0.2	Unknown	0.2	0.405	0				92
1792	snap|Contig10239pg0.4	Cytoplasmic	0.926	0.209	0	Y	Y	Y	148
1793	snap|Contig10239ag0.4	Unknown	0.2	0.286	0				99
1794	snap|Contig10407pg0.4	Cytoplasmic	0.896	0.132	0				162
1795	snap|Contig10407pg0.6	Unknown	0.2	0.312	0	Y			259
1796	snap|Contig10407pg0.5	Unknown	0.2	0.381	0				174
1797	snap|Contig10407pg0.7	Cytoplasmic	0.896	0.24	0				134
1798	snap|Contig10744pg0.2	Unknown	0.2	0.288	0				59
1799	snap|Contig10744pg0.3	Unknown	0.2	0.206	0	Y	Y	Y	101
1800	snap|Contig10495pg0.2	Unknown	0.2	0.528	0	Y	Y	Y	157
1801	snap|Contig10993pg0.2	Unknown	0.2	0.465	0				78
1802	snap|Contig10218pg0.3	Cytoplasmic Membrane	0.982	0.489	3				208
1803	snap|Contig10218pg0.4	Unknown	0.2	0.447	0				104
1804	snap|Contig10889pg0.2	Cytoplasmic	0.896	0.074	0			Y	360
1805	snap|Contig10889pg0.3	Unknown	0.2	0.635	0				87
1806	snap|Contig10431pg0.1	Unknown	0.2	0.156	0				82
1807	snap|Contig10431pg0.2	Unknown	0.2	0.307	0				66
1808	snap|Contig10771pg0.5	Unknown	0.2	0.579	0	Y	Y	Y	217
1809	snap|Contig10771pg0.4	Unknown	0.2	0.259	0				138
1810	augustus|Contig10771pg0.3	Unknown	0.2	0.449	0	Y	Y	Y	304
1811	snap|Contig10205pg0.3	Unknown	0.2	0.296	0				109
1812	snap|Contig10205pg0.2	Unknown	0.2	0.379	0				72
1813	snap|Contig10483pg0.3	Unknown	0.2	0.177	0				68
1814	snap|Contig10483pg0.4	Unknown	0.2	0.266	0				59
1815	snap|Contig10388pg0.2	Unknown	0.2	0.095	0				93
1816	snap|Contig10388pg0.1	Unknown	0.2	0.332	0				59
1817	snap|Contig10388pg0.3	Cytoplasmic Membrane	0.982	0.351	0				64
1818	snap|Contig10348pg0.4	Unknown	0.2	0.24	0	Y	Y	Y	105
1819	snap|Contig10474pg0.3	Unknown	0.2	0.285	0				64
1820	snap|Contig10442pg0.2	Unknown	0.2	0.332	0				62
1821	snap|Contig10235pg0.1	Unknown	0.2	0.422	0				73
1822	snap|Contig10235pg0.2	Unknown	0.2	0.322	0				243
1823	augustus|Contig10241pg0.4	Cytoplasmic	0.896	0.235	0				176
1824	snap|Contig10241ag0.7	Unknown	0.2	0.451	0				121
1825	snap|Contig10241pg0.6	Unknown	0.2	0.371	0				92
1826	snap|Contig10672pg0.2	Unknown	0.2	0.329	0				117
1827	snap|Contig10527pg0.2	Unknown	0.2	0.343	0				63
1828	snap|Contig10527pg0.3	Unknown	0.2	0.382	0				71
1829	snap|Contig10199pg0.2	Unknown	0.2	0.548	1				113
1830	snap|Contig10999pg0.2	Unknown	0.2	0.504	0				125
1831	snap|Contig10370pg0.1	Unknown	0.2	0.377	0				69
1832	snap|Contig10755pg0.3	Extracellular	0.964	0.311	0				398
1833	augustus|Contig10854pg0.2	Cytoplasmic	0.896	0.099	0	Y	Y	Y	239
1834	snap|Contig10858pg0.2	Unknown	0.2	0.244	1				106
1835	snap|Contig10858pg0.3	Unknown	0.2	0.244	1				106
1836	snap|Contig10564pg0.2	Unknown	0.2	0.57	0				64
1837	snap|Contig10813pg0.2	Unknown	0.2	0.284	0				67
1838	snap|Contig10376pg0.2	Extracellular	0.964	0.447	0				223
1839	snap|Contig10143pg0.3	Unknown	0.2	0.388	0				60
1840	snap|Contig10019pg0.8	Unknown	0.2	0.363	0				125
1841	snap|Contig10576pg0.1	Unknown	0.2	0.506	0				101
1842	snap|Contig10928pg0.1	Extracellular	0.964	0.414	0				71
1843	augustus|Contig10128pg0.5	Unknown	0.2	0.482	0	Y	Y	Y	168
1844	snap|Contig10128pg0.8	Unknown	0.2	0.484	0				67
1845	snap|Contig10128pg0.9	Extracellular	0.964	0.593	0				574
1846	snap|Contig10128pg0.10	Unknown	0.2	0.494	0				66
1847	snap|Contig10567pg0.1	Unknown	0.2	0.479	0				71
1848	snap|Contig10315pg0.2	Unknown	0.2	0.32	0				120
1849	snap|Contig10473pg0.2	Unknown	0.2	0.42	0				91
1850	augustus|Contig10532pg0.1	Unknown	0.2	0.065	0				95
1851	augustus|Contig10627pg0.7	Unknown	0.2	0.231	0				202
1852	snap|Contig10627pg0.10	Unknown	0.2	0.501	0				88
1853	snap|Contig10627pg0.9	Unknown	0.2	0.462	0				68
1854	snap|Contig10627pg0.11	Unknown	0.2	0.451	0				73
1855	snap|Contig10627pg0.12	Unknown	0.2	0.296	0				71
1856	snap|Contig10627pg0.13	Unknown	0.2	0.292	0				70
1857	snap|Contig10272ag0.2	Unknown	0.2	0.22	0				70
1858	snap|Contig10526pg0.2	Unknown	0.25	0.169	0				62
1859	snap|Contig10526pg0.3	Unknown	0.2	0.077	0				62
1860	snap|Contig10526pg0.4	Unknown	0.2	0.252	1				95
1861	snap|Contig10526pg0.5	Unknown	0.2	0.408	0				67
1862	snap|Contig10313pg0.1	Unknown	0.2	0.371	0				69
1863	snap|Contig10313pg0.2	Unknown	0.2	0.146	0				89
1864	snap|Contig10675pg0.5	Unknown	0.2	0.485	0				150
1865	snap|Contig10675pg0.4	Unknown	0.2	0.292	0				138
1866	snap|Contig10675pg0.6	Unknown	0.2	0.215	0				83
1867	snap|Contig10396pg0.2	Unknown	0.2	0.122	0	Y	Y	Y	68
1868	snap|Contig10399pg0.3	Unknown	0.2	0.2	0				118
1869	snap|Contig10399pg0.2	Unknown	0.2	0.215	0				107
1870	snap|Contig10648pg0.3	Unknown	0.2	0.34	0	Y	Y	Y	77
1871	snap|Contig10587pg0.1	Cytoplasmic	0.896	0.088	1				295
1872	snap|Contig10587pg0.2	Cytoplasmic Membrane	0.982	0.23	4				259
1873	snap|Contig10868pg0.3	Unknown	0.25	0.366	0				284
1874	augustus|Contig10466pg0.2	Cytoplasmic	0.896	0.161	0				485
1875	snap|Contig10466pg0.3	Unknown	0.2	0.31	0				191
1876	snap|Contig10915pg0.3	Unknown	0.2	0.436	0	Y	Y	Y	280
1877	snap|Contig10915pg0.4	Unknown	0.2	0.453	0				68
1878	snap|Contig10915pg0.5	Unknown	0.2	0.265	0				67
1879	snap|Contig10479pg0.5	Cytoplasmic Membrane	0.946	0.228	4		Y	Y	378
1880	snap|Contig10479pg0.6	Unknown	0.2	0.275	0				80
1881	snap|Contig10479pg0.7	Unknown	0.2	0.412	0				61
1882	snap|Contig10560pg0.10	Cytoplasmic	0.896	0.087	0				145
1883	snap|Contig10560pg0.12	Outer Membrane	0.949	0.302	0				1427
1884	snap|Contig10560pg0.11	Cytoplasmic	0.896	0.108	0				255
1885	snap|Contig10869pg0.2	Unknown	0.2	0.502	0				179
1886	snap|Contig10869pg0.3	Unknown	0.2	0.461	0				74
1887	snap|Contig10468pg0.2	Unknown	0.2	0.567	0				67
1888	snap|Contig10120pg0.2	Unknown	0.2	0.589	0				63
1889	snap|Contig10519pg0.2	Unknown	0.2	0.318	0				117
1890	augustus|Contig10519pg0.1	Cytoplasmic Membrane	1	0.388	5	Y	Y	Y	657
1891	snap|Contig10519pg0.5	Unknown	0.2	0.174	0	Y	Y	Y	161
1892	snap|Contig10899pg0.3	Unknown	0.2	0.338	0				93
1893	snap|Contig10552pg0.1	Unknown	0.2	0.38	0				75
1894	snap|Contig10761ag0.3	Cytoplasmic	0.896	0.259	0				141
1895	snap|Contig10761pg0.1	Extracellular	0.964	0.419	2				94
1896	snap|Contig10761pg0.2	Unknown	0.2	0.397	0				86
1897	snap|Contig10510pg0.1	Unknown	0.2	0.164	0				62
1898	snap|Contig10989pg0.1	Unknown	0.2	0.37	0	Y	Y	Y	114
1899	snap|Contig10562pg0.3	Unknown	0.2	0.618	0				87
1900	augustus|Contig10562pg0.2	Cytoplasmic	0.896	0.263	0				269
1901	snap|Contig10012pg0.2	Unknown	0.2	0.31	0				109
1902	snap|Contig10012pg0.1	Unknown	0.2	0.217	0				78
1903	snap|Contig10007pg0.3	Unknown	0.2	0.398	0				60
1904	snap|Contig10164pg0.3	Unknown	0.2	0.428	0				160
1905	snap|Contig10026pg0.4	Unknown	0.2	0.174	0				97
1906	snap|Contig10026pg0.3	Unknown	0.2	0.408	0				75
1907	snap|Contig10600pg0.5	Unknown	0.2	0.105	0				103
1908	snap|Contig10600pg0.4	Unknown	0.2	0.309	0				65
1909	augustus|Contig10403pg0.0	Unknown	0.2	0.298	0				333
1910	snap|Contig10260pg0.1	Unknown	0.2	0.076	1				71
1911	snap|Contig10271pg0.3	Cytoplasmic Membrane	0.982	0.169	0	Y	Y	Y	179
1912	snap|Contig10666pg0.1	Cytoplasmic	0.896	0.17	0	Y	Y	Y	180
1913	snap|Contig10855pg0.1	Unknown	0.2	0.476	0				69
1914	snap|Contig10620pg0.3	Cytoplasmic	0.896	0.112	0				113
1915	snap|Contig10107pg0.3	Unknown	0.2	0.413	0				124
1916	snap|Contig10107pg0.4	Cytoplasmic	0.896	0.118	0	Y	Y	Y	302
1917	snap|Contig10438ag0.3	Unknown	0.2	0.292	1				103
1918	snap|Contig10438pg0.4	Unknown	0.2	0.516	0				65
1919	snap|Contig10540pg0.4	Unknown	0.2	0.349	0				133
1920	snap|Contig10540pg0.3	Unknown	0.2	0.637	0				113
1921	snap|Contig10623pg0.2	Unknown	0.2	0.118	1				113
1922	snap|Contig10953pg0.2	Unknown	0.2	0.375	1				81
1923	snap|Contig10507pg0.4	Cytoplasmic	0.896	0.446	0	Y	Y	Y	395
1924	snap|Contig10192pg0.4	Unknown	0.2	0.382	0				130
1925	augustus|Contig10192pg0.11	Unknown	0.548	0.319	0				720
1926	snap|Contig10192pg0.5	Cytoplasmic	0.896	0.291	0				136
1927	snap|Contig10192pg0.6	Unknown	0.2	0.168	0				134
1928	snap|Contig10252pg0.1	Unknown	0.2	0.447	0				61
1929	snap|Contig10252ag0.1	Unknown	0.2	0.516	0				259
1930	snap|Contig10252pg0.2	Unknown	0.2	0.242	0				151
1931	snap|Contig10916pg0.2	Unknown	0.2	0.314	0				67
1932	snap|Contig10101pg0.1	Unknown	0.2	0.556	0				90
1933	snap|Contig10101pg0.2	Unknown	0.2	0.079	0	Y	Y	Y	83
1934	snap|Contig10068pg0.1	Unknown	0.2	0.292	0				88
1935	snap|Contig10360pg0.2	Unknown	0.2	0.215	0				65
1936	snap|Contig10328pg0.2	Unknown	0.2	0.34	1				156
1937	snap|Contig10710pg0.7	Unknown	0.2	0.246	0				65
1938	snap|Contig10710pg0.8	Unknown	0.2	0.278	0				142
1939	snap|Contig10710pg0.9	Unknown	0.2	0.353	0				76
1940	augustus|Contig10624pg0.2	Unknown	0.2	0.396	0	Y	Y	Y	232
1941	snap|Contig10624pg0.4	Unknown	0.2	0.578	0	Y	Y	Y	62
1942	snap|Contig10049pg0.5	Unknown	0.2	0.373	0				75
1943	snap|Contig10049pg0.9	Unknown	0.2	0.328	0				69
1944	snap|Contig10930pg0.1	Unknown	0.2	0.278	0				60
1945	snap|Contig10086pg0.2	Unknown	0.2	0	0				41
1946	augustus|Contig10390pg0.1	Unknown	0.2	0.204	0				178
1947	snap|Contig10167pg0.9	Cytoplasmic	0.896	0.186	0				557
1948	snap|Contig10167pg0.10	Unknown	0.2	0.389	0				100
1949	snap|Contig10167pg0.12	Extracellular	0.964	0.598	0				151
1950	snap|Contig10167pg0.11	Unknown	0.2	0.369	0				74
1951	snap|Contig10738pg0.3	Unknown	0.548	0.14	0				367
1952	snap|Contig10134pg0.2	Unknown	0.2	0.358	0				60
1953	snap|Contig10061pg0.2	Extracellular	0.964	0.487	0				129
1954	snap|Contig10318pg0.1	Unknown	0.2	0.276	0				171
1955	augustus|Contig10245pg0.5	Unknown	0.2	0.376	0				448
1956	snap|Contig10245pg0.8	Unknown	0.2	0.192	0				145
1957	snap|Contig10245pg0.9	Unknown	0.2	0.192	0				145
1958	snap|Contig10657pg0.2	Unknown	0.2	0.235	0				609
1959	snap|Contig10657pg0.3	Unknown	0.2	0.514	0				77
1960	snap|Contig10385pg0.2	Cytoplasmic Membrane	0.982	0.354	1	Y	Y	Y	154
1961	snap|Contig10385pg0.3	Cytoplasmic Membrane	0.982	0.491	1	Y	Y	Y	67
1962	snap|Contig10895pg0.3	Unknown	0.2	0.225	0				80
1963	snap|Contig10895pg0.4	Unknown	0.2	0.31	0				70
1964	snap|Contig10895pg0.2	Unknown	0.2	0.446	0				61
1965	snap|Contig10435pg0.3	Extracellular	0.964	0.446	0				1358
1966	snap|Contig10435pg0.4	Unknown	0.2	0.435	1				83
1967	snap|Contig10795pg0.4	Unknown	0.2	0.476	0	Y	Y	Y	249
1968	snap|Contig10795pg0.6	Unknown	0.2	0.373	0				138
1969	snap|Contig10795pg0.3	Unknown	0.2	0.637	0				133
1970	snap|Contig10795pg0.5	Unknown	0.2	0.264	0				97
1971	snap|Contig10795pg0.8	Unknown	0.2	0.192	0				129
1972	snap|Contig10795pg0.7	Unknown	0.2	0.346	0				64
1973	snap|Contig10570pg0.2	Unknown	0.2	0.403	0				78
1974	snap|Contig10568pg0.2	Unknown	0.2	0.142	0				106
1975	snap|Contig10267pg0.5	Unknown	0.2	0.246	0				86
1976	snap|Contig10267pg0.7	Extracellular	0.964	0.651	0				620
1977	snap|Contig10267pg0.8	Unknown	0.2	0.356	0	Y	Y	Y	410
1978	snap|Contig10267pg0.6	Unknown	0.2	0.593	0				70
1979	snap|Contig10713pg0.6	Unknown	0.2	0.472	0				146
1980	snap|Contig10713pg0.4	Unknown	0.2	0.299	0				77
1981	snap|Contig10713pg0.7	Unknown	0.2	0.255	0				76
1982	snap|Contig10713pg0.8	Unknown	0.2	0.22	0				76
1983	snap|Contig10713pg0.5	Unknown	0.2	0.204	0				72
1984	snap|Contig10713pg0.9	Unknown	0.2	0.255	0				65
1985	augustus|Contig10542pg0.3	Unknown	0.2	0.197	0				184
1986	snap|Contig10542pg0.4	Unknown	0.2	0.37	0				73
1987	snap|Contig10542pg0.7	Unknown	0.2	0.312	0				98
1988	snap|Contig10204pg0.1	Unknown	0.2	0.602	0				78
1989	snap|Contig10204pg0.2	Unknown	0.2	0.666	0				193
1990	snap|Contig10820pg0.2	Unknown	0.2	0.552	0				143
1991	snap|Contig10820pg0.3	Unknown	0.2	0.251	0				68
1992	snap|Contig10312pg0.2	Unknown	0.2	0.275	0				103
1993	snap|Contig10158pg0.4	Unknown	0.2	0.507	0				75
1994	snap|Contig10158pg0.3	Unknown	0.2	0.175	0				64
1995	snap|Contig10024pg0.3	Cytoplasmic Membrane	0.982	0.381	2				78
1996	snap|Contig10515pg0.6	Unknown	0.548	0.245	0	Y	Y		1031
1997	snap|Contig10515pg0.5	Unknown	0.2	0.564	0				118
[truncated: 77,545 more rows]

## Sheet: Vaxign - Filtered Results
Vaxign results filtered using the parameters described below:
Subcellular Localization: Cytoplasmic, CytoplasmicMembrane, Extracellular, OuterMembrane, Unknown
Maximum Number of Transmembrane Helices: 1
Minimum Adhesin Probability: 0.51
No Similarity to Human Proteins: checked
No Similarity to Mouse Proteins: checked
	Protein Accession	Localization	Probability	Adhesin Probability	Trans-membrane helices	Similar Human Protein	Similar Mouse Protein	Similar Pig Protein	Protein Length
1	snap|Contig947pg0.34	Cytoplasmic	0.896	0.599	0				342
2	snap|Contig263pg0.2	Unknown	0.554	0.58	0				187
3	augustus|Contig846pg0.6	Unknown	0.626	0.588	0				534
4	augustus|Contig800pg0.21	Unknown	0.2	0.615	1				496
5	snap|Contig928pg0.6	Unknown	0.2	0.576	0				60
6	snap|Contig424pg0.20	Unknown	0.2	0.518	0				195
7	snap|Contig424pg0.17	Unknown	0.2	0.517	0				177
8	snap|Contig424pg0.16	Unknown	0.2	0.53	0				160
9	snap|Contig424pg0.23	Unknown	0.2	0.53	0				160
10	augustus|Contig23pg0.7	Unknown	0.2	0.626	0				256
11	snap|Contig381pg0.7	Unknown	0.2	0.519	0				132
12	snap|Contig25pg0.8	Unknown	0.2	0.51	0				93
13	snap|Contig25pg0.7	Unknown	0.2	0.548	0				68
14	augustus|Contig696pg0.3	Extracellular	0.964	0.537	0				210
15	snap|Contig47pg0.4	Unknown	0.2	0.705	0				175
16	snap|Contig237pg0.2	Unknown	0.2	0.622	0				88
17	snap|Contig783pg0.13	Extracellular	0.964	0.57	0				112
18	snap|Contig783ag0.19	Unknown	0.2	0.588	0				60
19	snap|Contig427pg0.11	Unknown	0.2	0.526	0				63
20	snap|Contig971pg0.2	Unknown	0.2	0.6	0				252
21	snap|Contig295pg0.2	Unknown	0.2	0.58	0				87
22	snap|Contig543ag0.2	Unknown	0.2	0.639	0				150
23	snap|Contig931pg0.7	Unknown	0.2	0.664	0				65
24	snap|Contig545pg0.3	Unknown	0.2	0.568	0				120
25	snap|Contig814pg0.1	Unknown	0.2	0.601	0				176
26	snap|Contig512pg0.5	Extracellular	0.952	0.647	0				317
27	augustus|Contig707pg0.2	Extracellular	0.964	0.558	0				313
28	snap|Contig542pg0.8	Unknown	0.2	0.595	0				61
29	snap|Contig294pg0.8	Unknown	0.2	0.53	0				140
30	snap|Contig139pg0.6	Unknown	0.2	0.542	1				101
31	snap|Contig139pg0.9	Unknown	0.2	0.592	0				84
32	snap|Contig880pg0.10	Unknown	0.2	0.526	0				62
33	snap|Contig880pg0.15	Unknown	0.2	0.551	1				67
34	snap|Contig683pg0.3	Unknown	0.2	0.532	0				65
35	snap|Contig654pg0.4	Cytoplasmic Membrane	0.986	0.669	0				119
36	augustus|Contig32pg0.2	Unknown	0.2	0.565	0				75
37	snap|Contig421pg0.3	Unknown	0.2	0.535	0				82
38	snap|Contig898pg0.4	Unknown	0.2	0.7	0				179
39	snap|Contig895pg0.13	Unknown	0.2	0.546	0				69
40	snap|Contig296pg0.5	Unknown	0.2	0.535	0				260
41	snap|Contig501pg0.3	Unknown	0.2	0.523	0				72
42	snap|Contig525ag0.4	Unknown	0.2	0.722	0				370
43	snap|Contig557pg0.3	Unknown	0.2	0.522	0				68
44	snap|Contig784pg0.9	Extracellular	0.964	0.687	0				174
45	snap|Contig604pg0.4	Extracellular	0.964	0.59	0				165
46	snap|Contig450pg0.3	Unknown	0.2	0.562	0				61
47	snap|Contig911pg0.2	Cytoplasmic Membrane	0.982	0.528	0				68
48	augustus|Contig73pg0.24	Unknown	0.2	0.54	0				167
49	snap|Contig787pg0.1	Unknown	0.2	0.58	0				71
50	snap|Contig138pg0.7	Unknown	0.2	0.542	0				79
51	snap|Contig736pg0.10	Unknown	0.2	0.52	0				132
52	snap|Contig406pg0.5	Cytoplasmic	0.896	0.57	0				249
53	snap|Contig509pg0.2	Unknown	0.2	0.536	0				121
54	snap|Contig377pg0.13	Extracellular	0.964	0.52	0				526
55	snap|Contig808pg0.3	Unknown	0.2	0.533	0				61
56	snap|Contig70ag0.12	Unknown	0.2	0.537	0				274
57	snap|Contig60pg0.4	Unknown	0.2	0.582	0				68
58	snap|Contig577pg0.6	Unknown	0.2	0.56	0				87
59	snap|Contig906ag0.4	Unknown	0.2	0.534	0				117
60	snap|Contig193pg0.18	Unknown	0.2	0.563	0				76
61	snap|Contig134pg0.4	Unknown	0.2	0.532	1				86
62	snap|Contig134ag0.3	Unknown	0.2	0.537	0				77
63	snap|Contig637ag0.4	Unknown	0.2	0.651	0				75
64	snap|Contig637pg0.4	Unknown	0.2	0.514	1				109
65	snap|Contig502ag0.2	Unknown	0.2	0.548	0				112
66	snap|Contig393pg0.2	Unknown	0.2	0.674	0				68
67	snap|Contig848pg0.8	Unknown	0.2	0.561	0				67
68	snap|Contig350pg0.4	Unknown	0.2	0.589	0				61
69	augustus|Contig126pg0.15	Unknown	0.25	0.604	1				444
70	snap|Contig831pg0.3	Unknown	0.2	0.574	0				125
71	snap|Contig915pg0.2	Unknown	0.2	0.603	0				67
72	snap|Contig925pg0.3	Unknown	0.2	0.525	0				60
73	snap|Contig714pg0.4	Unknown	0.2	0.524	0				96
74	snap|Contig714pg0.6	Unknown	0.2	0.554	0				102
75	snap|Contig77pg0.8	Unknown	0.2	0.605	0				202
76	snap|Contig77pg0.14	Extracellular	0.964	0.741	0				145
77	snap|Contig77pg0.15	Extracellular	0.964	0.741	0				145
78	snap|Contig992pg0.4	Unknown	0.2	0.554	0				263
79	snap|Contig957pg0.2	Unknown	0.2	0.546	0				103
80	snap|Contig912pg0.4	Unknown	0.2	0.512	0				149
81	snap|Contig102pg0.1	Unknown	0.2	0.578	0				140
82	snap|Contig102pg0.2	Unknown	0.2	0.604	0				62
83	snap|Contig329pg0.8	Extracellular	0.964	0.596	1				527
84	augustus|Contig905pg0.13	Unknown	0.2	0.551	0				642
85	snap|Contig238pg0.7	Unknown	0.2	0.745	0				97
86	snap|Contig361ag0.7	Unknown	0.2	0.515	0				159
87	snap|Contig936pg0.3	Unknown	0.2	0.565	0				119
88	snap|Contig855pg0.4	Unknown	0.2	0.543	0				93
89	snap|Contig712pg0.8	Unknown	0.2	0.561	0				103
90	snap|Contig613pg0.2	Unknown	0.2	0.678	0				93
91	snap|Contig774pg0.6	Unknown	0.2	0.611	0				73
92	snap|Contig675pg0.9	Unknown	0.2	0.539	0				60
93	snap|Contig522pg0.4	Unknown	0.2	0.515	0				69
94	snap|Contig788ag0.9	Unknown	0.2	0.512	0				72
95	snap|Contig666pg0.4	Unknown	0.2	0.699	0				77
96	snap|Contig666pg0.5	Unknown	0.2	0.599	0				60
97	snap|Contig316ag0.3	Unknown	0.2	0.531	0				219
98	snap|Contig407pg0.8	Unknown	0.2	0.616	0				90
99	snap|Contig917pg0.3	Unknown	0.2	0.549	0				95
100	augustus|Contig553pg0.2	Unknown	0.626	0.702	0				1076
101	snap|Contig553pg0.5	Extracellular	0.964	0.647	0				130
102	snap|Contig233pg0.7	Unknown	0.2	0.528	0				142
103	snap|Contig857pg0.4	Unknown	0.2	0.553	0				104
104	snap|Contig338pg0.2	Unknown	0.2	0.593	0				112
105	snap|Contig68pg0.8	Unknown	0.2	0.523	0				87
106	snap|Contig353pg0.9	Unknown	0.2	0.674	0				211
107	snap|Contig978pg0.3	Unknown	0.2	0.54	0				64
108	snap|Contig130ag0.6	Unknown	0.2	0.716	0				134
109	augustus|Contig219pg0.9	Extracellular	0.964	0.7	0				304
110	snap|Contig616pg0.15	Unknown	0.2	0.736	0				74
111	snap|Contig100pg0.5	Unknown	0.2	0.602	0				60
112	snap|Contig944pg0.13	Unknown	0.2	0.619	0				262
113	snap|Contig770pg0.8	Extracellular	0.964	0.705	0				635
114	snap|Contig366pg0.2	Unknown	0.2	0.623	0				84
115	snap|Contig477pg0.7	Extracellular	0.964	0.553	0				196
116	augustus|Contig88pg0.2	Extracellular	0.964	0.711	0				343
117	snap|Contig730pg0.3	Unknown	0.2	0.545	0				169
118	snap|Contig9843pg0.2	Unknown	0.2	0.549	0				90
119	augustus|Contig9680pg0.2	Unknown	0.2	0.55	0				75
120	augustus|Contig9493pg0.2	Extracellular	0.964	0.563	0				309
121	snap|Contig9493pg0.6	Unknown	0.2	0.575	0				66
122	augustus|Contig9572pg0.3	Unknown	0.626	0.63	0				807
123	snap|Contig9950pg0.3	Extracellular	0.964	0.662	0				235
124	augustus|Contig9679pg0.4	Unknown	0.2	0.531	0				225
125	snap|Contig9679pg0.8	Unknown	0.2	0.624	0				65
126	snap|Contig9679pg0.9	Unknown	0.2	0.535	0				66
127	snap|Contig9616pg0.6	Unknown	0.2	0.637	0				279
128	snap|Contig9082pg0.4	Cytoplasmic Membrane	0.982	0.564	0				70
129	snap|Contig9545pg0.1	Unknown	0.2	0.54	0				81
130	snap|Contig9449pg0.2	Unknown	0.2	0.564	0				99
131	snap|Contig9821pg0.5	Unknown	0.2	0.597	0				168
132	snap|Contig9964pg0.3	Extracellular	0.964	0.625	0				105
133	snap|Contig9490ag0.4	Unknown	0.2	0.628	0				65
134	snap|Contig9002pg0.9	Unknown	0.2	0.527	0				175
135	snap|Contig9445pg0.2	Unknown	0.2	0.572	0				228
136	snap|Contig9813pg0.6	Unknown	0.2	0.544	0				89
137	augustus|Contig9148pg0.4	Unknown	0.2	0.511	0				105
138	snap|Contig9152pg0.3	Unknown	0.2	0.698	0				251
139	augustus|Contig9705pg0.2	Extracellular	0.964	0.64	0				365
140	snap|Contig9608pg0.6	Unknown	0.2	0.537	0				99
141	snap|Contig9562pg0.2	Extracellular	0.964	0.597	0				351
142	snap|Contig9065pg0.3	Unknown	0.2	0.526	0				99
143	augustus|Contig9099pg0.7	Unknown	0.2	0.561	0				122
144	augustus|Contig9041pg0.3	Unknown	0.2	0.749	0				243
145	snap|Contig9739pg0.6	Unknown	0.2	0.631	0				78
146	snap|Contig9932pg0.4	Extracellular	0.964	0.521	0				624
147	snap|Contig9146pg0.10	Unknown	0.2	0.609	1				278
148	snap|Contig9433pg0.5	Unknown	0.2	0.635	0				122
149	snap|Contig9736pg0.7	Unknown	0.2	0.56	0				180
150	snap|Contig9440pg0.2	Unknown	0.2	0.548	0				83
151	snap|Contig9100pg0.5	Unknown	0.2	0.549	0				115
152	snap|Contig9136pg0.2	Unknown	0.25	0.589	0				231
153	snap|Contig9236pg0.1	Unknown	0.2	0.634	0				60
154	augustus|Contig9020pg0.3	Extracellular	0.964	0.563	0				546
155	snap|Contig9782pg0.2	Cytoplasmic	0.896	0.538	0				364
156	snap|Contig9584pg0.1	Unknown	0.2	0.621	0				59
157	snap|Contig9127pg0.7	Unknown	0.2	0.549	0				73
158	snap|Contig9375pg0.4	Unknown	0.2	0.603	0				125
159	snap|Contig9323pg0.2	Unknown	0.2	0.603	0				63
160	snap|Contig9726pg0.3	Unknown	0.2	0.547	0				71
161	snap|Contig9583pg0.3	Unknown	0.2	0.559	0				122
162	snap|Contig9854pg0.6	Unknown	0.2	0.636	0				309
163	snap|Contig9317pg0.5	Unknown	0.2	0.618	0				187
164	snap|Contig9605pg0.1	Unknown	0.2	0.541	0				66
165	snap|Contig9173pg0.1	Cytoplasmic	0.896	0.607	0				184
166	snap|Contig9173pg0.2	Unknown	0.2	0.54	0				72
167	snap|Contig9224pg0.2	Unknown	0.2	0.523	0				68
168	snap|Contig9368pg0.3	Unknown	0.2	0.517	1				93
169	snap|Contig9063pg0.3	Cytoplasmic Membrane	0.982	0.719	0				115
170	snap|Contig9274pg0.3	Unknown	0.25	0.643	1				93
171	snap|Contig9957pg0.1	Unknown	0.2	0.536	0				63
172	snap|Contig9816pg0.13	Unknown	0.2	0.709	0				74
173	snap|Contig9955pg0.6	Unknown	0.2	0.565	0				59
174	snap|Contig9891pg0.4	Unknown	0.2	0.529	0				127
175	snap|Contig9407pg0.5	Unknown	0.626	0.609	0				1001
176	snap|Contig9117pg0.5	Unknown	0.2	0.63	0				95
177	snap|Contig9614pg0.2	Unknown	0.2	0.544	0				63
178	snap|Contig9446pg0.3	Unknown	0.2	0.552	0				57
179	snap|Contig9446pg0.7	Unknown	0.2	0.658	0				76
180	augustus|Contig9333pg0.2	Extracellular	0.964	0.719	0				453
181	snap|Contig9626pg0.17	Unknown	0.2	0.534	0				183
182	snap|Contig9626pg0.18	Unknown	0.2	0.534	0				183
183	snap|Contig9684pg0.2	Unknown	0.2	0.661	0				151
184	snap|Contig9475pg0.1	Unknown	0.2	0.571	1				142
185	snap|Contig9502ag0.4	Extracellular	0.964	0.6	0				444
186	snap|Contig9502pg0.3	Unknown	0.2	0.572	0				116
187	snap|Contig9711pg0.6	Extracellular	0.964	0.613	0				247
188	snap|Contig9711pg0.7	Unknown	0.2	0.528	0				182
189	snap|Contig9711pg0.11	Unknown	0.2	0.538	0				63
190	snap|Contig9080ag0.2	Unknown	0.2	0.551	0				67
191	snap|Contig9386pg0.1	Unknown	0.2	0.511	0				101
192	snap|Contig9386pg0.2	Unknown	0.2	0.574	0				101
193	snap|Contig10283pg0.5	Unknown	0.2	0.541	0				64
194	snap|Contig10569pg0.7	Unknown	0.2	0.568	0				60
195	snap|Contig10717pg0.2	Unknown	0.25	0.543	0				89
196	snap|Contig10717pg0.4	Unknown	0.2	0.513	1				78
197	snap|Contig10126pg0.1	Unknown	0.2	0.69	0				193
198	snap|Contig10825pg0.8	Unknown	0.25	0.588	0				94
199	augustus|Contig10031pg0.3	Unknown	0.2	0.556	0				162
200	snap|Contig10837pg0.4	Unknown	0.2	0.626	0				210
201	snap|Contig10558pg0.2	Unknown	0.2	0.663	0				111
202	snap|Contig10137pg0.4	Unknown	0.2	0.545	0				64
203	snap|Contig10726pg0.4	Unknown	0.2	0.51	0				123
204	snap|Contig10421pg0.2	Unknown	0.2	0.52	0				64
205	snap|Contig10860pg0.3	Unknown	0.2	0.649	0				80
206	snap|Contig10565pg0.2	Unknown	0.2	0.514	0				186
207	augustus|Contig10263pg0.3	Unknown	0.25	0.773	0				108
208	snap|Contig10263pg0.4	Unknown	0.2	0.617	0				84
209	snap|Contig10851pg0.4	Unknown	0.2	0.518	0				64
210	snap|Contig10964pg0.2	Unknown	0.2	0.529	1				88
211	snap|Contig10551pg0.2	Unknown	0.2	0.523	0				88
212	snap|Contig10512pg0.3	Unknown	0.2	0.593	0				68
213	snap|Contig10207ag0.2	Unknown	0.2	0.537	0				69
214	snap|Contig10378pg0.2	Unknown	0.2	0.618	0				78
215	snap|Contig10378pg0.3	Unknown	0.2	0.532	0				124
216	snap|Contig10827pg0.2	Unknown	0.2	0.723	0				226
217	snap|Contig10859pg0.1	Unknown	0.2	0.684	0				117
218	snap|Contig10109pg0.1	Unknown	0.2	0.527	0				81
219	snap|Contig10461pg0.3	Unknown	0.2	0.72	0				112
220	snap|Contig10871pg0.3	Unknown	0.2	0.546	0				85
221	snap|Contig10085pg0.2	Unknown	0.2	0.562	0				63
222	snap|Contig10889pg0.3	Unknown	0.2	0.635	0				87
223	snap|Contig10199pg0.2	Unknown	0.2	0.548	1				113
224	snap|Contig10564pg0.2	Unknown	0.2	0.57	0				64
225	snap|Contig10128pg0.9	Extracellular	0.964	0.593	0				574
226	snap|Contig10468pg0.2	Unknown	0.2	0.567	0				67
227	snap|Contig10120pg0.2	Unknown	0.2	0.589	0				63
228	snap|Contig10562pg0.3	Unknown	0.2	0.618	0				87
229	snap|Contig10438pg0.4	Unknown	0.2	0.516	0				65
230	snap|Contig10540pg0.3	Unknown	0.2	0.637	0				113
231	snap|Contig10252ag0.1	Unknown	0.2	0.516	0				259
232	snap|Contig10101pg0.1	Unknown	0.2	0.556	0				90
233	snap|Contig10167pg0.12	Extracellular	0.964	0.598	0				151
234	snap|Contig10657pg0.3	Unknown	0.2	0.514	0				77
235	snap|Contig10795pg0.3	Unknown	0.2	0.637	0				133
236	snap|Contig10267pg0.7	Extracellular	0.964	0.651	0				620
237	snap|Contig10267pg0.6	Unknown	0.2	0.593	0				70
238	snap|Contig10204pg0.1	Unknown	0.2	0.602	0				78
239	snap|Contig10204pg0.2	Unknown	0.2	0.666	0				193
240	snap|Contig10820pg0.2	Unknown	0.2	0.552	0				143
241	snap|Contig10515pg0.5	Unknown	0.2	0.564	0				118
242	snap|Contig10156pg0.5	Extracellular	0.964	0.541	0				1022
243	snap|Contig10149pg0.3	Unknown	0.2	0.525	0				86
244	snap|Contig10462pg0.3	Unknown	0.2	0.537	0				71
245	snap|Contig10664pg0.2	Unknown	0.2	0.527	0				64
246	snap|Contig10831pg0.4	Unknown	0.2	0.548	0				76
247	snap|Contig10029pg0.5	Unknown	0.2	0.622	0				112
248	snap|Contig11724pg0.5	Unknown	0.2	0.677	0				102
249	snap|Contig11806pg0.3	Unknown	0.2	0.633	0				92
250	augustus|Contig11388pg0.13	Outer Membrane	0.952	0.549	0				1498
251	snap|Contig11653pg0.2	Unknown	0.2	0.562	0				67
252	snap|Contig11282pg0.1	Extracellular	0.964	0.594	0				229
253	snap|Contig11863pg0.4	Unknown	0.2	0.533	0				60
254	snap|Contig11444pg0.2	Unknown	0.2	0.511	0				81
255	snap|Contig11821pg0.2	Unknown	0.2	0.578	0				97
256	snap|Contig11556pg0.2	Unknown	0.2	0.696	1				270
257	snap|Contig11041pg0.4	Cytoplasmic Membrane	0.982	0.544	0				75
258	snap|Contig11808pg0.1	Unknown	0.2	0.516	0				125
259	snap|Contig11708pg0.1	Unknown	0.2	0.511	0				64
260	snap|Contig11717pg0.8	Cytoplasmic Membrane	0.982	0.546	0				142
261	snap|Contig11213pg0.3	Unknown	0.2	0.598	0				59
262	snap|Contig11789pg0.2	Unknown	0.2	0.634	0				133
263	snap|Contig11398pg0.5	Extracellular	0.964	0.566	0				556
264	snap|Contig11070pg0.4	Unknown	0.2	0.538	0				143
265	snap|Contig11303pg0.4	Unknown	0.2	0.514	0				57
266	snap|Contig11452pg0.1	Unknown	0.2	0.533	0				62
267	snap|Contig11825pg0.2	Unknown	0.2	0.587	0				76
268	snap|Contig11825pg0.3	Unknown	0.2	0.587	0				76
269	snap|Contig11194pg0.4	Unknown	0.2	0.694	0				274
270	snap|Contig11194pg0.5	Unknown	0.2	0.52	0				127
271	snap|Contig11064pg0.3	Unknown	0.2	0.519	0				127
272	snap|Contig11249pg0.3	Unknown	0.25	0.659	0				244
273	snap|Contig11197pg0.3	Unknown	0.2	0.515	0				65
274	augustus|Contig11185pg0.1/BI-HS003	Cytoplasmic Membrane	0.946	0.55	0				186
275	snap|Contig11864pg0.3	Unknown	0.2	0.515	0				82
276	snap|Contig11594pg0.2	Unknown	0.2	0.617	0				65
277	snap|Contig11436pg0.1	Unknown	0.2	0.54	0				65
278	snap|Contig11178pg0.4	Unknown	0.2	0.547	0				123
279	augustus|Contig12560pg0.2	Unknown	0.2	0.592	0				105
280	snap|Contig12154pg0.1	Unknown	0.2	0.53	0				87
281	snap|Contig12377pg0.6	Unknown	0.2	0.517	0				180
282	snap|Contig12353pg0.2	Unknown	0.2	0.652	0				89
283	snap|Contig12823pg0.2	Unknown	0.2	0.555	0				194
284	snap|Contig12899pg0.2	Unknown	0.2	0.534	0				83
285	snap|Contig12437pg0.8	Unknown	0.2	0.528	0				76
286	snap|Contig12080pg0.1	Unknown	0.2	0.511	0				116
287	augustus|Contig12247pg0.1	Unknown	0.626	0.539	0				510
288	snap|Contig12270pg0.5	Unknown	0.2	0.637	0				75
289	snap|Contig12873pg0.2	Unknown	0.2	0.51	0				90
290	snap|Contig12831pg0.5	Unknown	0.2	0.643	0				59
291	snap|Contig12903pg0.3	Unknown	0.2	0.526	0				132
292	snap|Contig12996pg0.1	Unknown	0.2	0.516	0				199
293	snap|Contig12009pg0.8	Extracellular	0.964	0.722	0				197
294	snap|Contig12581pg0.2	Unknown	0.2	0.529	0				108
295	snap|Contig12322pg0.4	Unknown	0.2	0.589	0				93
296	snap|Contig12871pg0.3	Unknown	0.2	0.603	0				63
297	snap|Contig12051pg0.5	Unknown	0.2	0.536	0				130
298	snap|Contig12039pg0.3	Extracellular	0.964	0.537	0				365
299	snap|Contig12039pg0.2	Unknown	0.2	0.554	0				298
300	snap|Contig12629pg0.3	Extracellular	0.964	0.611	0				266
301	snap|Contig12659pg0.3	Unknown	0.2	0.527	0				62
302	snap|Contig12013pg0.3	Unknown	0.25	0.552	0				105
303	snap|Contig12615pg0.4	Unknown	0.2	0.669	0				73
304	snap|Contig12181pg0.1	Unknown	0.2	0.666	0				104
305	snap|Contig12306pg0.1	Unknown	0.2	0.525	0				70
306	snap|Contig12307pg0.1	Unknown	0.2	0.526	0				115
307	snap|Contig12839pg0.4	Extracellular	0.964	0.647	0				674
308	snap|Contig12411pg0.3	Unknown	0.2	0.569	0				63
309	snap|Contig12571pg0.2	Extracellular	0.964	0.621	0				242
310	snap|Contig12486pg0.6	Unknown	0.2	0.612	1				137
311	snap|Contig12205pg0.2	Unknown	0.2	0.577	0				60
312	snap|Contig12002pg0.5	Unknown	0.2	0.655	0				74
313	snap|Contig12977pg0.5	Unknown	0.2	0.539	0				74
314	snap|Contig12345pg0.3	Unknown	0.2	0.556	0				128
315	augustus|Contig12504pg0.1	Extracellular	0.964	0.633	0				418
316	augustus|Contig12887pg0.3	Unknown	0.2	0.561	0				272
317	snap|Contig12318pg0.1	Unknown	0.2	0.556	1				72
318	snap|Contig13791pg0.4	Unknown	0.2	0.566	0				66
319	snap|Contig13636pg0.14	Unknown	0.2	0.523	0				148
320	snap|Contig13536pg0.2	Unknown	0.2	0.546	0				204
321	snap|Contig13849pg0.4	Unknown	0.2	0.645	0				116
322	snap|Contig13225pg0.1	Unknown	0.2	0.515	1				135
323	snap|Contig13635pg0.8	Unknown	0.2	0.545	0				54
324	snap|Contig13798pg0.1	Unknown	0.2	0.57	0				69
325	snap|Contig13272pg0.2	Unknown	0.2	0.546	0				109
326	snap|Contig13120pg0.2	Unknown	0.2	0.541	0				80
327	snap|Contig13439pg0.1	Unknown	0.2	0.517	0				68
328	snap|Contig13346pg0.4	Unknown	0.2	0.536	0				191
329	snap|Contig13094pg0.2	Cytoplasmic	0.896	0.549	0				326
330	snap|Contig13441pg0.1	Unknown	0.2	0.597	0				90
331	snap|Contig13357pg0.2	Unknown	0.2	0.547	0				78
332	snap|Contig13079pg0.5	Unknown	0.2	0.592	0				118
333	augustus|Contig13079pg0.3	Unknown	0.2	0.511	0				93
334	snap|Contig13098pg0.3	Unknown	0.2	0.54	0				244
335	snap|Contig13705pg0.3	Unknown	0.2	0.52	0				220
336	snap|Contig13705pg0.2	Unknown	0.2	0.524	0				114
337	snap|Contig13364pg0.3	Unknown	0.2	0.608	0				75
338	snap|Contig13521pg0.2	Unknown	0.2	0.516	0				84
339	snap|Contig13316pg0.2	Unknown	0.2	0.526	1				108
340	snap|Contig13131ag0.1	Unknown	0.2	0.585	0				70
341	snap|Contig13568pg0.2	Unknown	0.2	0.531	0				67
342	snap|Contig13020pg0.2	Unknown	0.2	0.557	0				66
343	augustus|Contig13654pg0.2	Extracellular	0.964	0.721	0				740
344	snap|Contig13475pg0.2	Unknown	0.2	0.571	0				62
345	snap|Contig13085pg0.2	Extracellular	0.964	0.706	1				615
346	snap|Contig13374pg0.1	Unknown	0.2	0.62	1				95
347	snap|Contig13292pg0.2	Unknown	0.2	0.65	0				73
348	augustus|Contig13458pg0.2	Unknown	0.2	0.57	0				76
349	snap|Contig13047pg0.4	Unknown	0.2	0.531	0				95
350	snap|Contig14231pg0.2	Unknown	0.2	0.515	0				59
351	snap|Contig14095pg0.2	Unknown	0.2	0.538	0				63
352	snap|Contig14096pg0.2	Unknown	0.2	0.566	0				69
353	snap|Contig14044ag0.2	Unknown	0.2	0.561	0				62
354	snap|Contig14876pg0.6	Unknown	0.2	0.549	0				170
355	snap|Contig14167pg0.2	Cytoplasmic Membrane	0.986	0.523	1				421
356	snap|Contig14577pg0.2	Unknown	0.2	0.531	1				186
357	snap|Contig14093pg0.1	Unknown	0.2	0.533	0				60
358	snap|Contig14097pg0.2	Unknown	0.2	0.666	0				114
359	snap|Contig14770pg0.1	Unknown	0.2	0.587	0				104
360	snap|Contig14274pg0.6	Unknown	0.2	0.526	0				341
361	snap|Contig14460pg0.3	Unknown	0.2	0.513	0				137
362	snap|Contig14668pg0.2	Unknown	0.2	0.514	0				60
363	snap|Contig14587pg0.4	Unknown	0.2	0.579	0				103
364	snap|Contig14901pg0.1	Unknown	0.2	0.538	0				79
365	snap|Contig14515pg0.2	Unknown	0.2	0.54	0				145
366	snap|Contig14205pg0.4	Unknown	0.2	0.528	0				265
367	snap|Contig14276ag0.3	Cytoplasmic Membrane	0.986	0.568	0				70
368	snap|Contig14469pg0.4	Unknown	0.2	0.54	0				176
369	snap|Contig14654pg0.1	Unknown	0.2	0.53	0				93
370	snap|Contig14805pg0.4	Unknown	0.2	0.588	1				107
371	snap|Contig14502pg0.2	Unknown	0.2	0.681	0				127
372	snap|Contig15326pg0.4	Unknown	0.2	0.541	0				81
373	snap|Contig15752pg0.4	Unknown	0.2	0.575	0				91
374	snap|Contig15375pg0.2	Unknown	0.2	0.687	1				117
375	snap|Contig15514pg0.5	Cytoplasmic	0.896	0.553	0				483
376	snap|Contig15514pg0.6	Unknown	0.548	0.53	0				439
377	snap|Contig15786pg0.2	Unknown	0.2	0.524	0				66
378	augustus|Contig15350pg0.2	Outer Membrane	0.949	0.532	0				445
379	snap|Contig15075pg0.2	Unknown	0.2	0.615	1				93
380	snap|Contig15603pg0.2	Unknown	0.2	0.514	0				132
381	snap|Contig15395pg0.2	Unknown	0.2	0.611	0				72
382	augustus|Contig15880pg0.1	Unknown	0.2	0.542	0				176
383	snap|Contig15039pg0.3	Unknown	0.2	0.528	0				70
384	snap|Contig15724pg0.2	Unknown	0.2	0.547	0				59
385	augustus|Contig15891pg0.2	Unknown	0.2	0.599	0				209
386	snap|Contig15972pg0.2	Unknown	0.2	0.511	0				112
387	snap|Contig15631pg0.2	Unknown	0.2	0.511	0				150
388	snap|Contig15768pg0.3	Unknown	0.2	0.539	0				149
389	snap|Contig15808pg0.2	Unknown	0.2	0.533	0				73
390	snap|Contig16963pg0.3	Cytoplasmic	0.896	0.59	0				497
391	snap|Contig16088ag0.1	Unknown	0.2	0.604	0				233
392	snap|Contig16213ag0.2	Unknown	0.2	0.623	0				196
393	augustus|Contig16760pg0.3	Extracellular	0.964	0.726	0				263
394	snap|Contig16760pg0.5	Unknown	0.2	0.539	0				214
395	snap|Contig16121pg0.3	Unknown	0.2	0.572	0				67
396	snap|Contig16136pg0.2	Unknown	0.2	0.575	1				86
397	snap|Contig16136pg0.4	Unknown	0.2	0.66	0				70
398	snap|Contig16220pg0.2	Unknown	0.2	0.536	0				109
399	snap|Contig16481pg0.2	Unknown	0.2	0.579	0				176
400	snap|Contig16270pg0.2	Unknown	0.2	0.554	0				113
401	snap|Contig17253pg0.4	Extracellular	0.964	0.616	0				423
402	snap|Contig17271pg0.4	Extracellular	0.964	0.632	0				558
403	snap|Contig17768pg0.5	Unknown	0.626	0.532	0				1304
404	snap|Contig17149pg0.3	Unknown	0.2	0.524	0				71
405	snap|Contig17888pg0.2	Unknown	0.2	0.559	0				76
406	snap|Contig17390pg0.4	Extracellular	0.964	0.709	0				364
407	snap|Contig17388pg0.10	Cytoplasmic	0.896	0.592	0				245
408	snap|Contig17838ag0.4	Unknown	0.2	0.528	0				71
409	snap|Contig17866pg0.14	Extracellular	0.964	0.711	0				267
410	snap|Contig17866pg0.12	Extracellular	0.964	0.638	0				255
411	snap|Contig17866pg0.18	Unknown	0.2	0.581	1				277
412	snap|Contig17482pg0.17	Extracellular	0.964	0.637	0				110
413	snap|Contig17856pg0.3	Unknown	0.2	0.531	0				59
414	snap|Contig17520pg0.2	Unknown	0.2	0.527	0				75
415	snap|Contig17912pg0.3	Unknown	0.2	0.546	0				60
416	snap|Contig17846pg0.7	Unknown	0.2	0.579	0				61
417	snap|Contig17620pg0.2	Unknown	0.2	0.52	0				71
418	snap|Contig17886pg0.5	Unknown	0.2	0.528	0				71
419	snap|Contig17748ag0.2	Unknown	0.2	0.513	0				93
420	snap|Contig17716pg0.5	Extracellular	0.964	0.74	0				409
421	snap|Contig17909pg0.2	Unknown	0.2	0.518	0				91
422	snap|Contig17599pg0.2	Unknown	0.2	0.541	0				99
423	snap|Contig17599pg0.5	Unknown	0.2	0.51	0				71
424	snap|Contig17569pg0.3	Unknown	0.2	0.525	0				93
425	snap|Contig17200pg0.4	Unknown	0.2	0.579	0				100
426	snap|Contig17279pg0.6	Unknown	0.2	0.559	0				118
427	snap|Contig17451pg0.5	Unknown	0.2	0.559	1				72
428	snap|Contig17821pg0.4	Unknown	0.2	0.62	0				70
429	snap|Contig17581pg0.4	Unknown	0.2	0.611	0				59
430	snap|Contig17977pg0.7	Unknown	0.2	0.541	0				258
431	snap|Contig17129ag0.3	Unknown	0.2	0.53	0				59
432	snap|Contig17921pg0.2	Unknown	0.2	0.519	0				71
433	snap|Contig17741pg0.5	Extracellular	0.964	0.686	0				221
434	snap|Contig17565pg0.3	Extracellular	0.964	0.638	0				402
435	snap|Contig17946pg0.4	Unknown	0.2	0.627	0				149
436	snap|Contig17946pg0.7	Unknown	0.2	0.584	0				148
437	snap|Contig17127pg0.14	Unknown	0.2	0.568	0				442
438	snap|Contig17381pg0.1	Unknown	0.2	0.518	0				133
439	snap|Contig17173pg0.2	Unknown	0.2	0.57	0				65
440	snap|Contig17896pg0.2	Unknown	0.2	0.523	0				69
441	snap|Contig17394pg0.3	Unknown	0.2	0.519	0				69
442	snap|Contig17274pg0.3	Unknown	0.2	0.633	0				132
443	snap|Contig17459pg0.9	Unknown	0.2	0.536	0				79
444	snap|Contig17469pg0.7	Unknown	0.2	0.582	0				64
445	snap|Contig17142pg0.4	Unknown	0.2	0.567	0				86
446	augustus|Contig17961pg0.7	Extracellular	0.964	0.609	0				430
447	augustus|Contig17961pg0.8	Unknown	0.2	0.557	0				160
448	snap|Contig17746pg0.3	Unknown	0.2	0.637	0				129
449	snap|Contig17403pg0.5	Unknown	0.2	0.517	0				164
450	snap|Contig17190pg0.4	Unknown	0.2	0.551	0				86
451	snap|Contig17525pg0.4	Unknown	0.25	0.609	0				78
452	augustus|Contig17410pg0.1	Unknown	0.626	0.699	0				1558
453	snap|Contig17425pg0.4	Extracellular	0.964	0.736	0				106
454	snap|Contig17770pg0.3	Unknown	0.2	0.599	0				148
455	snap|Contig17770pg0.4	Unknown	0.2	0.711	0				91
456	snap|Contig17830pg0.17	Cytoplasmic	0.896	0.592	0				264
457	snap|Contig17830pg0.22	Extracellular	0.964	0.532	0				168
458	snap|Contig17250pg0.4	Unknown	0.2	0.595	0				83
459	augustus|Contig17832pg0.2	Unknown	0.2	0.545	0				92
460	snap|Contig17891pg0.3	Unknown	0.2	0.524	0				62
461	snap|Contig17933pg0.7	Unknown	0.2	0.6	0				92
462	snap|Contig17656pg0.8	Unknown	0.2	0.515	0				61
463	snap|Contig17700pg0.8	Unknown	0.2	0.608	0				71
464	snap|Contig17700pg0.9	Extracellular	0.964	0.64	0				144
465	snap|Contig17700pg0.10	Unknown	0.2	0.551	0				60
466	snap|Contig17700pg0.11	Unknown	0.2	0.551	0				60
467	snap|Contig17310pg0.12	Unknown	0.2	0.697	1				59
468	snap|Contig17216ag0.5	Unknown	0.2	0.551	0				60
469	snap|Contig17125pg0.5	Unknown	0.2	0.541	0				88
470	augustus|Contig17764pg0.9	Extracellular	0.964	0.556	0				600
471	snap|Contig17199pg0.11	Unknown	0.2	0.617	0				91
472	snap|Contig17199pg0.9	Unknown	0.2	0.55	0				89
473	snap|Contig17199pg0.10	Cytoplasmic Membrane	0.982	0.685	1				74
474	augustus|Contig18791pg0.4	Extracellular	0.964	0.605	0				352
475	augustus|Contig18652pg0.1	Unknown	0.2	0.523	0				270
476	snap|Contig18449pg0.8	Extracellular	0.964	0.593	0				250
477	snap|Contig18240pg0.3	Unknown	0.2	0.685	0				142
478	snap|Contig18529pg0.5	Unknown	0.2	0.517	0				77
479	snap|Contig18377pg0.14	Unknown	0.2	0.584	0				77
480	snap|Contig18338ag0.5	Extracellular	0.964	0.681	0				147
481	snap|Contig18099pg0.5	Unknown	0.2	0.672	0				517
482	snap|Contig18602pg0.16	Unknown	0.2	0.555	0				120
483	snap|Contig18602pg0.20	Cytoplasmic Membrane	0.982	0.518	0				83
484	snap|Contig18177pg0.10	Unknown	0.2	0.637	0				296
485	snap|Contig18177pg0.15	Unknown	0.2	0.563	0				235
486	snap|Contig18177pg0.12	Unknown	0.25	0.624	0				144
487	snap|Contig18177pg0.14	Unknown	0.2	0.682	0				126
488	snap|Contig18177pg0.16	Extracellular	0.965	0.713	0				407
489	snap|Contig18575pg0.3	Unknown	0.2	0.533	0				59
490	snap|Contig18687pg0.13	Unknown	0.2	0.626	0				97
491	snap|Contig18452ag0.2	Unknown	0.2	0.512	0				69
492	snap|Contig18864pg0.5	Unknown	0.2	0.522	1				108
493	snap|Contig18834pg0.9	Unknown	0.2	0.52	0				166
494	snap|Contig18512pg0.3	Unknown	0.2	0.612	0				284
495	snap|Contig18567pg0.17	Unknown	0.2	0.553	0				72
496	snap|Contig18567pg0.18	Unknown	0.2	0.553	0				72
497	augustus|Contig18732pg0.8	Unknown	0.2	0.518	0				239
498	snap|Contig18380pg0.23	Outer Membrane	0.949	0.681	0				1029
499	snap|Contig18380pg0.21	Extracellular	0.964	0.637	0				380
500	snap|Contig18380pg0.22	Unknown	0.2	0.572	0				344
501	snap|Contig18310pg0.2	Unknown	0.25	0.701	0				256
502	snap|Contig18492pg0.3	Unknown	0.2	0.521	1				66
503	snap|Contig18886pg0.3	Unknown	0.2	0.705	0				61
504	snap|Contig18817pg0.3	Unknown	0.2	0.596	0				66
505	snap|Contig18710pg0.1	Unknown	0.2	0.581	1				59
506	snap|Contig18281pg0.5	Unknown	0.2	0.678	0				70
507	snap|Contig18681pg0.21	Unknown	0.2	0.586	0				89
508	snap|Contig18366pg0.21	Unknown	0.2	0.539	0				110
509	snap|Contig18823pg0.5	Unknown	0.2	0.595	0				85
510	augustus|Contig18823pg0.3	Unknown	0.2	0.53	0				172
511	snap|Contig18860pg0.3	Extracellular	0.964	0.592	0				537
512	snap|Contig18387pg0.9	Unknown	0.2	0.535	0				62
513	augustus|Contig18870pg0.4	Extracellular	0.964	0.666	0				622
514	snap|Contig18611pg0.14	Unknown	0.2	0.596	0				72
515	snap|Contig18129pg0.4	Cytoplasmic	0.896	0.555	0				423
516	snap|Contig18078pg0.6	Unknown	0.2	0.564	0				75
517	snap|Contig18101pg0.2	Unknown	0.2	0.558	0				73
518	snap|Contig18782pg0.3	Cytoplasmic Membrane	0.982	0.55	0				96
519	snap|Contig18831pg0.2	Unknown	0.2	0.569	0				118
520	snap|Contig18831pg0.3	Unknown	0.2	0.586	0				61
521	augustus|Contig18688pg0.3	Unknown	0.2	0.619	0				128
522	snap|Contig18968pg0.7	Extracellular	0.964	0.608	1				848
523	snap|Contig18800pg0.10	Unknown	0.2	0.522	0				83
524	snap|Contig18800pg0.17	Unknown	0.2	0.531	0				76
525	snap|Contig18715pg0.1	Unknown	0.2	0.542	0				105
526	snap|Contig18712pg0.7	Unknown	0.2	0.612	0				135
527	snap|Contig18246ag0.1	Unknown	0.2	0.524	1				99
528	snap|Contig18458pg0.2	Unknown	0.2	0.61	0				139
529	augustus|Contig18761pg0.9	Unknown	0.2	0.566	0				167
530	snap|Contig18761pg0.5	Unknown	0.2	0.603	0				144
531	snap|Contig18197pg0.3	Unknown	0.2	0.603	1				74
532	snap|Contig18124pg0.4	Unknown	0.2	0.606	0				63
533	augustus|Contig18605pg0.2	Extracellular	0.964	0.642	0				259
534	snap|Contig18546pg0.14	Unknown	0.2	0.622	0				149
535	snap|Contig18940pg0.2	Unknown	0.2	0.589	0				124
536	snap|Contig18778pg0.2	Extracellular	0.964	0.718	0				299
537	augustus|Contig18837pg0.7	Extracellular	0.964	0.605	0				122
538	snap|Contig18983pg0.2	Unknown	0.2	0.532	0				51
539	snap|Contig18638pg0.3	Unknown	0.2	0.667	0				70
540	snap|Contig18476pg0.3	Unknown	0.25	0.533	0				105
541	augustus|Contig18047pg0.5	Unknown	0.2	0.585	0				102
542	snap|Contig18047pg0.8	Unknown	0.2	0.574	1				203
543	snap|Contig18035pg0.3	Cytoplasmic Membrane	0.982	0.549	0				85
544	augustus|Contig18998pg0.7	Unknown	0.626	0.663	1				1667
545	snap|Contig18555pg0.2	Unknown	0.2	0.639	0				79
546	snap|Contig18991pg0.8	Unknown	0.2	0.514	0				117
547	snap|Contig18285pg0.3	Unknown	0.2	0.645	0				64
548	snap|Contig18210ag0.6	Unknown	0.2	0.54	0				69
549	augustus|Contig18928pg0.17	Unknown	0.2	0.519	0				159
550	augustus|Contig18928pg0.21	Unknown	0.2	0.706	0				70
551	snap|Contig18432pg0.3	Unknown	0.2	0.548	0				64
552	snap|Contig18266pg0.4	Unknown	0.2	0.652	0				123
553	snap|Contig18266pg0.5	Unknown	0.2	0.589	0				190
554	snap|Contig18654pg0.1	Unknown	0.2	0.737	0				88
555	snap|Contig18144pg0.8	Unknown	0.2	0.562	0				121
556	snap|Contig1410pg0.3	Unknown	0.2	0.514	0				66
557	snap|Contig1078pg0.5	Unknown	0.2	0.712	0				76
558	snap|Contig1078pg0.4	Unknown	0.2	0.727	0				71
559	snap|Contig1078pg0.6	Unknown	0.2	0.727	0				71
560	snap|Contig1720pg0.3	Unknown	0.2	0.574	0				63
561	snap|Contig1797pg0.2	Unknown	0.2	0.517	0				96
562	snap|Contig1727pg0.5	Unknown	0.2	0.552	0				171
563	snap|Contig1317ag0.7	Unknown	0.2	0.661	0				139
564	snap|Contig1986pg0.3	Extracellular	0.964	0.627	0				163
565	snap|Contig1547pg0.8	Unknown	0.2	0.553	0				162
566	snap|Contig1547pg0.9	Unknown	0.2	0.61	0				103
567	snap|Contig1588pg0.1	Unknown	0.2	0.56	0				97
568	snap|Contig1249pg0.9	Unknown	0.2	0.557	0				200
569	snap|Contig1200pg0.2	Unknown	0.2	0.647	0				122
570	snap|Contig1559pg0.17	Unknown	0.2	0.648	0				71
571	snap|Contig1011pg0.6	Unknown	0.2	0.52	0				72
572	snap|Contig1592pg0.2	Unknown	0.2	0.546	0				94
573	snap|Contig1234pg0.1	Unknown	0.2	0.702	1				169
574	snap|Contig1637pg0.3	Unknown	0.2	0.53	0				124
575	snap|Contig1818pg0.16	Unknown	0.2	0.539	0				138
576	snap|Contig1160pg0.11	Unknown	0.2	0.541	0				86
577	snap|Contig1076pg0.5	Unknown	0.2	0.656	0				69
578	snap|Contig1076pg0.9	Unknown	0.2	0.682	0				413
579	snap|Contig1076pg0.11	Unknown	0.2	0.616	0				75
580	snap|Contig1485pg0.4	Unknown	0.2	0.548	0				64
581	snap|Contig1446pg0.17	Unknown	0.2	0.637	0				122
582	snap|Contig1446pg0.21	Unknown	0.2	0.544	0				205
583	snap|Contig1452pg0.2	Unknown	0.25	0.519	0				166
584	snap|Contig1400pg0.6	Unknown	0.2	0.511	0				60
585	snap|Contig1119pg0.5	Unknown	0.2	0.574	0				101
586	snap|Contig1283pg0.6	Extracellular	0.964	0.609	0				254
587	snap|Contig1517pg0.3	Unknown	0.2	0.609	0				86
588	snap|Contig1524pg0.3	Unknown	0.2	0.54	0				189
589	snap|Contig1518pg0.6	Extracellular	0.964	0.675	0				1498
590	snap|Contig1518pg0.5	Unknown	0.554	0.527	0				1274
591	snap|Contig1147pg0.3	Unknown	0.2	0.554	0				292
592	snap|Contig1272pg0.10	Unknown	0.2	0.588	0				154
593	snap|Contig1266pg0.2	Unknown	0.2	0.544	0				102
594	augustus|Contig1117pg0.7	Cytoplasmic Membrane	0.946	0.594	0				336
595	snap|Contig1185pg0.7	Unknown	0.2	0.52	0				172
596	snap|Contig1099pg0.12	Unknown	0.2	0.538	0				134
597	snap|Contig1741ag0.10	Unknown	0.2	0.56	0				72
598	snap|Contig1674pg0.10	Unknown	0.2	0.532	0				69
599	snap|Contig1663pg0.0	Unknown	0.2	0.561	0				75
600	snap|Contig1219pg0.3	Unknown	0.2	0.531	0				189
601	snap|Contig1991pg0.4	Extracellular	0.964	0.578	0				78
602	snap|Contig1991pg0.5	Extracellular	0.964	0.578	0				78
603	snap|Contig1769pg0.13	Extracellular	0.964	0.667	0				93
604	snap|Contig1769pg0.12	Unknown	0.2	0.529	0				91
605	snap|Contig1769pg0.16	Unknown	0.2	0.522	1				63
606	snap|Contig1473pg0.2	Extracellular	0.964	0.537	0				121
607	snap|Contig1538pg0.11	Unknown	0.2	0.692	0				148
608	snap|Contig1939pg0.9	Unknown	0.2	0.512	0				68
609	snap|Contig1766pg0.9	Unknown	0.2	0.585	0				64
610	snap|Contig1660pg0.4	Unknown	0.2	0.659	0				197
611	augustus|Contig1060pg0.1	Unknown	0.2	0.564	0				112
612	snap|Contig1049pg0.3	Unknown	0.2	0.562	0				68
613	augustus|Contig1984pg0.7	Extracellular	0.964	0.605	0				379
614	snap|Contig1984pg0.12	Extracellular	0.964	0.591	0				214
615	snap|Contig1513pg0.8	Unknown	0.2	0.562	0				107
616	snap|Contig1418pg0.12	Unknown	0.2	0.527	0				97
617	snap|Contig1148pg0.6	Extracellular	0.964	0.695	0				267
618	snap|Contig1148pg0.8	Unknown	0.2	0.57	0				187
619	snap|Contig1148pg0.9	Unknown	0.2	0.525	0				80
620	snap|Contig1215pg0.5	Unknown	0.2	0.55	0				254
621	snap|Contig1789pg0.11	Unknown	0.2	0.51	1				113
622	snap|Contig1789pg0.12	Unknown	0.2	0.732	0				83
623	augustus|Contig1162pg0.17	Unknown	0.626	0.731	0				1668
624	snap|Contig1915pg0.8	Unknown	0.2	0.616	0				119
625	snap|Contig1458ag0.3	Cytoplasmic Membrane	0.982	0.621	1				182
626	snap|Contig1032pg0.10	Unknown	0.2	0.523	0				95
627	snap|Contig1032pg0.9	Unknown	0.2	0.591	0				59
628	snap|Contig1639pg0.5	Unknown	0.2	0.55	0				93
629	snap|Contig1746pg0.11	Unknown	0.2	0.522	0				85
630	snap|Contig1931pg0.5	Unknown	0.2	0.555	0				118
631	augustus|Contig1236pg0.3	Unknown	0.2	0.657	0				271
632	snap|Contig1020pg0.4	Unknown	0.2	0.572	0				101
633	snap|Contig1839pg0.1	Unknown	0.2	0.609	0				70
634	snap|Contig1964pg0.7	Unknown	0.2	0.588	0				133
635	augustus|Contig1884pg0.1	Unknown	0.699	0.632	1				1503
636	snap|Contig1221pg0.2	Unknown	0.2	0.576	0				78
637	snap|Contig1052pg0.7	Unknown	0.2	0.577	1				88
638	augustus|Contig1332pg0.10	Unknown	0.2	0.516	0				256
639	snap|Contig1332pg0.17	Cytoplasmic Membrane	0.982	0.622	1				86
640	snap|Contig1246pg0.7	Unknown	0.2	0.619	0				62
641	snap|Contig1427pg0.8	Unknown	0.2	0.663	0				59
642	snap|Contig1256pg0.5	Unknown	0.2	0.537	0				68
643	snap|Contig1512pg0.5	Unknown	0.2	0.519	0				71
644	snap|Contig1857pg0.1	Unknown	0.2	0.512	1				153
645	snap|Contig1885pg0.2	Cytoplasmic Membrane	0.982	0.511	0				166
646	snap|Contig1002pg0.2	Unknown	0.2	0.521	0				63
647	snap|Contig1503ag0.5	Unknown	0.2	0.512	0				127
648	snap|Contig1006pg0.5	Unknown	0.2	0.527	0				62
649	snap|Contig1321pg0.11	Unknown	0.2	0.575	1				94
650	snap|Contig19852pg0.14	Unknown	0.626	0.587	0				358
651	snap|Contig19992pg0.2	Unknown	0.2	0.532	0				53
652	snap|Contig19742pg0.6	Unknown	0.25	0.576	0				168
653	snap|Contig19263pg0.4	Unknown	0.2	0.542	0				160
654	snap|Contig19315pg0.2	Unknown	0.2	0.6	0				62
655	snap|Contig19229pg0.6	Unknown	0.2	0.568	0				89
656	snap|Contig19229pg0.10	Unknown	0.2	0.554	0				131
657	snap|Contig19259pg0.14	Extracellular	0.964	0.538	0				454
658	snap|Contig19204pg0.5	Unknown	0.2	0.514	0				69
659	snap|Contig19204pg0.7	Unknown	0.2	0.514	0				69
660	snap|Contig19212pg0.6	Extracellular	0.964	0.513	0				607
661	snap|Contig19212ag0.7	Unknown	0.2	0.521	0				191
662	snap|Contig19212pg0.9	Unknown	0.2	0.62	0				94
663	snap|Contig19277pg0.9	Unknown	0.2	0.598	0				108
664	snap|Contig19277pg0.8	Unknown	0.2	0.519	0				82
665	snap|Contig19277pg0.10	Unknown	0.2	0.547	0				102
666	snap|Contig19182pg0.14	Unknown	0.2	0.555	0				80
667	snap|Contig19773pg0.13	Unknown	0.2	0.601	0				75
668	snap|Contig19314pg0.5	Extracellular	0.964	0.553	0				287
669	snap|Contig19312pg0.9	Unknown	0.2	0.552	0				69
670	snap|Contig19153pg0.5	Unknown	0.2	0.566	0				93
671	snap|Contig19966pg0.1	Extracellular	0.964	0.733	0				204
672	snap|Contig19713ag0.14	Cytoplasmic Membrane	0.986	0.626	1				237
673	snap|Contig19834pg0.4	Unknown	0.2	0.592	0				81
674	snap|Contig19834pg0.5	Unknown	0.2	0.543	0				69
675	snap|Contig19700pg0.4	Unknown	0.2	0.578	0				63
676	augustus|Contig19775pg0.10	Unknown	0.2	0.547	0				75
677	snap|Contig19775pg0.13	Unknown	0.2	0.554	0				75
678	snap|Contig19775pg0.17	Unknown	0.2	0.559	0				93
679	snap|Contig19676pg0.2	Unknown	0.2	0.641	0				91
680	snap|Contig19686pg0.6	Cytoplasmic	0.896	0.51	0				170
681	snap|Contig19361pg0.4	Unknown	0.2	0.594	0				372
682	snap|Contig19588pg0.10	Unknown	0.2	0.583	0				81
683	augustus|Contig19497pg0.1	Extracellular	0.964	0.532	0				388
684	snap|Contig19060pg0.2	Unknown	0.2	0.546	0				94
685	snap|Contig19272pg0.2	Unknown	0.2	0.554	0				107
686	snap|Contig19794pg0.2	Unknown	0.2	0.531	0				89
687	snap|Contig19849pg0.1	Unknown	0.2	0.602	0				192
688	snap|Contig19426pg0.6	Unknown	0.2	0.558	0				72
689	snap|Contig19769pg0.2	Cytoplasmic Membrane	0.982	0.62	0				122
690	snap|Contig19524pg0.5	Unknown	0.2	0.669	0				75
691	augustus|Contig19119pg0.12	Unknown	0.2	0.541	0				155
692	snap|Contig19054pg0.7	Unknown	0.2	0.696	0				155
693	snap|Contig19639pg0.5	Unknown	0.2	0.609	0				123
694	snap|Contig19338pg0.3	Unknown	0.2	0.542	0				67
695	augustus|Contig19935pg0.3	Extracellular	0.964	0.529	0				380
696	snap|Contig19636pg0.3	Extracellular	0.964	0.666	0				158
697	snap|Contig19636pg0.1	Extracellular	0.964	0.513	0				143
698	snap|Contig19528pg0.2	Unknown	0.2	0.654	0				78
699	snap|Contig19847pg0.6	Unknown	0.2	0.56	0				95
700	snap|Contig19473pg0.1	Unknown	0.2	0.583	0				129
701	snap|Contig19985pg0.11	Unknown	0.2	0.576	0				185
702	snap|Contig19991pg0.8	Unknown	0.2	0.54	0				104
703	snap|Contig19406pg0.3	Unknown	0.2	0.588	0				132
704	snap|Contig19034pg0.5	Unknown	0.2	0.565	0				78
705	snap|Contig19034pg0.4	Unknown	0.2	0.647	0				62
706	snap|Contig19685pg0.3	Unknown	0.2	0.6	0				146
707	snap|Contig19048pg0.2	Unknown	0.2	0.689	0				81
708	augustus|Contig19453pg0.1	Extracellular	0.964	0.645	0				1023
709	snap|Contig19926pg0.4	Extracellular	0.964	0.648	0				186
710	snap|Contig19887pg0.1	Cytoplasmic Membrane	0.986	0.633	0				73
711	snap|Contig19699pg0.3	Unknown	0.2	0.527	0				251
712	snap|Contig19109pg0.9	Unknown	0.2	0.511	0				420
713	snap|Contig19109pg0.7	Unknown	0.2	0.557	0				62
714	snap|Contig19332pg0.5	Unknown	0.2	0.553	0				64
715	snap|Contig19487pg0.6	Unknown	0.25	0.645	0				79
716	snap|Contig19360pg0.2	Unknown	0.2	0.668	0				85
717	snap|Contig19003pg0.2	Unknown	0.2	0.51	0				162
718	snap|Contig20409pg0.4	Unknown	0.2	0.59	0				89
719	snap|Contig20679pg0.1	Unknown	0.2	0.617	0				92
720	augustus|Contig20170pg0.10	Extracellular	0.964	0.671	0				699
721	snap|Contig20553pg0.13	Outer Membrane	0.949	0.672	0				3160
722	augustus|Contig20553pg0.7	Unknown	0.626	0.633	0				745
723	augustus|Contig20553pg0.8	Cytoplasmic	0.896	0.62	0				276
724	snap|Contig20553ag0.16	Unknown	0.626	0.571	0				491
725	snap|Contig20540pg0.2	Cytoplasmic Membrane	0.982	0.586	1				85
726	augustus|Contig20936pg0.23	Unknown	0.2	0.521	0				410
727	snap|Contig20936pg0.18	Cytoplasmic Membrane	0.982	0.637	0				112
728	snap|Contig20203pg0.1	Extracellular	0.964	0.51	0				161
729	snap|Contig20177ag0.10	Unknown	0.2	0.525	0				122
730	snap|Contig20974pg0.7	Unknown	0.2	0.604	0				98
731	snap|Contig20916pg0.2	Unknown	0.2	0.538	0				65
732	snap|Contig20008pg0.3	Extracellular	0.964	0.573	0				207
733	snap|Contig20364pg0.4	Unknown	0.2	0.673	0				62
734	snap|Contig20200pg0.8	Unknown	0.2	0.547	0				69
735	snap|Contig20200pg0.9	Unknown	0.2	0.547	0				69
736	snap|Contig20629pg0.3	Unknown	0.2	0.541	0				136
737	snap|Contig20795pg0.15	Extracellular	0.965	0.687	0				447
738	snap|Contig20795pg0.12	Unknown	0.2	0.543	0				118
739	snap|Contig20795pg0.16	Unknown	0.2	0.665	0				359
740	snap|Contig20543pg0.2	Unknown	0.2	0.535	0				68
741	snap|Contig20442pg0.12	Unknown	0.2	0.515	0				72
742	snap|Contig20065pg0.3	Unknown	0.2	0.662	0				70
743	snap|Contig20300pg0.5	Unknown	0.2	0.555	0				113
744	snap|Contig20300pg0.3	Unknown	0.2	0.623	0				112
745	snap|Contig20300pg0.4	Unknown	0.2	0.525	0				79
746	snap|Contig20666pg0.2	Unknown	0.2	0.602	0				98
747	snap|Contig20825pg0.2	Unknown	0.2	0.688	0				114
748	snap|Contig20176pg0.2	Unknown	0.2	0.543	0				106
749	snap|Contig20925pg0.9	Unknown	0.2	0.582	0				146
750	snap|Contig20115pg0.2	Unknown	0.2	0.541	0				79
751	snap|Contig20245pg0.12	Unknown	0.2	0.514	0				97
752	snap|Contig20743pg0.2	Unknown	0.2	0.623	1				108
753	snap|Contig20617pg0.2	Unknown	0.2	0.533	0				202
754	snap|Contig20403pg0.1	Unknown	0.2	0.522	0				66
755	snap|Contig20534pg0.2	Unknown	0.2	0.547	0				79
756	snap|Contig20376pg0.1	Unknown	0.2	0.585	1				66
757	snap|Contig20452pg0.3	Unknown	0.2	0.514	0				195
758	snap|Contig20328pg0.2	Unknown	0.2	0.55	0				64
759	snap|Contig20987pg0.3	Extracellular	0.964	0.659	0				447
760	snap|Contig20589pg0.4	Extracellular	0.965	0.544	0				106
761	snap|Contig20589pg0.3	Unknown	0.2	0.655	0				84
762	snap|Contig20162pg0.4	Unknown	0.2	0.586	0				134
763	snap|Contig20537pg0.4	Unknown	0.2	0.592	0				63
764	snap|Contig20894pg0.3	Unknown	0.2	0.526	0				78
765	snap|Contig20560pg0.1	Unknown	0.2	0.593	0				61
766	snap|Contig20579pg0.11	Unknown	0.2	0.525	0				69
767	snap|Contig20413pg0.5	Unknown	0.2	0.543	0				270
768	snap|Contig20585pg0.7	Unknown	0.2	0.52	0				70
769	snap|Contig20796pg0.7	Unknown	0.2	0.621	0				92
770	snap|Contig20745pg0.3	Unknown	0.2	0.578	0				114
771	snap|Contig20283pg0.4	Extracellular	0.964	0.673	0				342
772	snap|Contig20964pg0.3	Unknown	0.2	0.522	0				80
773	snap|Contig20878pg0.7	Unknown	0.2	0.58	0				87
774	snap|Contig20104pg0.11	Unknown	0.2	0.586	0				72
775	augustus|Contig20337pg0.5	Unknown	0.626	0.64	0				918
776	snap|Contig20337pg0.6	Unknown	0.2	0.634	0				386
777	snap|Contig20626pg0.3	Unknown	0.2	0.525	0				99
778	snap|Contig20677pg0.2	Extracellular	0.964	0.73	0				172
779	snap|Contig20863pg0.2	Unknown	0.2	0.515	0				72
780	augustus|Contig20883pg0.1	Unknown	0.2	0.548	0				135
781	snap|Contig20883pg0.3	Unknown	0.2	0.568	0				91
782	snap|Contig20213pg0.2	Unknown	0.25	0.607	0				83
783	snap|Contig20032ag0.4	Unknown	0.2	0.624	0				76
784	snap|Contig20032ag0.6	Unknown	0.2	0.512	0				94
785	snap|Contig20301pg0.8	Unknown	0.626	0.515	0				403
786	snap|Contig20782pg0.3	Extracellular	0.964	0.632	1				267
787	snap|Contig20480pg0.5	Unknown	0.2	0.59	0				97
788	snap|Contig20480pg0.6	Unknown	0.2	0.59	0				97
789	augustus|Contig20173pg0.3	Extracellular	0.965	0.684	0				459
790	snap|Contig20173pg0.4	Unknown	0.2	0.622	0				100
791	snap|Contig20173pg0.7	Unknown	0.2	0.546	0				63
792	snap|Contig20676pg0.7	Unknown	0.2	0.601	1				196
793	augustus|Contig20082pg0.7	Unknown	0.2	0.526	0				185
794	snap|Contig20323pg0.1	Unknown	0.2	0.568	0				83
795	snap|Contig20209pg0.4	Unknown	0.2	0.658	0				63
796	snap|Contig20181pg0.3	Unknown	0.2	0.517	0				61
797	snap|Contig21095pg0.2	Unknown	0.2	0.55	0				106
798	snap|Contig21499pg0.8	Unknown	0.2	0.515	0				68
799	snap|Contig21360pg0.3	Extracellular	0.964	0.72	0				194
800	augustus|Contig21266pg0.2	Extracellular	0.964	0.545	0				510
801	snap|Contig21255pg0.6	Unknown	0.2	0.545	0				141
802	snap|Contig21675pg0.19	Unknown	0.2	0.605	0				78
803	snap|Contig21675pg0.45	Unknown	0.25	0.631	0				278
804	snap|Contig21267pg0.2	Extracellular	0.964	0.517	0				317
805	snap|Contig21713pg0.2	Unknown	0.2	0.601	0				111
806	snap|Contig21794pg0.4	Unknown	0.2	0.567	0				60
807	snap|Contig21334pg0.24	Extracellular	0.965	0.539	0				135
808	snap|Contig21334pg0.27	Unknown	0.25	0.644	0				128
809	snap|Contig21887pg0.1	Unknown	0.2	0.571	0				82
810	snap|Contig21478pg0.1	Unknown	0.2	0.585	0				84
811	snap|Contig21160pg0.3	Unknown	0.2	0.55	0				64
812	snap|Contig21115pg0.1	Unknown	0.2	0.597	0				115
813	snap|Contig21777pg0.4	Unknown	0.2	0.534	0				92
814	snap|Contig21927pg0.8	Unknown	0.2	0.602	0				130
815	snap|Contig21369pg0.6	Unknown	0.2	0.617	0				106
816	snap|Contig21369pg0.10	Unknown	0.2	0.631	0				102
817	snap|Contig21525pg0.3	Unknown	0.2	0.517	0				62
818	snap|Contig21841pg0.8	Unknown	0.2	0.522	0				70
819	snap|Contig21781pg0.7	Extracellular	0.964	0.533	0				532
820	snap|Contig21598pg0.4	Unknown	0.2	0.608	0				119
821	snap|Contig21294pg0.2	Unknown	0.2	0.657	0				69
822	snap|Contig21587pg0.4	Unknown	0.2	0.649	0				81
823	snap|Contig21538pg0.2	Unknown	0.2	0.588	0				101
824	snap|Contig21538ag0.2	Unknown	0.2	0.649	0				65
825	snap|Contig21538ag0.4	Unknown	0.2	0.649	0				65
826	snap|Contig21773pg0.5	Unknown	0.2	0.551	0				140
827	augustus|Contig21773pg0.3	Unknown	0.2	0.636	0				139
828	snap|Contig21385pg0.4	Unknown	0.2	0.536	0				176
829	snap|Contig21385pg0.3	Unknown	0.2	0.543	0				90
830	snap|Contig21485pg0.5	Unknown	0.25	0.752	0				63
831	snap|Contig21295pg0.4	Extracellular	0.964	0.553	0				397
832	snap|Contig21514pg0.5	Unknown	0.2	0.591	0				60
833	snap|Contig21352pg0.3	Unknown	0.2	0.648	0				94
834	snap|Contig21086pg0.5	Extracellular	0.964	0.634	0				370
835	snap|Contig21222pg0.5	Unknown	0.2	0.598	1				93
836	snap|Contig21263pg0.8	Extracellular	0.964	0.613	0				318
837	snap|Contig21263pg0.7	Extracellular	0.964	0.666	0				301
838	snap|Contig21894pg0.4	Unknown	0.2	0.556	0				86
839	snap|Contig21595ag0.4	Unknown	0.2	0.513	0				120
840	snap|Contig21179pg0.1	Unknown	0.2	0.702	0				119
841	snap|Contig21409pg0.3	Unknown	0.2	0.524	0				142
842	snap|Contig21617pg0.3	Unknown	0.2	0.671	0				80
843	snap|Contig21430pg0.7	Unknown	0.626	0.574	0				582
844	snap|Contig21272pg0.6	Unknown	0.2	0.562	0				83
845	snap|Contig21272pg0.10	Cytoplasmic Membrane	0.982	0.534	1				77
846	augustus|Contig21733pg0.7	Unknown	0.2	0.544	0				470
847	snap|Contig21808pg0.3	Unknown	0.2	0.639	0				73
848	snap|Contig21002pg0.4	Unknown	0.2	0.577	0				88
849	snap|Contig21002pg0.3	Unknown	0.2	0.695	0				80
850	snap|Contig21912pg0.5	Unknown	0.2	0.582	0				109
851	snap|Contig21401ag0.3	Unknown	0.2	0.526	0				68
852	snap|Contig21446pg0.9	Unknown	0.2	0.534	0				91
853	snap|Contig21446pg0.10	Unknown	0.2	0.632	0				70
854	snap|Contig21446pg0.11	Unknown	0.2	0.589	0				76
855	snap|Contig21107pg0.2	Unknown	0.2	0.554	0				61
856	snap|Contig21071pg0.7	Unknown	0.2	0.523	0				272
857	snap|Contig22201pg0.3	Unknown	0.2	0.527	0				91
858	snap|Contig22063pg0.4	Unknown	0.2	0.541	1				109
859	snap|Contig22296pg0.3	Unknown	0.2	0.541	0				74
860	snap|Contig22899pg0.10	Unknown	0.2	0.658	0				359
861	snap|Contig22899pg0.12	Extracellular	0.964	0.576	0				172
862	snap|Contig22941pg0.2	Extracellular	0.964	0.539	0				147
863	snap|Contig22143pg0.2	Unknown	0.2	0.578	0				63
864	snap|Contig22769pg0.3	Unknown	0.2	0.566	0				62
865	snap|Contig22839pg0.3	Unknown	0.2	0.534	0				71
866	snap|Contig22839pg0.4	Unknown	0.2	0.534	0				71
867	snap|Contig22344pg0.2	Unknown	0.2	0.585	0				62
868	snap|Contig22498pg0.11	Unknown	0.2	0.53	0				67
869	augustus|Contig22130pg0.3	Unknown	0.465	0.738	0				2158
870	snap|Contig22692pg0.3	Unknown	0.2	0.605	0				68
871	snap|Contig22339pg0.4	Unknown	0.2	0.565	0				92
872	snap|Contig22339pg0.5	Extracellular	0.952	0.558	0				1740
873	snap|Contig22339ag0.9	Unknown	0.2	0.513	0				230
874	snap|Contig22339pg0.6	Extracellular	0.964	0.537	0				157
875	snap|Contig22271pg0.4	Unknown	0.2	0.649	0				61
876	snap|Contig22228pg0.5	Unknown	0.2	0.512	0				67
877	snap|Contig22397pg0.3	Unknown	0.2	0.642	0				97
878	snap|Contig22037pg0.5	Unknown	0.2	0.671	0				62
879	snap|Contig22634pg0.6	Unknown	0.2	0.561	0				143
880	snap|Contig22634pg0.8	Unknown	0.2	0.561	0				143
881	snap|Contig22427pg0.3	Unknown	0.2	0.54	0				62
882	snap|Contig22364pg0.3	Unknown	0.2	0.631	0				61
883	snap|Contig22359pg0.2	Unknown	0.2	0.538	0				60
884	snap|Contig22452pg0.7	Unknown	0.2	0.526	0				98
885	snap|Contig22027pg0.3	Unknown	0.2	0.625	1				76
886	augustus|Contig22992pg0.9	Unknown	0.2	0.675	0				101
887	snap|Contig22396pg0.3	Unknown	0.2	0.516	0				116
888	snap|Contig22379pg0.5	Unknown	0.2	0.621	0				182
889	snap|Contig22020pg0.5	Extracellular	0.964	0.538	0				95
890	snap|Contig22456pg0.1	Unknown	0.2	0.556	0				63
891	snap|Contig22702pg0.3	Unknown	0.2	0.52	1				85
892	snap|Contig22049pg0.1	Unknown	0.2	0.535	0				62
893	snap|Contig22460pg0.3	Extracellular	0.964	0.661	0				409
894	augustus|Contig22237pg0.0	Extracellular	0.964	0.671	0				533
895	snap|Contig22768pg0.2	Unknown	0.2	0.619	0				59
896	snap|Contig22443pg0.5	Unknown	0.2	0.608	1				100
897	snap|Contig22587pg0.8	Unknown	0.2	0.549	0				88
898	snap|Contig22622pg0.7	Unknown	0.2	0.606	1				94
899	snap|Contig22081pg0.2	Unknown	0.2	0.703	0				60
900	augustus|Contig22790pg0.3	Extracellular	0.964	0.613	0				178
901	snap|Contig22136pg0.7	Unknown	0.2	0.579	0				59
902	snap|Contig22470pg0.6	Unknown	0.2	0.572	0				74
903	snap|Contig22475pg0.8	Extracellular	0.964	0.629	0				490
904	augustus|Contig22258pg0.6	Unknown	0.2	0.57	0				745
905	snap|Contig22258pg0.13	Unknown	0.626	0.734	0				635
906	augustus|Contig22258pg0.7	Unknown	0.626	0.681	0				586
907	snap|Contig22258pg0.16	Outer Membrane	0.949	0.708	0				693
908	snap|Contig22376pg0.1	Cytoplasmic Membrane	0.982	0.573	0				88
909	snap|Contig22050pg0.2	Unknown	0.2	0.516	0				68
910	snap|Contig22752pg0.4	Unknown	0.626	0.629	0				146
911	snap|Contig22257ag0.2	Cytoplasmic Membrane	0.982	0.648	0				78
912	snap|Contig22584pg0.11	Unknown	0.2	0.62	0				103
913	snap|Contig22709pg0.8	Extracellular	0.964	0.678	0				1310
914	snap|Contig22709ag0.9	Unknown	0.2	0.659	0				59
915	snap|Contig22986pg0.1	Unknown	0.2	0.582	0				66
916	snap|Contig22033pg0.3	Unknown	0.2	0.563	0				242
917	snap|Contig22766pg0.1	Unknown	0.2	0.585	0				98
918	snap|Contig22061pg0.6	Unknown	0.2	0.555	0				59
919	snap|Contig22399pg0.6	Unknown	0.2	0.612	0				164
920	snap|Contig22399pg0.8	Unknown	0.2	0.532	0				70
921	snap|Contig22833pg0.7	Unknown	0.2	0.641	0				115
922	snap|Contig22105pg0.6	Unknown	0.2	0.602	1				108
923	snap|Contig22501pg0.4	Unknown	0.2	0.606	0				94
924	snap|Contig22393pg0.4	Unknown	0.2	0.514	0				153
925	snap|Contig22386pg0.2	Unknown	0.2	0.571	0				68
926	snap|Contig22834pg0.13	Unknown	0.2	0.573	0				67
927	snap|Contig22336pg0.9	Unknown	0.2	0.733	0				260
928	snap|Contig22336pg0.14	Unknown	0.2	0.622	0				401
929	snap|Contig22336pg0.13	Unknown	0.465	0.591	0				395
930	snap|Contig23880pg0.2	Unknown	0.2	0.564	0				101
931	snap|Contig23620pg0.7	Unknown	0.626	0.59	0				1760
932	snap|Contig23392pg0.1	Unknown	0.2	0.588	1				66
933	snap|Contig23157pg0.4	Unknown	0.2	0.659	0				132
934	snap|Contig23882pg0.3/BI-HS007	Unknown	0.2	0.515	0				201
935	snap|Contig23471pg0.6	Unknown	0.2	0.512	0				63
936	augustus|Contig23707pg0.2	Unknown	0.2	0.575	0				75
937	snap|Contig23267ag0.16	Unknown	0.2	0.585	0				156
938	snap|Contig23267pg0.14	Unknown	0.2	0.557	1				79
939	snap|Contig23075pg0.4	Extracellular	0.965	0.58	1				205
940	snap|Contig23682pg0.4	Cytoplasmic Membrane	0.982	0.6	0				89
941	snap|Contig23682pg0.5	Unknown	0.2	0.576	0				73
942	snap|Contig23984ag0.21	Unknown	0.2	0.629	0				356
943	augustus|Contig23984pg0.15	Extracellular	0.964	0.605	0				342
944	snap|Contig23191pg0.6	Unknown	0.2	0.552	0				92
945	snap|Contig23781pg0.2	Cytoplasmic Membrane	0.982	0.55	1				98
946	augustus|Contig23492pg0.2	Extracellular	0.964	0.535	0				233
947	snap|Contig23492pg0.3	Unknown	0.2	0.543	0				76
948	snap|Contig23775pg0.12	Extracellular	0.964	0.546	0				275
949	snap|Contig23775pg0.13	Unknown	0.2	0.607	0				65
950	snap|Contig23581pg0.6	Unknown	0.2	0.548	0				107
951	snap|Contig23495pg0.5	Unknown	0.2	0.594	0				81
952	snap|Contig23883ag0.11	Unknown	0.2	0.571	0				171
953	snap|Contig23145pg0.3	Unknown	0.2	0.604	0				121
954	snap|Contig23869ag0.21	Unknown	0.2	0.65	0				78
955	snap|Contig23912pg0.2	Unknown	0.2	0.609	0				177
956	snap|Contig23522pg0.8	Unknown	0.2	0.547	0				84
957	snap|Contig23770pg0.1	Unknown	0.2	0.595	0				74
958	augustus|Contig23152pg0.5	Extracellular	0.964	0.65	0				1033
959	snap|Contig23729pg0.2	Extracellular	0.964	0.659	0				518
960	snap|Contig23821pg0.5	Unknown	0.2	0.539	0				111
961	augustus|Contig23670pg0.3	Unknown	0.2	0.577	0				496
962	augustus|Contig23278pg0.2	Unknown	0.2	0.631	0				101
963	snap|Contig23322pg0.8	Unknown	0.2	0.608	0				62
964	augustus|Contig23322pg0.7	Cytoplasmic	0.896	0.522	0				240
965	snap|Contig23599pg0.1	Unknown	0.2	0.569	0				223
966	snap|Contig23513pg0.12	Unknown	0.2	0.636	0				149
967	snap|Contig23513pg0.25	Extracellular	0.964	0.706	0				757
968	snap|Contig23513pg0.22	Extracellular	0.964	0.573	0				517
969	snap|Contig23513pg0.23	Extracellular	0.964	0.574	0				417
970	snap|Contig23513pg0.26	Unknown	0.2	0.632	0				205
971	snap|Contig23513ag0.26	Unknown	0.2	0.567	0				204
972	augustus|Contig23140pg0.2	Extracellular	0.964	0.627	0				184
973	snap|Contig23736pg0.3	Unknown	0.2	0.573	1				97
974	augustus|Contig23764pg0.5	Unknown	0.2	0.582	0				63
975	augustus|Contig23634pg0.7	Unknown	0.2	0.528	0				76
976	augustus|Contig23619pg0.8	Unknown	0.548	0.511	0				2143
977	augustus|Contig23499pg0.2	Unknown	0.2	0.53	0				399
978	augustus|Contig23499pg0.3	Unknown	0.2	0.52	0				389
979	snap|Contig23894pg0.2	Unknown	0.2	0.635	0				119
980	snap|Contig23284pg0.7	Unknown	0.548	0.587	0				735
981	snap|Contig23284pg0.12	Unknown	0.2	0.531	0				112
982	snap|Contig23284pg0.11	Unknown	0.2	0.57	0				82
983	snap|Contig23367pg0.6	Unknown	0.2	0.762	0				158
984	snap|Contig23367pg0.11	Unknown	0.2	0.581	0				189
985	snap|Contig23303pg0.2	Unknown	0.2	0.585	0				108
986	snap|Contig23044pg0.2	Unknown	0.2	0.58	0				97
987	snap|Contig23501pg0.2	Extracellular	0.964	0.634	0				321
988	snap|Contig23861pg0.13	Unknown	0.2	0.57	0				98
989	snap|Contig23410pg0.5	Unknown	0.2	0.52	0				70
990	snap|Contig23748pg0.2	Unknown	0.2	0.568	0				59
991	snap|Contig23923pg0.2	Unknown	0.2	0.6	0				64
992	snap|Contig23936ag0.2	Unknown	0.2	0.679	0				62
993	snap|Contig23174pg0.2	Unknown	0.2	0.633	0				69
994	snap|Contig23339pg0.3	Unknown	0.2	0.518	0				166
995	snap|Contig23842pg0.4	Unknown	0.2	0.567	0				117
996	snap|Contig23842pg0.6	Unknown	0.2	0.522	0				64
997	snap|Contig23357pg0.4	Unknown	0.2	0.544	0				94
998	snap|Contig23203pg0.1	Unknown	0.2	0.535	0				79
999	snap|Contig23538pg0.4	Unknown	0.2	0.563	0				72
1000	snap|Contig23734pg0.7	Unknown	0.2	0.622	0				111
1001	snap|Contig23500pg0.3	Unknown	0.2	0.576	0				132
1002	snap|Contig23552pg0.10	Unknown	0.2	0.582	0				62
1003	snap|Contig23414pg0.2	Unknown	0.2	0.626	0				86
1004	snap|Contig23384pg0.2	Unknown	0.2	0.527	0				67
1005	snap|Contig23377pg0.4	Unknown	0.2	0.535	0				129
1006	snap|Contig23377pg0.5	Unknown	0.2	0.542	0				71
1007	snap|Contig23377pg0.6	Unknown	0.2	0.555	0				65
1008	snap|Contig23855pg0.3	Unknown	0.2	0.551	0				78
1009	snap|Contig23274pg0.3	Unknown	0.2	0.531	1				62
1010	snap|Contig24885pg0.1	Unknown	0.2	0.603	0				69
1011	augustus|Contig24713pg0.3	Unknown	0.2	0.512	0				108
1012	augustus|Contig24498pg0.4	Unknown	0.2	0.574	0				116
1013	snap|Contig24498pg0.6	Unknown	0.2	0.682	0				101
1014	snap|Contig24982pg0.7	Extracellular	0.964	0.608	0				218
1015	snap|Contig24982pg0.11	Unknown	0.2	0.532	0				189
1016	snap|Contig24938pg0.2	Unknown	0.2	0.559	0				151
1017	snap|Contig24945pg0.2	Unknown	0.2	0.669	0				66
1018	snap|Contig24968pg0.5	Unknown	0.2	0.567	0				87
1019	snap|Contig24540pg0.6	Unknown	0.2	0.612	0				65
1020	snap|Contig24540pg0.7	Unknown	0.2	0.612	0				65
1021	snap|Contig24540pg0.8	Unknown	0.2	0.612	0				65
1022	snap|Contig24742pg0.2	Unknown	0.2	0.546	0				91
1023	augustus|Contig24262pg0.1	Extracellular	0.964	0.658	0				323
1024	snap|Contig24334pg0.8	Extracellular	0.964	0.726	0				395
1025	snap|Contig24022pg0.7	Outer Membrane	0.949	0.625	0				823
1026	snap|Contig24084pg0.6	Unknown	0.2	0.571	0				75
1027	snap|Contig24579pg0.4	Unknown	0.2	0.511	0				60
1028	snap|Contig24567pg0.4	Unknown	0.2	0.564	0				90
1029	snap|Contig24429pg0.9	Unknown	0.2	0.738	0				123
1030	snap|Contig24429pg0.12	Extracellular	0.964	0.64	0				189
1031	snap|Contig24958pg0.3	Unknown	0.2	0.566	0				95
1032	snap|Contig24010pg0.5	Unknown	0.2	0.518	0				85
1033	snap|Contig24883pg0.1	Unknown	0.2	0.527	0				65
1034	snap|Contig24663pg0.5	Unknown	0.626	0.514	0				1693
1035	snap|Contig24421pg0.2	Unknown	0.2	0.656	0				64
1036	snap|Contig24703pg0.7	Unknown	0.2	0.597	0				1126
1037	snap|Contig24703pg0.6	Unknown	0.2	0.612	0				830
1038	snap|Contig24703pg0.5	Unknown	0.2	0.58	0				288
1039	snap|Contig24604pg0.7	Extracellular	0.964	0.572	0				217
1040	snap|Contig24927pg0.1	Unknown	0.2	0.519	0				80
1041	snap|Contig24407pg0.5	Unknown	0.2	0.518	0				75
1042	snap|Contig24407pg0.8	Unknown	0.2	0.52	0				66
1043	snap|Contig24527pg0.3	Unknown	0.2	0.63	0				276
1044	snap|Contig24671pg0.10	Unknown	0.2	0.518	0				179
1045	snap|Contig24169pg0.2	Unknown	0.2	0.512	0				86
1046	augustus|Contig24759pg0.2	Extracellular	0.964	0.57	0				483
1047	snap|Contig24298pg0.6	Extracellular	0.964	0.66	0				425
1048	snap|Contig24298pg0.4	Extracellular	0.964	0.537	0				391
1049	snap|Contig24298pg0.9	Extracellular	0.964	0.686	0				219
1050	snap|Contig24298pg0.5	Extracellular	0.964	0.55	0				162
1051	augustus|Contig24298pg0.15	Extracellular	0.964	0.568	0				105
1052	snap|Contig24043pg0.2	Unknown	0.2	0.542	0				267
1053	snap|Contig24770pg0.2	Unknown	0.2	0.551	0				87
1054	snap|Contig24442pg0.2	Unknown	0.2	0.562	0				67
1055	snap|Contig24340pg0.7	Extracellular	0.964	0.555	0				229
1056	snap|Contig24984pg0.5	Unknown	0.2	0.689	0				109
1057	augustus|Contig24926pg0.5	Extracellular	0.964	0.653	0				421
1058	snap|Contig24926pg0.6	Extracellular	0.964	0.608	0				150
1059	snap|Contig24662pg0.4	Unknown	0.2	0.613	0				90
1060	snap|Contig24789pg0.5	Unknown	0.2	0.652	0				61
1061	snap|Contig24789pg0.7	Unknown	0.2	0.652	0				61
1062	snap|Contig24214pg0.6	Unknown	0.2	0.553	0				103
1063	snap|Contig24756pg0.12	Unknown	0.25	0.531	0				131
1064	snap|Contig24807pg0.3	Unknown	0.2	0.645	0				135
1065	snap|Contig24592ag0.3	Unknown	0.2	0.603	0				126
1066	snap|Contig24668pg0.2	Extracellular	0.964	0.547	0				236
1067	snap|Contig24786pg0.2	Unknown	0.2	0.526	0				74
1068	snap|Contig24425pg0.6	Unknown	0.2	0.553	0				80
1069	snap|Contig24431pg0.2	Unknown	0.2	0.575	0				141
1070	snap|Contig24782pg0.1	Unknown	0.2	0.527	0				128
1071	snap|Contig24992pg0.3	Unknown	0.2	0.524	0				66
1072	snap|Contig24261pg0.2	Unknown	0.2	0.521	1				107
1073	snap|Contig24677pg0.7	Unknown	0.2	0.531	0				85
1074	snap|Contig24290pg0.2	Extracellular	0.964	0.545	0				109
1075	snap|Contig24975pg0.2	Unknown	0.2	0.513	0				91
1076	snap|Contig24259pg0.1	Extracellular	0.964	0.752	0				498
1077	augustus|Contig24420pg0.0	Unknown	0.25	0.635	1				181
1078	snap|Contig24828pg0.3	Extracellular	0.964	0.608	0				149
1079	snap|Contig24978pg0.9	Extracellular	0.964	0.555	0				475
1080	snap|Contig24978pg0.7	Unknown	0.2	0.581	0				132
1081	snap|Contig24190pg0.3	Unknown	0.2	0.53	0				68
1082	snap|Contig24223pg0.5	Unknown	0.2	0.54	1				76
1083	snap|Contig24502pg0.5	Unknown	0.2	0.68	0				117
1084	snap|Contig24412ag0.5	Unknown	0.2	0.6	0				174
1085	snap|Contig25429pg0.5	Unknown	0.2	0.543	0				134
1086	snap|Contig25429pg0.7	Unknown	0.2	0.603	0				80
1087	snap|Contig25604ag0.1	Unknown	0.2	0.549	0				63
1088	snap|Contig25293pg0.2	Unknown	0.2	0.539	0				96
1089	snap|Contig25075pg0.6	Unknown	0.2	0.682	0				72
1090	snap|Contig25255pg0.10	Unknown	0.2	0.525	0				139
1091	snap|Contig25898pg0.2	Unknown	0.2	0.573	0				128
1092	snap|Contig25536pg0.9	Unknown	0.2	0.519	1				59
1093	snap|Contig25974pg0.1	Extracellular	0.964	0.69	0				202
1094	snap|Contig25198pg0.5	Extracellular	0.965	0.638	0				190
1095	augustus|Contig25701pg0.6	Extracellular	0.964	0.511	0				266
1096	snap|Contig25862pg0.2	Unknown	0.2	0.633	0				64
1097	snap|Contig25551pg0.6	Unknown	0.2	0.58	0				132
1098	snap|Contig25518pg0.1	Unknown	0.25	0.513	0				72
1099	snap|Contig25487pg0.2	Unknown	0.2	0.534	1				104
1100	snap|Contig25648pg0.16	Unknown	0.2	0.556	0				79
1101	snap|Contig25648pg0.14	Unknown	0.2	0.689	0				72
1102	snap|Contig25648pg0.13	Unknown	0.2	0.511	0				68
1103	augustus|Contig25648pg0.9	Unknown	0.2	0.596	0				332
1104	snap|Contig25707ag0.3	Unknown	0.25	0.561	0				111
1105	snap|Contig25935pg0.7	Extracellular	0.964	0.534	0				144
1106	snap|Contig25539pg0.6	Unknown	0.2	0.581	0				88
1107	snap|Contig25732pg0.6	Unknown	0.2	0.605	0				61
1108	snap|Contig25730pg0.3	Unknown	0.2	0.591	0				78
1109	snap|Contig25325pg0.8	Unknown	0.2	0.585	0				77
1110	snap|Contig25119pg0.6	Cytoplasmic Membrane	0.982	0.523	0				185
1111	snap|Contig25534ag0.8	Unknown	0.2	0.652	1				84
1112	snap|Contig25622pg0.6	Unknown	0.2	0.572	0				88
1113	snap|Contig25038pg0.9	Extracellular	0.964	0.561	0				236
1114	augustus|Contig25544pg0.4	Cytoplasmic	0.896	0.598	0				357
1115	augustus|Contig25562pg0.4	Unknown	0.2	0.65	0				121
1116	snap|Contig25988pg0.4	Extracellular	0.964	0.765	0				457
1117	snap|Contig25986ag0.8	Unknown	0.2	0.567	0				81
1118	snap|Contig25265pg0.9	Unknown	0.465	0.542	0				166
1119	snap|Contig25758pg0.7	Extracellular	0.964	0.599	0				124
1120	augustus|Contig25016pg0.2	Extracellular	0.964	0.569	0				137
1121	snap|Contig25494pg0.13	Unknown	0.2	0.652	0				61
1122	snap|Contig25409pg0.7	Unknown	0.626	0.736	0				653
1123	snap|Contig25490pg0.4	Unknown	0.2	0.564	0				70
1124	snap|Contig25468pg0.1	Cytoplasmic Membrane	0.982	0.587	0				69
1125	snap|Contig25916pg0.3	Unknown	0.25	0.694	0				62
1126	augustus|Contig25320pg0.5	Extracellular	0.964	0.656	0				365
1127	snap|Contig25320pg0.7	Unknown	0.2	0.565	0				63
1128	snap|Contig25173pg0.4	Cytoplasmic Membrane	0.982	0.613	0				109
1129	snap|Contig25764pg0.3	Unknown	0.2	0.546	0				61
1130	snap|Contig25609pg0.3	Unknown	0.2	0.586	0				97
1131	augustus|Contig25323pg0.4	Unknown	0.2	0.568	1				99
1132	snap|Contig25934pg0.5	Extracellular	0.964	0.615	0				399
1133	snap|Contig25004pg0.8	Unknown	0.2	0.552	0				197
1134	snap|Contig25004pg0.6	Extracellular	0.964	0.673	0				134
1135	snap|Contig25625pg0.3	Unknown	0.2	0.632	0				65
1136	snap|Contig25520pg0.4	Unknown	0.2	0.532	0				78
1137	snap|Contig25838pg0.3	Unknown	0.2	0.552	0				98
1138	augustus|Contig25271pg0.2	Extracellular	0.964	0.589	0				239
1139	snap|Contig25237ag0.1	Unknown	0.2	0.516	0				67
1140	snap|Contig25990pg0.15	Extracellular	0.964	0.548	0				200
1141	snap|Contig25618pg0.3	Unknown	0.2	0.57	0				74
1142	snap|Contig25971pg0.12	Unknown	0.2	0.512	0				69
1143	augustus|Contig25796pg0.1	Unknown	0.2	0.575	0				178
1144	snap|Contig25140pg0.1	Unknown	0.2	0.578	0				78
1145	snap|Contig25895pg0.6	Unknown	0.2	0.558	0				118
1146	snap|Contig25600pg0.2	Unknown	0.2	0.686	0				73
1147	snap|Contig25998pg0.4	Unknown	0.2	0.575	0				96
1148	snap|Contig25393pg0.10	Extracellular	0.964	0.597	0				160
1149	snap|Contig25393pg0.6	Unknown	0.2	0.554	0				70
1150	snap|Contig26584pg0.12	Unknown	0.2	0.673	0				127
1151	snap|Contig26524pg0.4	Unknown	0.2	0.651	0				106
1152	snap|Contig26876pg0.4	Unknown	0.2	0.642	0				68
1153	snap|Contig26471pg0.2	Unknown	0.2	0.724	0				67
1154	snap|Contig26174pg0.12	Extracellular	0.965	0.734	0				505
1155	snap|Contig26902pg0.1	Unknown	0.2	0.529	0				196
1156	snap|Contig26902pg0.2	Unknown	0.2	0.53	0				116
1157	snap|Contig26753pg0.3	Unknown	0.2	0.612	0				61
1158	snap|Contig26972pg0.2	Unknown	0.2	0.611	0				59
1159	snap|Contig26836pg0.8	Unknown	0.2	0.564	0				61
1160	snap|Contig26836pg0.9	Unknown	0.2	0.564	0				61
1161	snap|Contig26136pg0.5	Unknown	0.2	0.616	0				185
1162	snap|Contig26338pg0.10	Unknown	0.2	0.741	0				194
1163	snap|Contig26338pg0.9	Unknown	0.25	0.666	0				139
1164	snap|Contig26685pg0.3	Unknown	0.2	0.522	0				93
1165	snap|Contig26953pg0.3	Unknown	0.2	0.561	0				180
1166	snap|Contig26674pg0.10	Unknown	0.2	0.535	0				88
1167	snap|Contig26674pg0.9	Unknown	0.2	0.513	0				75
1168	snap|Contig26455pg0.3	Unknown	0.2	0.589	0				190
1169	snap|Contig26455pg0.2	Unknown	0.2	0.536	0				84
1170	augustus|Contig26489pg0.2	Unknown	0.2	0.559	0				1124
1171	snap|Contig26880pg0.3	Unknown	0.2	0.563	0				169
1172	snap|Contig26168pg0.5	Extracellular	0.965	0.514	0				344
1173	augustus|Contig26835pg0.2	Unknown	0.2	0.626	0				236
1174	snap|Contig26374pg0.7	Unknown	0.2	0.526	0				224
1175	snap|Contig26374pg0.5	Unknown	0.2	0.687	0				95
1176	snap|Contig26466pg0.2	Unknown	0.2	0.614	0				80
1177	snap|Contig26628pg0.15	Extracellular	0.964	0.535	0				1110
1178	snap|Contig26367pg0.3	Unknown	0.2	0.644	0				149
1179	snap|Contig26367pg0.2	Unknown	0.2	0.584	0				70
1180	snap|Contig26506pg0.5	Unknown	0.2	0.546	0				86
1181	snap|Contig26379pg0.1	Unknown	0.2	0.564	0				92
1182	snap|Contig26153pg0.2	Unknown	0.2	0.546	0				66
1183	snap|Contig26287pg0.2	Unknown	0.2	0.594	0				75
1184	snap|Contig26263pg0.2	Unknown	0.2	0.511	0				87
1185	snap|Contig26193pg0.2	Unknown	0.2	0.591	0				97
1186	augustus|Contig26693pg0.3	Cytoplasmic Membrane	0.986	0.742	1				214
1187	snap|Contig26385pg0.3	Cytoplasmic	0.896	0.556	0				209
1188	snap|Contig26337pg0.3	Unknown	0.2	0.546	0				106
1189	snap|Contig26554pg0.3	Unknown	0.2	0.572	0				107
1190	snap|Contig26789pg0.2	Unknown	0.2	0.576	0				95
1191	snap|Contig26781pg0.4	Unknown	0.2	0.597	0				73
1192	snap|Contig26768pg0.25	Unknown	0.2	0.554	1				107
1193	snap|Contig26768pg0.26	Unknown	0.2	0.554	1				107
1194	snap|Contig26170pg0.6	Unknown	0.2	0.559	0				66
1195	snap|Contig26170pg0.8	Unknown	0.2	0.529	0				63
1196	snap|Contig26872pg0.6	Unknown	0.2	0.526	0				90
1197	snap|Contig26872pg0.7	Unknown	0.2	0.526	0				90
1198	snap|Contig26070pg0.6	Unknown	0.2	0.534	0				66
1199	snap|Contig26029pg0.1	Unknown	0.2	0.591	0				60
1200	snap|Contig26747ag0.3	Unknown	0.2	0.676	0				75
1201	snap|Contig26365pg0.5	Unknown	0.2	0.562	0				60
1202	snap|Contig26713pg0.3	Unknown	0.2	0.57	0				109
1203	augustus|Contig26763pg0.9	Extracellular	0.964	0.65	0				220
1204	snap|Contig26711pg0.2	Unknown	0.2	0.54	0				96
1205	snap|Contig26497pg0.2	Unknown	0.2	0.73	0				80
1206	snap|Contig26497pg0.4	Extracellular	0.964	0.617	0				72
1207	snap|Contig26226pg0.2	Unknown	0.2	0.528	0				96
1208	snap|Contig26657pg0.13	Cytoplasmic Membrane	0.982	0.562	0				100
1209	snap|Contig26689pg0.7	Cytoplasmic Membrane	0.982	0.564	0				82
1210	snap|Contig26689pg0.5	Unknown	0.2	0.515	0				77
1211	augustus|Contig26732pg0.3	Unknown	0.2	0.614	0				241
1212	snap|Contig26732pg0.4	Unknown	0.2	0.593	0				194
1213	snap|Contig26202pg0.4	Unknown	0.2	0.614	0				84
1214	snap|Contig26597pg0.5	Unknown	0.2	0.583	1				227
1215	snap|Contig26973pg0.11	Cytoplasmic	0.896	0.519	0				183
1216	snap|Contig26973pg0.19	Unknown	0.2	0.6	0				61
1217	snap|Contig26231pg0.4	Unknown	0.2	0.51	0				124
1218	snap|Contig26995pg0.4	Cytoplasmic Membrane	0.982	0.697	1				114
1219	snap|Contig26995pg0.6	Unknown	0.2	0.561	0				144
1220	snap|Contig26474pg0.5	Unknown	0.2	0.518	0				65
1221	snap|Contig26171pg0.1	Unknown	0.2	0.542	0				61
1222	snap|Contig26470pg0.7	Unknown	0.2	0.547	0				78
1223	snap|Contig26035pg0.3	Unknown	0.2	0.655	0				86
1224	snap|Contig26035pg0.2	Unknown	0.2	0.684	0				84
1225	snap|Contig26526ag0.3	Unknown	0.2	0.545	0				132
1226	snap|Contig26206pg0.4	Unknown	0.2	0.615	0				213
1227	snap|Contig26610pg0.2	Extracellular	0.964	0.629	0				248
1228	augustus|Contig26535pg0.6	Unknown	0.2	0.541	0				135
1229	snap|Contig26740pg0.1	Unknown	0.2	0.623	0				71
1230	snap|Contig26567pg0.3	Unknown	0.2	0.583	0				85
1231	snap|Contig26060pg0.5	Extracellular	0.964	0.685	0				202
1232	snap|Contig26060pg0.6	Extracellular	0.964	0.719	0				295
1233	snap|Contig27084pg0.3	Unknown	0.2	0.571	0				98
1234	snap|Contig27606pg0.3	Unknown	0.2	0.525	0				99
1235	snap|Contig27376pg0.6	Unknown	0.25	0.613	0				262
1236	snap|Contig27741pg0.2	Unknown	0.2	0.632	0				75
1237	snap|Contig27928pg0.4	Unknown	0.2	0.555	0				74
1238	snap|Contig27643pg0.2	Unknown	0.2	0.551	0				80
1239	snap|Contig27595pg0.5	Unknown	0.2	0.535	0				61
1240	snap|Contig27852pg0.16	Unknown	0.2	0.536	0				176
1241	snap|Contig27711pg0.5	Unknown	0.2	0.592	0				68
1242	snap|Contig27036pg0.12	Unknown	0.2	0.524	0				127
1243	snap|Contig27171pg0.1	Unknown	0.2	0.582	1				123
1244	snap|Contig27547ag0.4	Unknown	0.2	0.542	0				126
1245	snap|Contig27214pg0.1	Unknown	0.2	0.541	0				107
1246	snap|Contig27459pg0.6	Unknown	0.2	0.517	0				99
1247	snap|Contig27609pg0.13	Extracellular	0.964	0.671	0				159
1248	snap|Contig27531pg0.3	Unknown	0.2	0.551	0				70
1249	snap|Contig27787pg0.3	Unknown	0.2	0.573	0				97
1250	snap|Contig27226pg0.4	Unknown	0.2	0.604	0				66
1251	snap|Contig27971ag0.6	Unknown	0.2	0.605	0				83
1252	snap|Contig27953pg0.6	Extracellular	0.964	0.535	0				291
1253	snap|Contig27716pg0.3	Unknown	0.2	0.609	0				109
1254	augustus|Contig27716pg0.2	Extracellular	0.964	0.67	0				433
1255	snap|Contig27862pg0.3	Unknown	0.2	0.574	0				113
1256	snap|Contig27559pg0.3	Unknown	0.465	0.628	0				123
1257	snap|Contig27892pg0.4	Unknown	0.2	0.529	0				72
1258	snap|Contig27435pg0.1	Unknown	0.2	0.764	0				120
1259	snap|Contig27435pg0.2	Unknown	0.2	0.518	0				114
1260	snap|Contig27894pg0.1	Unknown	0.2	0.552	0				87
1261	snap|Contig27140pg0.3	Unknown	0.2	0.687	0				77
1262	snap|Contig27390pg0.4	Extracellular	0.964	0.692	0				641
1263	snap|Contig27775pg0.5	Unknown	0.2	0.699	0				98
1264	snap|Contig27342pg0.7	Extracellular	0.964	0.604	0				481
1265	snap|Contig27342pg0.6	Unknown	0.2	0.536	0				195
1266	snap|Contig27342pg0.5	Unknown	0.2	0.523	1				155
1267	snap|Contig27342pg0.8	Unknown	0.2	0.548	0				104
1268	augustus|Contig27342pg0.12	Extracellular	0.964	0.512	0				304
1269	snap|Contig27151pg0.10	Unknown	0.2	0.633	0				124
1270	snap|Contig27047pg0.11	Unknown	0.2	0.599	0				80
1271	snap|Contig27047pg0.13	Unknown	0.2	0.698	0				76
1272	snap|Contig27047pg0.12	Unknown	0.2	0.556	0				60
1273	snap|Contig27159pg0.5	Extracellular	0.965	0.693	0				430
1274	snap|Contig27357pg0.8	Unknown	0.2	0.614	0				365
1275	augustus|Contig27357pg0.6	Unknown	0.469	0.661	0				965
1276	snap|Contig27512pg0.6	Unknown	0.2	0.532	0				82
1277	snap|Contig27984pg0.2	Unknown	0.2	0.588	0				153
1278	snap|Contig27879pg0.6	Unknown	0.2	0.633	0				63
1279	snap|Contig27451pg0.8	Unknown	0.2	0.521	0				62
1280	snap|Contig27451pg0.9	Unknown	0.2	0.555	1				119
1281	augustus|Contig27409pg0.3	Cytoplasmic	0.896	0.553	0				258
1282	snap|Contig27632pg0.1	Unknown	0.2	0.588	0				91
1283	snap|Contig27280pg0.6	Unknown	0.2	0.51	0				80
1284	snap|Contig27085pg0.5	Unknown	0.2	0.535	0				178
1285	snap|Contig27359pg0.4	Unknown	0.2	0.628	0				90
1286	snap|Contig27713pg0.2	Unknown	0.2	0.565	0				109
1287	snap|Contig27896pg0.4	Unknown	0.2	0.59	0				136
1288	snap|Contig27457ag0.2	Unknown	0.2	0.602	0				67
1289	snap|Contig27652ag0.3	Unknown	0.2	0.559	0				50
1290	augustus|Contig27812pg0.2	Unknown	0.2	0.612	0				108
1291	snap|Contig27860pg0.3	Unknown	0.2	0.547	0				66
1292	snap|Contig27860pg0.6	Unknown	0.2	0.591	0				150
1293	snap|Contig27809pg0.6	Unknown	0.2	0.647	0				60
1294	snap|Contig27526pg0.4	Unknown	0.25	0.569	0				122
1295	snap|Contig27340pg0.3	Unknown	0.2	0.569	0				75
1296	snap|Contig27340pg0.4	Unknown	0.2	0.619	0				67
1297	snap|Contig27739pg0.2	Unknown	0.2	0.564	0				80
1298	snap|Contig27228pg0.5	Unknown	0.2	0.515	1				221
1299	augustus|Contig27228pg0.2	Unknown	0.2	0.613	1				199
1300	snap|Contig27920pg0.2	Unknown	0.2	0.513	0				146
1301	snap|Contig27726pg0.2	Cytoplasmic Membrane	0.982	0.529	1				91
1302	snap|Contig27823pg0.2	Unknown	0.2	0.537	0				118
1303	snap|Contig27863pg0.8	Unknown	0.2	0.524	0				119
1304	snap|Contig27708pg0.7	Extracellular	0.964	0.614	0				299
1305	snap|Contig27379pg0.4	Unknown	0.2	0.548	0				95
1306	snap|Contig27535pg0.4	Unknown	0.2	0.546	0				114
1307	snap|Contig27680pg0.4	Unknown	0.2	0.529	0				59
1308	snap|Contig27050pg0.3	Unknown	0.2	0.571	0				64
1309	snap|Contig28359pg0.4	Unknown	0.2	0.519	0				122
1310	snap|Contig28346pg0.31	Unknown	0.2	0.672	1				154
1311	augustus|Contig28496pg0.4	Unknown	0.2	0.665	0				265
1312	snap|Contig28496pg0.5	Unknown	0.2	0.516	0				184
1313	snap|Contig28561pg0.7	Unknown	0.2	0.54	0				101
1314	snap|Contig28284pg0.3	Unknown	0.2	0.548	0				72
1315	snap|Contig28921pg0.9	Unknown	0.2	0.643	0				77
1316	snap|Contig28070pg0.5	Extracellular	0.964	0.707	0				226
1317	snap|Contig28070pg0.3	Unknown	0.2	0.513	0				92
1318	snap|Contig28858pg0.2	Unknown	0.2	0.554	0				95
1319	snap|Contig28377pg0.2	Unknown	0.2	0.561	0				86
1320	snap|Contig28110pg0.4	Unknown	0.2	0.558	0				99
1321	snap|Contig28350pg0.2	Unknown	0.2	0.555	0				59
1322	snap|Contig28676pg0.4	Unknown	0.2	0.616	0				189
1323	snap|Contig28963pg0.1	Unknown	0.2	0.526	1				77
1324	snap|Contig28166pg0.11	Unknown	0.2	0.514	0				200
1325	snap|Contig28166pg0.15	Unknown	0.2	0.627	0				110
1326	snap|Contig28166pg0.10	Unknown	0.2	0.513	0				107
1327	snap|Contig28503pg0.6	Unknown	0.2	0.719	0				71
1328	snap|Contig28319pg0.4	Cytoplasmic Membrane	0.982	0.591	0				85
1329	snap|Contig28725pg0.5	Extracellular	0.964	0.542	0				237
1330	snap|Contig28989pg0.3	Extracellular	0.964	0.52	0				124
1331	snap|Contig28989pg0.4	Extracellular	0.964	0.545	0				310
1332	snap|Contig28989pg0.5	Extracellular	0.964	0.562	0				95
1333	snap|Contig28563pg0.0	Unknown	0.2	0.585	0				225
1334	snap|Contig28353pg0.2	Unknown	0.2	0.646	0				305
1335	snap|Contig28278pg0.2	Unknown	0.2	0.559	0				94
1336	snap|Contig28849pg0.4	Unknown	0.2	0.514	0				136
1337	snap|Contig28276pg0.8	Unknown	0.2	0.525	0				570
1338	snap|Contig28570pg0.4	Unknown	0.2	0.557	0				91
1339	augustus|Contig28654pg0.3	Cytoplasmic Membrane	0.946	0.65	0				300
1340	snap|Contig28764pg0.3	Unknown	0.2	0.519	1				122
1341	augustus|Contig28020pg0.2	Extracellular	0.965	0.605	0				209
1342	snap|Contig28665pg0.4	Unknown	0.2	0.514	0				190
1343	snap|Contig28532pg0.3	Unknown	0.2	0.563	0				100
1344	snap|Contig28532pg0.6	Unknown	0.2	0.665	0				72
1345	snap|Contig28628pg0.7	Unknown	0.2	0.624	0				185
1346	snap|Contig28133pg0.3	Unknown	0.2	0.586	0				167
1347	snap|Contig28784pg0.5	Cytoplasmic Membrane	0.982	0.547	1				75
1348	snap|Contig28197pg0.5	Extracellular	0.964	0.567	0				353
1349	snap|Contig28826ag0.2	Unknown	0.2	0.615	0				85
1350	snap|Contig28435pg0.3	Unknown	0.2	0.556	0				59
1351	snap|Contig28007pg0.2	Unknown	0.2	0.719	0				180
1352	augustus|Contig28412pg0.5	Unknown	0.626	0.604	0				1942
1353	snap|Contig28428pg0.3	Unknown	0.2	0.713	0				131
1354	snap|Contig28085pg0.11	Unknown	0.2	0.542	0				88
1355	snap|Contig28776ag0.4	Unknown	0.2	0.569	0				120
1356	snap|Contig28538pg0.8	Extracellular	0.964	0.524	0				459
1357	snap|Contig28538pg0.5	Unknown	0.2	0.629	0				337
1358	snap|Contig28538pg0.6	Extracellular	0.965	0.632	0				213
1359	snap|Contig28478pg0.9	Cytoplasmic Membrane	0.982	0.531	0				178
1360	snap|Contig28857pg0.5	Unknown	0.2	0.604	1				93
1361	snap|Contig28118pg0.3	Cytoplasmic Membrane	0.946	0.725	1				327
1362	snap|Contig28517pg0.2	Unknown	0.2	0.544	0				69
1363	snap|Contig28421pg0.3	Extracellular	0.964	0.697	0				178
1364	snap|Contig28171pg0.2	Unknown	0.2	0.697	0				136
1365	snap|Contig28226pg0.5	Unknown	0.2	0.605	0				232
1366	snap|Contig28379pg0.4	Unknown	0.2	0.619	1				81
1367	snap|Contig28379pg0.5	Unknown	0.2	0.619	1				81
1368	snap|Contig28388pg0.2	Unknown	0.2	0.55	0				108
1369	snap|Contig28648pg0.9	Unknown	0.2	0.548	0				199
1370	snap|Contig28489pg0.7	Unknown	0.2	0.633	0				109
1371	augustus|Contig28965pg0.1	Unknown	0.2	0.516	0				536
1372	snap|Contig28540pg0.3	Unknown	0.2	0.578	0				89
1373	snap|Contig28031pg0.10	Unknown	0.2	0.557	0				78
1374	snap|Contig28032pg0.2	Unknown	0.2	0.563	1				91
1375	snap|Contig28140pg0.3	Unknown	0.2	0.589	1				102
1376	snap|Contig28135pg0.4	Unknown	0.2	0.612	1				219
1377	snap|Contig28797pg0.2	Unknown	0.2	0.512	0				64
1378	snap|Contig28510pg0.4	Unknown	0.2	0.525	0				112
1379	augustus|Contig28894pg0.2	Unknown	0.2	0.557	0				339
1380	snap|Contig28831pg0.1	Unknown	0.2	0.531	0				66
1381	snap|Contig28301pg0.12	Unknown	0.2	0.518	0				135
1382	snap|Contig28890pg0.4	Unknown	0.2	0.693	0				167
1383	snap|Contig28228pg0.7	Unknown	0.2	0.695	0				112
1384	snap|Contig28228pg0.12	Unknown	0.2	0.512	0				60
1385	augustus|Contig28119pg0.3	Extracellular	0.965	0.715	0				331
1386	augustus|Contig2852pg0.7	Extracellular	0.964	0.712	1				405
1387	snap|Contig2401pg0.6	Unknown	0.2	0.612	0				74
1388	snap|Contig2549pg0.3	Extracellular	0.964	0.558	0				307
1389	snap|Contig2435pg0.6	Unknown	0.2	0.599	0				68
1390	snap|Contig2806pg0.4	Unknown	0.2	0.56	0				284
1391	augustus|Contig2341pg0.2	Unknown	0.2	0.569	0				181
1392	snap|Contig2500pg0.2	Unknown	0.2	0.627	1				92
1393	snap|Contig2887pg0.9	Unknown	0.2	0.519	0				106
1394	snap|Contig2897pg0.16	Extracellular	0.964	0.523	0				74
1395	snap|Contig2988ag0.5	Unknown	0.2	0.521	0				93
1396	snap|Contig2675pg0.9	Unknown	0.2	0.562	0				227
1397	snap|Contig2730pg0.3	Unknown	0.2	0.56	0				60
1398	snap|Contig2905pg0.3	Unknown	0.2	0.643	0				158
1399	snap|Contig2523pg0.3	Unknown	0.2	0.545	0				153
1400	snap|Contig2158pg0.3	Unknown	0.2	0.52	0				66
1401	snap|Contig2939pg0.4	Unknown	0.2	0.668	0				458
1402	augustus|Contig2230pg0.9	Outer Membrane	0.949	0.674	1				825
1403	snap|Contig2230pg0.7	Unknown	0.2	0.522	0				322
1404	snap|Contig2921pg0.3	Unknown	0.2	0.577	0				89
1405	snap|Contig2691pg0.26	Unknown	0.2	0.522	0				93
1406	snap|Contig2691pg0.23	Unknown	0.2	0.591	0				100
1407	snap|Contig2324pg0.3	Extracellular	0.964	0.738	0				152
1408	snap|Contig2324pg0.4	Extracellular	0.964	0.729	0				97
1409	snap|Contig2597pg0.5	Extracellular	0.964	0.668	0				348
1410	snap|Contig2597pg0.6	Extracellular	0.964	0.672	0				375
1411	snap|Contig2616pg0.3	Cytoplasmic Membrane	0.982	0.519	1				85
1412	snap|Contig2616pg0.2	Unknown	0.2	0.564	0				59
1413	snap|Contig2200pg0.4	Unknown	0.2	0.554	0				106
1414	snap|Contig2084ag0.2	Unknown	0.2	0.653	0				156
1415	snap|Contig2183pg0.4	Unknown	0.2	0.585	0				309
1416	snap|Contig2183pg0.5	Unknown	0.2	0.511	0				300
1417	snap|Contig2298pg0.15	Unknown	0.2	0.56	0				83
1418	snap|Contig2950pg0.3	Unknown	0.2	0.574	0				75
1419	snap|Contig2945pg0.4	Unknown	0.2	0.585	0				101
1420	snap|Contig2837pg0.7	Extracellular	0.964	0.546	0				144
1421	snap|Contig2666pg0.18	Unknown	0.2	0.576	1				121
1422	snap|Contig2666pg0.19	Unknown	0.2	0.53	0				107
1423	snap|Contig2692pg0.12	Unknown	0.2	0.555	0				61
1424	snap|Contig2768pg0.6	Unknown	0.2	0.539	0				75
1425	snap|Contig2544pg0.13	Unknown	0.2	0.646	0				59
1426	snap|Contig2941pg0.2	Unknown	0.2	0.601	0				59
1427	snap|Contig2924pg0.3	Unknown	0.2	0.6	1				95
1428	snap|Contig2383pg0.13	Unknown	0.2	0.633	0				193
1429	snap|Contig2383pg0.12	Unknown	0.2	0.593	0				124
1430	snap|Contig2859pg0.4	Extracellular	0.964	0.7	0				1075
1431	snap|Contig2457pg0.4	Cytoplasmic	0.896	0.522	0				1626
1432	snap|Contig2457pg0.3	Cytoplasmic	0.896	0.532	0				396
1433	snap|Contig2728ag0.3	Unknown	0.2	0.558	0				109
1434	snap|Contig2094pg0.4	Unknown	0.2	0.589	0				80
1435	snap|Contig2339pg0.3	Unknown	0.2	0.546	0				183
1436	snap|Contig2399ag0.4	Cytoplasmic Membrane	0.982	0.579	0				113
1437	snap|Contig2841ag0.5	Unknown	0.2	0.534	0				414
1438	snap|Contig2841pg0.8	Unknown	0.2	0.56	0				102
1439	snap|Contig2903pg0.4	Unknown	0.2	0.65	1				65
1440	snap|Contig2813pg0.18	Unknown	0.2	0.525	0				81
1441	snap|Contig2400ag0.7	Unknown	0.2	0.555	0				72
1442	snap|Contig2242pg0.7	Unknown	0.2	0.55	0				83
1443	snap|Contig2108pg0.3	Unknown	0.2	0.613	0				71
1444	snap|Contig2108pg0.4	Unknown	0.2	0.613	0				71
1445	augustus|Contig2524pg0.3	Unknown	0.2	0.584	0				124
1446	snap|Contig2434pg0.2	Extracellular	0.964	0.545	0				348
1447	snap|Contig2870pg0.3	Unknown	0.2	0.571	0				71
1448	snap|Contig2031pg0.6	Unknown	0.2	0.725	0				125
1449	snap|Contig2874pg0.4	Cytoplasmic Membrane	0.982	0.528	1				110
1450	snap|Contig2874pg0.5	Cytoplasmic Membrane	0.982	0.528	1				110
1451	snap|Contig2979pg0.2	Unknown	0.2	0.65	0				65
1452	snap|Contig2237pg0.11	Unknown	0.2	0.561	0				164
1453	snap|Contig2034pg0.2	Unknown	0.2	0.585	0				64
1454	snap|Contig2775pg0.4	Unknown	0.2	0.525	0				83
1455	snap|Contig2775pg0.6	Unknown	0.2	0.64	0				73
1456	snap|Contig2775pg0.11	Cytoplasmic Membrane	0.982	0.571	0				79
1457	snap|Contig2300pg0.4	Unknown	0.2	0.552	0				178
1458	snap|Contig2300pg0.5	Unknown	0.2	0.582	0				102
1459	snap|Contig2909pg0.7	Unknown	0.2	0.602	0				64
1460	snap|Contig2279ag0.5	Unknown	0.2	0.633	0				102
1461	snap|Contig2648pg0.5	Extracellular	0.964	0.582	0				429
1462	snap|Contig2362pg0.4	Unknown	0.2	0.629	0				82
1463	snap|Contig2741pg0.36	Extracellular	0.964	0.757	0				67
1464	snap|Contig2065pg0.2	Unknown	0.2	0.569	0				67
1465	snap|Contig2126pg0.1	Extracellular	0.964	0.53	0				141
1466	snap|Contig2427pg0.8	Unknown	0.2	0.725	0				90
1467	snap|Contig2427pg0.7	Unknown	0.2	0.639	0				74
1468	snap|Contig2248pg0.3	Unknown	0.2	0.569	0				160
1469	snap|Contig2093pg0.4	Unknown	0.2	0.584	0				60
1470	snap|Contig2016ag0.5	Unknown	0.2	0.542	0				78
1471	snap|Contig2573pg0.2	Unknown	0.2	0.745	0				98
1472	snap|Contig2076pg0.2	Cytoplasmic Membrane	0.982	0.628	0				203
1473	snap|Contig2076pg0.1	Extracellular	0.964	0.605	0				151
1474	snap|Contig2554ag0.8	Unknown	0.2	0.579	0				63
1475	snap|Contig2955pg0.2	Unknown	0.2	0.51	0				64
1476	snap|Contig2955pg0.3	Unknown	0.2	0.633	0				61
1477	snap|Contig2686pg0.4	Unknown	0.2	0.599	0				61
1478	snap|Contig29503pg0.2	Cytoplasmic Membrane	0.982	0.522	0				252
1479	snap|Contig29641pg0.11	Unknown	0.2	0.557	0				121
1480	snap|Contig29155pg0.8	Unknown	0.2	0.511	0				119
1481	snap|Contig29621pg0.4	Unknown	0.2	0.651	0				102
1482	snap|Contig29420pg0.2	Unknown	0.2	0.55	0				59
1483	snap|Contig29784pg0.3	Unknown	0.2	0.517	0				102
1484	snap|Contig29095pg0.4	Extracellular	0.964	0.669	1				395
1485	snap|Contig29500pg0.3	Unknown	0.2	0.681	0				85
1486	snap|Contig29838pg0.9	Extracellular	0.964	0.634	0				807
1487	snap|Contig29115pg0.15	Unknown	0.2	0.583	0				69
1488	snap|Contig29510pg0.1	Unknown	0.2	0.568	0				64
1489	augustus|Contig29394pg0.14	Cytoplasmic	0.896	0.576	0				184
1490	snap|Contig29772pg0.2	Unknown	0.2	0.529	0				125
1491	augustus|Contig29328pg0.2	Unknown	0.2	0.575	0				141
1492	snap|Contig29745pg0.2	Unknown	0.2	0.703	1				117
1493	snap|Contig29939pg0.3	Cytoplasmic	0.896	0.57	0				195
1494	snap|Contig29974pg0.5	Unknown	0.2	0.54	0				85
1495	snap|Contig29482pg0.4	Unknown	0.2	0.717	0				203
1496	snap|Contig29109pg0.11	Unknown	0.2	0.614	1				73
1497	snap|Contig29238pg0.2	Unknown	0.2	0.553	0				77
1498	snap|Contig29116pg0.4	Extracellular	0.965	0.524	0				114
1499	augustus|Contig29116pg0.3	Extracellular	0.964	0.571	0				175
1500	snap|Contig29802pg0.14	Unknown	0.2	0.514	0				113
1501	snap|Contig29802pg0.25	Unknown	0.2	0.575	0				67
1502	snap|Contig29496pg0.4	Cytoplasmic Membrane	0.982	0.615	1				83
1503	snap|Contig29651pg0.4	Unknown	0.2	0.553	0				62
1504	snap|Contig29566pg0.3	Unknown	0.2	0.518	0				119
1505	snap|Contig29189pg0.2	Unknown	0.2	0.626	0				227
1506	snap|Contig29585pg0.8	Unknown	0.2	0.698	0				114
1507	snap|Contig29351pg0.11	Unknown	0.2	0.635	0				123
1508	snap|Contig29286pg0.5	Unknown	0.2	0.541	0				59
1509	augustus|Contig29865pg0.2	Extracellular	0.964	0.631	0				209
1510	augustus|Contig29699pg0.2	Extracellular	0.964	0.514	0				643
1511	snap|Contig29529pg0.2	Unknown	0.2	0.557	0				100
1512	snap|Contig29529pg0.3	Unknown	0.2	0.698	0				96
1513	snap|Contig29951pg0.4	Unknown	0.2	0.528	0				59
1514	snap|Contig29339pg0.14	Unknown	0.2	0.546	0				86
1515	snap|Contig29273pg0.4	Unknown	0.2	0.678	0				236
1516	snap|Contig29087pg0.8	Unknown	0.2	0.705	0				60
1517	snap|Contig29173pg0.4	Unknown	0.2	0.646	0				109
1518	snap|Contig29211ag0.2	Extracellular	0.965	0.605	0				162
1519	snap|Contig29134pg0.3	Unknown	0.2	0.512	0				84
1520	snap|Contig29516pg0.4	Unknown	0.2	0.527	0				64
1521	snap|Contig29516pg0.11	Unknown	0.2	0.595	0				114
1522	snap|Contig29994pg0.2	Unknown	0.2	0.621	0				59
1523	snap|Contig29752pg0.2	Extracellular	0.964	0.7	0				252
1524	snap|Contig29169ag0.8	Extracellular	0.965	0.705	0				412
1525	augustus|Contig29169pg0.4	Extracellular	0.964	0.692	0				179
1526	snap|Contig29735pg0.5	Unknown	0.2	0.542	0				82
1527	snap|Contig29486pg0.3	Outer Membrane	0.992	0.67	0				619
1528	snap|Contig29917pg0.8	Unknown	0.25	0.565	0				167
1529	snap|Contig29709pg0.4	Unknown	0.2	0.559	0				97
1530	augustus|Contig29882pg0.4	Extracellular	0.964	0.624	0				632
1531	snap|Contig29408pg0.9	Unknown	0.2	0.542	0				59
1532	snap|Contig29202pg0.3	Unknown	0.2	0.627	0				146
1533	snap|Contig29342pg0.4	Extracellular	0.964	0.556	0				290
1534	snap|Contig29342pg0.3	Unknown	0.2	0.597	0				61
1535	snap|Contig29306pg0.2	Unknown	0.2	0.579	0				221
1536	snap|Contig29306pg0.3	Unknown	0.2	0.629	1				61
1537	snap|Contig29262pg0.3	Extracellular	0.964	0.732	0				344
1538	snap|Contig29870pg0.3	Unknown	0.2	0.533	0				71
1539	snap|Contig30955pg0.13	Unknown	0.2	0.517	0				67
1540	snap|Contig30109pg0.3	Unknown	0.2	0.536	0				91
1541	snap|Contig30140pg0.8	Unknown	0.2	0.631	1				87
1542	snap|Contig30140pg0.11	Unknown	0.2	0.592	0				69
1543	snap|Contig30735pg0.3	Extracellular	0.964	0.523	0				364
1544	augustus|Contig30510pg0.3	Unknown	0.626	0.732	0				945
1545	snap|Contig30722pg0.3	Cytoplasmic Membrane	0.982	0.577	1				291
1546	snap|Contig30465pg0.4	Unknown	0.2	0.565	0				125
1547	snap|Contig30465pg0.5	Unknown	0.2	0.623	0				74
1548	snap|Contig30394pg0.2	Unknown	0.2	0.526	0				84
1549	augustus|Contig30905pg0.4	Unknown	0.2	0.599	0				261
1550	snap|Contig30743pg0.5	Extracellular	0.964	0.636	1				520
1551	snap|Contig30743pg0.6	Unknown	0.2	0.532	0				299
1552	snap|Contig30743pg0.7	Unknown	0.2	0.519	0				228
1553	snap|Contig30121pg0.13	Unknown	0.2	0.616	0				73
1554	snap|Contig30803pg0.3	Unknown	0.2	0.732	1				118
1555	snap|Contig30588ag0.8	Unknown	0.2	0.577	0				64
1556	snap|Contig30867pg0.6	Unknown	0.2	0.563	1				74
1557	snap|Contig30096pg0.6	Unknown	0.2	0.513	0				67
1558	snap|Contig30096pg0.9	Unknown	0.2	0.654	0				185
1559	snap|Contig30980pg0.2	Unknown	0.626	0.62	0				625
1560	snap|Contig30764pg0.5	Unknown	0.2	0.585	0				105
1561	snap|Contig30785pg0.1	Unknown	0.2	0.564	0				65
1562	snap|Contig30185pg0.3	Unknown	0.2	0.624	0				77
1563	snap|Contig30037pg0.4	Unknown	0.2	0.592	1				93
1564	snap|Contig30712pg0.5	Unknown	0.2	0.533	0				101
1565	snap|Contig30712pg0.6	Unknown	0.2	0.544	0				144
1566	snap|Contig30428pg0.2	Unknown	0.2	0.552	0				72
1567	snap|Contig30890pg0.3	Unknown	0.2	0.519	1				92
1568	augustus|Contig30370pg0.4	Extracellular	0.964	0.633	0				362
1569	snap|Contig30370pg0.9	Extracellular	0.964	0.631	0				339
1570	snap|Contig30430pg0.5	Unknown	0.25	0.527	0				310
1571	snap|Contig30430pg0.6	Unknown	0.2	0.659	0				253
1572	snap|Contig30886pg0.8	Unknown	0.2	0.557	0				223
1573	augustus|Contig30860pg0.3	Extracellular	0.964	0.55	0				436
1574	snap|Contig30689pg0.4	Unknown	0.465	0.602	0				198
1575	snap|Contig30689pg0.5	Unknown	0.2	0.598	0				105
1576	snap|Contig30689pg0.7	Unknown	0.2	0.578	0				68
1577	snap|Contig30689pg0.8	Unknown	0.2	0.535	0				65
1578	snap|Contig30216pg0.3	Unknown	0.2	0.541	0				63
1579	snap|Contig30686pg0.3	Unknown	0.2	0.653	0				74
1580	snap|Contig30622pg0.6	Unknown	0.2	0.643	0				328
1581	snap|Contig30832pg0.3	Extracellular	0.964	0.628	0				359
1582	snap|Contig30801pg0.12	Unknown	0.2	0.614	0				97
1583	snap|Contig30271ag0.15	Unknown	0.2	0.666	0				59
1584	snap|Contig30488pg0.2	Unknown	0.2	0.522	0				179
1585	snap|Contig30129pg0.3	Unknown	0.2	0.513	0				101
1586	snap|Contig30034pg0.6	Unknown	0.2	0.599	0				109
1587	snap|Contig30316pg0.8	Unknown	0.2	0.517	0				98
1588	snap|Contig30316pg0.9	Unknown	0.2	0.602	0				94
1589	snap|Contig30779pg0.3	Extracellular	0.964	0.676	0				238
1590	augustus|Contig30145pg0.3	Extracellular	0.952	0.652	0				497
1591	snap|Contig30134pg0.4	Unknown	0.2	0.633	0				87
1592	snap|Contig30050pg0.6	Unknown	0.2	0.647	0				59
1593	snap|Contig30345pg0.3	Unknown	0.2	0.545	0				94
1594	snap|Contig30982pg0.3	Unknown	0.2	0.513	0				59
1595	snap|Contig30295pg0.2	Unknown	0.2	0.533	0				92
1596	snap|Contig30892pg0.6	Unknown	0.2	0.612	0				105
1597	snap|Contig30892pg0.7	Unknown	0.25	0.534	0				94
1598	snap|Contig30700pg0.7	Unknown	0.2	0.654	0				182
1599	snap|Contig30843pg0.8	Unknown	0.2	0.62	1				388
1600	snap|Contig30294pg0.2	Unknown	0.2	0.59	0				86
1601	augustus|Contig30332pg0.4	Outer Membrane	0.949	0.607	0				818
1602	augustus|Contig30332pg0.3	Unknown	0.2	0.557	0				242
1603	snap|Contig30332pg0.8	Outer Membrane	0.949	0.6	0				663
1604	snap|Contig30580pg0.6	Unknown	0.2	0.6	0				79
1605	snap|Contig30353pg0.3	Unknown	0.2	0.649	0				327
1606	snap|Contig30353pg0.5	Unknown	0.554	0.64	0				287
1607	snap|Contig30067pg0.2	Unknown	0.2	0.608	0				86
1608	snap|Contig31836pg0.2	Unknown	0.2	0.557	0				61
1609	augustus|Contig31548pg0.4	Unknown	0.2	0.625	0				264
1610	snap|Contig31940pg0.3	Unknown	0.2	0.556	0				60
1611	snap|Contig31898pg0.3	Unknown	0.2	0.54	0				64
1612	snap|Contig31571pg0.2	Unknown	0.2	0.515	0				83
1613	snap|Contig31695pg0.10	Unknown	0.2	0.559	0				154
1614	snap|Contig31954ag0.2	Unknown	0.2	0.516	0				63
1615	snap|Contig31586pg0.3	Unknown	0.2	0.539	0				168
1616	snap|Contig31311pg0.5	Unknown	0.2	0.513	0				139
1617	snap|Contig31389pg0.5	Unknown	0.2	0.605	0				134
1618	snap|Contig31481pg0.5	Unknown	0.2	0.754	0				179
1619	snap|Contig31669pg0.2	Unknown	0.2	0.561	0				108
1620	snap|Contig31883pg0.6	Unknown	0.2	0.601	0				80
1621	snap|Contig31883pg0.8	Unknown	0.2	0.609	0				65
1622	snap|Contig31135pg0.8	Unknown	0.2	0.547	0				112
1623	snap|Contig31686pg0.4	Unknown	0.2	0.518	0				61
1624	snap|Contig31126pg0.5	Unknown	0.2	0.545	0				60
1625	snap|Contig31577pg0.5	Extracellular	0.964	0.599	0				635
1626	snap|Contig31673pg0.2	Unknown	0.2	0.602	0				64
1627	augustus|Contig31034pg0.2	Extracellular	0.964	0.531	0				261
1628	snap|Contig31034pg0.3	Unknown	0.2	0.565	0				76
1629	snap|Contig31066pg0.1	Unknown	0.2	0.667	0				68
1630	augustus|Contig31582pg0.7	Extracellular	0.964	0.535	0				781
1631	snap|Contig31582pg0.13	Unknown	0.2	0.632	0				65
1632	snap|Contig31582pg0.10	Unknown	0.2	0.6	0				64
1633	snap|Contig31216pg0.3	Unknown	0.2	0.552	0				59
1634	snap|Contig31531pg0.4	Unknown	0.2	0.747	0				76
1635	snap|Contig31838pg0.3	Unknown	0.2	0.522	0				90
1636	snap|Contig31350pg0.9	Unknown	0.2	0.522	0				424
1637	snap|Contig31332pg0.2	Unknown	0.2	0.517	0				108
1638	snap|Contig31869pg0.2	Unknown	0.2	0.53	0				111
1639	augustus|Contig31547pg0.3	Unknown	0.2	0.537	0				87
1640	snap|Contig31485pg0.2	Unknown	0.2	0.549	0				115
1641	snap|Contig31736pg0.3	Extracellular	0.965	0.601	0				95
1642	snap|Contig31191pg0.7	Unknown	0.2	0.649	0				595
1643	snap|Contig31191pg0.10	Cytoplasmic Membrane	0.982	0.588	1				170
1644	snap|Contig31370pg0.2	Extracellular	0.964	0.544	0				131
1645	snap|Contig31939pg0.0	Unknown	0.2	0.584	0				157
1646	augustus|Contig31334pg0.9	Unknown	0.2	0.537	0				109
1647	snap|Contig31895pg0.4	Unknown	0.2	0.589	0				74
1648	snap|Contig31024pg0.8	Extracellular	0.964	0.515	0				491
1649	snap|Contig31293pg0.4	Unknown	0.2	0.535	0				102
1650	snap|Contig31837pg0.1	Unknown	0.2	0.557	0				108
1651	snap|Contig31902pg0.2	Unknown	0.2	0.567	1				116
1652	snap|Contig31455pg0.5	Unknown	0.2	0.597	0				135
1653	augustus|Contig31510pg0.0	Extracellular	0.964	0.594	0				625
1654	snap|Contig31510pg0.9	Extracellular	0.964	0.608	0				461
1655	snap|Contig31243pg0.4	Unknown	0.2	0.591	0				63
1656	snap|Contig31591pg0.5	Unknown	0.2	0.514	0				113
1657	snap|Contig31279pg0.3	Unknown	0.2	0.714	0				71
1658	augustus|Contig31731pg0.2	Cytoplasmic	0.896	0.554	0				227
1659	snap|Contig31827pg0.0	Extracellular	0.964	0.571	0				119
1660	snap|Contig31072pg0.3	Extracellular	0.964	0.622	0				330
1661	snap|Contig31048pg0.7	Extracellular	0.964	0.718	0				117
1662	snap|Contig31048pg0.5	Unknown	0.2	0.615	0				105
1663	snap|Contig31659pg0.2	Unknown	0.2	0.608	0				148
1664	snap|Contig31778pg0.2	Unknown	0.465	0.634	0				218
1665	snap|Contig31329pg0.5	Unknown	0.2	0.615	0				87
1666	snap|Contig32023pg0.4	Unknown	0.2	0.585	0				59
1667	snap|Contig32236pg0.4	Extracellular	0.964	0.527	0				289
1668	snap|Contig32350pg0.4	Extracellular	0.964	0.732	0				498
1669	snap|Contig32867pg0.2	Unknown	0.2	0.605	0				185
1670	snap|Contig32867pg0.4	Unknown	0.2	0.531	0				75
1671	snap|Contig32282pg0.1	Unknown	0.2	0.533	0				69
1672	snap|Contig32354pg0.8	Unknown	0.2	0.513	0				80
1673	snap|Contig32105pg0.3	Extracellular	0.964	0.694	0				294
1674	snap|Contig32185pg0.6	Unknown	0.2	0.613	0				118
1675	snap|Contig32185pg0.8	Unknown	0.2	0.538	0				92
1676	snap|Contig32680pg0.7	Extracellular	0.964	0.623	0				439
1677	snap|Contig32014pg0.11	Unknown	0.2	0.534	0				110
1678	snap|Contig32310pg0.2	Unknown	0.2	0.639	0				73
1679	snap|Contig32630pg0.3	Unknown	0.2	0.657	0				112
1680	snap|Contig32302pg0.5	Unknown	0.2	0.686	0				69
1681	snap|Contig32996pg0.3	Unknown	0.2	0.645	0				60
1682	snap|Contig32885pg0.4	Unknown	0.2	0.618	0				76
1683	snap|Contig32527pg0.1	Unknown	0.2	0.527	0				84
1684	augustus|Contig32933pg0.3	Unknown	0.2	0.672	0				148
1685	snap|Contig32904pg0.4	Unknown	0.2	0.614	0				159
1686	snap|Contig32745pg0.2	Unknown	0.2	0.581	0				64
1687	snap|Contig32834pg0.4	Unknown	0.2	0.599	0				98
1688	snap|Contig32403pg0.6	Unknown	0.2	0.545	0				76
1689	snap|Contig32245pg0.8	Unknown	0.2	0.537	0				83
1690	augustus|Contig32245pg0.7	Cytoplasmic	0.896	0.522	0				405
1691	snap|Contig32245pg0.12	Unknown	0.2	0.511	0				245
1692	snap|Contig32948pg0.4	Unknown	0.2	0.618	0				76
1693	snap|Contig32088pg0.4	Unknown	0.2	0.594	0				196
1694	augustus|Contig32368pg0.4	Extracellular	0.964	0.577	0				166
1695	snap|Contig32147pg0.7	Cytoplasmic Membrane	0.982	0.523	1				103
1696	snap|Contig32330pg0.4	Unknown	0.2	0.585	0				198
1697	snap|Contig32508pg0.2	Unknown	0.626	0.54	0				653
1698	snap|Contig32453pg0.2	Unknown	0.25	0.532	0				251
1699	snap|Contig32569pg0.3	Unknown	0.2	0.55	0				76
1700	snap|Contig32960pg0.4	Unknown	0.2	0.62	1				476
1701	snap|Contig32253pg0.2	Unknown	0.2	0.65	0				239
1702	snap|Contig32253pg0.1	Unknown	0.2	0.689	0				100
1703	snap|Contig32999pg0.9	Unknown	0.2	0.586	1				117
1704	snap|Contig32326pg0.6	Unknown	0.2	0.517	0				59
1705	snap|Contig32955pg0.5	Unknown	0.2	0.598	1				93
1706	snap|Contig32955pg0.6	Unknown	0.2	0.598	1				93
1707	snap|Contig32955pg0.7	Unknown	0.2	0.598	1				93
1708	snap|Contig32955pg0.11	Unknown	0.2	0.591	1				93
1709	snap|Contig32743pg0.2	Unknown	0.2	0.513	0				128
1710	snap|Contig32709ag0.4	Unknown	0.2	0.634	0				81
1711	snap|Contig32673pg0.2	Unknown	0.2	0.57	0				68
1712	snap|Contig32764pg0.4	Unknown	0.2	0.526	0				98
1713	snap|Contig32586pg0.2	Unknown	0.2	0.661	0				105
1714	snap|Contig32063pg0.11	Unknown	0.2	0.55	0				53
1715	snap|Contig32928pg0.2	Unknown	0.2	0.594	0				70
1716	augustus|Contig32530pg0.5	Unknown	0.2	0.693	0				391
1717	snap|Contig32682pg0.1	Unknown	0.2	0.537	0				109
1718	augustus|Contig32850pg0.3	Cytoplasmic Membrane	0.95	0.601	0				84
1719	snap|Contig32466pg0.3	Unknown	0.2	0.522	0				87
1720	snap|Contig32417pg0.3	Unknown	0.2	0.623	0				59
1721	snap|Contig32971pg0.5	Extracellular	0.964	0.679	0				717
1722	snap|Contig32166pg0.4	Unknown	0.626	0.618	0				673
1723	snap|Contig32808pg0.3	Unknown	0.2	0.531	0				70
1724	snap|Contig32173pg0.6	Unknown	0.2	0.541	0				68
1725	snap|Contig32754ag0.12	Unknown	0.2	0.579	0				59
1726	snap|Contig32255pg0.1	Cytoplasmic Membrane	0.982	0.531	0				76
1727	augustus|Contig32782pg0.2	Extracellular	0.964	0.521	0				339
1728	snap|Contig32751pg0.4	Unknown	0.2	0.631	0				134
1729	snap|Contig32821pg0.7	Unknown	0.2	0.635	1				101
1730	snap|Contig32953pg0.3	Unknown	0.2	0.713	1				90
1731	snap|Contig32196pg0.3	Unknown	0.2	0.633	0				140
1732	snap|Contig32767pg0.4	Unknown	0.2	0.651	0				93
1733	snap|Contig32410pg0.14	Unknown	0.2	0.542	0				90
1734	snap|Contig32410pg0.17	Unknown	0.2	0.561	0				73
1735	augustus|Contig32467pg0.2	Extracellular	0.964	0.677	0				1685
1736	snap|Contig32446pg0.10	Unknown	0.2	0.556	0				337
1737	snap|Contig32446pg0.9	Unknown	0.2	0.654	0				293
1738	snap|Contig33604pg0.3	Unknown	0.2	0.594	0				105
1739	snap|Contig33604pg0.4	Unknown	0.2	0.567	0				103
1740	snap|Contig33778pg0.2	Unknown	0.2	0.603	0				89
1741	snap|Contig33925pg0.2	Unknown	0.2	0.525	0				70
1742	snap|Contig33962pg0.7	Unknown	0.2	0.543	0				93
1743	snap|Contig33962pg0.9	Unknown	0.2	0.663	0				73
1744	snap|Contig33160pg0.5	Unknown	0.465	0.545	0				162
1745	snap|Contig33160pg0.6	Unknown	0.2	0.531	0				85
1746	snap|Contig33531pg0.5	Extracellular	0.964	0.535	0				242
1747	snap|Contig33988pg0.2	Unknown	0.2	0.701	0				81
1748	snap|Contig33453pg0.4	Unknown	0.2	0.522	0				82
1749	snap|Contig33453pg0.5	Unknown	0.2	0.522	0				82
1750	augustus|Contig33955pg0.2	Extracellular	0.964	0.516	0				105
1751	snap|Contig33749pg0.4	Unknown	0.2	0.519	0				107
1752	snap|Contig33486pg0.6	Unknown	0.25	0.576	0				168
1753	snap|Contig33697pg0.2	Unknown	0.2	0.647	0				88
1754	snap|Contig33490pg0.4	Extracellular	0.952	0.583	0				296
1755	snap|Contig33524pg0.3	Unknown	0.2	0.543	0				74
1756	snap|Contig33521pg0.2	Unknown	0.2	0.617	0				100
1757	snap|Contig33751pg0.2	Unknown	0.2	0.639	0				74
1758	snap|Contig33751pg0.3	Unknown	0.2	0.521	0				67
1759	snap|Contig33989pg0.2	Unknown	0.2	0.652	0				97
1760	augustus|Contig33494pg0.3	Unknown	0.2	0.53	0				155
1761	snap|Contig33603pg0.8	Unknown	0.2	0.686	0				153
1762	augustus|Contig33603pg0.6	Extracellular	0.964	0.576	0				710
1763	augustus|Contig33603pg0.7	Unknown	0.2	0.575	0				461
1764	snap|Contig33981pg0.3	Unknown	0.2	0.631	0				69
1765	snap|Contig33401pg0.2	Unknown	0.2	0.529	0				94
1766	snap|Contig33904pg0.11	Unknown	0.2	0.637	0				377
1767	snap|Contig33046pg0.3	Unknown	0.2	0.544	0				74
1768	snap|Contig33968pg0.6	Unknown	0.2	0.519	0				90
1769	snap|Contig33664pg0.4	Extracellular	0.964	0.615	0				334
1770	snap|Contig33028pg0.5	Unknown	0.2	0.618	0				95
1771	snap|Contig33418pg0.2	Extracellular	0.964	0.647	0				142
1772	snap|Contig33433pg0.5	Unknown	0.2	0.563	0				204
1773	snap|Contig33419pg0.1	Unknown	0.2	0.51	0				59
1774	snap|Contig33551pg0.2	Unknown	0.2	0.547	0				127
1775	snap|Contig33958pg0.2	Unknown	0.2	0.604	0				67
1776	snap|Contig33063pg0.2	Unknown	0.2	0.536	0				63
1777	snap|Contig33311pg0.4	Unknown	0.2	0.512	0				85
1778	snap|Contig33806pg0.2	Unknown	0.2	0.581	0				167
1779	snap|Contig33542pg0.7	Cytoplasmic	0.896	0.523	0				181
1780	snap|Contig33542pg0.13	Unknown	0.2	0.573	1				102
1781	snap|Contig33136pg0.1	Unknown	0.2	0.566	0				74
1782	snap|Contig33155pg0.6	Unknown	0.2	0.563	0				304
1783	augustus|Contig33906pg0.2	Extracellular	0.964	0.599	0				564
1784	snap|Contig33211pg0.7	Unknown	0.2	0.517	0				178
1785	augustus|Contig33476pg0.1	Extracellular	0.964	0.54	0				187
1786	snap|Contig33953pg0.4	Unknown	0.2	0.552	0				95
1787	snap|Contig33330ag0.1	Unknown	0.2	0.542	1				59
1788	snap|Contig33430pg0.6	Unknown	0.2	0.56	0				70
1789	snap|Contig33585pg0.8	Unknown	0.2	0.602	0				63
1790	snap|Contig33152pg0.4	Unknown	0.2	0.571	0				104
1791	snap|Contig33412ag0.2	Unknown	0.2	0.573	0				94
1792	snap|Contig33714pg0.10	Unknown	0.2	0.675	0				190
1793	snap|Contig34468pg0.5	Unknown	0.2	0.649	1				68
1794	snap|Contig34725pg0.5	Unknown	0.2	0.584	0				62
1795	snap|Contig34465pg0.1	Unknown	0.2	0.581	0				90
1796	snap|Contig34038pg0.5	Unknown	0.2	0.511	1				91
1797	snap|Contig34540pg0.5	Unknown	0.2	0.751	0				66
1798	snap|Contig34083pg0.1	Unknown	0.2	0.585	0				62
1799	snap|Contig34363pg0.3	Extracellular	0.964	0.662	0				246
1800	snap|Contig34555pg0.10	Extracellular	0.964	0.58	0				302
1801	snap|Contig34555pg0.15	Extracellular	0.964	0.706	0				852
1802	augustus|Contig34555pg0.19	Extracellular	0.964	0.624	0				370
1803	snap|Contig34555pg0.13	Unknown	0.2	0.571	0				134
1804	snap|Contig34555pg0.12	Unknown	0.2	0.528	1				98
1805	snap|Contig34640pg0.6	Unknown	0.2	0.576	0				75
1806	snap|Contig34420pg0.2	Unknown	0.2	0.631	0				86
1807	snap|Contig34047pg0.1	Extracellular	0.964	0.69	0				138
1808	snap|Contig34047pg0.0	Unknown	0.2	0.597	0				102
1809	snap|Contig34761pg0.1	Unknown	0.2	0.531	0				72
1810	snap|Contig34231pg0.4	Unknown	0.2	0.654	0				287
1811	snap|Contig34856pg0.3	Unknown	0.2	0.77	0				90
1812	snap|Contig34009pg0.8	Unknown	0.2	0.594	0				109
1813	snap|Contig34009pg0.7	Unknown	0.2	0.514	0				91
1814	snap|Contig34845pg0.3	Unknown	0.2	0.566	0				64
1815	snap|Contig34845pg0.5	Unknown	0.2	0.608	0				129
1816	snap|Contig34107pg0.3	Cytoplasmic Membrane	0.982	0.521	0				102
1817	augustus|Contig34161pg0.3	Unknown	0.2	0.559	0				208
1818	augustus|Contig34531pg0.1	Extracellular	0.964	0.651	0				217
1819	snap|Contig34424pg0.2	Unknown	0.2	0.571	0				108
1820	snap|Contig34151pg0.3	Unknown	0.2	0.537	0				68
1821	augustus|Contig34154pg0.2	Extracellular	0.964	0.67	0				341
1822	snap|Contig34021pg0.1	Unknown	0.2	0.625	0				72
1823	snap|Contig34750pg0.4	Unknown	0.2	0.518	0				113
1824	snap|Contig34382pg0.5	Unknown	0.2	0.51	0				61
1825	snap|Contig34985pg0.2	Unknown	0.2	0.638	0				100
1826	snap|Contig34664pg0.3	Unknown	0.2	0.515	0				103
1827	snap|Contig34400ag0.2	Unknown	0.2	0.564	0				121
1828	snap|Contig34173pg0.1	Unknown	0.2	0.588	0				129
1829	snap|Contig34530pg0.6	Unknown	0.2	0.592	0				67
1830	snap|Contig34530pg0.7	Unknown	0.2	0.524	0				60
1831	snap|Contig34977pg0.2	Unknown	0.2	0.746	0				106
1832	snap|Contig34822pg0.1	Unknown	0.2	0.524	0				178
1833	snap|Contig34603ag0.10	Unknown	0.2	0.512	0				68
1834	snap|Contig34929pg0.4	Unknown	0.2	0.696	0				115
1835	snap|Contig34497pg0.11	Unknown	0.2	0.655	0				104
1836	snap|Contig34497pg0.13	Unknown	0.2	0.586	0				91
1837	snap|Contig34497pg0.12	Unknown	0.2	0.598	0				74
1838	snap|Contig34497pg0.9	Unknown	0.2	0.572	1				62
1839	snap|Contig34451pg0.4	Unknown	0.2	0.562	0				93
1840	snap|Contig34627ag0.5	Unknown	0.2	0.63	0				222
1841	snap|Contig34082pg0.3	Unknown	0.2	0.536	0				216
1842	snap|Contig34992pg0.2	Unknown	0.2	0.541	0				98
1843	snap|Contig34877ag0.4	Unknown	0.2	0.531	0				67
1844	snap|Contig34752pg0.10	Unknown	0.2	0.521	0				133
1845	snap|Contig34303pg0.7	Unknown	0.2	0.523	1				60
1846	snap|Contig34981pg0.10	Unknown	0.2	0.606	0				70
1847	snap|Contig34247pg0.4	Unknown	0.2	0.74	0				105
1848	snap|Contig34256pg0.3	Unknown	0.2	0.538	0				187
1849	snap|Contig35711pg0.1	Unknown	0.2	0.516	0				105
1850	augustus|Contig35491pg0.3	Unknown	0.2	0.552	0				82
1851	snap|Contig35090pg0.5	Unknown	0.2	0.532	0				64
1852	augustus|Contig35721pg0.4	Extracellular	0.964	0.568	0				569
1853	snap|Contig35721pg0.5	Unknown	0.2	0.573	0				115
1854	snap|Contig35930pg0.3	Unknown	0.2	0.538	0				67
1855	snap|Contig35939pg0.8	Unknown	0.2	0.582	0				101
1856	snap|Contig35372pg0.3	Unknown	0.2	0.635	0				97
1857	snap|Contig35723ag0.2	Unknown	0.2	0.574	0				82
1858	snap|Contig35989pg0.2	Unknown	0.2	0.633	0				107
1859	snap|Contig35430pg0.4	Extracellular	0.964	0.664	0				433
1860	snap|Contig35874pg0.7	Unknown	0.2	0.52	0				167
1861	snap|Contig35908pg0.3	Unknown	0.2	0.592	0				192
1862	snap|Contig35903pg0.1	Unknown	0.2	0.538	0				63
1863	augustus|Contig35311pg0.3	Extracellular	0.964	0.519	0				336
1864	snap|Contig35311pg0.4	Unknown	0.2	0.536	0				79
1865	snap|Contig35208pg0.4	Extracellular	0.965	0.624	0				160
1866	snap|Contig35500pg0.9	Unknown	0.2	0.511	0				85
1867	snap|Contig35640pg0.1	Unknown	0.2	0.522	0				71
1868	snap|Contig35169pg0.1	Unknown	0.2	0.518	0				64
1869	snap|Contig35476pg0.3	Unknown	0.2	0.637	0				75
1870	snap|Contig35476pg0.7	Cytoplasmic Membrane	0.982	0.53	1				128
1871	snap|Contig35096pg0.3	Unknown	0.2	0.51	1				63
1872	snap|Contig35804pg0.3	Unknown	0.2	0.552	0				69
1873	snap|Contig35359pg0.2	Unknown	0.2	0.63	0				70
1874	snap|Contig35570pg0.3	Cytoplasmic Membrane	0.982	0.567	0				70
1875	snap|Contig35964ag0.3	Unknown	0.2	0.528	0				68
1876	snap|Contig35458ag0.5	Unknown	0.2	0.532	0				98
1877	snap|Contig35458pg0.6	Unknown	0.2	0.521	0				86
1878	snap|Contig35528pg0.3	Unknown	0.2	0.511	0				180
1879	snap|Contig35751pg0.3	Unknown	0.2	0.539	0				67
1880	snap|Contig35223pg0.2	Cytoplasmic	0.896	0.591	0				319
1881	snap|Contig35544pg0.3	Extracellular	0.964	0.703	0				131
1882	snap|Contig35673pg0.2	Unknown	0.2	0.578	0				168
1883	snap|Contig35361pg0.9	Unknown	0.2	0.623	0				88
1884	snap|Contig35361pg0.7	Unknown	0.2	0.686	0				80
1885	snap|Contig35863pg0.1	Unknown	0.2	0.567	0				73
1886	snap|Contig35519pg0.5	Unknown	0.2	0.518	0				59
1887	augustus|Contig35088pg0.2	Extracellular	0.964	0.629	0				459
1888	snap|Contig35011pg0.7/BI-HS001	Cytoplasmic Membrane	0.946	0.635	0				280
1889	augustus|Contig35011pg0.4	Cytoplasmic Membrane	0.946	0.608	0				269
1890	snap|Contig35106pg0.7	Unknown	0.2	0.563	0				66
1891	snap|Contig35459pg0.4	Unknown	0.2	0.567	0				103
1892	snap|Contig35279pg0.3	Unknown	0.2	0.636	0				74
1893	snap|Contig35592pg0.8	Unknown	0.2	0.513	0				181
1894	snap|Contig35428pg0.9	Unknown	0.2	0.549	0				71
1895	snap|Contig35634pg0.8	Unknown	0.2	0.607	0				65
1896	snap|Contig35166pg0.5	Unknown	0.25	0.769	0				177
1897	snap|Contig35979pg0.5	Unknown	0.2	0.621	0				379
1898	snap|Contig35254pg0.1	Unknown	0.2	0.539	0				70
1899	snap|Contig35816pg0.1	Unknown	0.2	0.578	0				108
1900	snap|Contig35817pg0.2	Unknown	0.2	0.563	0				200
1901	snap|Contig35094pg0.12	Unknown	0.2	0.631	1				64
1902	snap|Contig35651pg0.2	Unknown	0.2	0.534	0				187
1903	augustus|Contig35060pg0.2	Unknown	0.2	0.693	0				390
1904	snap|Contig35012pg0.2	Unknown	0.2	0.515	0				66
1905	snap|Contig36874pg0.2	Unknown	0.2	0.522	0				66
1906	snap|Contig36101ag0.3	Unknown	0.2	0.601	0				68
1907	snap|Contig36531pg0.2	Unknown	0.2	0.556	0				70
1908	snap|Contig36625pg0.2	Unknown	0.2	0.557	0				76
1909	snap|Contig36384pg0.2	Unknown	0.2	0.515	0				59
1910	snap|Contig36167pg0.5	Unknown	0.2	0.517	0				167
1911	snap|Contig36503pg0.4	Unknown	0.2	0.545	0				68
1912	snap|Contig36349pg0.1	Unknown	0.2	0.538	0				60
1913	snap|Contig36392pg0.2	Unknown	0.2	0.521	0				105
1914	snap|Contig36639pg0.26	Unknown	0.2	0.563	0				70
1915	snap|Contig36898pg0.2	Unknown	0.2	0.545	0				61
1916	snap|Contig36148pg0.6	Extracellular	0.965	0.512	0				711
1917	snap|Contig36148pg0.5	Unknown	0.2	0.602	0				71
1918	snap|Contig36712pg0.3	Unknown	0.2	0.582	0				63
1919	snap|Contig36724pg0.5	Cytoplasmic Membrane	1	0.634	0				188
1920	snap|Contig36426pg0.3	Unknown	0.2	0.601	0				109
1921	snap|Contig36124pg0.9	Unknown	0.2	0.524	0				76
1922	snap|Contig36740pg0.1	Unknown	0.25	0.673	0				80
1923	snap|Contig36664pg0.8	Unknown	0.2	0.557	0				70
1924	snap|Contig36676pg0.5	Unknown	0.2	0.564	0				70
1925	snap|Contig36913pg0.7	Extracellular	0.964	0.661	0				925
1926	snap|Contig36913pg0.6	Unknown	0.2	0.593	0				61
1927	snap|Contig36518pg0.2	Unknown	0.25	0.556	0				106
1928	snap|Contig36496pg0.3	Extracellular	0.964	0.631	0				247
1929	augustus|Contig36578pg0.3	Extracellular	0.964	0.585	0				744
1930	snap|Contig36578pg0.10	Unknown	0.2	0.655	0				96
1931	snap|Contig36499pg0.20	Unknown	0.25	0.552	0				72
1932	snap|Contig36561pg0.2	Unknown	0.2	0.53	0				74
1933	snap|Contig36413pg0.2	Unknown	0.2	0.531	0				153
1934	snap|Contig36055pg0.2	Unknown	0.2	0.572	0				73
1935	snap|Contig36596pg0.5	Unknown	0.2	0.666	0				99
1936	augustus|Contig36163pg0.2	Extracellular	0.964	0.744	0				128
1937	snap|Contig36585pg0.4	Unknown	0.2	0.527	0				60
1938	snap|Contig36653pg0.4	Unknown	0.2	0.686	0				84
1939	snap|Contig36383pg0.5	Unknown	0.2	0.563	0				95
1940	snap|Contig36787pg0.2	Unknown	0.2	0.587	0				98
1941	snap|Contig36787pg0.3	Unknown	0.2	0.669	0				97
1942	snap|Contig36957pg0.1	Cytoplasmic Membrane	0.982	0.514	1				61
1943	snap|Contig36113pg0.5	Unknown	0.2	0.594	0				108
1944	snap|Contig36825pg0.2	Unknown	0.2	0.572	0				99
1945	snap|Contig36825pg0.3	Unknown	0.2	0.616	0				88
1946	snap|Contig36517pg0.1	Unknown	0.2	0.541	0				95
1947	snap|Contig36719pg0.3	Unknown	0.2	0.533	0				97
1948	augustus|Contig36270pg0.2	Cytoplasmic	0.896	0.585	0				433
1949	snap|Contig37518pg0.1	Unknown	0.2	0.527	1				113
1950	augustus|Contig37030pg0.5	Extracellular	0.964	0.607	0				730
1951	snap|Contig37030pg0.8	Unknown	0.2	0.598	0				326
1952	snap|Contig37527pg0.3	Unknown	0.2	0.531	0				78
1953	snap|Contig37725pg0.1	Unknown	0.2	0.723	0				106
1954	snap|Contig37010pg0.3	Unknown	0.2	0.515	0				116
1955	augustus|Contig37052pg0.2	Unknown	0.2	0.61	0				250
1956	snap|Contig37442pg0.3	Unknown	0.2	0.599	0				172
1957	snap|Contig37344pg0.6	Extracellular	0.964	0.649	0				880
1958	snap|Contig37909pg0.4	Unknown	0.25	0.643	0				212
1959	snap|Contig37376ag0.7	Unknown	0.2	0.533	0				80
1960	snap|Contig37104pg0.8	Unknown	0.2	0.525	0				63
1961	snap|Contig37492pg0.1	Unknown	0.2	0.564	0				96
1962	snap|Contig37552pg0.6	Unknown	0.2	0.596	1				110
1963	snap|Contig37167ag0.1	Unknown	0.2	0.611	0				96
1964	snap|Contig37500pg0.2	Unknown	0.2	0.649	0				85
1965	snap|Contig37714ag0.4	Unknown	0.2	0.562	0				68
1966	snap|Contig37788pg0.4	Unknown	0.2	0.638	1				96
1967	snap|Contig37159pg0.4	Unknown	0.2	0.556	1				65
1968	snap|Contig37189pg0.2	Unknown	0.2	0.565	0				63
1969	snap|Contig37720pg0.7	Unknown	0.2	0.536	0				178
1970	snap|Contig37053pg0.2	Unknown	0.2	0.549	0				75
1971	snap|Contig37922pg0.3	Extracellular	0.964	0.712	0				198
1972	augustus|Contig37949pg0.2	Extracellular	0.964	0.614	0				232
1973	snap|Contig37476pg0.5	Unknown	0.2	0.683	0				74
1974	snap|Contig37630pg0.6	Unknown	0.2	0.688	0				219
1975	snap|Contig37630pg0.5	Unknown	0.2	0.634	0				102
1976	augustus|Contig37903pg0.2	Unknown	0.2	0.543	0				170
1977	snap|Contig37460pg0.19	Unknown	0.2	0.543	0				86
1978	snap|Contig37708pg0.2	Unknown	0.2	0.589	0				85
1979	snap|Contig37712pg0.6	Unknown	0.2	0.696	0				227
1980	snap|Contig37304pg0.3	Unknown	0.2	0.619	0				77
1981	snap|Contig37415pg0.2	Cytoplasmic Membrane	0.982	0.539	1				108
1982	snap|Contig37996ag0.3	Unknown	0.2	0.562	0				59
1983	snap|Contig37996ag0.4	Unknown	0.2	0.562	0				59
1984	snap|Contig37576pg0.5	Extracellular	0.964	0.537	0				166
1985	snap|Contig37463pg0.5	Unknown	0.2	0.571	0				111
1986	snap|Contig37769pg0.2	Unknown	0.2	0.555	0				76
1987	augustus|Contig37750pg0.4	Unknown	0.2	0.602	0				102
1988	snap|Contig37373ag0.3	Unknown	0.2	0.534	0				109
1989	snap|Contig37038pg0.4	Unknown	0.2	0.657	0				102
1990	snap|Contig37529pg0.2	Unknown	0.2	0.544	0				77
1991	snap|Contig37764pg0.1	Unknown	0.2	0.571	0				90
1992	snap|Contig37635pg0.2	Unknown	0.2	0.554	0				129
1993	snap|Contig37893pg0.6	Unknown	0.2	0.609	0				60
[truncated: 3,494 more rows]

## Sheet: Vacceed - All Sequences
Vacceed results for all 36,282 sequences
	#ID	svm	nn	rf	ada	nb	knn	existence_score	average_ML_score		Rank
1	aC23125p3	1	1	1	1	1	1	0	1		1		svm = support vector machines
2	sC895p18	1	1	1	1	1	1	0	1		1		nn = neural network
3	aC50676p1	1	1	1	1	1	1	0	1		1		rf = random forest
4	sC9923p4	1	1	1	1	1	1	0	1		1		ada = adaptive boosting
5	sC26903p2	1	1	0.999	1	1	1	0	1		1		nb = naïve bayes classifier
6	sC4138a5	1	1	0.999	1	1	1	0	1		1		knn = k-nearest neighbour
7	sC48847p5	1	1	0.999	1	1	1	0	1		1
8	sC28464p1	1	1	0.999	1	1	1	0	1		1
9	sC44738p4	1	1	0.998	1	1	1	0	1		1
10	sC1448p6	1	1	0.998	1	1	1	0	1		1
11	aC50821p4	1	1	0.998	1	1	1	0	1		1
12	aC846p6	1	1	0.998	1	1	1	0	1		1
13	sC30430p5	1	1	0.998	1	1	1	0	1		1
14	aC48948p13	0.999	1	0.999	1	1	1	0	1		1
15	sC48703p4	0.999	1	0.998	1	1	1	0	1		1
16	aC5416p5	1	1	0.998	1	1	1	0	1		1
17	sC28489p7	0.999	1	0.998	1	1	1	0	1		1
18	sC76834p3	1	1	0.997	1	1	1	0	1		1
19	sC56122a3	0.999	1	0.999	1	1	1	0	1		1
20	aC38624p1	1	1	0.997	1	1	1	0	1		1
21	aC25475p1	1	1	0.997	1	1	1	0	1		1
22	sC34107p3	1	1	0.997	1	1	1	0	1		1
23	sC50610p5	1	1	0.997	1	1	1	0	1		1
24	aC5659p3	1	1	0.997	1	1	1	0	1		1
25	STEP1REPC5809	1	1	0.999	1	1	1	0	1		1
26	GI164668440	1	1	0.999	1	1	1	0	1		1
27	STEP1C3216	1	1	0.999	1	1	1	0	1		1
28	GI164682038	0.999	1	0.999	1	1	1	0	1		1
29	STEP1REPC830	1	1	0.998	1	1	1	0	1		1
30	STEP1REPC2776	1	1	0.998	1	1	1	0	1		1
31	BPA2942	0.999	1	0.998	1	1	1	0	1		1
32	snap|Contig35011pg0.7/BI-HS001	1	1	0.994	1	1	1	0	0.999		32
33	STEP1|REPC3422/BI-HS002	1	1	0.992	1	1	1	0	0.999		32
34	sC44402p4	1	1	0.997	1	1	1	0	0.999		32
35	sC67708p2	1	1	0.997	1	1	1	0	0.999		32
36	aC34699p3	1	1	0.997	1	1	1	0	0.999		32
37	sC5951p2	1	1	0.997	1	1	1	0	0.999		32
38	sC25492p2	1	1	0.997	1	1	1	0	0.999		32
39	sC31512p7	1	1	0.997	1	1	1	0	0.999		32
40	sC31512p8	1	1	0.997	1	1	1	0	0.999		32
41	aC20051p3	1	1	0.997	1	1	1	0	0.999		32
42	sC6032p1	1	1	0.997	1	1	1	0	0.999		32
43	sC51151p3	1	1	0.997	1	1	1	0	0.999		32
44	sC21777p11	1	1	0.997	1	1	1	0	0.999		32
45	sC1448p7	1	1	0.997	1	1	1	0	0.999		32
46	sC21272p8	1	1	0.997	1	1	1	0	0.999		32
47	sC40307p1	1	1	0.997	1	1	1	0	0.999		32
48	sC67747p2	1	1	0.997	1	1	1	0	0.999		32
49	sC23860p3	1	1	0.997	1	1	1	0	0.999		32
50	sC21196p2	1	1	0.997	1	1	1	0	0.999		32
51	sC42179p3	1	1	0.997	1	1	1	0	0.999		32
52	aC39305p3	1	1	0.997	1	1	1	0	0.999		32
53	sC47688p3	1	1	0.997	1	1	1	0	0.999		32
54	aC27089p3	1	1	0.997	1	1	1	0	0.999		32
55	sC27775p3	1	1	0.997	1	1	1	0	0.999		32
56	sC63650p7	1	1	0.997	1	1	1	0	0.999		32
57	aC23633p1	1	1	0.997	1	1	1	0	0.999		32
58	sC49695p1	1	1	0.997	1	1	1	0	0.999		32
59	sC3105p8	1	1	0.997	1	1	1	0	0.999		32
60	sC21675p44	1	1	0.997	1	1	1	0	0.999		32
61	sC70580p2	1	1	0.997	1	1	1	0	0.999		32
62	sC27122p5	1	1	0.997	1	1	1	0	0.999		32
63	sC27845p3	1	1	0.997	1	1	1	0	0.999		32
64	aC53036p2	1	1	0.997	1	1	1	0	0.999		32
65	sC22867p14	1	1	0.997	1	1	1	0	0.999		32
66	aC2393p4	1	1	0.997	1	1	1	0	0.999		32
67	sC60862p1	1	1	0.997	1	1	1	0	0.999		32
68	sC21513p3	1	1	0.997	1	1	1	0	0.999		32
69	sC23153p11	1	1	0.997	1	1	1	0	0.999		32
70	sC6313a7	1	1	0.997	1	1	1	0	0.999		32
71	sC19941p7	1	1	0.997	1	1	1	0	0.999		32
72	sC38979p7	1	1	0.997	1	1	1	0	0.999		32
73	sC79086p2	1	1	0.997	1	1	1	0	0.999		32
74	sC60770p5	1	1	0.997	1	1	1	0	0.999		32
75	sC575p3	1	1	0.997	1	1	1	0	0.999		32
76	aC17760p3	1	1	0.997	1	1	1	0	0.999		32
77	sC14577p2	1	1	0.997	1	1	1	0	0.999		32
78	sC41448p11	1	1	0.997	1	1	1	0	0.999		32
79	sC530p11	1	1	0.997	1	1	1	0	0.999		32
80	sC63303p2	1	1	0.997	1	1	1	0	0.999		32
81	aC2719p13	1	1	0.997	1	1	1	0	0.999		32
82	aC41795p2	1	1	0.997	1	1	1	0	0.999		32
83	sC29081p4	1	1	0.997	1	1	1	0	0.999		32
84	sC78365p2	0.999	1	0.997	1	1	1	0	0.999		32
85	sC10731p1	1	1	0.997	1	1	1	0	0.999		32
86	aC44028p2	1	1	0.997	1	1	1	0	0.999		32
87	sC8806p6	1	1	0.997	1	1	1	0	0.999		32
88	sC54579p2	1	1	0.997	1	1	1	0	0.999		32
89	sC53108p4	1	1	0.997	1	1	1	0	0.999		32
90	sC822p2	1	1	0.997	1	1	1	0	0.999		32
91	sC40445p2	1	1	0.997	1	1	1	0	0.999		32
92	sC660a13	1	1	0.997	1	1	1	0	0.999		32
93	aC37308p3	1	1	0.997	1	1	1	0	0.999		32
94	sC80342p1	0.999	1	0.997	1	1	1	0	0.999		32
95	sC55216p4	1	1	0.997	1	1	1	0	0.999		32
96	aC126p15	1	1	0.997	1	1	1	0	0.999		32
97	sC3775p12	1	1	0.996	1	1	1	0	0.999		32
98	sC61854p1	1	1	0.997	1	1	1	0	0.999		32
99	sC64481p1	1	1	0.996	1	1	1	0	0.999		32
100	aC53914p2	1	1	0.997	1	1	1	0	0.999		32
101	sC14910p2	1	1	0.997	1	1	1	0	0.999		32
102	sC22443p6	0.998	1	0.998	0.999	1	1	0	0.999		32
103	sC22443p7	0.998	1	0.998	0.999	1	1	0	0.999		32
104	sC5924p7	1	1	0.996	1	1	1	0	0.999		32
105	sC6523p4	0.999	1	0.997	1	1	1	0	0.999		32
106	sC23950p4	1	1	0.997	1	1	1	0	0.999		32
107	aC2942p3	1	1	0.996	1	1	1	0	0.999		32
108	sC20702p4	1	1	0.996	1	1	1	0	0.999		32
109	sC47207p1	1	1	0.997	1	1	1	0	0.999		32
110	sC52120p3	0.999	1	0.997	1	1	1	0	0.999		32
111	sC52988a11	0.999	1	0.997	1	1	1	0	0.999		32
112	sC7092p3	1	1	0.997	1	1	1	0	0.999		32
113	aC4098p4	1	1	0.996	1	1	1	0	0.999		32
114	sC18583p4	1	1	0.996	1	1	1	0	0.999		32
115	sC35788p2	1	1	0.996	1	1	1	0	0.999		32
116	sC28902p2	1	1	0.997	1	1	1	0	0.999		32
117	sC47166p2	1	1	0.996	1	1	1	0	0.999		32
118	sC24568p5	1	1	0.996	1	1	1	0	0.999		32
119	sC3600p1	1	1	0.996	1	1	1	0	0.999		32
120	sC667p2	1	1	0.997	1	1	1	0	0.999		32
121	sC52409p4	1	1	0.996	1	1	1	0	0.999		32
122	sC1141p4	1	1	0.996	1	1	1	0	0.999		32
123	sC35591p6	1	1	0.996	1	1	1	0	0.999		32
124	sC52585p2	1	1	0.996	1	1	1	0	0.999		32
125	sC44452p1	1	1	0.997	1	1	1	0	0.999		32
126	sC33519p5	1	1	0.996	1	1	1	0	0.999		32
127	sC42106p5	1	1	0.996	1	1	1	0	0.999		32
128	aC74377p1	1	1	0.997	1	1	1	0	0.999		32
129	sC82271p1	1	1	0.996	1	1	1	0	0.999		32
130	sC26530p4	1	1	0.996	1	1	1	0	0.999		32
131	sC1325p2	1	1	0.996	1	1	1	0	0.999		32
132	sC3824p9	1	1	0.996	1	1	1	0	0.999		32
133	sC44086p5	1	1	0.996	1	1	1	0	0.999		32
134	sC45881p2	1	1	0.996	1	1	1	0	0.999		32
135	sC14958p4	1	1	0.996	1	1	1	0	0.999		32
136	sC27923p0	1	1	0.996	1	1	1	0	0.999		32
137	sC56874p3	1	1	0.996	1	1	1	0	0.999		32
138	sC34658p2	1	1	0.996	1	1	1	0	0.999		32
139	sC7979p1	1	1	0.996	1	1	1	0	0.999		32
140	sC45296a3	1	1	0.996	1	1	1	0	0.999		32
141	sC2651p2	1	1	0.996	1	1	1	0	0.999		32
142	sC21086p3	1	1	0.996	1	1	1	0	0.999		32
143	sC78326p2	1	1	0.996	1	1	1	0	0.999		32
144	sC43029p5	1	1	0.996	1	1	1	0	0.999		32
145	sC24727p2	1	1	0.996	1	1	1	0	0.999		32
146	sC77235a2	1	1	0.996	1	1	1	0	0.999		32
147	sC546p9	1	1	0.996	1	1	1	0	0.999		32
148	sC24185p4	1	1	0.996	1	1	1	0	0.999		32
149	sC67294p2	1	1	0.996	1	1	1	0	0.999		32
150	sC23734p6	1	1	0.996	1	1	1	0	0.999		32
151	aC28799p2	1	1	0.996	1	1	1	0	0.999		32
152	sC83698a2	1	1	0.996	1	1	1	0	0.999		32
153	sC62669p3	1	1	0.996	1	1	1	0	0.999		32
154	aC43284p15	1	1	0.996	1	1	1	0	0.999		32
155	sC21659p1	1	1	0.996	1	1	1	0	0.999		32
156	sC38702p2	1	1	0.997	1	1	1	0	0.999		32
157	sC41020a5	1	1	0.996	1	1	1	0	0.999		32
158	sC10868p3	1	1	0.996	1	1	1	0	0.999		32
159	sC35094p21	1	1	0.996	1	1	1	0	0.999		32
160	sC6127p3	1	1	0.996	1	1	1	0	0.999		32
161	aC50369p4	1	1	0.996	1	1	1	0	0.999		32
162	sC70201p1	1	1	0.996	1	1	1	0	0.999		32
163	sC22901p3	1	1	0.996	1	1	1	0	0.999		32
164	sC658p2	1	1	0.996	1	1	1	0	0.999		32
165	sC57449p9	1	1	0.996	1	1	1	0	0.999		32
166	sC12416p1	1	1	0.996	1	1	1	0	0.999		32
167	sC24303p3	1	1	0.996	1	1	1	0	0.999		32
168	sC46404p5	1	1	0.996	1	1	1	0	0.999		32
169	sC65928p4	1	1	0.996	1	1	1	0	0.999		32
170	sC4685p2	1	1	0.996	1	1	1	0	0.999		32
171	sC47076p2	1	1	0.996	1	1	1	0	0.999		32
172	sC4685p3	1	1	0.996	1	1	1	0	0.999		32
173	sC26768p25	1	1	0.996	1	1	1	0	0.999		32
174	sC26768p26	1	1	0.996	1	1	1	0	0.999		32
175	aC79336p2	1	1	0.996	1	1	1	0	0.999		32
176	sC41656p2	1	1	0.996	1	1	1	0	0.999		32
177	sC26597p5	1	1	0.996	1	1	1	0	0.999		32
178	sC19370p2	1	1	0.996	1	1	1	0	0.999		32
179	sC34774p5	1	1	0.996	1	1	1	0	0.999		32
180	aC45375p5	1	1	0.996	1	1	1	0	0.999		32
181	sC35996p11	1	1	0.996	1	1	1	0	0.999		32
182	sC47133p7	1	1	0.996	1	1	1	0	0.999		32
183	aC2230p9	1	1	0.996	1	1	1	0	0.999		32
184	sC39078p3	1	1	0.996	1	1	1	0	0.999		32
185	sC40945p3	1	1	0.996	1	1	1	0	0.999		32
186	aC24716p6	1	1	0.996	1	1	1	0	0.999		32
187	sC19479p1	0.999	1	0.997	1	1	1	0	0.999		32
188	sC21275p7	1	1	0.996	1	1	1	0	0.999		32
189	aC79305p3	1	1	0.996	1	1	1	0	0.999		32
190	sC41714p2	1	1	0.996	1	1	1	0	0.999		32
191	aC26693p3	0.999	1	0.997	1	1	1	0	0.999		32
192	sC3879p4	1	1	0.996	1	1	1	0	0.999		32
193	sC27615p15	1	1	0.996	1	1	1	0	0.999		32
194	aC23355p1	1	1	0.996	1	1	1	0	0.999		32
195	sC72413p2	1	1	0.996	1	1	1	0	0.999		32
196	sC29323p10	1	1	0.996	1	1	1	0	0.999		32
197	sC10328p2	1	1	0.996	1	1	1	0	0.999		32
198	sC33035p4	1	1	0.996	1	1	1	0	0.999		32
199	sC32547p3	1	1	0.996	1	1	1	0	0.999		32
200	aC14956p0	1	1	0.996	1	1	1	0	0.999		32
201	aC15880p1	1	1	0.996	1	1	1	0	0.999		32
202	sC4673p3	1	1	0.996	1	1	1	0	0.999		32
203	sC29323p9	1	1	0.996	1	1	1	0	0.999		32
204	sC28681p5	1	1	0.996	1	1	1	0	0.999		32
205	sC53663p2	1	1	0.996	1	1	1	0	0.999		32
206	sC47937p1	1	1	0.996	1	1	1	0	0.999		32
207	sC43364p11	1	1	0.996	1	1	1	0	0.999		32
208	sC27122p4	1	1	0.996	1	1	1	0	0.999		32
209	sC81138p2	1	1	0.996	1	1	1	0	0.999		32
210	aC32924p6	0.999	1	0.997	1	1	1	0	0.999		32
211	sC43217p2	1	1	0.996	1	1	1	0	0.999		32
212	sC1518p4	1	1	0.996	1	1	1	0	0.999		32
213	sC31191a5	0.999	1	0.997	1	1	1	0	0.999		32
214	sC17908p8	1	1	0.996	1	1	1	0	0.999		32
215	sC20437p3	1	1	0.996	1	1	1	0	0.999		32
216	sC46378p1	1	1	0.996	1	1	1	0	0.999		32
217	sC37188p8	1	1	0.996	1	1	1	0	0.999		32
218	sC1208p3	0.999	1	0.997	1	1	1	0	0.999		32
219	sC74522p1	1	1	0.996	1	1	1	0	0.999		32
220	sC128p9	1	1	0.996	1	1	1	0	0.999		32
221	sC28970p2	1	1	0.996	1	1	1	0	0.999		32
222	sC51747p5	1	1	0.996	1	1	1	0	0.999		32
223	sC30029a4	1	1	0.996	1	1	1	0	0.999		32
224	aC18110p12	1	1	0.996	1	1	1	0	0.999		32
225	sC28542p3	1	1	0.996	1	1	1	0	0.999		32
226	sC15220p2	1	1	0.996	1	1	1	0	0.999		32
227	sC24651a10	1	1	0.996	1	1	1	0	0.999		32
228	aC81324p2	1	1	0.996	1	1	1	0	0.999		32
229	sC53300p3	1	1	0.996	1	1	1	0	0.999		32
230	sC38629p2	1	1	0.996	1	1	1	0	0.999		32
231	sC14805p4	0.999	1	0.997	1	1	1	0	0.999		32
232	sC74062a2	1	1	0.996	1	1	1	0	0.999		32
233	sC80667p3	1	1	0.996	1	1	1	0	0.999		32
234	sC47096p4	1	1	0.996	1	1	1	0	0.999		32
235	sC34126p2	1	1	0.996	1	1	1	0	0.999		32
236	sC27906p8	1	1	0.996	1	1	1	0	0.999		32
237	sC45493p2	1	1	0.996	1	1	1	0	0.999		32
238	sC26584p20	0.997	1	0.999	1	1	1	0	0.999		32
239	sC2166p4	0.999	1	0.997	1	1	1	0	0.999		32
240	sC194p2	1	1	0.996	1	1	1	0	0.999		32
241	sC52416p1	1	1	0.996	1	1	1	0	0.999		32
242	sC6757p2	1	1	0.996	1	1	1	0	0.999		32
243	sC5149p2	0.999	1	0.997	1	1	1	0	0.999		32
244	sC37355p1	0.999	1	0.996	1	1	1	0	0.999		32
245	sC10897a5	1	1	0.996	1	1	1	0	0.999		32
246	sC17908p7	1	1	0.996	1	1	1	0	0.999		32
247	sC39783p6	1	1	0.996	1	1	1	0	0.999		32
248	sC51277p3	1	1	0.996	1	1	1	0	0.999		32
249	sC12680p2	1	1	0.996	1	1	1	0	0.999		32
250	sC4664p2	1	1	0.996	1	1	1	0	0.999		32
251	aC536p2	1	1	0.996	1	1	1	0	0.999		32
252	sC35702p1	1	1	0.996	1	1	1	0	0.999		32
253	sC10623p2	1	1	0.996	1	1	1	0	0.999		32
254	sC45156p2	1	1	0.996	1	1	1	0	0.999		32
255	sC61595p3	1	1	0.996	1	1	1	0	0.999		32
256	sC27637p5	1	1	0.996	1	1	1	0	0.999		32
257	sC12871p2	1	1	0.996	1	1	1	0	0.999		32
258	aC19936p2	1	1	0.996	1	1	1	0	0.999		32
259	sC64752p2	1	1	0.996	1	1	1	0	0.999		32
260	sC37782p3	1	1	0.996	1	1	1	0	0.999		32
261	aC59662p2	1	1	0.996	1	1	1	0	0.999		32
262	sC35731p4	1	1	0.996	1	1	1	0	0.999		32
263	sC27615p16	1	1	0.996	1	1	1	0	0.999		32
264	sC477p15	1	1	0.996	1	1	1	0	0.999		32
265	sC52868p2	1	1	0.996	1	1	1	0	0.999		32
266	sC2978p4	1	1	0.996	1	1	1	0	0.999		32
267	sC49460p2	1	1	0.996	1	1	1	0	0.999		32
268	sC79129p3	1	1	0.996	1	1	1	0	0.999		32
269	sC64638p5	1	1	0.996	1	1	1	0	0.999		32
270	sC42067p17	1	1	0.996	1	1	1	0	0.999		32
271	sC22894p1	1	1	0.996	1	1	1	0	0.999		32
272	sC19070p5	1	1	0.996	1	1	1	0	0.999		32
273	sC67834p2	1	1	0.996	1	1	1	0	0.999		32
274	sC31063p2	1	1	0.996	1	1	1	0	0.999		32
275	sC25487p2	1	1	0.996	1	1	1	0	0.999		32
276	sC18436p2	1	1	0.996	1	1	1	0	0.999		32
277	sC13962p4	1	1	0.996	1	1	1	0	0.999		32
278	aC82976p0	0.999	1	0.997	1	1	1	0	0.999		32
279	sC27327p3	1	1	0.996	1	1	1	0	0.999		32
280	sC1716p18	1	1	0.996	1	1	1	0	0.999		32
281	sC5801p3	1	1	0.996	1	1	1	0	0.999		32
282	sC47658p3	1	1	0.996	1	1	1	0	0.999		32
283	sC31764p4	1	1	0.996	1	1	1	0	0.999		32
284	sC35278p2	0.999	1	0.997	1	1	1	0	0.999		32
285	sC65621p1	1	1	0.996	1	1	1	0	0.999		32
286	sC57892p3	1	1	0.996	1	1	1	0	0.999		32
287	aC3692p21	1	1	0.996	1	1	1	0	0.999		32
288	sC2561a5	1	1	0.996	1	1	1	0	0.999		32
289	sC76294p3	1	1	0.996	1	1	1	0	0.999		32
290	sC18631p7	0.999	1	0.997	1	1	1	0	0.999		32
291	sC72657p1	1	1	0.996	1	1	1	0	0.999		32
292	sC49197p1	1	1	0.996	1	1	1	0	0.999		32
293	sC22443p5	1	1	0.996	1	1	1	0	0.999		32
294	sC39123p3	1	1	0.996	1	1	1	0	0.999		32
295	sC26411p4	1	1	0.996	1	1	1	0	0.999		32
296	sC3054p16	1	1	0.996	1	1	1	0	0.999		32
297	sC42398p2	1	1	0.996	1	1	1	0	0.999		32
298	sC20470p4	1	1	0.996	1	1	1	0	0.999		32
299	sC57535p8	1	1	0.996	1	1	1	0	0.999		32
300	aC28073p1	1	1	0.996	1	1	1	0	0.999		32
301	sC82945p4	1	1	0.996	1	1	1	0	0.999		32
302	sC13003p10	1	1	0.996	1	1	1	0	0.999		32
303	sC45894p2	1	1	0.996	1	1	1	0	0.999		32
304	sC43105p6	1	1	0.996	1	1	1	0	0.999		32
305	aC81211p2	1	1	0.996	1	1	1	0	0.999		32
306	sC9136p2	1	1	0.996	1	1	1	0	0.999		32
307	sC8678a1	1	1	0.996	1	1	1	0	0.999		32
308	sC24208p6	1	1	0.996	1	1	1	0	0.999		32
309	aC11388p13	1	1	0.996	1	1	1	0	0.999		32
310	sC33671p3	1	1	0.996	1	1	1	0	0.999		32
311	sC57861p3	1	1	0.996	1	1	1	0	0.999		32
312	sC24214p9	1	1	0.996	1	1	1	0	0.999		32
313	sC19961p5	1	1	0.996	1	1	1	0	0.999		32
314	sC2230p7	1	1	0.996	1	1	1	0	0.999		32
315	sC29636p2	1	1	0.996	1	1	1	0	0.999		32
316	sC29207p2	1	1	0.996	1	1	1	0	0.999		32
317	sC29207p3	1	1	0.996	1	1	1	0	0.999		32
318	aC40371p4	1	1	0.996	1	1	1	0	0.999		32
319	sC7541p2	1	1	0.996	1	1	1	0	0.999		32
320	sC23284p6	1	1	0.996	1	1	1	0	0.999		32
321	sC13322p2	1	1	0.996	1	1	1	0	0.999		32
322	sC43284p8	1	1	0.996	1	1	1	0	0.999		32
323	sC24937a2	1	1	0.996	1	1	1	0	0.999		32
324	aC50319p2	0.999	1	0.997	1	1	1	0	0.999		32
325	sC30549a4	1	1	0.996	1	1	1	0	0.999		32
326	sC52090p2	1	1	0.996	1	1	1	0	0.999		32
327	sC51946p2	1	1	0.996	1	1	1	0	0.999		32
328	aC28894p2	1	1	0.996	1	1	1	0	0.999		32
329	sC79305a4	1	1	0.996	1	1	1	0	0.999		32
330	sC20753p3	1	1	0.996	1	1	1	0	0.999		32
331	sC40807p4	1	1	0.996	1	1	1	0	0.999		32
332	sC42520a4	1	1	0.996	1	1	1	0	0.999		32
333	sC77029p2	1	1	0.996	1	1	1	0	0.999		32
334	aC6889p2	1	1	0.996	1	1	1	0	0.999		32
335	sC663p6	1	1	0.996	1	1	1	0	0.999		32
336	sC34404p5	1	1	0.996	1	1	1	0	0.999		32
337	aC21018p2	1	1	0.996	1	1	1	0	0.999		32
338	sC48878p4	1	1	0.996	1	1	1	0	0.999		32
339	sC69112p3	1	1	0.996	1	1	1	0	0.999		32
340	sC19003p3	1	1	0.996	1	1	1	0	0.999		32
341	sC3930p11	1	1	0.996	1	1	1	0	0.999		32
342	sC26033p2	1	1	0.996	1	1	1	0	0.999		32
343	aC14208p9	1	1	0.996	1	1	1	0	0.999		32
344	sC29503p2	1	1	0.996	1	1	1	0	0.999		32
345	aC23451p3	1	1	0.996	1	1	1	0	0.999		32
346	sC54906p4	1	1	0.996	1	1	1	0	0.999		32
347	sC8248p14	1	1	0.996	1	1	1	0	0.999		32
348	sC36660p2	1	1	0.995	1	1	1	0	0.999		32
349	sC41710a3	1	1	0.996	1	1	1	0	0.999		32
350	sC48497p2	1	1	0.996	1	1	1	0	0.999		32
351	aC31886p1	1	1	0.996	1	1	1	0	0.999		32
352	sC68161p1	1	1	0.996	1	1	1	0	0.999		32
353	sC47671p6	0.999	1	0.996	1	1	1	0	0.999		32
354	sC30588p7	1	1	0.996	1	1	1	0	0.999		32
355	sC49181p3	1	1	0.996	1	1	1	0	0.999		32
356	sC2273p5	1	1	0.995	1	1	1	0	0.999		32
357	sC9081p3	1	1	0.996	1	1	1	0	0.999		32
358	sC44005p3	1	1	0.995	1	1	1	0	0.999		32
359	sC43301p4	1	1	0.996	1	1	1	0	0.999		32
360	sC771p6	0.999	1	0.996	1	1	1	0	0.999		32
361	sC30349p3	1	1	0.995	1	1	1	0	0.999		32
362	sC60528p3	0.999	1	0.996	1	1	1	0	0.999		32
363	sC69826p3	1	1	0.995	1	1	1	0	0.999		32
364	sC696p5	1	1	0.996	1	1	1	0	0.999		32
365	sC4597p2	1	1	0.996	1	1	1	0	0.999		32
366	sC11222p2	1	1	0.995	1	1	1	0	0.999		32
367	sC50669p1	1	1	0.995	1	1	1	0	0.999		32
368	aC45271p1	0.999	1	0.997	1	1	1	0	0.999		32
369	sC65019p9	1	1	0.995	1	1	1	0	0.999		32
370	sC17275p2	1	1	0.995	1	1	1	0	0.999		32
371	sC41865p2	1	1	0.996	1	1	1	0	0.999		32
372	sC46441p3	1	1	0.996	1	1	1	0	0.999		32
373	sC22040p5	1	1	0.995	1	1	1	0	0.999		32
374	aC37386p6	1	1	0.995	1	1	1	0	0.999		32
375	sC23274p4	1	1	0.995	1	1	1	0	0.999		32
376	sC23869p19	1	1	0.996	1	1	1	0	0.999		32
377	sC2813p20	1	1	0.995	1	1	1	0	0.999		32
378	sC6114p2	1	1	0.995	1	1	1	0	0.999		32
379	sC65699p2	1	1	0.995	1	1	1	0	0.999		32
380	sC48878p5	1	1	0.995	1	1	1	0	0.999		32
381	aC17435p6	1	1	0.995	1	1	1	0	0.999		32
382	sC77396p3	1	1	0.996	1	1	1	0	0.999		32
383	sC55441p6	1	1	0.995	1	1	1	0	0.999		32
384	aC54913p2	0.999	1	0.996	1	1	1	0	0.999		32
385	sC8346p4	1	1	0.996	1	1	1	0	0.999		32
386	sC35922p6	1	1	0.996	1	1	1	0	0.999		32
387	sC35922p5	1	1	0.996	1	1	1	0	0.999		32
388	sC21272p11	1	1	0.995	1	1	1	0	0.999		32
389	aC10063p11	1	1	0.995	1	1	1	0	0.999		32
390	sC66212p4	1	1	0.995	1	1	1	0	0.999		32
391	aC27615p20	1	1	0.995	1	1	1	0	0.999		32
392	sC66788p2	1	1	0.996	1	1	1	0	0.999		32
393	sC70560p1	0.999	1	0.997	1	1	1	0	0.999		32
394	sC41405a1	1	1	0.995	1	1	1	0	0.999		32
395	aC50800p4	1	1	0.995	1	1	1	0	0.999		32
396	sC49302p2	1	1	0.996	1	1	1	0	0.999		32
397	aC65505p2	0.999	1	0.996	1	1	1	0	0.999		32
398	sC20163p1	1	1	0.995	1	1	1	0	0.999		32
399	sC45564p4	1	1	0.996	1	1	1	0	0.999		32
400	sC52404p2	1	1	0.995	1	1	1	0	0.999		32
401	sC10479p5	1	1	0.995	1	1	1	0	0.999		32
402	aC256p2	1	1	0.995	1	1	1	0	0.999		32
403	sC4254p9	1	1	0.995	1	1	1	0	0.999		32
404	sC5191p2	1	1	0.995	1	1	1	0	0.999		32
405	sC8108a4	1	1	0.995	1	1	1	0	0.999		32
406	sC54828p4	1	1	0.996	1	1	1	0	0.999		32
407	sC33160p5	1	1	0.996	1	1	1	0	0.999		32
408	sC54966p6	0.997	1	0.998	1	1	1	0	0.999		32
409	aC58742p8	1	1	0.995	1	1	1	0	0.999		32
410	sC82498p1	1	1	0.995	1	1	1	0	0.999		32
411	sC56648p3	1	1	0.995	1	1	1	0	0.999		32
412	sC577p9	1	1	0.995	1	1	1	0	0.999		32
413	sC20654p18	1	1	0.995	1	1	1	0	0.999		32
414	aC22859p3	1	1	0.995	1	1	1	0	0.999		32
415	sC64928p2	1	1	0.995	1	1	1	0	0.999		32
416	aC50363p1	1	1	0.995	1	1	1	0	0.999		32
417	aC212p3	1	1	0.995	1	1	1	0	0.999		32
418	sC6102p6	1	1	0.995	1	1	1	0	0.999		32
419	sC59243p2	1	1	0.995	1	1	1	0	0.999		32
420	sC34139p2	1	1	0.995	1	1	1	0	0.999		32
421	sC38624p2	1	1	0.995	1	1	1	0	0.999		32
422	sC880p21	1	1	0.995	1	1	1	0	0.999		32
423	sC32924p9	1	1	0.995	1	1	1	0	0.999		32
424	sC8929p4	1	1	0.995	1	1	1	0	0.999		32
425	sC5837p14	1	1	0.995	1	1	1	0	0.999		32
426	sC826p12	1	1	0.995	1	1	1	0	0.999		32
427	aC28965p1	1	1	0.995	1	1	1	0	0.999		32
428	sC50045p4	1	1	0.995	1	1	1	0	0.999		32
429	sC42498p2	1	1	0.995	1	1	1	0	0.999		32
430	sC56518p5	1	1	0.995	1	1	1	0	0.999		32
431	aC24420p0	1	1	0.995	1	1	1	0	0.999		32
432	sC39877p2	1	1	0.995	1	1	1	0	0.999		32
433	sC14026p2	0.999	1	0.996	1	1	1	0	0.999		32
434	sC48059p11	1	1	0.996	1	1	1	0	0.999		32
435	sC1808p2	1	1	0.995	1	1	1	0	0.999		32
436	sC21675p25	1	1	0.995	1	1	1	0	0.999		32
437	sC72071p4	1	1	0.995	1	1	1	0	0.999		32
438	sC50543p15	1	1	0.995	1	1	1	0	0.999		32
439	aC8806p3	1	1	0.995	1	1	1	0	0.999		32
440	sC25972p3	1	1	0.995	1	1	1	0	0.999		32
441	sC3061p2	1	1	0.995	1	1	1	0	0.999		32
442	sC61031p2	1	1	0.995	1	1	1	0	0.999		32
443	sC41019p5	1	1	0.995	1	1	1	0	0.999		32
444	aC21188p1	1	1	0.995	1	1	1	0	0.999		32
445	aC35060p2	1	1	0.995	1	1	1	0	0.999		32
446	sC39775p3	1	1	0.995	1	1	1	0	0.999		32
447	sC39677p4	1	1	0.995	1	1	1	0	0.999		32
448	sC4544p2	1	1	0.996	1	1	1	0	0.999		32
449	aC31975p4	1	1	0.995	1	1	1	0	0.999		32
450	sC39329p4	1	1	0.995	1	1	1	0	0.999		32
451	sC20445p1	1	1	0.995	1	1	1	0	0.999		32
452	sC41610p2	1	1	0.995	1	1	1	0	0.999		32
453	sC27751p4	0.999	1	0.996	1	1	1	0	0.999		32
454	sC6905p17	1	1	0.995	1	1	1	0	0.999		32
455	sC33456p1	1	1	0.995	1	1	1	0	0.999		32
456	sC24983p5	1	1	0.995	1	1	1	0	0.999		32
457	sC1989p3	1	1	0.995	1	1	1	0	0.999		32
458	sC20470p8	1	1	0.995	1	1	1	0	0.999		32
459	sC4708p4	1	1	0.995	1	1	1	0	0.999		32
460	sC51799p5	1	1	0.996	1	1	1	0	0.999		32
461	sC51533p3	1	1	0.995	1	1	1	0	0.999		32
462	sC18843p5	1	1	0.995	1	1	1	0	0.999		32
463	sC58928p5	1	1	0.995	1	1	1	0	0.999		32
464	aC4093p4	1	1	0.995	1	1	1	0	0.999		32
465	sC21287p3	1	1	0.995	1	1	1	0	0.999		32
466	sC52868p3	1	1	0.995	1	1	1	0	0.999		32
467	sC1567p3	0.999	1	0.996	1	1	1	0	0.999		32
468	sC72813p2	1	1	0.995	1	1	1	0	0.999		32
469	sC10311p3	1	1	0.995	1	1	1	0	0.999		32
470	sC34763p3	1	1	0.995	1	1	1	0	0.999		32
471	sC2601p7	1	1	0.995	1	1	1	0	0.999		32
472	sC18817p2	1	1	0.995	1	1	1	0	0.999		32
473	aC44383p18	1	1	0.995	1	1	1	0	0.999		32
474	sC73219p3	1	1	0.995	1	1	1	0	0.999		32
475	sC28647a5	1	1	0.995	1	1	1	0	0.999		32
476	aC66673p2	1	1	0.995	1	1	1	0	0.999		32
477	sC72216p3	1	1	0.995	1	1	1	0	0.999		32
478	sC386p11	1	1	0.995	1	1	1	0	0.999		32
479	sC8324p4	1	1	0.995	1	1	1	0	0.999		32
480	sC24807p3	1	1	0.995	1	1	1	0	0.999		32
481	sC30801p8	1	1	0.995	1	1	1	0	0.999		32
482	aC61236p2	1	1	0.995	1	1	1	0	0.999		32
483	aC44666p2	1	1	0.995	1	1	1	0	0.999		32
484	sC43284p10	0.999	1	0.996	1	1	1	0	0.999		32
485	sC51013p6	1	1	0.995	1	1	1	0	0.999		32
486	sC6367p2	0.998	1	0.997	1	1	1	0	0.999		32
487	sC60706p7	1	1	0.995	1	1	1	0	0.999		32
488	sC57819p2	0.999	1	0.996	1	1	1	0	0.999		32
489	sC22434p1	1	1	0.995	1	1	1	0	0.999		32
490	sC9446a4	1	1	0.995	1	1	1	0	0.999		32
491	sC62024p7	1	1	0.995	1	1	1	0	0.999		32
492	sC4829p7	1	1	0.995	1	1	1	0	0.999		32
493	sC58357p7	1	1	0.995	1	1	1	0	0.999		32
494	sC33805p1	1	1	0.995	1	1	1	0	0.999		32
495	sC34136p4	1	1	0.995	1	1	1	0	0.999		32
496	sC68559p1	1	1	0.995	1	1	1	0	0.999		32
497	sC66465p2	1	1	0.995	1	1	1	0	0.999		32
498	aC18380p15	1	1	0.995	1	1	1	0	0.999		32
499	sC23779p2	1	1	0.995	1	1	1	0	0.999		32
500	sC6791p10	1	1	0.995	1	1	1	0	0.999		32
501	sC37528p4	1	1	0.995	1	1	1	0	0.999		32
502	sC53597p7	1	1	0.995	1	1	1	0	0.999		32
503	sC13532p1	0.998	1	0.997	1	1	1	0	0.999		32
504	sC53929p5	1	1	0.995	1	1	1	0	0.999		32
505	sC38200p3	1	1	0.995	1	1	1	0	0.999		32
506	sC60742p2	1	1	0.995	1	1	1	0	0.999		32
507	sC71440p3	1	1	0.995	1	1	1	0	0.999		32
508	sC69465p2	1	1	0.995	1	1	1	0	0.999		32
509	sC7194p3	1	1	0.995	1	1	1	0	0.999		32
510	aC5707p5	1	1	0.995	1	1	1	0	0.999		32
511	aC21978p4	1	1	0.995	1	1	1	0	0.999		32
512	sC9997p1	1	1	0.995	1	1	1	0	0.999		32
513	aC29968p2	0.998	1	0.996	1	1	1	0	0.999		32
514	aC54915p1	1	1	0.995	1	1	1	0	0.999		32
515	sC23798p5	1	1	0.995	1	1	1	0	0.999		32
516	sC30743p5	1	1	0.995	1	1	1	0	0.999		32
517	sC27370p10	1	1	0.995	1	1	1	0	0.999		32
518	aC55898p2	1	1	0.995	1	1	1	0	0.999		32
519	sC13140p3	1	1	0.995	1	1	1	0	0.999		32
520	sC17254p11	1	1	0.995	1	1	1	0	0.999		32
521	sC7782p4	1	1	0.995	1	1	1	0	0.999		32
522	sC29708p8	1	1	0.995	1	1	1	0	0.999		32
523	sC46832p3	1	1	0.995	1	1	1	0	0.999		32
524	sC45374p2	0.999	1	0.995	1	1	1	0	0.999		32
525	sC58494p3	1	1	0.995	1	1	1	0	0.999		32
526	sC54604p1	1	1	0.995	1	1	1	0	0.999		32
527	sC50308a1	1	1	0.995	1	1	1	0	0.999		32
528	sC49976p6	1	1	0.995	1	1	1	0	0.999		32
529	sC11735p2	1	1	0.995	1	1	1	0	0.999		32
530	sC49411p4	1	1	0.995	1	1	1	0	0.999		32
531	sC21409p2	0.999	1	0.996	1	1	1	0	0.999		32
532	sC15993p2	1	1	0.995	1	1	1	0	0.999		32
533	aC66995p3	1	1	0.995	1	1	1	0	0.999		32
534	sC74143a2	1	1	0.995	1	1	1	0	0.999		32
535	sC6512p7	1	1	0.995	1	1	1	0	0.999		32
536	sC11827a1	1	1	0.995	1	1	1	0	0.999		32
537	sC41446a11	1	1	0.995	1	1	1	0	0.999		32
538	sC21775p1	0.999	1	0.996	1	1	1	0	0.999		32
539	sC36676p4	1	1	0.995	1	1	1	0	0.999		32
540	sC22574p4	1	1	0.995	1	1	1	0	0.999		32
541	sC23485p3	0.999	1	0.995	1	1	1	0	0.999		32
542	sC76956p1	1	1	0.995	1	1	1	0	0.999		32
543	sC29360p2	0.999	1	0.996	1	1	1	0	0.999		32
544	sC637p4	1	1	0.995	1	1	1	0	0.999		32
545	aC6597p2	0.999	1	0.995	1	1	1	0	0.999		32
546	aC49739p4	1	1	0.995	1	1	1	0	0.999		32
547	sC82508p1	0.998	1	0.997	1	1	1	0	0.999		32
548	sC23620p9	1	1	0.995	1	1	1	0	0.999		32
549	sC22691p14	1	1	0.995	1	1	1	0	0.999		32
550	sC32795a4	1	1	0.995	1	1	1	0	0.999		32
551	sC77101p3	1	1	0.995	1	1	1	0	0.999		32
552	sC39305p4	1	1	0.995	1	1	1	0	0.999		32
553	sC18376p10	1	1	0.995	1	1	1	0	0.999		32
554	sC59616p8	1	1	0.995	1	1	1	0	0.999		32
555	sC39569p15	1	1	0.995	1	1	1	0	0.999		32
556	sC23703p12	1	1	0.995	1	1	1	0	0.999		32
557	sC39834p2	0.999	1	0.995	1	1	1	0	0.999		32
558	sC58787p15	1	1	0.995	1	1	1	0	0.999		32
559	sC6378p10	1	1	0.995	1	1	1	0	0.999		32
560	aC19487p5	0.999	1	0.995	1	1	1	0	0.999		32
561	sC28764p5	1	1	0.995	1	1	1	0	0.999		32
562	sC26157p3	1	1	0.995	1	1	1	0	0.999		32
563	sC6102p7	1	1	0.995	1	1	1	0	0.999		32
564	sC6102p8	1	1	0.995	1	1	1	0	0.999		32
565	sC8149p2	1	1	0.995	1	1	1	0	0.999		32
566	sC33035p3	0.999	1	0.995	1	1	1	0	0.999		32
567	sC17771p3	1	1	0.995	1	1	1	0	0.999		32
568	sC24022p4	1	1	0.995	1	1	1	0	0.999		32
569	sC4856a7	0.999	1	0.996	1	1	1	0	0.999		32
570	sC21225p4	1	1	0.995	1	1	1	0	0.999		32
571	sC75929p3	1	1	0.995	1	1	1	0	0.999		32
572	sC6362p3	1	1	0.995	1	1	1	0	0.999		32
573	sC5035a9	1	1	0.995	1	1	1	0	0.999		32
574	sC38972p3	1	1	0.995	1	1	1	0	0.999		32
575	sC23426p4	1	1	0.995	1	1	1	0	0.999		32
576	sC16504p1	0.999	1	0.996	1	1	1	0	0.999		32
577	sC29491p6	1	1	0.995	1	1	1	0	0.999		32
578	sC8457p2	1	1	0.995	1	1	1	0	0.999		32
579	sC22477p1	1	1	0.995	1	1	1	0	0.999		32
580	sC49848p4	1	1	0.995	1	1	1	0	0.999		32
581	sC67077p1	0.999	1	0.995	1	1	1	0	0.999		32
582	sC40555a3	1	1	0.995	1	1	1	0	0.999		32
583	sC29169p9	0.999	1	0.995	1	1	1	0	0.999		32
584	sC381p5	1	1	0.995	1	1	1	0	0.999		32
585	sC15592p2	1	1	0.995	1	1	1	0	0.999		32
586	aC60363p8	1	1	0.995	1	1	1	0	0.999		32
587	sC36914p2	1	1	0.995	1	1	1	0	0.999		32
588	sC40109p1	1	1	0.995	1	1	1	0	0.999		32
589	sC68003p4	1	1	0.995	1	1	1	0	0.999		32
590	sC36007p3	0.998	1	0.996	1	1	1	0	0.999		32
591	sC16421p1	1	1	0.995	1	1	1	0	0.999		32
592	sC46263p3	0.999	1	0.996	1	1	1	0	0.999		32
593	sC14965p2	1	1	0.995	1	1	1	0	0.999		32
594	aC6433p1	0.998	1	0.997	1	1	1	0	0.999		32
595	aC9520p2	0.999	1	0.996	1	1	1	0	0.999		32
596	sC4989p3	1	1	0.995	1	1	1	0	0.999		32
597	sC68003p3	1	1	0.995	1	1	1	0	0.999		32
598	sC39652p4	1	1	0.995	1	1	1	0	0.999		32
599	sC45379p2	1	1	0.995	1	1	1	0	0.999		32
600	sC11117p2	1	1	0.995	1	1	1	0	0.999		32
601	sC2098p5	1	1	0.995	1	1	1	0	0.999		32
602	sC31185p2	1	1	0.995	1	1	1	0	0.999		32
603	sC18464p5	1	1	0.995	1	1	1	0	0.999		32
604	sC20745p3	1	1	0.995	1	1	1	0	0.999		32
605	sC29195p7	1	1	0.995	1	1	1	0	0.999		32
606	aC64638p3	1	1	0.995	1	1	1	0	0.999		32
607	sC55229p8	1	1	0.995	1	1	1	0	0.999		32
608	sC54998p2	1	1	0.994	1	1	1	0	0.999		32
609	sC31103p5	1	1	0.994	1	1	1	0	0.999		32
610	sC25376p6	1	1	0.995	1	1	1	0	0.999		32
611	sC51235p2	1	1	0.994	1	1	1	0	0.999		32
612	sC26071p2	1	1	0.994	1	1	1	0	0.999		32
613	sC47226p3	1	1	0.994	1	1	1	0	0.999		32
614	sC58622p6	0.998	1	0.996	1	1	1	0	0.999		32
615	aC70501p3	0.998	1	0.997	1	1	1	0	0.999		32
616	sC25228p3	0.998	1	0.996	1	1	1	0	0.999		32
617	aC27357p6	1	1	0.994	1	1	1	0	0.999		32
618	aC32924p7	1	1	0.995	1	1	1	0	0.999		32
619	sC34709p4	1	1	0.995	1	1	1	0	0.999		32
620	sC32955p12	0.999	1	0.995	1	1	1	0	0.999		32
621	sC2285p4	0.999	1	0.996	1	1	1	0	0.999		32
622	sC50823p1	1	1	0.994	1	1	1	0	0.999		32
623	sC50776p5	0.999	1	0.996	1	1	1	0	0.999		32
624	sC29064p2	0.999	1	0.995	1	1	1	0	0.999		32
625	sC50018p3	0.999	1	0.995	1	1	1	0	0.999		32
626	sC64567p2	1	1	0.994	1	1	1	0	0.999		32
627	aC79462p3	1	1	0.995	1	1	1	0	0.999		32
628	sC3930p12	0.999	1	0.995	1	1	1	0	0.999		32
629	sC29967p1	1	1	0.994	1	1	1	0	0.999		32
630	sC56868p1	1	1	0.994	1	1	1	0	0.999		32
631	aC28749p12	1	1	0.994	1	1	1	0	0.999		32
632	sC54796p3	1	1	0.994	1	1	1	0	0.999		32
633	sC59314p6	0.999	1	0.995	1	1	1	0	0.999		32
634	sC37925a6	1	1	0.995	1	1	1	0	0.999		32
635	sC27782p3	1	1	0.994	1	1	1	0	0.999		32
636	sC22513p8	1	1	0.994	1	1	1	0	0.999		32
637	aC48388p8	1	1	0.995	1	1	1	0	0.999		32
638	sC77482p4	1	1	0.994	1	1	1	0	0.999		32
639	sC62108p7	1	1	0.994	1	1	1	0	0.999		32
640	sC42548p2	1	1	0.994	1	1	1	0	0.999		32
641	sC6107p2	1	1	0.994	1	1	1	0	0.999		32
642	sC46994p4	1	1	0.994	1	1	1	0	0.999		32
643	sC36660p1	1	1	0.994	1	1	1	0	0.999		32
644	sC73864p8	1	1	0.994	1	1	1	0	0.999		32
645	sC2956p11	1	1	0.994	1	1	1	0	0.999		32
646	sC10554p4	1	1	0.994	1	1	1	0	0.999		32
647	aC59810p3	1	1	0.994	1	1	1	0	0.999		32
648	sC52445p5	0.999	1	0.995	1	1	1	0	0.999		32
649	aC30905p5	1	1	0.995	1	1	1	0	0.999		32
650	sC11486p1	1	1	0.994	1	1	1	0	0.999		32
651	aC6153p8	1	1	0.994	1	1	1	0	0.999		32
652	sC44860p4	1	1	0.994	1	1	1	0	0.999		32
653	sC49727p2	1	1	0.994	1	1	1	0	0.999		32
654	sC65662p2	1	1	0.994	1	1	1	0	0.999		32
655	sC18029p4	1	1	0.994	1	1	1	0	0.999		32
656	sC17866p18	1	1	0.995	1	1	1	0	0.999		32
657	sC53882p3	0.999	1	0.995	1	1	1	0	0.999		32
658	sC64690p2	1	1	0.994	1	1	1	0	0.999		32
659	sC12140p3	0.999	1	0.995	1	1	1	0	0.999		32
660	sC9784p2	1	1	0.994	1	1	1	0	0.999		32
661	sC47658p2	0.998	1	0.996	1	1	1	0	0.999		32
662	sC24462p11	1	1	0.994	1	1	1	0	0.999		32
663	sC62250p3	1	1	0.994	1	1	1	0	0.999		32
664	sC53754p1	1	1	0.994	1	1	1	0	0.999		32
665	sC30121p18	0.999	1	0.995	1	1	1	0	0.999		32
666	sC1824p2	1	1	0.994	1	1	1	0	0.999		32
667	sC66856p5	1	1	0.994	1	1	1	0	0.999		32
668	sC2298p10	1	1	0.994	1	1	1	0	0.999		32
669	aC49461p2	0.999	1	0.995	1	1	1	0	0.999		32
670	sC8858p6	1	1	0.994	1	1	1	0	0.999		32
671	sC42886p2	1	1	0.994	1	1	1	0	0.999		32
672	sC2813p22	1	1	0.994	1	1	1	0	0.999		32
673	sC37583p6	1	1	0.994	1	1	1	0	0.999		32
674	sC5551p5	1	1	0.994	1	1	1	0	0.999		32
675	sC46166p2	0.999	1	0.995	1	1	1	0	0.999		32
676	sC27456p3	1	1	0.994	1	1	1	0	0.999		32
677	sC307p2	1	1	0.994	1	1	1	0	0.999		32
678	sC30886p7	1	1	0.994	1	1	1	0	0.999		32
679	sC6629p1	1	1	0.994	1	1	1	0	0.999		32
680	sC2741p30	1	1	0.994	1	1	1	0	0.999		32
681	sC38460p1	1	1	0.994	1	1	1	0	0.999		32
682	sC28940p3	0.998	1	0.996	1	1	1	0	0.999		32
683	sC46330a1	0.999	1	0.995	1	1	1	0	0.999		32
684	sC54527p1	1	1	0.994	1	1	1	0	0.999		32
685	sC26206p4	1	1	0.994	1	1	1	0	0.999		32
686	sC23647p2	1	1	0.994	1	1	1	0	0.999		32
687	sC63210p1	1	1	0.994	1	1	1	0	0.999		32
688	sC34851p2	1	1	0.994	1	1	1	0	0.999		32
689	sC3502a2	1	1	0.994	1	1	1	0	0.999		32
690	sC57013p3	1	1	0.994	1	1	1	0	0.999		32
691	sC45461p2	1	1	0.994	1	1	1	0	0.999		32
692	sC60717p3	0.999	1	0.994	1	1	1	0	0.999		32
693	sC5812p15	1	1	0.994	1	1	1	0	0.999		32
694	sC45874p1	1	1	0.994	1	1	1	0	0.999		32
695	sC48059p8	1	1	0.994	1	1	1	0	0.999		32
696	aC65658p2	1	1	0.994	1	1	1	0	0.999		32
697	sC62142p1	1	1	0.994	1	1	1	0	0.999		32
698	aC58467p5	1	1	0.994	1	1	1	0	0.999		32
699	sC40172p5	1	1	0.994	1	1	1	0	0.999		32
700	sC30603p9	0.999	1	0.994	1	1	1	0	0.999		32
701	aC1222p2	1	1	0.994	1	1	1	0	0.999		32
702	sC11735p1	0.999	1	0.994	1	1	1	0	0.999		32
703	aC26457p0	0.998	1	0.996	1	1	1	0	0.999		32
704	sC57961p3	1	1	0.994	1	1	1	0	0.999		32
705	aC23959p5	0.999	1	0.995	0.999	1	1	0	0.999		32
706	sC2915p6	1	1	0.994	1	1	1	0	0.999		32
707	sC53371p3	1	1	0.994	1	1	1	0	0.999		32
708	aC2795p2	1	1	0.994	1	1	1	0	0.999		32
709	sC49181p4	1	1	0.994	1	1	1	0	0.999		32
710	sC40457p4	1	1	0.994	1	1	1	0	0.999		32
711	aC11105p3	0.999	1	0.994	1	1	1	0	0.999		32
712	sC2324p5	1	1	0.994	1	1	1	0	0.999		32
713	sC40197p3	1	1	0.994	1	1	1	0	0.999		32
714	sC17654p2	1	1	0.994	1	1	1	0	0.999		32
715	sC42406p6	1	1	0.994	1	1	1	0	0.999		32
716	sC54828p5	0.998	1	0.995	1	1	1	0	0.999		32
717	sC67526p2	0.997	1	0.996	1	1	1	0	0.999		32
718	sC41329p3	0.997	1	0.996	1	1	1	0	0.999		32
719	sC31200p3	0.999	1	0.995	1	1	1	0	0.999		32
720	sC35958p3	0.997	1	0.996	1	1	1	0	0.999		32
721	aC35011p4	1	1	0.994	1	1	1	0	0.999		32
722	sC77713p2	0.998	1	0.995	1	1	1	0	0.999		32
723	sC59314p5	0.999	1	0.994	1	1	1	0	0.999		32
724	sC54720p4	1	1	0.994	1	1	1	0	0.999		32
725	sC58447p2	1	1	0.993	1	1	1	0	0.999		32
726	sC29933p2	0.999	1	0.995	1	1	1	0	0.999		32
727	sC66250p2	1	1	0.993	1	1	1	0	0.999		32
728	sC38495p4	1	1	0.994	1	1	1	0	0.999		32
729	sC2927a4	1	1	0.993	1	1	1	0	0.999		32
730	sC69502p5	1	1	0.993	1	1	1	0	0.999		32
731	sC35128p3	1	1	0.994	1	1	1	0	0.999		32
732	sC44199a2	0.999	1	0.995	1	1	1	0	0.999		32
733	sC28225p3	1	1	0.993	1	1	1	0	0.999		32
734	sC20301p9	1	1	0.994	1	1	1	0	0.999		32
735	sC10587p2	1	1	0.993	1	1	1	0	0.999		32
736	sC14167p2	0.997	1	0.996	1	1	1	0	0.999		32
737	sC11884p2	1	1	0.993	1	1	1	0	0.999		32
738	sC22849p6	1	1	0.993	1	1	1	0	0.999		32
739	aC53574p1	1	1	0.993	1	1	1	0	0.999		32
740	aC30993p1	0.998	1	0.995	1	1	1	0	0.999		32
741	sC38336p3	1	1	0.993	1	1	1	0	0.999		32
742	sC23661p6	0.998	1	0.995	1	1	1	0	0.999		32
743	sC60980p2	1	1	0.993	1	1	1	0	0.999		32
744	sC63012p2	1	1	0.994	1	1	1	0	0.999		32
745	sC54646p4	0.997	1	0.996	1	1	1	0	0.999		32
746	aC39642p6	1	1	0.993	1	1	1	0	0.999		32
747	sC26646p4	0.997	1	0.996	1	1	1	0	0.999		32
748	sC5433p2	0.997	1	0.996	1	1	1	0	0.999		32
749	sC59730p4	0.995	1	0.998	1	1	1	0	0.999		32
750	sC1458a3	1	1	0.993	1	1	1	0	0.999		32
751	sC71893p2	1	1	0.993	1	1	1	0	0.999		32
752	sC56191p3	1	1	0.993	1	1	1	0	0.999		32
753	sC4964p5	1	1	0.993	1	1	1	0	0.999		32
754	sC31975p8	1	1	0.993	1	1	1	0	0.999		32
755	sC55914p3	1	1	0.993	1	1	1	0	0.999		32
756	sC65935p3	0.999	1	0.994	1	1	1	0	0.999		32
757	sC20692p1	0.999	1	0.994	1	1	1	0	0.999		32
758	sC2885p2	1	1	0.993	1	1	1	0	0.999		32
759	sC30907p1	1	1	0.993	1	1	1	0	0.999		32
760	sC20286p2	0.998	1	0.995	1	1	1	0	0.999		32
761	sC53207p2	1	1	0.993	1	1	1	0	0.999		32
762	sC78943p2	1	1	0.993	1	1	1	0	0.999		32
763	sC22426a2	1	1	0.993	1	1	1	0	0.999		32
764	aC25895p9	1	1	0.993	1	1	1	0	0.999		32
765	sC55078p2	1	1	0.993	1	1	1	0	0.999		32
766	sC35460p5	0.996	1	0.997	1	1	1	0	0.999		32
767	aC4989p32	1	1	0.993	1	1	1	0	0.999		32
768	sC2178p2	1	1	0.993	1	1	1	0	0.999		32
769	sC22577a1	1	1	0.993	1	1	1	0	0.999		32
770	sC24651p9	1	1	0.993	1	1	1	0	0.999		32
771	sC56977p2	1	1	0.993	1	1	1	0	0.999		32
772	sC45848p2	1	1	0.993	1	1	1	0	0.999		32
773	sC77124p1	0.998	1	0.995	1	1	1	0	0.999		32
774	aC40567p1	1	1	0.993	1	1	1	0	0.999		32
775	sC17095p3	1	1	0.993	1	1	1	0	0.999		32
776	sC70501p5	1	1	0.993	1	1	1	0	0.999		32
777	sC47410p3	1	1	0.993	1	1	1	0	0.999		32
778	sC6039p4	0.998	1	0.995	1	1	1	0	0.999		32
779	sC853p1	0.997	1	0.996	1	1	1	0	0.999		32
780	sC23844p2	0.999	1	0.994	1	1	1	0	0.999		32
781	sC31017p4	0.999	1	0.994	1	1	1	0	0.999		32
782	sC9634p5	0.999	1	0.994	1	1	1	0	0.999		32
783	sC44613p3	1	1	0.993	1	1	1	0	0.999		32
784	aC13260p3	1	1	0.993	1	1	1	0	0.999		32
785	sC30145p4	1	1	0.993	1	1	1	0	0.999		32
786	sC33776p4	1	1	0.993	1	1	1	0	0.999		32
787	sC8471p6	0.998	1	0.995	1	1	1	0	0.999		32
788	aC29639p7	1	1	0.993	1	1	1	0	0.999		32
789	sC43738p6	1	1	0.993	1	1	1	0	0.999		32
790	aC48213p2	0.998	1	0.995	1	1	1	0	0.999		32
791	sC53754p2	1	1	0.993	1	1	1	0	0.999		32
792	aC67079p2	1	1	0.993	1	1	1	0	0.999		32
793	sC24932p2	1	1	0.993	1	1	1	0	0.999		32
794	aC4476p11	1	1	0.993	1	1	1	0	0.999		32
795	sC39422p1	1	1	0.993	1	1	1	0	0.999		32
796	sC77571p2	1	1	0.993	1	1	1	0	0.999		32
797	sC38299p3	1	1	0.993	1	1	1	0	0.999		32
798	aC18182p2	1	1	0.993	1	1	1	0	0.999		32
799	sC67365p7	0.999	1	0.994	1	1	1	0	0.999		32
800	aC25990p20	1	1	0.993	1	1	1	0	0.999		32
801	sC17435p8	0.998	1	0.995	1	1	1	0	0.999		32
802	aC39958p2	1	1	0.993	1	1	1	0	0.999		32
803	sC33776p5	1	1	0.993	1	1	1	0	0.999		32
804	sC21757p4	1	1	0.993	1	1	1	0	0.999		32
805	sC13625p1	1	1	0.993	1	1	1	0	0.999		32
806	sC53010p1	1	1	0.993	1	1	1	0	0.999		32
807	sC20036p4	1	1	0.993	1	1	1	0	0.999		32
808	sC42878p1	1	1	0.993	1	1	1	0	0.999		32
809	sC35500p8	1	1	0.993	1	1	1	0	0.999		32
810	sC19428p5	0.999	1	0.993	1	1	1	0	0.999		32
811	sC65403p4	1	1	0.993	1	1	1	0	0.999		32
812	sC18393p8	1	1	0.993	1	1	1	0	0.999		32
813	sC43198p2	1	1	0.993	1	1	1	0	0.999		32
814	sC32968p4	0.999	1	0.994	1	1	1	0	0.999		32
815	sC49108p4	1	1	0.993	1	1	1	0	0.999		32
816	sC83009p1	1	1	0.993	1	1	1	0	0.999		32
817	aC6928p1	1	1	0.993	1	1	1	0	0.999		32
818	sC22257p3	0.996	1	0.997	1	1	1	0	0.999		32
819	sC49512p2	1	1	0.993	1	1	1	0	0.999		32
820	aC20101p2	1	1	0.993	1	1	1	0	0.999		32
821	sC37948p4	1	1	0.993	1	1	1	0	0.999		32
822	sC40416p3	1	1	0.993	1	1	1	0	0.999		32
823	sC17827p4	1	1	0.993	1	1	1	0	0.999		32
824	sC24589p11	0.998	1	0.994	1	1	1	0	0.999		32
825	sC1716p16	1	1	0.993	1	1	1	0	0.999		32
826	sC77895p1	1	1	0.993	1	1	1	0	0.999		32
827	sC23339p5	0.999	1	0.994	1	1	1	0	0.999		32
828	aC50781p2	1	1	0.993	1	1	1	0	0.999		32
829	sC22103p2	0.997	1	0.995	1	1	1	0	0.999		32
830	sC49474p7	0.997	1	0.995	1	1	1	0	0.999		32
831	aC72105p2	1	1	0.993	1	1	1	0	0.999		32
832	sC52256p6	1	1	0.993	1	1	1	0	0.999		32
833	sC29179p4	1	1	0.993	1	1	1	0	0.999		32
834	sC11416p1	1	1	0.992	1	1	1	0	0.999		32
835	aC53075p2	1	1	0.993	1	1	1	0	0.999		32
836	sC11043p8	1	1	0.993	1	1	1	0	0.999		32
837	sC78980p2	1	1	0.992	1	1	1	0	0.999		32
838	sC28783p3	1	1	0.993	1	1	1	0	0.999		32
839	sC34161p4	1	1	0.993	1	1	1	0	0.999		32
840	sC23662p2	1	1	0.992	1	1	1	0	0.999		32
841	aC23234p4	0.997	1	0.996	1	1	1	0	0.999		32
842	sC43559p1	0.998	1	0.995	1	1	1	0	0.999		32
843	sC20715p5	1	1	0.993	1	1	1	0	0.999		32
844	sC424p11	1	1	0.992	1	1	1	0	0.999		32
845	sC3205p1	1	1	0.992	1	1	1	0	0.999		32
846	sC62940p8	1	1	0.993	1	1	1	0	0.999		32
847	sC74015p5	1	1	0.992	1	1	1	0	0.999		32
848	sC24833p4	0.996	1	0.996	1	1	1	0	0.999		32
849	sC24833p3	0.996	1	0.996	1	1	1	0	0.999		32
850	sC23492p4	0.999	1	0.993	1	1	1	0	0.999		32
851	sC40630a1	1	1	0.992	1	1	1	0	0.999		32
852	sC27261p2	0.997	1	0.995	1	1	1	0	0.999		32
853	sC29641a7	1	1	0.992	1	1	1	0	0.999		32
854	sC4045p2	1	1	0.992	1	1	1	0	0.999		32
855	sC58794p3	1	1	0.992	1	1	1	0	0.999		32
856	sC62108p9	0.997	1	0.995	1	1	1	0	0.999		32
857	aC17734p13	0.996	1	0.996	1	1	1	0	0.999		32
858	sC1234p1	0.999	1	0.994	1	1	1	0	0.999		32
859	aC5708p4	0.997	1	0.995	1	1	1	0	0.999		32
860	sC7557p2	1	1	0.993	1	1	1	0	0.999		32
861	sC65723a3	1	1	0.992	1	1	1	0	0.999		32
862	sC81545a3	1	1	0.992	1	1	1	0	0.999		32
863	sC17986p2	1	1	0.992	1	1	1	0	0.999		32
864	sC39172p4	0.999	1	0.993	1	1	1	0	0.999		32
865	sC4028p6	1	1	0.992	1	1	1	0	0.999		32
866	sC727p5	0.994	1	0.999	1	1	1	0	0.999		32
867	sC39165p6	1	1	0.992	1	1	1	0	0.999		32
868	sC62927p1	1	1	0.992	1	1	1	0	0.999		32
869	sC21371p6	0.999	1	0.993	1	1	1	0	0.999		32
870	sC60174p2	1	1	0.992	1	1	1	0	0.999		32
871	sC47972p3	0.998	1	0.995	1	1	1	0	0.999		32
872	sC57215p3	0.996	1	0.996	1	1	1	0	0.999		32
873	aC3555p5	1	1	0.992	1	1	1	0	0.999		32
874	sC44709p4	1	1	0.992	1	1	1	0	0.999		32
875	sC48147p8	0.999	1	0.993	1	1	1	0	0.999		32
876	sC56701p2	1	1	0.992	1	1	1	0	0.999		32
877	sC7030p2	1	1	0.992	1	1	1	0	0.999		32
878	sC42250p5	1	1	0.992	1	1	1	0	0.999		32
879	sC36897p2	0.999	1	0.993	1	1	1	0	0.999		32
880	aC24462p7	1	1	0.992	1	1	1	0	0.999		32
881	sC59536p4	1	1	0.992	1	1	1	0	0.999		32
882	sC26007p6	1	1	0.992	1	1	1	0	0.999		32
883	sC29595p2	1	1	0.992	1	1	1	0	0.999		32
884	sC32452p5	1	1	0.992	1	1	1	0	0.999		32
885	sC69783p2	1	1	0.992	1	1	1	0	0.999		32
886	sC2858p1	1	1	0.992	1	1	1	0	0.999		32
887	sC4321p4	1	1	0.992	1	1	1	0	0.999		32
888	sC29155p8	1	1	0.992	1	1	1	0	0.999		32
889	sC79871p4	1	1	0.992	1	1	1	0	0.999		32
890	sC23855p2	1	1	0.992	1	1	1	0	0.999		32
891	sC54221p2	1	1	0.992	1	1	1	0	0.999		32
892	sC72717p1	0.995	1	0.997	1	1	1	0	0.999		32
893	sC3054p10	1	1	0.992	1	1	1	0	0.999		32
894	sC72217p3	1	1	0.992	1	1	1	0	0.999		32
895	sC27876p3	0.999	1	0.993	1	1	1	0	0.999		32
896	sC19546p1	1	1	0.992	1	1	1	0	0.999		32
897	sC3904p4	0.999	1	0.993	1	1	1	0	0.999		32
898	aC40460p2	0.998	1	0.993	1	1	1	0	0.999		32
899	sC58014p2	1	1	0.992	1	1	1	0	0.999		32
900	aC696p3	1	1	0.992	1	1	1	0	0.999		32
901	sC25843p4	0.999	1	0.993	1	1	1	0	0.999		32
902	sC8556p5	1	1	0.992	1	1	1	0	0.999		32
903	sC8298p3	1	1	0.992	1	1	1	0	0.999		32
904	sC18065p3	0.997	1	0.995	1	1	1	0	0.999		32
905	sC47653p2	1	1	0.992	1	1	1	0	0.999		32
906	aC10263p3	1	1	0.992	1	1	1	0	0.999		32
907	sC2795p3	1	1	0.992	1	1	1	0	0.999		32
908	aC11678p1	1	1	0.992	1	1	1	0	0.999		32
909	aC12679p3	1	1	0.992	1	1	1	0	0.999		32
910	sC38153p2	0.999	1	0.992	1	1	1	0	0.999		32
911	sC54812p4	0.998	1	0.993	1	1	1	0	0.999		32
912	aC52312p4	1	1	0.992	1	1	1	0	0.999		32
913	sC54423p2	1	1	0.991	1	1	1	0	0.999		32
914	sC65131p2	1	1	0.991	1	1	1	0	0.999		32
915	sC77746p2	1	1	0.991	1	1	1	0	0.999		32
916	sC67526p3	0.995	1	0.996	1	1	1	0	0.999		32
917	sC45828p4	1	1	0.991	1	1	1	0	0.999		32
918	sC54429p2	0.998	1	0.993	1	1	1	0	0.999		32
919	sC21253p1	0.997	1	0.994	1	1	1	0	0.999		32
920	sC3054p9	0.998	1	0.993	1	1	1	0	0.999		32
921	sC30603p13	1	1	0.991	1	1	1	0	0.999		32
922	sC21465p2	1	1	0.992	1	1	1	0	0.999		32
923	sC37415p2	0.996	1	0.995	1	1	1	0	0.999		32
924	sC64849p1	1	1	0.991	1	1	1	0	0.999		32
925	sC7357p6	1	1	0.991	1	1	1	0	0.999		32
926	sC24494p5	0.996	1	0.995	1	1	1	0	0.999		32
927	GI164675888	0.999	1	0.999	0.999	1	1	0	0.999		32
928	STEP1REPC302	0.999	1	0.997	1	1	1	0	0.999		32
929	GI164672698	0.999	1	0.999	0.998	1	1	0	0.999		32
930	BPA3816	1	1	0.996	1	1	1	0	0.999		32
931	GI164677026	1	1	0.995	1	1	1	0	0.999		32
932	STEP1REPC4806	1	1	0.995	1	1	1	0	0.999		32
933	STEP1C52	1	1	0.995	1	1	1	0	0.999		32
934	STEP1C4605	1	1	0.995	1	1	1	0	0.999		32
935	BPA7771	1	1	0.995	1	1	1	0	0.999		32
936	BPA11823	0.997	1	0.996	1	1	1	0	0.999		32
937	BPA121	1	1	0.994	1	1	1	0	0.999		32
938	STEP1C3686	1	1	0.993	1	1	1	0	0.999		32
939	GI164673783	1	1	0.993	1	1	1	0	0.999		32
940	STEP1REPC3180	1	1	0.993	1	1	1	0	0.999		32
941	STEP1REPC3613	1	1	0.993	1	1	1	0	0.999		32
942	STEP1C3068	1	1	0.993	1	1	1	0	0.999		32
943	GI164681372	1	1	0.993	1	1	1	0	0.999		32
944	GI164672195	1	1	0.993	1	1	1	0	0.999		32
945	GI164678438	0.995	1	0.998	1	1	1	0	0.999		32
946	STEP1REPC4087	1	1	0.993	1	1	1	0	0.999		32
947	STEP1C3086	1	1	0.992	1	1	1	0	0.999		32
948	BPA14785	1	1	0.992	1	1	1	0	0.999		32
949	BPA14791	1	1	0.992	1	1	1	0	0.999		32
950	GI164675912	1	1	0.992	1	1	1	0	0.999		32
951	STEP1C2322	1	1	0.992	1	1	1	0	0.999		32
952	STEP1REPC1252	1	1	0.992	1	1	1	0	0.999		32
953	STEP1C3403	1	1	0.992	1	1	1	0	0.999		32
954	GI164668961	1	1	0.992	1	1	1	0	0.999		32
955	STEP1C878	1	1	0.992	1	1	1	0	0.999		32
956	STEP1C2440	1	1	0.992	1	1	1	0	0.999		32
957	STEP1C3106	1	1	0.992	1	1	1	0	0.999		32
958	STEP1REPC3920	1	1	0.992	1	1	1	0	0.999		32
959	BPA12559	1	1	0.992	1	1	1	0	0.999		32
960	FEMALE454SRA93	1	1	0.992	1	1	1	0	0.999		32
961	STEP1C3364	1	1	0.992	1	1	1	0	0.999		32
962	STEP1C136	1	1	0.992	1	1	1	0	0.999		32
963	STEP1C2640	1	1	0.992	1	1	1	0	0.999		32
964	GI164679832	1	1	0.992	1	1	1	0	0.999		32
965	BPA7811	1	1	0.992	1	1	1	0	0.999		32
966	STEP1C3595	1	1	0.992	1	1	1	0	0.999		32
967	BPA12394	1	1	0.992	1	1	1	0	0.999		32
968	STEP1REPC371	1	1	0.992	1	1	1	0	0.999		32
969	GI164673537	1	1	0.992	1	1	1	0	0.999		32
970	GI164678133	1	1	0.992	1	1	1	0	0.999		32
971	STEP1REPC2966	1	1	0.992	1	1	1	0	0.999		32
972	GI164675327	1	1	0.992	1	1	1	0	0.999		32
973	FEMALE454SRA94	1	1	0.992	1	1	1	0	0.999		32
974	STEP1REPC1187	1	1	0.992	1	1	1	0	0.999		32
975	BPA11239	1	1	0.992	1	1	1	0	0.999		32
976	GI164679675	1	1	0.992	1	1	1	0	0.999		32
977	BPA17599	1	1	0.992	1	1	1	0	0.999		32
978	STEP1C750	1	1	0.992	1	1	1	0	0.999		32
979	STEP1REPC3657	1	1	0.992	1	1	1	0	0.999		32
980	STEP1REPC704	1	1	0.992	1	1	1	0	0.999		32
981	GI164675655	1	1	0.992	1	1	1	0	0.999		32
982	GI164669843	1	1	0.992	1	1	1	0	0.999		32
983	GI164672467	1	1	0.992	1	1	1	0	0.999		32
984	GI164669778	1	1	0.992	1	1	1	0	0.999		32
985	GI164667465	1	1	0.992	1	1	1	0	0.999		32
986	GI164666012	1	1	0.992	1	1	1	0	0.999		32
987	GI164672215	1	1	0.992	1	1	1	0	0.999		32
988	BPA7751	1	1	0.992	1	1	1	0	0.999		32
989	BPA16693	1	1	0.992	1	1	1	0	0.999		32
990	STEP1C5164	1	1	0.992	1	1	1	0	0.999		32
991	STEP1REPC1172	1	1	0.992	1	1	1	0	0.999		32
992	STEP1REPC3958	1	1	0.992	1	1	1	0	0.999		32
993	GI164674231	1	1	0.992	1	1	1	0	0.999		32
994	BPA16324	1	1	0.992	1	1	1	0	0.999		32
995	BPA8037	1	1	0.992	1	1	1	0	0.999		32
996	BPA12821	1	1	0.992	1	1	1	0	0.999		32
997	STEP1REPC2163	1	1	0.992	1	1	1	0	0.999		32
998	BPA16917	1	1	0.992	1	1	1	0	0.999		32
999	STEP1REPC922	1	1	0.992	1	1	1	0	0.999		32
1000	STEP1REPC3367	1	1	0.992	1	1	1	0	0.999		32
1001	STEP1REPC3768	1	1	0.992	1	1	1	0	0.999		32
1002	STEP1REPC4593	1	1	0.992	1	1	1	0	0.999		32
1003	STEP1C3854	1	1	0.992	1	1	1	0	0.999		32
1004	BPA16575	1	1	0.992	1	1	1	0	0.999		32
1005	GI164673619	1	1	0.992	1	1	1	0	0.999		32
1006	BPA1312	1	1	0.992	1	1	1	0	0.999		32
1007	BPA1230	1	1	0.992	1	1	1	0	0.999		32
1008	STEP1REPC5152	1	1	0.992	1	1	1	0	0.999		32
1009	STEP1REPC2900	1	1	0.992	1	1	1	0	0.999		32
1010	GI164678743	1	1	0.992	1	1	1	0	0.999		32
1011	GI164666400	1	1	0.992	1	1	1	0	0.999		32
1012	STEP1REPC3454	1	1	0.992	1	1	1	0	0.999		32
1013	STEP1REPC4686	1	1	0.992	1	1	1	0	0.999		32
1014	BPA16818	1	1	0.992	1	1	1	0	0.999		32
1015	STEP1REPC1333	1	1	0.992	1	1	1	0	0.999		32
1016	GI164667717	1	1	0.992	1	1	1	0	0.999		32
1017	STEP1REPC2742	0.999	1	0.992	1	1	1	0	0.999		32
1018	GI164675952	1	1	0.992	1	1	1	0	0.999		32
1019	STEP1REPC3796	1	1	0.992	1	1	1	0	0.999		32
1020	BPA11497	1	1	0.992	1	1	1	0	0.999		32
1021	STEP1REPC4205	1	1	0.992	1	1	1	0	0.999		32
1022	BPA1542	1	1	0.992	1	1	1	0	0.999		32
1023	STEP1C15	1	1	0.992	1	1	1	0	0.999		32
1024	STEP1REPC3891	0.999	1	0.992	1	1	1	0	0.999		32
1025	GI164672636	0.999	1	0.992	1	1	1	0	0.999		32
1026	STEP1REPC643	1	1	0.992	1	1	1	0	0.999		32
1027	BPA15042	0.999	1	0.992	1	1	1	0	0.999		32
1028	STEP1REPC1101	0.999	1	0.992	1	1	1	0	0.999		32
1029	BPA15022	1	1	0.992	1	1	1	0	0.999		32
1030	STEP1REPC938	1	1	0.992	1	1	1	0	0.999		32
1031	GI164669891	1	1	0.992	1	1	1	0	0.999		32
1032	BPA13479	0.999	1	0.992	1	1	1	0	0.999		32
1033	STEP1REPC4596	1	1	0.992	1	1	1	0	0.999		32
1034	STEP1REPC2129	1	1	0.992	1	1	1	0	0.999		32
1035	GI164675656	1	1	0.992	1	1	1	0	0.999		32
1036	GI164670958	1	1	0.991	1	1	1	0	0.999		32
1037	GI164681522	1	1	0.991	1	1	1	0	0.999		32
1038	GI164667525	1	1	0.991	1	1	1	0	0.999		32
1039	GI164680790	1	1	0.991	1	1	1	0	0.999		32
1040	BPA1476	1	1	0.991	1	1	1	0	0.999		32
1041	BPA1119	1	1	0.991	1	1	1	0	0.999		32
1042	BPA11303	1	1	0.991	1	1	1	0	0.999		32
1043	GI164679836	1	1	0.991	1	1	1	0	0.999		32
1044	BPA9292	1	1	0.991	1	1	1	0	0.999		32
1045	STEP1C3177	1	1	0.991	1	1	1	0	0.999		32
1046	STEP1REPC5723	1	1	0.992	1	1	1	0	0.999		32
1047	STEP1REPC2819	1	1	0.992	1	1	1	0	0.999		32
1048	STEP1REPC1809	1	1	0.991	1	1	1	0	0.999		32
1049	STEP1REPC521	1	1	0.991	1	1	1	0	0.999		32
1050	GI164675993	1	1	0.991	1	1	1	0	0.999		32
1051	STEP1REPC3355	1	1	0.991	1	1	1	0	0.999		32
1052	GI164666777	1	1	0.991	1	1	1	0	0.999		32
1053	BPA1714	1	1	0.991	1	1	1	0	0.999		32
1054	STEP1C5026	1	1	0.991	1	1	1	0	0.999		32
1055	STEP1|C2884/BI-HS006	1	1	0.99	1	1	1	0	0.998		1055
1056	STEP1|REPC501/BI-HS009	1	1	0.989	1	1	1	0	0.998		1055
1057	sC20553p14	1	1	0.991	1	1	1	0	0.998		1055
1058	sC4012p2	0.997	1	0.994	1	1	1	0	0.998		1055
1059	aC44382p6	1	1	0.991	1	1	1	0	0.998		1055
1060	sC46778p2	0.999	1	0.992	1	1	1	0	0.998		1055
1061	sC22734p10	0.997	1	0.995	1	1	1	0	0.998		1055
1062	aC41641p4	1	1	0.991	1	1	1	0	0.998		1055
1063	sC52372p2	1	1	0.991	1	1	1	0	0.998		1055
1064	sC312p2	1	1	0.991	1	1	1	0	0.998		1055
1065	aC17942p1	1	1	0.991	1	1	1	0	0.998		1055
1066	sC30016p2	0.999	1	0.992	1	1	1	0	0.998		1055
1067	sC77994p3	1	1	0.991	1	1	1	0	0.998		1055
1068	sC20301p10	1	1	0.991	1	1	1	0	0.998		1055
1069	sC62108p8	1	1	0.991	1	1	1	0	0.998		1055
1070	aC18057p10	0.998	1	0.993	1	1	1	0	0.998		1055
1071	aC36002p4	1	1	0.991	1	1	1	0	0.998		1055
1072	sC31917p12	1	1	0.991	1	1	1	0	0.998		1055
1073	sC50776a8	1	1	0.991	1	1	1	0	0.998		1055
1074	aC1615p4	1	1	0.991	1	1	1	0	0.998		1055
1075	aC9011p6	1	1	0.991	1	1	1	0	0.998		1055
1076	aC24651p10	1	1	0.991	1	1	1	0	0.998		1055
1077	sC6227p5	0.996	1	0.994	1	1	1	0	0.998		1055
1078	aC38143p3	1	1	0.991	1	1	1	0	0.998		1055
1079	sC22732p2	1	1	0.991	1	1	1	0	0.998		1055
1080	sC4396p1	0.995	1	0.996	1	1	1	0	0.998		1055
1081	sC24940p4	1	1	0.991	1	1	1	0	0.998		1055
1082	sC43247p10	1	1	0.991	1	1	1	0	0.998		1055
1083	sC31423p4	1	1	0.991	1	1	1	0	0.998		1055
1084	sC39677p5	1	1	0.991	1	1	1	0	0.998		1055
1085	aC18366p27	1	1	0.991	1	1	1	0	0.998		1055
1086	sC41861p8	1	1	0.991	1	1	1	0	0.998		1055
1087	sC8179p13	1	1	0.991	1	1	1	0	0.998		1055
1088	sC50543p16	1	1	0.99	1	1	1	0	0.998		1055
1089	sC6806p6	1	1	0.99	1	1	1	0	0.998		1055
1090	aC75251p1	1	1	0.991	1	1	1	0	0.998		1055
1091	sC593p3	0.999	1	0.991	1	1	1	0	0.998		1055
1092	sC60129p2	1	1	0.991	1	1	1	0	0.998		1055
1093	aC79604p1	0.998	1	0.993	1	1	1	0	0.998		1055
1094	sC110p6	1	1	0.991	1	1	1	0	0.998		1055
1095	aC52737p2	1	1	0.99	1	1	1	0	0.998		1055
1096	aC1290p13	1	1	0.99	1	1	1	0	0.998		1055
1097	aC59851p2	1	1	0.99	1	1	1	0	0.998		1055
1098	sC63548p3	0.996	1	0.995	1	1	1	0	0.998		1055
1099	sC51528p4	1	1	0.99	1	1	1	0	0.998		1055
1100	sC3112p2	1	1	0.991	1	1	1	0	0.998		1055
1101	sC18369p2	1	1	0.99	1	1	1	0	0.998		1055
1102	sC2492p1	0.994	1	0.997	1	1	1	0	0.998		1055
1103	sC117p13	1	1	0.99	1	1	1	0	0.998		1055
1104	sC41113p1	1	1	0.99	1	1	1	0	0.998		1055
1105	sC48690p5	1	1	0.99	1	1	1	0	0.998		1055
1106	sC44086p4	1	1	0.99	1	1	1	0	0.998		1055
1107	sC37909p4	0.998	1	0.992	1	1	1	0	0.998		1055
1108	sC5960p8	1	1	0.99	1	1	1	0	0.998		1055
1109	aC10519p1	1	1	0.99	1	1	1	0	0.998		1055
1110	aC57768p2	1	1	0.99	1	1	1	0	0.998		1055
1111	sC35500p5	1	1	0.99	1	1	1	0	0.998		1055
1112	aC52926p3	0.994	1	0.996	1	1	1	0	0.998		1055
1113	aC18428p1	1	1	0.99	1	1	1	0	0.998		1055
1114	aC73229p2	0.999	1	0.991	1	1	1	0	0.998		1055
1115	aC29388p13	1	1	0.99	1	1	1	0	0.998		1055
1116	sC10476p5	1	1	0.99	1	1	1	0	0.998		1055
1117	aC75440p2	0.999	1	0.991	1	1	1	0	0.998		1055
1118	aC29331p2	0.999	1	0.991	1	1	1	0	0.998		1055
1119	sC31806p8	1	1	0.99	1	1	1	0	0.998		1055
1120	sC19031p3	0.995	1	0.995	1	1	1	0	0.998		1055
1121	sC21897a5	1	1	0.99	1	1	1	0	0.998		1055
1122	sC65696p2	1	1	0.99	1	1	1	0	0.998		1055
1123	sC36041p2	0.999	1	0.991	1	1	1	0	0.998		1055
1124	sC42613a6	0.992	1	0.998	1	1	1	0	0.998		1055
1125	sC1278p7	0.995	1	0.995	1	1	1	0	0.998		1055
1126	sC60467a1	1	1	0.99	1	1	1	0	0.998		1055
1127	sC2706p2	1	1	0.99	1	1	1	0	0.998		1055
1128	sC10709p2	0.994	1	0.996	1	1	1	0	0.998		1055
1129	sC29472p2	0.999	1	0.99	1	1	1	0	0.998		1055
1130	sC59584p4	1	1	0.99	1	1	1	0	0.998		1055
1131	sC27527p1	1	1	0.99	1	1	1	0	0.998		1055
1132	sC11728p3	1	1	0.989	1	1	1	0	0.998		1055
1133	sC68049p4	0.993	1	0.996	1	1	1	0	0.998		1055
1134	sC78496p1	1	1	0.99	1	1	1	0	0.998		1055
1135	sC22084p2	1	1	0.99	1	1	1	0	0.998		1055
1136	sC43897p6	1	1	0.989	1	1	1	0	0.998		1055
1137	sC8858p5	0.999	1	0.99	1	1	1	0	0.998		1055
1138	aC11165p2	1	1	0.99	1	1	1	0	0.998		1055
1139	sC19054p8	0.996	1	0.994	1	1	1	0	0.998		1055
1140	sC37925p4	1	1	0.989	1	1	1	0	0.998		1055
1141	aC196p7	1	1	0.989	1	1	1	0	0.998		1055
1142	sC11247p5	0.997	1	0.992	1	1	1	0	0.998		1055
1143	sC58246p3	0.997	1	0.992	1	1	1	0	0.998		1055
1144	sC53170p3	1	1	0.989	1	1	1	0	0.998		1055
1145	aC74659p5	1	1	0.989	1	1	1	0	0.998		1055
1146	sC18665p3	0.998	1	0.991	1	1	1	0	0.998		1055
1147	aC39793p1	1	1	0.989	1	1	1	0	0.998		1055
1148	aC9011p5	0.993	1	0.996	1	1	1	0	0.998		1055
1149	aC50758p2	0.999	1	0.99	1	1	1	0	0.998		1055
1150	sC3390p15	0.995	1	0.994	1	1	1	0	0.998		1055
1151	sC22802p6	1	1	0.989	1	1	1	0	0.998		1055
1152	sC50029p1	0.995	1	0.994	1	1	1	0	0.998		1055
1153	sC60214p2	0.999	1	0.99	1	1	1	0	0.998		1055
1154	sC2028p3	0.999	1	0.99	1	1	1	0	0.998		1055
1155	aC8419p4	0.999	1	0.99	1	1	1	0	0.998		1055
1156	sC5597p2	1	1	0.989	1	1	1	0	0.998		1055
1157	sC386p14	1	1	0.989	1	1	1	0	0.998		1055
1158	aC44716p2	0.997	1	0.991	1	1	1	0	0.998		1055
1159	sC47546p2	0.997	1	0.992	1	1	1	0	0.998		1055
1160	sC66586p2	1	1	0.989	1	1	1	0	0.998		1055
1161	sC30801p9	0.997	1	0.992	1	1	1	0	0.998		1055
1162	sC75319p2	0.998	1	0.99	1	1	1	0	0.998		1055
1163	aC34752p4	1	1	0.989	1	1	1	0	0.998		1055
1164	aC11926p2	1	1	0.989	1	1	1	0	0.998		1055
1165	aC2636p1	1	1	0.989	1	1	1	0	0.998		1055
1166	sC21978p10	1	1	0.989	1	1	1	0	0.998		1055
1167	sC71640p1	0.998	1	0.99	1	1	1	0	0.998		1055
1168	sC51013p5	1	1	0.988	1	1	1	0	0.998		1055
1169	aC54670p2	1	1	0.988	1	1	1	0	0.998		1055
1170	aC17718p11	1	1	0.988	1	1	1	0	0.998		1055
1171	aC23556p9	1	1	0.988	1	1	1	0	0.998		1055
1172	sC21559p2	1	1	0.988	1	1	1	0	0.998		1055
1173	sC34682p2	0.993	1	0.995	1	1	1	0	0.998		1055
1174	aC39864p1	1	1	0.988	1	1	1	0	0.998		1055
1175	aC6724p8	1	1	0.988	1	1	1	0	0.998		1055
1176	sC27845p6	0.994	1	0.995	1	1	1	0	0.998		1055
1177	sC9950p2	1	1	0.988	1	1	1	0	0.998		1055
1178	aC25080p10	1	1	0.988	1	1	1	0	0.998		1055
1179	aC45849p6	1	1	0.988	1	1	1	0	0.998		1055
1180	aC22136p3	1	1	0.988	1	1	1	0	0.998		1055
1181	aC20420p3	0.997	1	0.991	1	1	1	0	0.998		1055
1182	sC64129p4	0.995	1	0.993	1	1	1	0	0.998		1055
1183	sC43949p5	1	1	0.988	1	1	1	0	0.998		1055
1184	sC46179p5	1	1	0.988	1	1	1	0	0.998		1055
1185	sC46179p3	1	1	0.988	1	1	1	0	0.998		1055
1186	sC74856p3	1	1	0.988	1	1	1	0	0.998		1055
1187	aC616p7	1	1	0.988	1	1	1	0	0.998		1055
1188	aC25080p7	1	1	0.988	1	1	1	0	0.998		1055
1189	sC21978p8	1	1	0.988	1	1	1	0	0.998		1055
1190	sC4224p5	1	1	0.988	1	1	1	0	0.998		1055
1191	aC39852p2	1	1	0.988	1	1	1	0	0.998		1055
1192	sC23869p13	0.992	1	0.996	1	1	1	0	0.998		1055
1193	sC13975p6	0.994	1	0.994	1	1	1	0	0.998		1055
1194	sC48837p1	0.992	1	0.996	1	1	1	0	0.998		1055
1195	sC7429p4	0.997	1	0.991	1	1	1	0	0.998		1055
1196	aC21262p5	1	1	0.988	1	1	1	0	0.998		1055
1197	sC42796p3	0.999	1	0.989	1	1	1	0	0.998		1055
1198	sC9433p4	1	1	0.988	1	1	1	0	0.998		1055
1199	sC78780p2	1	1	0.988	1	1	1	0	0.998		1055
1200	aC12764p2	1	1	0.988	1	1	1	0	0.998		1055
1201	aC57523p2	1	1	0.988	1	1	1	0	0.998		1055
1202	sC6275p2	0.993	1	0.995	1	1	1	0	0.998		1055
1203	sC7424p7	0.994	1	0.994	1	1	1	0	0.998		1055
1204	aC10862p5	0.997	1	0.991	1	1	1	0	0.998		1055
1205	sC18479p3	1	1	0.988	1	1	1	0	0.998		1055
1206	aC19006p6	1	1	0.988	1	1	1	0	0.998		1055
1207	sC17910p1	1	1	0.988	1	1	1	0	0.998		1055
1208	sC59848p2	1	1	0.988	1	1	1	0	0.998		1055
1209	aC16118p1	1	1	0.988	1	1	1	0	0.998		1055
1210	sC30516p6	0.998	1	0.99	1	1	1	0	0.998		1055
1211	aC20895p3	1	1	0.988	1	1	1	0	0.998		1055
1212	sC12635p2	1	1	0.988	1	1	1	0	0.998		1055
1213	sC30758p7	1	1	0.988	1	1	1	0	0.998		1055
1214	sC81512p2	1	1	0.988	0.999	1	1	0	0.998		1055
1215	sC52047p3	0.992	1	0.996	1	1	1	0	0.998		1055
1216	sC34578p2	0.999	1	0.988	1	1	1	0	0.998		1055
1217	sC7266p6	0.998	1	0.989	1	1	1	0	0.998		1055
1218	sC3415p5	0.995	1	0.992	1	1	1	0	0.998		1055
1219	sC51861p5	1	1	0.987	1	1	1	0	0.998		1055
1220	sC29179p3	1	1	0.987	1	1	1	0	0.998		1055
1221	sC3048p3	0.999	1	0.988	1	1	1	0	0.998		1055
1222	sC24940p3	1	1	0.987	1	1	1	0	0.998		1055
1223	sC32960p4	1	1	0.987	1	1	1	0	0.998		1055
1224	sC55875a6	1	1	0.987	1	1	1	0	0.998		1055
1225	sC27356p4	0.998	1	0.989	1	1	1	0	0.998		1055
1226	sC40350p5	1	1	0.987	1	1	1	0	0.998		1055
1227	sC19051p5	0.999	1	0.988	1	1	1	0	0.998		1055
1228	sC895p17	0.99	1	0.997	1	1	1	0	0.998		1055
1229	sC2809p5	1	1	0.987	1	1	1	0	0.998		1055
1230	sC53607p0	1	1	0.987	1	1	1	0	0.998		1055
1231	sC2679p3	1	1	0.987	1	1	1	0	0.998		1055
1232	aC30576p3	1	1	0.987	1	1	1	0	0.998		1055
1233	sC44194p2	1	1	0.987	1	1	1	0	0.998		1055
1234	aC53p3	0.991	1	0.995	1	1	1	0	0.998		1055
1235	sC25930p2	0.999	1	0.987	1	1	1	0	0.998		1055
1236	sC61167p2	1	1	0.986	1	1	1	0	0.998		1055
1237	sC8831p2	0.999	1	0.987	1	1	1	0	0.998		1055
1238	sC76668p1	0.996	1	0.99	1	1	1	0	0.998		1055
1239	aC73946p1	1	1	0.986	1	1	1	0	0.998		1055
1240	sC55737p2	0.994	1	0.992	1	1	1	0	0.998		1055
1241	sC58724p6	0.996	1	0.99	1	1	1	0	0.998		1055
1242	sC8966p2	1	1	0.986	1	1	1	0	0.998		1055
1243	sC61906p2	0.993	1	0.993	1	1	1	0	0.998		1055
1244	sC71303p4	0.999	1	0.987	1	1	1	0	0.998		1055
1245	sC3717p1	0.999	1	0.987	1	1	1	0	0.998		1055
1246	sC81926p7	1	1	0.986	1	1	1	0	0.998		1055
1247	sC6227p6	0.99	1	0.996	1	1	1	0	0.998		1055
1248	aC10128p5	1	1	0.986	1	1	1	0	0.998		1055
1249	aC63491p1	0.995	1	0.991	1	1	1	0	0.998		1055
1250	sC1452p2	1	1	0.986	1	1	1	0	0.998		1055
1251	sC10311a2	0.992	1	0.993	1	1	1	0	0.998		1055
1252	sC35399p4	1	1	0.986	1	1	1	0	0.998		1055
1253	sC28720p5	1	0.99	0.996	1	1	1	0	0.998		1055
1254	sC18475p5	1	1	0.986	1	1	1	0	0.998		1055
1255	sC34080p3	1	1	0.985	1	1	1	0	0.998		1055
1256	sC23662p1	1	0.99	0.995	1	1	1	0	0.998		1055
1257	sC781p3	1	0.99	0.995	1	1	1	0	0.998		1055
1258	sC26248p6	0.997	1	0.988	1	1	1	0	0.998		1055
1259	sC39076p9	1	0.99	0.995	1	1	1	0	0.998		1055
1260	aC50261p7	0.995	1	0.99	1	1	1	0	0.998		1055
1261	sC35821p9	1	0.99	0.995	1	1	1	0	0.998		1055
1262	aC4644p4	1	1	0.985	1	1	1	0	0.998		1055
1263	sC21266p7	1	1	0.985	1	1	1	0	0.998		1055
1264	GI164666326	1	1	0.991	1	1	1	0	0.998		1055
1265	GI164678540	1	1	0.991	1	1	1	0	0.998		1055
1266	GI164676036	1	1	0.991	1	1	1	0	0.998		1055
1267	GI164676580	1	1	0.991	1	1	1	0	0.998		1055
1268	STEP1REPC763	1	1	0.991	1	1	1	0	0.998		1055
1269	STEP1REPC3861	1	1	0.991	1	1	1	0	0.998		1055
1270	GI164680247	1	1	0.991	1	1	1	0	0.998		1055
1271	STEP1REPC2995	1	1	0.991	1	1	1	0	0.998		1055
1272	GI164669432	1	1	0.991	1	1	1	0	0.998		1055
1273	GI164673272	1	1	0.991	1	1	1	0	0.998		1055
1274	GI164674482	1	1	0.991	1	1	1	0	0.998		1055
1275	MALE454SRA136	1	1	0.991	1	1	1	0	0.998		1055
1276	STEP1C3357	1	1	0.991	1	1	1	0	0.998		1055
1277	STEP1REPC1247	1	1	0.991	1	1	1	0	0.998		1055
1278	BPA19169	1	1	0.991	1	1	1	0	0.998		1055
1279	GI164669275	1	1	0.991	1	1	1	0	0.998		1055
1280	STEP1C4774	1	1	0.991	1	1	1	0	0.998		1055
1281	STEP1REPC4809	1	1	0.991	1	1	1	0	0.998		1055
1282	GI164671760	1	1	0.991	1	1	1	0	0.998		1055
1283	BPA10973	1	1	0.991	1	1	1	0	0.998		1055
1284	GI164674802	1	1	0.991	1	1	1	0	0.998		1055
1285	GI164673257	1	1	0.991	1	1	1	0	0.998		1055
1286	GI164667778	1	1	0.991	1	1	1	0	0.998		1055
1287	BPA8871	1	1	0.991	1	1	1	0	0.998		1055
1288	STEP1REPC3227	1	1	0.991	1	1	1	0	0.998		1055
1289	GI164680591	1	1	0.991	1	1	1	0	0.998		1055
1290	STEP1REPC3761	1	1	0.991	1	1	1	0	0.998		1055
1291	BPA14011	1	1	0.991	1	1	1	0	0.998		1055
1292	BPA12166	1	1	0.991	1	1	1	0	0.998		1055
1293	GI164681049	1	1	0.991	1	1	1	0	0.998		1055
1294	STEP1REPC1352	1	1	0.991	1	1	1	0	0.998		1055
1295	GI164675925	1	1	0.991	1	1	1	0	0.998		1055
1296	STEP1REPC942	1	1	0.991	1	1	1	0	0.998		1055
1297	BPA11649	1	1	0.991	1	1	1	0	0.998		1055
1298	GI164676765	1	1	0.991	1	1	1	0	0.998		1055
1299	GI164666057	1	1	0.991	1	1	1	0	0.998		1055
1300	STEP1C4517	1	1	0.991	1	1	1	0	0.998		1055
1301	BPA1541	1	1	0.991	1	1	1	0	0.998		1055
1302	GI164669911	1	1	0.991	1	1	1	0	0.998		1055
1303	BPA15919	1	1	0.991	1	1	1	0	0.998		1055
1304	BPA9409	1	1	0.991	1	1	1	0	0.998		1055
1305	STEP1C4106	1	1	0.991	1	1	1	0	0.998		1055
1306	GI164676222	1	1	0.991	1	1	1	0	0.998		1055
1307	STEP1REPC869	1	1	0.991	1	1	1	0	0.998		1055
1308	GI164667668	1	1	0.991	1	1	1	0	0.998		1055
1309	STEP1C127	1	1	0.991	1	1	1	0	0.998		1055
1310	GI164675718	1	1	0.991	1	1	1	0	0.998		1055
1311	GI164672320	1	1	0.991	1	1	1	0	0.998		1055
1312	BPA8304	1	1	0.991	1	1	1	0	0.998		1055
1313	STEP1REPC2497	0.999	1	0.991	1	1	1	0	0.998		1055
1314	STEP1C3932	1	1	0.991	1	1	1	0	0.998		1055
1315	STEP1C3814	1	1	0.991	1	1	1	0	0.998		1055
1316	BPA12553	1	1	0.991	1	1	1	0	0.998		1055
1317	GI164679071	1	1	0.991	1	1	1	0	0.998		1055
1318	GI164680200	1	1	0.991	1	1	1	0	0.998		1055
1319	BPA17653	1	1	0.991	1	1	1	0	0.998		1055
1320	BPA9781	1	1	0.991	1	1	1	0	0.998		1055
1321	BPA7948	1	1	0.991	1	1	1	0	0.998		1055
1322	STEP1C5166	1	1	0.991	1	1	1	0	0.998		1055
1323	STEP1REPC1201	1	1	0.991	1	1	1	0	0.998		1055
1324	BPA9502	1	1	0.991	1	1	1	0	0.998		1055
1325	BPA11885	1	1	0.991	1	1	1	0	0.998		1055
1326	STEP1REPC2987	0.999	1	0.991	1	1	1	0	0.998		1055
1327	STEP1C2583	1	1	0.991	1	1	1	0	0.998		1055
1328	GI164666014	1	1	0.991	1	1	1	0	0.998		1055
1329	STEP1REPC681	1	1	0.991	1	1	1	0	0.998		1055
1330	STEP1REPC1715	1	1	0.991	1	1	1	0	0.998		1055
1331	STEP1C4076	1	1	0.991	1	1	1	0	0.998		1055
1332	BPA11546	1	1	0.991	1	1	1	0	0.998		1055
1333	STEP1REPC2179	1	1	0.991	1	1	1	0	0.998		1055
1334	GI164676888	1	1	0.991	1	1	1	0	0.998		1055
1335	GI164675808	1	1	0.991	1	1	1	0	0.998		1055
1336	GI164670155	1	1	0.991	1	1	1	0	0.998		1055
1337	STEP1REPC4672	1	1	0.991	1	1	1	0	0.998		1055
1338	GI164676037	1	1	0.991	1	1	1	0	0.998		1055
1339	STEP1REPC909	1	1	0.991	1	1	1	0	0.998		1055
1340	GI164669397	1	1	0.991	1	1	1	0	0.998		1055
1341	BPA5039	1	1	0.991	1	1	1	0	0.998		1055
1342	GI164669504	1	1	0.991	1	1	1	0	0.998		1055
1343	BPA8906	1	1	0.991	1	1	1	0	0.998		1055
1344	GI164672638	1	1	0.991	1	1	1	0	0.998		1055
1345	GI164680514	1	1	0.991	1	1	1	0	0.998		1055
1346	GI164680442	1	1	0.991	1	1	1	0	0.998		1055
1347	STEP1REPC2193	1	1	0.991	1	1	1	0	0.998		1055
1348	GI164667311	1	1	0.991	1	1	1	0	0.998		1055
1349	GI164678198	1	1	0.991	1	1	1	0	0.998		1055
1350	BPA8068	1	1	0.991	1	1	1	0	0.998		1055
1351	BPA11367	1	1	0.991	1	1	1	0	0.998		1055
1352	GI164674632	1	1	0.991	1	1	1	0	0.998		1055
1353	STEP1C3941	1	1	0.991	1	1	1	0	0.998		1055
1354	GI164680503	1	1	0.991	1	1	1	0	0.998		1055
1355	BPA9119	0.999	1	0.991	1	1	1	0	0.998		1055
1356	GI164674352	1	1	0.991	1	1	1	0	0.998		1055
1357	GI164674705	1	1	0.991	1	1	1	0	0.998		1055
1358	BPA807	1	1	0.991	1	1	1	0	0.998		1055
1359	GI164675586	0.999	1	0.991	1	1	1	0	0.998		1055
1360	STEP1REPC1261	0.999	1	0.991	1	1	1	0	0.998		1055
1361	GI164681583	0.999	1	0.991	1	1	1	0	0.998		1055
1362	GI164680592	0.999	1	0.991	1	1	1	0	0.998		1055
1363	GI164676407	0.999	1	0.991	1	1	1	0	0.998		1055
1364	GI164676809	0.999	1	0.991	1	1	1	0	0.998		1055
1365	GI164675587	0.999	1	0.991	1	1	1	0	0.998		1055
1366	STEP1REPC4815	0.999	1	0.991	1	1	1	0	0.998		1055
1367	GI164671052	1	1	0.99	1	1	1	0	0.998		1055
1368	STEP1REPC3137	1	1	0.99	1	1	1	0	0.998		1055
1369	STEP1REPC2818	1	1	0.99	1	1	1	0	0.998		1055
1370	GI164677782	1	1	0.99	1	1	1	0	0.998		1055
1371	STEP1C926	1	1	0.99	1	1	1	0	0.998		1055
1372	BPA12727	1	1	0.99	1	1	1	0	0.998		1055
1373	GI164677084	1	1	0.991	1	1	1	0	0.998		1055
1374	GI164680140	1	1	0.99	1	1	1	0	0.998		1055
1375	GI164682384	1	1	0.99	1	1	1	0	0.998		1055
1376	STEP1REPC1811	1	1	0.99	1	1	1	0	0.998		1055
1377	GI164674869	1	1	0.99	1	1	1	0	0.998		1055
1378	GI164673291	1	1	0.991	1	1	1	0	0.998		1055
1379	BPA31RNASEQ585861	1	1	0.99	1	1	1	0	0.998		1055
1380	STEP1REPC635	1	1	0.99	1	1	1	0	0.998		1055
1381	STEP1C3710	0.999	1	0.991	1	1	1	0	0.998		1055
1382	STEP1REPC2988	1	1	0.99	1	1	1	0	0.998		1055
1383	STEP1REPC1195	1	1	0.991	1	1	1	0	0.998		1055
1384	GI164676342	0.999	1	0.991	1	1	1	0	0.998		1055
1385	STEP1REPC2382	0.999	1	0.991	1	1	1	0	0.998		1055
1386	STEP1C4871	0.999	1	0.991	1	1	1	0	0.998		1055
1387	BPA3084	1	1	0.99	1	1	1	0	0.998		1055
1388	BPA10496	1	1	0.991	1	1	1	0	0.998		1055
1389	BPA10409	1	1	0.99	1	1	1	0	0.998		1055
1390	BPA8163	0.999	1	0.991	1	1	1	0	0.998		1055
1391	STEP1REPC1967	0.999	1	0.991	1	1	1	0	0.998		1055
1392	GI164680778	1	1	0.99	1	1	1	0	0.998		1055
1393	BPA11729	1	1	0.99	1	1	1	0	0.998		1055
1394	STEP1C3495	1	1	0.99	1	1	1	0	0.998		1055
1395	BPA8468	1	1	0.99	1	1	1	0	0.998		1055
1396	STEP1REPC510	1	1	0.99	1	1	1	0	0.998		1055
1397	GI164666819	1	1	0.991	1	1	1	0	0.998		1055
1398	STEP1REPC5651	1	1	0.99	1	1	1	0	0.998		1055
1399	BPA14221	1	1	0.99	1	1	1	0	0.998		1055
1400	GI164678032	1	1	0.99	1	1	1	0	0.998		1055
1401	STEP1C3806	1	1	0.99	1	1	1	0	0.998		1055
1402	STEP1C84	1	1	0.99	1	1	1	0	0.998		1055
1403	BPA8416	1	1	0.99	1	1	1	0	0.998		1055
1404	BPA1904	1	1	0.99	1	1	1	0	0.998		1055
1405	STEP1C3483	1	1	0.99	1	1	1	0	0.998		1055
1406	GI164673271	1	1	0.99	1	1	1	0	0.998		1055
1407	STEP1REPC1850	1	1	0.99	1	1	1	0	0.998		1055
1408	BPA10285	1	1	0.99	1	1	1	0	0.998		1055
1409	BPA14364	0.999	1	0.991	1	1	1	0	0.998		1055
1410	GI164670869	1	1	0.99	1	1	1	0	0.998		1055
1411	GI164679387	1	1	0.99	1	1	1	0	0.998		1055
1412	STEP1C5377	1	1	0.99	1	1	1	0	0.998		1055
1413	GI164671405	1	1	0.99	1	1	1	0	0.998		1055
1414	GI164671259	1	1	0.99	1	1	1	0	0.998		1055
1415	BPA8609	0.999	1	0.991	1	1	1	0	0.998		1055
1416	STEP1C2893	1	1	0.991	1	1	1	0	0.998		1055
1417	GI164675362	1	1	0.99	1	1	1	0	0.998		1055
1418	GI164679850	0.999	1	0.991	1	1	1	0	0.998		1055
1419	BPA13465	1	1	0.99	1	1	1	0	0.998		1055
1420	STEP1C5081	1	1	0.99	1	1	1	0	0.998		1055
1421	GI164676995	1	1	0.99	1	1	1	0	0.998		1055
1422	STEP1C3967	1	1	0.99	1	1	1	0	0.998		1055
1423	STEP1REPC420	1	1	0.99	1	1	1	0	0.998		1055
1424	STEP1REPC2021	1	1	0.99	1	1	1	0	0.998		1055
1425	STEP1REPC2704	1	1	0.99	1	1	1	0	0.998		1055
1426	BPA1758	1	1	0.99	1	1	1	0	0.998		1055
1427	STEP1REPC3205	0.999	1	0.991	1	1	1	0	0.998		1055
1428	STEP1REPC607	1	1	0.99	1	1	1	0	0.998		1055
1429	BPA11518	1	1	0.991	1	1	1	0	0.998		1055
1430	STEP1C3668	1	1	0.99	1	1	1	0	0.998		1055
1431	STEP1REPC4322	1	1	0.99	1	1	1	0	0.998		1055
1432	GI164677603	1	1	0.99	1	1	1	0	0.998		1055
1433	BPA10951	0.999	1	0.991	1	1	1	0	0.998		1055
1434	STEP1C4084	1	1	0.99	1	1	1	0	0.998		1055
1435	BPA8864	1	1	0.99	1	1	1	0	0.998		1055
1436	BPA29RNASEQ664179	1	1	0.99	1	1	1	0	0.998		1055
1437	GI164681868	1	1	0.99	1	1	1	0	0.998		1055
1438	STEP1REPC4086	1	1	0.99	1	1	1	0	0.998		1055
1439	GI164678172	1	1	0.99	1	1	1	0	0.998		1055
1440	GI164679998	1	1	0.99	1	1	1	0	0.998		1055
1441	BPA29632	1	1	0.99	1	1	1	0	0.998		1055
1442	STEP1REPC2741	1	1	0.99	1	1	1	0	0.998		1055
1443	BPA15473	1	1	0.99	1	1	1	0	0.998		1055
1444	GI164675911	1	1	0.99	1	1	1	0	0.998		1055
1445	STEP1REPC1302	1	1	0.99	1	1	1	0	0.998		1055
1446	STEP1REPC912	1	1	0.99	1	1	1	0	0.998		1055
1447	STEP1REPC2489	1	1	0.99	1	1	1	0	0.998		1055
1448	STEP1REPC2170	1	1	0.99	1	1	1	0	0.998		1055
1449	STEP1REPC1949	1	1	0.99	1	1	1	0	0.998		1055
1450	GI164670572	1	1	0.99	1	1	1	0	0.998		1055
1451	STEP1REPC1053	1	1	0.99	1	1	1	0	0.998		1055
1452	BPA30RNASEQ633181	1	1	0.99	1	1	1	0	0.998		1055
1453	BPA10366	1	1	0.99	1	1	1	0	0.998		1055
1454	GI164675764	1	1	0.99	1	1	1	0	0.998		1055
1455	GI164675910	1	1	0.99	1	1	1	0	0.998		1055
1456	STEP1C4529	1	1	0.99	1	1	1	0	0.998		1055
1457	STEP1C51	1	1	0.99	1	1	1	0	0.998		1055
1458	STEP1REPC4859	1	1	0.99	1	1	1	0	0.998		1055
1459	GI164681721	1	1	0.99	1	1	1	0	0.998		1055
1460	BPA12983	1	1	0.99	1	1	1	0	0.998		1055
1461	STEP1REPC4833	1	1	0.99	1	1	1	0	0.998		1055
1462	STEP1REPC2866	1	1	0.99	1	1	1	0	0.998		1055
1463	BPA915	1	1	0.99	1	1	1	0	0.998		1055
1464	STEP1REPC651	0.999	1	0.991	1	1	1	0	0.998		1055
1465	GI164678312	0.999	1	0.991	1	1	1	0	0.998		1055
1466	BPA1741	0.999	1	0.991	1	1	1	0	0.998		1055
1467	GI164674703	0.999	1	0.991	1	1	1	0	0.998		1055
1468	STEP1C4114	1	1	0.99	1	1	1	0	0.998		1055
1469	BPA1174	1	1	0.99	1	1	1	0	0.998		1055
1470	BPA7897	1	1	0.99	1	1	1	0	0.998		1055
1471	STEP1REPC2801	1	1	0.99	1	1	1	0	0.998		1055
1472	STEP1C3845	1	1	0.99	1	1	1	0	0.998		1055
1473	BPA1195	1	1	0.99	1	1	1	0	0.998		1055
1474	GI164680248	1	1	0.99	1	1	1	0	0.998		1055
1475	STEP1REPC3452	1	1	0.99	1	1	1	0	0.998		1055
1476	BPA12949	1	1	0.99	1	1	1	0	0.998		1055
1477	STEP1C3693	1	1	0.99	1	1	1	0	0.998		1055
1478	STEP1C3784	1	1	0.99	1	1	1	0	0.998		1055
1479	BPA11216	1	1	0.99	1	1	1	0	0.998		1055
1480	GI164669443	1	1	0.99	1	1	1	0	0.998		1055
1481	BPA12835	1	1	0.99	1	1	1	0	0.998		1055
1482	STEP1C2332	1	1	0.99	1	1	1	0	0.998		1055
1483	BPA1896	1	1	0.99	1	1	1	0	0.998		1055
1484	STEP1C3713	1	1	0.99	1	1	1	0	0.998		1055
1485	BPA8155	1	1	0.99	1	1	1	0	0.998		1055
1486	STEP1C3916	1	1	0.99	1	1	1	0	0.998		1055
1487	BPA8130	1	1	0.99	1	1	1	0	0.998		1055
1488	BPA1503	1	1	0.99	1	1	1	0	0.998		1055
1489	STEP1REPC356	1	1	0.99	1	1	1	0	0.998		1055
1490	GI164676197	1	1	0.99	1	1	1	0	0.998		1055
1491	BPA782	1	1	0.99	1	1	1	0	0.998		1055
1492	GI164679201	1	1	0.99	1	1	1	0	0.998		1055
1493	STEP1REPC5315	1	1	0.99	1	1	1	0	0.998		1055
1494	STEP1C3442	1	1	0.99	1	1	1	0	0.998		1055
1495	STEP1REPC4309	0.999	1	0.991	1	1	1	0	0.998		1055
1496	BPA20683	1	1	0.99	1	1	1	0	0.998		1055
1497	BPA2710	1	1	0.99	1	1	1	0	0.998		1055
1498	GI164677257	1	1	0.99	1	1	1	0	0.998		1055
1499	GI164669482	1	1	0.99	1	1	1	0	0.998		1055
1500	BPA8525	1	1	0.99	1	1	1	0	0.998		1055
1501	GI164678802	1	1	0.99	1	1	1	0	0.998		1055
1502	GI164679316	1	1	0.99	1	1	1	0	0.998		1055
1503	BPA1545	1	1	0.99	1	1	1	0	0.998		1055
1504	BPA13993	1	1	0.99	1	1	1	0	0.998		1055
1505	GI164666911	1	1	0.99	1	1	1	0	0.998		1055
1506	GI164671781	1	1	0.99	1	1	1	0	0.998		1055
1507	BPA9378	1	1	0.99	1	1	1	0	0.998		1055
1508	BPA13583	1	1	0.99	1	1	1	0	0.998		1055
1509	BPA7883	1	1	0.99	1	1	1	0	0.998		1055
1510	STEP1C56	1	1	0.99	1	1	1	0	0.998		1055
1511	GI164682110	1	1	0.99	1	1	1	0	0.998		1055
1512	STEP1C3762	1	1	0.99	1	1	1	0	0.998		1055
1513	GI164665797	1	1	0.99	1	1	1	0	0.998		1055
1514	STEP1C3689	1	1	0.99	1	1	1	0	0.998		1055
1515	BPA9070	1	1	0.99	1	1	1	0	0.998		1055
1516	BPA10388	1	1	0.99	1	1	1	0	0.998		1055
1517	GI164677729	1	1	0.99	1	1	1	0	0.998		1055
1518	BPA3296	1	1	0.99	1	1	1	0	0.998		1055
1519	BPA15101	1	1	0.99	1	1	1	0	0.998		1055
1520	GI164670183	1	1	0.99	1	1	1	0	0.998		1055
1521	GI164670976	1	1	0.99	1	1	1	0	0.998		1055
1522	BPA15498	1	1	0.99	1	1	1	0	0.998		1055
1523	STEP1C5442	1	1	0.99	1	1	1	0	0.998		1055
1524	STEP1C5108	1	1	0.99	1	1	1	0	0.998		1055
1525	GI164679606	1	1	0.99	1	1	1	0	0.998		1055
1526	BPA8971	1	1	0.99	1	1	1	0	0.998		1055
1527	STEP1C105	1	1	0.99	1	1	1	0	0.998		1055
1528	BPA14776	1	1	0.99	1	1	1	0	0.998		1055
1529	BPA1272	0.999	1	0.991	1	1	1	0	0.998		1055
1530	GI164674689	1	1	0.99	1	1	1	0	0.998		1055
1531	STEP1REPC4562	0.999	1	0.991	1	1	1	0	0.998		1055
1532	BPA12176	1	1	0.99	1	1	1	0	0.998		1055
1533	STEP1REPC4690	1	1	0.99	1	1	1	0	0.998		1055
1534	STEP1REPC817	0.998	1	0.992	1	1	1	0	0.998		1055
1535	BPA1668	1	1	0.99	1	1	1	0	0.998		1055
1536	GI164677228	1	1	0.99	1	1	1	0	0.998		1055
1537	STEP1C5806	0.999	1	0.99	1	1	1	0	0.998		1055
1538	GI164677714	0.999	1	0.991	1	1	1	0	0.998		1055
1539	STEP1C5244	0.999	1	0.991	1	1	1	0	0.998		1055
1540	GI164678112	0.999	1	0.991	1	1	1	0	0.998		1055
1541	STEP1REPC1911	0.998	1	0.992	1	1	1	0	0.998		1055
1542	BPA15091	1	1	0.99	1	1	1	0	0.998		1055
1543	GI164668962	1	1	0.99	1	1	1	0	0.998		1055
1544	GI164669717	0.998	1	0.991	1	1	1	0	0.998		1055
1545	BPA11244	1	1	0.99	1	1	1	0	0.998		1055
1546	STEP1REPC2270	1	1	0.99	1	1	1	0	0.998		1055
1547	MALE454SRA371	1	1	0.99	1	1	1	0	0.998		1055
1548	STEP1REPC345	1	1	0.99	1	1	1	0	0.998		1055
1549	GI164681569	0.999	1	0.991	1	1	1	0	0.998		1055
1550	GI164676990	1	1	0.99	1	1	1	0	0.998		1055
1551	STEP1REPC3512	1	1	0.99	1	1	1	0	0.998		1055
1552	GI164675861	1	1	0.99	1	1	1	0	0.998		1055
1553	GI164680350	1	1	0.99	1	1	1	0	0.998		1055
1554	BPA11697	1	1	0.99	1	1	1	0	0.998		1055
1555	GI164668401	1	1	0.99	1	1	1	0	0.998		1055
1556	STEP1REPC5665	1	1	0.99	1	1	1	0	0.998		1055
1557	GI164680331	1	1	0.99	1	1	1	0	0.998		1055
1558	STEP1REPC802	1	1	0.99	1	1	1	0	0.998		1055
1559	GI164677138	1	1	0.99	1	1	1	0	0.998		1055
1560	GI164668204	1	1	0.99	1	1	1	0	0.998		1055
1561	STEP1REPC725	1	1	0.99	1	1	1	0	0.998		1055
1562	BPA1458	1	1	0.99	1	1	1	0	0.998		1055
1563	GI164680925	1	1	0.99	1	1	1	0	0.998		1055
1564	GI164679607	1	1	0.99	1	1	1	0	0.998		1055
1565	BPA6564	1	1	0.989	1	1	1	0	0.998		1055
1566	STEP1REPC2982	1	1	0.99	1	1	1	0	0.998		1055
1567	STEP1C3189	1	1	0.99	1	1	1	0	0.998		1055
1568	GI164680456	1	1	0.99	1	1	1	0	0.998		1055
1569	BPA557	1	1	0.99	1	1	1	0	0.998		1055
1570	BPA10897	1	1	0.99	1	1	1	0	0.998		1055
1571	LARVA454SRA264	1	1	0.99	1	1	1	0	0.998		1055
1572	STEP1C3964	1	1	0.99	1	1	1	0	0.998		1055
1573	STEP1C5013	1	1	0.99	1	1	1	0	0.998		1055
1574	GI164680924	1	1	0.989	1	1	1	0	0.998		1055
1575	GI164674489	1	1	0.99	1	1	1	0	0.998		1055
1576	STEP1C3963	1	1	0.99	1	1	1	0	0.998		1055
1577	STEP1REPC3532	1	1	0.989	1	1	1	0	0.998		1055
1578	GI164672889	1	1	0.99	1	1	1	0	0.998		1055
1579	GI164677659	1	1	0.99	1	1	1	0	0.998		1055
1580	GI164679358	1	1	0.99	1	1	1	0	0.998		1055
1581	STEP1REPC525	1	1	0.99	1	1	1	0	0.998		1055
1582	BPA9218	1	1	0.99	1	1	1	0	0.998		1055
1583	BPA13647	1	1	0.99	1	1	1	0	0.998		1055
1584	STEP1C4315	1	1	0.99	1	1	1	0	0.998		1055
1585	STEP1REPC2549	1	1	0.99	1	1	1	0	0.998		1055
1586	GI164681955	1	1	0.99	1	1	1	0	0.998		1055
1587	GI164675542	1	1	0.99	1	1	1	0	0.998		1055
1588	STEP1REPC1329	0.999	1	0.991	1	1	1	0	0.998		1055
1589	BPA38RNASEQ356967	1	1	0.99	1	1	1	0	0.998		1055
1590	STEP1C3237	1	1	0.989	1	1	1	0	0.998		1055
1591	STEP1C2827	1	1	0.989	1	1	1	0	0.998		1055
1592	STEP1REPC844	1	1	0.989	1	1	1	0	0.998		1055
1593	GI164666150	1	1	0.989	1	1	1	0	0.998		1055
1594	GI164670565	1	1	0.989	1	1	1	0	0.998		1055
1595	GI164674421	1	1	0.989	1	1	1	0	0.998		1055
1596	BPA7820	1	1	0.989	1	1	1	0	0.998		1055
1597	STEP1REPC915	1	1	0.989	1	1	1	0	0.998		1055
1598	STEP1REPC2266	1	1	0.989	1	1	1	0	0.998		1055
1599	STEP1REPC2378	1	1	0.989	1	1	1	0	0.998		1055
1600	GI164675860	1	1	0.99	1	1	1	0	0.998		1055
1601	BPA12424	1	1	0.989	1	1	1	0	0.998		1055
1602	BPA1097	1	1	0.989	1	1	1	0	0.998		1055
1603	GI164676008	1	1	0.989	1	1	1	0	0.998		1055
1604	STEP1C3897	1	1	0.989	1	1	1	0	0.998		1055
1605	STEP1REPC3276	1	1	0.989	1	1	1	0	0.998		1055
1606	BPA12386	1	1	0.989	1	1	1	0	0.998		1055
1607	STEP1REPC409	1	0.99	0.999	1	1	1	0	0.998		1055
1608	BPA9400	1	1	0.989	1	1	1	0	0.998		1055
1609	BPA18298	1	1	0.989	1	1	1	0	0.998		1055
1610	GI164679608	1	1	0.989	1	1	1	0	0.998		1055
1611	STEP1C3695	1	1	0.99	1	1	1	0	0.998		1055
1612	GI164669835	1	1	0.989	1	1	1	0	0.998		1055
1613	STEP1REPC5256	1	1	0.989	1	1	1	0	0.998		1055
1614	GI164677586	1	1	0.989	1	1	1	0	0.998		1055
1615	GI164678858	1	1	0.989	1	1	1	0	0.998		1055
1616	BPA38RNASEQ360303	1	1	0.989	1	1	1	0	0.998		1055
1617	BPA32RNASEQ541789	1	1	0.989	1	1	1	0	0.998		1055
1618	BPA26RNASEQ756437	1	1	0.989	1	1	1	0	0.998		1055
1619	STEP1C3917	1	1	0.99	1	1	1	0	0.998		1055
1620	BPA791	1	1	0.99	1	1	1	0	0.998		1055
1621	GI164680428	1	1	0.989	1	1	1	0	0.998		1055
1622	BPA988	1	1	0.989	1	1	1	0	0.998		1055
1623	BPA826	1	1	0.989	1	1	1	0	0.998		1055
1624	STEP1REPC3246	1	1	0.989	1	1	1	0	0.998		1055
1625	STEP1REPC2931	1	1	0.989	1	1	1	0	0.998		1055
1626	BPA16854	1	1	0.989	1	1	1	0	0.998		1055
1627	BPA11132	1	1	0.989	1	1	1	0	0.998		1055
1628	BPA13158	1	1	0.989	1	1	1	0	0.998		1055
1629	STEP1REPC5753	1	1	0.989	1	1	1	0	0.998		1055
1630	GI164669429	1	1	0.99	1	1	1	0	0.998		1055
1631	BPA1302	1	1	0.989	1	1	1	0	0.998		1055
1632	GI164671642	1	1	0.989	1	1	1	0	0.998		1055
1633	STEP1C4091	1	1	0.989	1	1	1	0	0.998		1055
1634	GI164678760	1	1	0.989	1	1	1	0	0.998		1055
1635	STEP1REPC4339	1	1	0.989	1	1	1	0	0.998		1055
1636	BPA11380	1	1	0.989	1	1	1	0	0.998		1055
1637	STEP1C5148	1	1	0.989	1	1	1	0	0.998		1055
1638	BPA16754	1	1	0.989	1	1	1	0	0.998		1055
1639	BPA12031	1	1	0.989	1	1	1	0	0.998		1055
1640	BPA15328	1	1	0.989	1	1	1	0	0.998		1055
1641	GI164680201	1	1	0.989	1	1	1	0	0.998		1055
1642	GI164670761	1	1	0.989	1	1	1	0	0.998		1055
1643	STEP1C5518	0.999	1	0.99	1	1	1	0	0.998		1055
1644	STEP1C3597	1	1	0.989	1	1	1	0	0.998		1055
1645	STEP1REPC292	1	1	0.989	1	1	1	0	0.998		1055
1646	STEP1REPC1692	1	1	0.989	1	1	1	0	0.998		1055
1647	STEP1C5776	1	1	0.989	1	1	1	0	0.998		1055
1648	BPA11136	1	1	0.989	1	1	1	0	0.998		1055
1649	STEP1C3296	1	1	0.99	1	1	1	0	0.998		1055
1650	BPA1641	1	1	0.989	1	1	1	0	0.998		1055
1651	GI164675859	1	1	0.99	1	1	1	0	0.998		1055
1652	GI164673607	1	1	0.989	1	1	1	0	0.998		1055
1653	STEP1REPC2062	1	1	0.989	1	1	1	0	0.998		1055
1654	BPA945	0.999	1	0.99	1	1	1	0	0.998		1055
1655	BPA3872	1	1	0.989	1	1	1	0	0.998		1055
1656	STEP1C2288	0.999	1	0.99	1	1	1	0	0.998		1055
1657	STEP1REPC600	1	1	0.99	1	1	1	0	0.998		1055
1658	STEP1REPC4817	1	1	0.989	1	1	1	0	0.998		1055
1659	GI164680578	1	1	0.989	1	1	1	0	0.998		1055
1660	GI164680280	1	1	0.99	1	1	1	0	0.998		1055
1661	BPA8328	1	1	0.989	1	1	1	0	0.998		1055
1662	BPA1917	1	1	0.989	1	1	1	0	0.998		1055
1663	MALE454SRA115	1	1	0.989	1	1	1	0	0.998		1055
1664	MALE454SRA114	1	1	0.989	1	1	1	0	0.998		1055
1665	STEP1REPC5323	1	1	0.989	1	1	1	0	0.998		1055
1666	STEP1REPC3764	1	1	0.989	1	1	1	0	0.998		1055
1667	STEP1REPC2277	1	1	0.989	1	1	1	0	0.998		1055
1668	BPA10345	0.998	1	0.991	1	1	1	0	0.998		1055
1669	BPA12123	1	1	0.989	1	1	1	0	0.998		1055
1670	BPA20418	1	1	0.989	1	1	1	0	0.998		1055
1671	BPA12705	0.999	1	0.99	1	1	1	0	0.998		1055
1672	STEP1REPC2728	1	1	0.989	1	1	1	0	0.998		1055
1673	GI164670117	1	1	0.989	1	1	1	0	0.998		1055
1674	STEP1REPC3129	1	1	0.989	1	1	1	0	0.998		1055
1675	GI164670370	1	1	0.989	1	1	1	0	0.998		1055
1676	BPA14303	1	1	0.989	1	1	1	0	0.998		1055
1677	STEP1C25	1	0.99	0.999	1	1	1	0	0.998		1055
1678	GI164682414	1	1	0.989	1	1	1	0	0.998		1055
1679	GI164681134	1	1	0.989	1	1	1	0	0.998		1055
1680	BPA14957	1	1	0.989	1	1	1	0	0.998		1055
1681	BPA8071	1	1	0.989	1	1	1	0	0.998		1055
1682	STEP1C4537	1	1	0.989	1	1	1	0	0.998		1055
1683	GI164678700	1	1	0.989	1	1	1	0	0.998		1055
1684	GI164674664	1	1	0.989	1	1	1	0	0.998		1055
1685	STEP1REPC1287	1	1	0.989	1	1	1	0	0.998		1055
1686	BPA4369	1	1	0.989	1	1	1	0	0.998		1055
1687	BPA1733	1	1	0.989	1	1	1	0	0.998		1055
1688	BPA10153	1	1	0.989	1	1	1	0	0.998		1055
1689	BPA12545	1	1	0.989	1	1	1	0	0.998		1055
1690	BPA11441	1	1	0.989	1	1	1	0	0.998		1055
1691	STEP1REPC3677	1	1	0.989	1	1	1	0	0.998		1055
1692	STEP1REPC4655	1	1	0.989	1	1	1	0	0.998		1055
1693	BPA10217	0.999	1	0.99	1	1	1	0	0.998		1055
1694	STEP1REPC862	1	0.99	0.999	1	1	1	0	0.998		1055
1695	STEP1C3001	1	1	0.989	1	1	1	0	0.998		1055
1696	GI164681041	1	1	0.989	1	1	1	0	0.998		1055
1697	MALE454SRA133	1	1	0.989	1	1	1	0	0.998		1055
1698	GI164679366	1	1	0.989	1	1	1	0	0.998		1055
1699	GI164676172	1	1	0.989	1	1	1	0	0.998		1055
1700	STEP1C5487	1	1	0.989	1	1	1	0	0.998		1055
1701	BPA15986	1	1	0.989	1	1	1	0	0.998		1055
1702	BPA12814	1	1	0.989	1	1	1	0	0.998		1055
1703	STEP1C2204	1	1	0.989	1	1	1	0	0.998		1055
1704	BPA10753	0.999	1	0.99	1	1	1	0	0.998		1055
1705	STEP1REPC3850	0.999	1	0.99	1	1	1	0	0.998		1055
1706	BPA14920	0.999	1	0.99	1	1	1	0	0.998		1055
1707	GI164675635	1	1	0.989	1	1	1	0	0.998		1055
1708	GI164675809	1	1	0.989	1	1	1	0	0.998		1055
1709	GI164678434	1	1	0.989	1	1	1	0	0.998		1055
1710	GI164682439	1	1	0.989	1	1	1	0	0.998		1055
1711	GI164674706	1	1	0.989	1	1	1	0	0.998		1055
1712	GI164678383	1	1	0.989	1	1	1	0	0.998		1055
1713	STEP1C3437	1	1	0.989	1	1	1	0	0.998		1055
1714	STEP1C892	1	1	0.989	1	1	1	0	0.998		1055
1715	BPA14729	0.999	1	0.99	1	1	1	0	0.998		1055
1716	STEP1C112	1	1	0.989	1	1	1	0	0.998		1055
1717	STEP1C1421	1	1	0.989	1	1	1	0	0.998		1055
1718	STEP1C3904	1	1	0.989	1	1	1	0	0.998		1055
1719	BPA17786	1	1	0.989	1	1	1	0	0.998		1055
1720	STEP1C90	1	1	0.989	1	1	1	0	0.998		1055
1721	STEP1C3139	1	1	0.989	1	1	1	0	0.998		1055
1722	GI164677028	1	1	0.989	1	1	1	0	0.998		1055
1723	BPA11509	1	1	0.989	1	1	1	0	0.998		1055
1724	BPA11494	1	1	0.989	1	1	1	0	0.998		1055
1725	STEP1C4122	1	1	0.989	1	1	1	0	0.998		1055
1726	FEMALE454SRA233	1	1	0.989	1	1	1	0	0.998		1055
1727	GI164674382	1	1	0.989	1	1	1	0	0.998		1055
1728	GI164674381	1	1	0.989	1	1	1	0	0.998		1055
1729	BPA13912	1	1	0.989	1	1	1	0	0.998		1055
1730	GI164674827	1	1	0.989	1	1	1	0	0.998		1055
1731	GI164680579	1	1	0.989	1	1	1	0	0.998		1055
1732	GI164679913	1	1	0.989	1	1	1	0	0.998		1055
1733	STEP1C1030	1	1	0.989	1	1	1	0	0.998		1055
1734	GI164673288	1	1	0.989	1	1	1	0	0.998		1055
1735	BPA9392	1	1	0.989	1	1	1	0	0.998		1055
1736	GI164682069	1	1	0.989	1	1	1	0	0.998		1055
1737	GI164674236	1	1	0.989	1	1	1	0	0.998		1055
1738	STEP1REPC1321	1	1	0.989	1	1	1	0	0.998		1055
1739	BPA11672	1	0.99	0.999	1	1	1	0	0.998		1055
1740	STEP1REPC5878	1	1	0.989	1	1	1	0	0.998		1055
1741	STEP1REPC2496	1	1	0.989	1	1	1	0	0.998		1055
1742	STEP1REPC5717	1	1	0.989	1	1	1	0	0.998		1055
1743	STEP1REPC3638	0.999	1	0.99	1	1	1	0	0.998		1055
1744	STEP1C30	1	1	0.989	1	1	1	0	0.998		1055
1745	GI164673755	1	1	0.989	1	1	1	0	0.998		1055
1746	STEP1REPC687	1	1	0.989	1	1	1	0	0.998		1055
1747	GI164670211	0.999	1	0.99	1	1	1	0	0.998		1055
1748	BPA18199	1	1	0.989	1	1	1	0	0.998		1055
1749	STEP1REPC1059	1	1	0.989	1	1	1	0	0.998		1055
1750	STEP1C3077	1	1	0.989	1	1	1	0	0.998		1055
1751	GI164678386	1	1	0.989	1	1	1	0	0.998		1055
1752	GI164677024	1	1	0.989	1	1	1	0	0.998		1055
1753	GI164676176	0.998	1	0.991	1	1	1	0	0.998		1055
1754	GI164681534	1	1	0.989	1	1	1	0	0.998		1055
1755	STEP1REPC3140	1	1	0.989	1	1	1	0	0.998		1055
1756	GI164677346	1	1	0.989	1	1	1	0	0.998		1055
1757	GI164668957	1	1	0.989	1	1	1	0	0.998		1055
1758	BPA9970	0.999	1	0.99	1	1	1	0	0.998		1055
1759	BPA1892	0.999	1	0.99	1	1	1	0	0.998		1055
1760	GI164677098	0.999	1	0.99	1	1	1	0	0.998		1055
1761	BPA8094	1	1	0.989	1	1	1	0	0.998		1055
1762	BPA812	1	1	0.989	1	1	1	0	0.998		1055
1763	GI164679856	1	1	0.989	1	1	1	0	0.998		1055
1764	GI164676676	0.997	1	0.992	1	1	1	0	0.998		1055
1765	GI164682382	0.998	1	0.991	1	1	1	0	0.998		1055
1766	STEP1REPC3493	1	1	0.989	1	1	1	0	0.998		1055
1767	STEP1REPC1285	1	1	0.989	1	1	1	0	0.998		1055
1768	FEMALE454SRA264	1	1	0.989	1	1	1	0	0.998		1055
1769	BPA8262	1	1	0.989	1	1	1	0	0.998		1055
1770	BPA46RNASEQ132463	1	1	0.989	1	1	1	0	0.998		1055
1771	STEP1C22	1	1	0.989	1	1	1	0	0.998		1055
1772	GI164676793	1	1	0.989	1	1	1	0	0.998		1055
1773	STEP1C3992	1	1	0.989	1	1	1	0	0.998		1055
1774	STEP1REPC2072	1	1	0.989	1	1	1	0	0.998		1055
1775	GI164681444	1	1	0.989	1	1	1	0	0.998		1055
1776	STEP1REPC1171	1	1	0.989	1	1	1	0	0.998		1055
1777	GI164681742	1	1	0.989	1	1	1	0	0.998		1055
1778	BPA8455	1	1	0.989	1	1	1	0	0.998		1055
1779	STEP1REPC4454	0.998	1	0.991	1	1	1	0	0.998		1055
1780	BPA13893	1	1	0.989	1	1	1	0	0.998		1055
1781	GI164679615	1	1	0.989	1	1	1	0	0.998		1055
1782	GI164682143	1	1	0.989	1	1	1	0	0.998		1055
1783	GI164672566	1	1	0.989	1	1	1	0	0.998		1055
1784	STEP1REPC2983	1	1	0.989	1	1	1	0	0.998		1055
1785	GI164674971	1	1	0.989	1	1	1	0	0.998		1055
1786	BPA12177	1	1	0.989	1	1	1	0	0.998		1055
1787	STEP1REPC5732	1	1	0.989	1	1	1	0	0.998		1055
1788	GI164667307	1	1	0.989	1	1	1	0	0.998		1055
1789	BPA14107	1	1	0.989	1	1	1	0	0.998		1055
1790	STEP1REPC3262	1	1	0.989	1	1	1	0	0.998		1055
1791	STEP1C4689	1	1	0.989	1	1	1	0	0.998		1055
1792	STEP1REPC2374	1	1	0.989	1	1	1	0	0.998		1055
1793	GI164671267	1	1	0.989	1	1	1	0	0.998		1055
1794	STEP1C5153	1	1	0.989	1	1	1	0	0.998		1055
1795	GI164672595	1	1	0.989	1	1	1	0	0.998		1055
1796	STEP1C3988	1	1	0.989	1	1	1	0	0.998		1055
1797	BPA10028	1	1	0.989	1	1	1	0	0.998		1055
1798	STEP1C5438	1	1	0.989	1	1	1	0	0.998		1055
1799	STEP1C2555	1	1	0.989	1	1	1	0	0.998		1055
1800	STEP1C3903	1	1	0.989	1	1	1	0	0.998		1055
1801	BPA9048	1	1	0.989	1	1	1	0	0.998		1055
1802	STEP1C3385	1	1	0.989	1	1	1	0	0.998		1055
1803	STEP1REPC4552	1	1	0.989	1	1	1	0	0.998		1055
1804	GI164671724	1	1	0.989	1	1	1	0	0.998		1055
1805	STEP1C4559	1	1	0.989	1	1	1	0	0.998		1055
1806	STEP1C2697	1	1	0.989	1	1	1	0	0.998		1055
1807	BPA1137	0.999	1	0.989	1	1	1	0	0.998		1055
1808	GI164668920	1	1	0.989	1	1	1	0	0.998		1055
1809	GI164678588	0.998	1	0.991	1	1	1	0	0.998		1055
1810	BPA15874	1	1	0.989	1	1	1	0	0.998		1055
1811	GI164668547	1	1	0.989	1	1	1	0	0.998		1055
1812	GI164668548	1	1	0.989	1	1	1	0	0.998		1055
1813	BPA1662	1	1	0.989	1	1	1	0	0.998		1055
1814	STEP1REPC2445	1	1	0.989	1	1	1	0	0.998		1055
1815	BPA17393	1	1	0.989	1	1	1	0	0.998		1055
1816	STEP1REPC1780	1	1	0.989	1	1	1	0	0.998		1055
1817	BPA13180	1	1	0.989	1	1	1	0	0.998		1055
1818	STEP1REPC2309	1	1	0.989	1	1	1	0	0.998		1055
1819	BPA19170	1	1	0.989	1	1	1	0	0.998		1055
1820	STEP1C3080	1	1	0.989	1	1	1	0	0.998		1055
1821	GI164675064	1	1	0.989	1	1	1	0	0.998		1055
1822	GI164680670	1	1	0.989	1	1	1	0	0.998		1055
1823	GI164674627	1	1	0.989	1	1	1	0	0.998		1055
1824	GI164675786	1	1	0.989	1	1	1	0	0.998		1055
1825	GI164677300	1	1	0.989	1	1	1	0	0.998		1055
1826	BPA10944	1	1	0.988	1	1	1	0	0.998		1055
1827	GI164668810	0.999	1	0.989	1	1	1	0	0.998		1055
1828	STEP1REPC837	1	1	0.988	1	1	1	0	0.998		1055
1829	BPA15198	1	1	0.988	1	1	1	0	0.998		1055
1830	BPA40RNASEQ293021	1	1	0.988	1	1	1	0	0.998		1055
1831	BPA1060	1	1	0.989	1	1	1	0	0.998		1055
1832	GI164670153	1	1	0.988	1	1	1	0	0.998		1055
1833	BPA13012	1	1	0.989	1	1	1	0	0.998		1055
1834	STEP1REPC834	1	1	0.989	1	1	1	0	0.998		1055
1835	BPA1364	1	1	0.988	1	1	1	0	0.998		1055
1836	GI164678125	1	1	0.989	1	1	1	0	0.998		1055
1837	BPA11177	1	1	0.989	1	1	1	0	0.998		1055
1838	STEP1REPC2488	0.997	1	0.991	1	1	1	0	0.998		1055
1839	STEP1REPC1023	1	1	0.989	1	1	1	0	0.998		1055
1840	BPA9196	0.998	1	0.99	1	1	1	0	0.998		1055
1841	BPA744	1	1	0.989	1	1	1	0	0.998		1055
1842	BPA1281	1	1	0.989	1	1	1	0	0.998		1055
1843	BPA9735	1	1	0.989	1	1	1	0	0.998		1055
1844	STEP1REPC2104	1	1	0.988	1	1	1	0	0.998		1055
1845	GI164679950	1	1	0.989	1	1	1	0	0.998		1055
1846	STEP1REPC3893	1	1	0.988	1	1	1	0	0.998		1055
1847	STEP1C147	1	1	0.988	1	1	1	0	0.998		1055
1848	STEP1C3961	1	1	0.989	1	1	1	0	0.998		1055
1849	STEP1REPC1772	1	1	0.988	1	1	1	0	0.998		1055
1850	STEP1C2848	0.999	1	0.99	1	1	1	0	0.998		1055
1851	STEP1REPC415	1	1	0.989	1	1	1	0	0.998		1055
1852	STEP1REPC2498	1	1	0.989	1	1	1	0	0.998		1055
1853	STEP1REPC3184	1	1	0.988	1	1	1	0	0.998		1055
1854	BPA9724	1	1	0.988	1	1	1	0	0.998		1055
1855	STEP1C27	1	1	0.988	1	1	1	0	0.998		1055
1856	BPA1873	1	1	0.988	1	1	1	0	0.998		1055
1857	GI164667455	0.998	1	0.991	1	1	1	0	0.998		1055
1858	STEP1REPC1389	1	1	0.988	1	1	1	0	0.998		1055
1859	STEP1REPC823	1	1	0.988	1	1	1	0	0.998		1055
1860	STEP1REPC2793	1	1	0.988	1	1	1	0	0.998		1055
1861	STEP1REPC2180	1	1	0.988	1	1	1	0	0.998		1055
1862	GI164668277	1	1	0.988	1	1	1	0	0.998		1055
1863	BPA3164	1	1	0.988	1	1	1	0	0.998		1055
1864	BPA8805	1	1	0.988	1	1	1	0	0.998		1055
1865	FEMALE454SRA46	1	1	0.989	1	1	1	0	0.998		1055
1866	STEP1REPC1011	1	1	0.989	1	1	1	0	0.998		1055
1867	GI164682055	0.999	1	0.989	1	1	1	0	0.998		1055
1868	BPA4655	1	1	0.988	1	1	1	0	0.998		1055
1869	STEP1C3394	0.998	1	0.99	1	1	1	0	0.998		1055
1870	STEP1C4006	1	1	0.988	1	1	1	0	0.998		1055
1871	STEP1REPC2418	1	1	0.988	1	1	1	0	0.998		1055
1872	BPA14263	1	1	0.988	1	1	1	0	0.998		1055
1873	STEP1REPC4561	1	1	0.988	1	1	1	0	0.998		1055
1874	BPA9458	0.998	1	0.99	1	1	1	0	0.998		1055
1875	BPA1863	1	1	0.988	1	1	1	0	0.998		1055
1876	BPA9440	0.999	1	0.99	1	1	1	0	0.998		1055
1877	STEP1REPC2076	1	1	0.988	1	1	1	0	0.998		1055
1878	GI164674299	1	1	0.989	1	1	1	0	0.998		1055
1879	STEP1REPC4171	1	1	0.988	1	1	1	0	0.998		1055
1880	STEP1REPC3084	1	1	0.988	1	1	1	0	0.998		1055
1881	STEP1C3594	0.999	1	0.989	1	1	1	0	0.998		1055
1882	STEP1C5295	0.998	1	0.99	1	1	1	0	0.998		1055
1883	BPA14385	1	1	0.988	1	1	1	0	0.998		1055
1884	STEP1REPC1077	1	1	0.988	1	1	1	0	0.998		1055
1885	GI164672665	0.997	1	0.991	1	1	1	0	0.998		1055
1886	BPA6	1	1	0.988	1	1	1	0	0.998		1055
1887	BPA10899	1	1	0.988	1	1	1	0	0.998		1055
1888	STEP1C21	1	1	0.988	1	1	1	0	0.998		1055
1889	GI164679296	1	1	0.988	1	1	1	0	0.998		1055
1890	BPA30RNASEQ629743	1	1	0.988	1	1	1	0	0.998		1055
1891	BPA6150	1	1	0.988	1	1	1	0	0.998		1055
1892	GI164671407	1	1	0.988	1	1	1	0	0.998		1055
1893	GI164668217	1	1	0.988	1	1	1	0	0.998		1055
1894	STEP1C3610	1	1	0.988	1	1	1	0	0.998		1055
1895	GI164680997	1	1	0.988	1	1	1	0	0.998		1055
1896	GI164674893	1	1	0.988	1	1	1	0	0.998		1055
1897	STEP1C4144	1	1	0.988	1	1	1	0	0.998		1055
1898	BPA8702	0.999	1	0.989	1	1	1	0	0.998		1055
1899	STEP1REPC636	0.999	1	0.989	1	1	1	0	0.998		1055
1900	GI164679672	0.999	1	0.989	1	1	1	0	0.998		1055
1901	STEP1REPC1300	0.998	1	0.99	1	1	1	0	0.998		1055
1902	STEP1REPC1822	1	1	0.988	1	1	1	0	0.998		1055
1903	BPA26RNASEQ759659	1	1	0.988	1	1	1	0	0.998		1055
1904	BPA1438	1	1	0.988	1	1	1	0	0.998		1055
1905	STEP1C12	1	1	0.988	1	1	1	0	0.998		1055
1906	BPA10099	1	1	0.988	1	1	1	0	0.998		1055
1907	STEP1REPC3836	1	1	0.988	1	1	1	0	0.998		1055
1908	BPA12616	1	1	0.988	1	1	1	0	0.998		1055
1909	STEP1REPC2433	1	1	0.988	1	1	1	0	0.998		1055
1910	STEP1C5121	1	1	0.988	1	1	1	0	0.998		1055
1911	GI164675235	1	1	0.988	1	1	1	0	0.998		1055
1912	BPA963	1	1	0.988	1	1	1	0	0.998		1055
1913	BPA15043	1	1	0.988	1	1	1	0	0.998		1055
1914	BPA9698	1	1	0.988	1	1	1	0	0.998		1055
1915	BPA971	0.999	1	0.989	1	1	1	0	0.998		1055
1916	BPA7761	1	1	0.988	1	1	1	0	0.998		1055
1917	GI164676969	1	1	0.988	1	1	1	0	0.998		1055
1918	STEP1REPC1538	0.998	1	0.99	1	1	1	0	0.998		1055
1919	BPA9676	1	1	0.988	1	1	1	0	0.998		1055
1920	STEP1REPC2484	1	1	0.988	1	1	1	0	0.998		1055
1921	BPA10304	1	1	0.988	1	1	1	0	0.998		1055
1922	BPA7157	1	1	0.988	1	1	1	0	0.998		1055
1923	GI164677018	1	1	0.988	1	1	1	0	0.998		1055
1924	GI164676968	1	1	0.988	1	1	1	0	0.998		1055
1925	GI164678544	1	1	0.988	1	1	1	0	0.998		1055
1926	STEP1REPC2735	1	1	0.988	1	1	1	0	0.998		1055
1927	GI164668593	1	1	0.988	1	1	1	0	0.998		1055
1928	BPA25070	1	1	0.988	1	1	1	0	0.998		1055
1929	STEP1C4283	1	1	0.988	1	1	1	0	0.998		1055
1930	BPA8035	1	1	0.988	1	1	1	0	0.998		1055
1931	STEP1REPC595	1	1	0.988	1	1	1	0	0.998		1055
1932	STEP1REPC5190	1	1	0.988	1	1	1	0	0.998		1055
1933	BPA1712	1	0.99	0.998	1	1	1	0	0.998		1055
1934	BPA6019	1	1	0.988	1	1	1	0	0.998		1055
1935	BPA32RNASEQ551325	1	1	0.988	1	1	1	0	0.998		1055
1936	BPA1862	1	1	0.988	1	1	1	0	0.998		1055
1937	STEP1C4583	1	1	0.988	1	1	1	0	0.998		1055
1938	STEP1C4546	1	1	0.988	1	1	1	0	0.998		1055
1939	BPA8583	1	1	0.988	1	1	1	0	0.998		1055
1940	STEP1C5432	1	1	0.988	1	1	1	0	0.998		1055
1941	GI164672088	0.999	1	0.989	1	1	1	0	0.998		1055
1942	BPA46RNASEQ134001	1	1	0.988	1	1	1	0	0.998		1055
1943	BPA11427	1	1	0.988	1	1	1	0	0.998		1055
1944	GI164671534	1	1	0.988	1	1	1	0	0.998		1055
1945	BPA16699	1	1	0.988	1	1	1	0	0.998		1055
1946	STEP1C4005	0.999	1	0.988	1	1	1	0	0.998		1055
1947	STEP1C3843	1	1	0.988	1	1	1	0	0.998		1055
1948	GI164669568	1	1	0.988	1	1	1	0	0.998		1055
1949	GI164667308	1	1	0.988	1	1	1	0	0.998		1055
1950	GI164668607	1	1	0.988	1	1	1	0	0.998		1055
1951	GI164671771	1	1	0.988	1	1	1	0	0.998		1055
1952	STEP1REPC2282	1	0.99	0.998	1	1	1	0	0.998		1055
1953	STEP1REPC1308	0.999	1	0.989	1	1	1	0	0.998		1055
1954	GI164668037	0.999	1	0.988	1	1	1	0	0.998		1055
1955	STEP1REPC4117	1	1	0.988	1	1	1	0	0.998		1055
1956	BPA3551	1	1	0.988	1	1	1	0	0.998		1055
1957	BPA11274	1	1	0.988	1	1	1	0	0.998		1055
1958	STEP1C2666	0.998	1	0.989	1	1	1	0	0.998		1055
1959	BPA9773	1	1	0.988	1	1	1	0	0.998		1055
1960	STEP1C2334	1	1	0.988	1	1	1	0	0.998		1055
1961	BPA8996	1	1	0.988	1	1	1	0	0.998		1055
1962	GI164680822	1	1	0.988	1	1	1	0	0.998		1055
1963	GI164678414	0.999	1	0.988	1	1	1	0	0.998		1055
1964	BPA1389	1	1	0.988	1	1	1	0	0.998		1055
1965	BPA15341	1	1	0.988	1	1	1	0	0.998		1055
1966	BPA17066	1	1	0.988	1	1	1	0	0.998		1055
1967	STEP1REPC513	1	1	0.988	1	1	1	0	0.998		1055
1968	GI164680232	1	1	0.988	1	1	1	0	0.998		1055
1969	BPA1962	1	1	0.988	1	1	1	0	0.998		1055
1970	STEP1REPC272	1	1	0.988	1	1	1	0	0.998		1055
1971	BPA1238	1	1	0.988	1	1	1	0	0.998		1055
1972	BPA855	1	1	0.987	1	1	1	0	0.998		1055
1973	BPA90	1	1	0.988	1	1	1	0	0.998		1055
1974	STEP1REPC656	1	1	0.987	1	1	1	0	0.998		1055
1975	BPA18245	0.997	1	0.991	1	1	1	0	0.998		1055
1976	BPA7926	1	1	0.987	1	1	1	0	0.998		1055
1977	BPA8219	1	1	0.988	1	1	1	0	0.998		1055
1978	STEP1REPC2434	1	1	0.988	1	1	1	0	0.998		1055
1979	BPA8561	1	1	0.988	1	1	1	0	0.998		1055
1980	BPA9004	0.998	1	0.99	1	1	1	0	0.998		1055
1981	BPA15382	1	1	0.988	1	1	1	0	0.998		1055
1982	GI164669341	1	1	0.987	1	1	1	0	0.998		1055
1983	STEP1C4262	1	1	0.988	1	1	1	0	0.998		1055
1984	STEP1C4049	0.999	1	0.988	1	1	1	0	0.998		1055
1985	GI164679134	1	1	0.988	1	1	1	0	0.998		1055
1986	STEP1REPC1181	0.998	1	0.99	1	1	1	0	0.998		1055
1987	BPA6935	1	1	0.987	1	1	1	0	0.998		1055
1988	BPA3396	1	1	0.987	1	1	1	0	0.998		1055
1989	STEP1C2944	1	1	0.987	1	1	1	0	0.998		1055
1990	GI164665959	1	1	0.987	1	1	1	0	0.998		1055
1991	BPA38RNASEQ359067	1	1	0.987	1	1	1	0	0.998		1055
1992	BPA36RNASEQ425143	1	1	0.987	1	1	1	0	0.998		1055
1993	BPA1046	1	1	0.987	1	1	1	0	0.998		1055
1994	BPA11629	1	1	0.987	1	1	1	0	0.998		1055
1995	BPA1424	0.997	1	0.99	1	1	1	0	0.998		1055
1996	BPA14095	1	1	0.987	1	1	1	0	0.998		1055
1997	STEP1REPC1243	1	1	0.987	1	1	1	0	0.998		1055
1998	GI164675036	1	1	0.987	1	1	1	0	0.998		1055
[truncated: 34,284 more rows]

## Sheet: Vacceed - >0.9 score
Vacceed results - Sequences with >0.9 score only
	#ID	svm	nn	rf	ada	nb	knn	existence_score	average_ML_score		Rank
1	aC23125p3	1	1	1	1	1	1	0	1		1		svm = support vector machines
2	sC895p18	1	1	1	1	1	1	0	1		1		nn = neural network
3	aC50676p1	1	1	1	1	1	1	0	1		1		rf = random forest
4	sC9923p4	1	1	1	1	1	1	0	1		1		ada = adaptive boosting
5	sC26903p2	1	1	0.999	1	1	1	0	1		1		nb = naïve bayes classifier
6	sC4138a5	1	1	0.999	1	1	1	0	1		1		knn = k-nearest neighbour
7	sC48847p5	1	1	0.999	1	1	1	0	1		1
8	sC28464p1	1	1	0.999	1	1	1	0	1		1
9	sC44738p4	1	1	0.998	1	1	1	0	1		1
10	sC1448p6	1	1	0.998	1	1	1	0	1		1
11	aC50821p4	1	1	0.998	1	1	1	0	1		1
12	aC846p6	1	1	0.998	1	1	1	0	1		1
13	sC30430p5	1	1	0.998	1	1	1	0	1		1
14	aC48948p13	0.999	1	0.999	1	1	1	0	1		1
15	sC48703p4	0.999	1	0.998	1	1	1	0	1		1
16	aC5416p5	1	1	0.998	1	1	1	0	1		1
17	sC28489p7	0.999	1	0.998	1	1	1	0	1		1
18	sC76834p3	1	1	0.997	1	1	1	0	1		1
19	sC56122a3	0.999	1	0.999	1	1	1	0	1		1
20	aC38624p1	1	1	0.997	1	1	1	0	1		1
21	aC25475p1	1	1	0.997	1	1	1	0	1		1
22	sC34107p3	1	1	0.997	1	1	1	0	1		1
23	sC50610p5	1	1	0.997	1	1	1	0	1		1
24	aC5659p3	1	1	0.997	1	1	1	0	1		1
25	STEP1REPC5809	1	1	0.999	1	1	1	0	1		1
26	GI164668440	1	1	0.999	1	1	1	0	1		1
27	STEP1C3216	1	1	0.999	1	1	1	0	1		1
28	GI164682038	0.999	1	0.999	1	1	1	0	1		1
29	STEP1REPC830	1	1	0.998	1	1	1	0	1		1
30	STEP1REPC2776	1	1	0.998	1	1	1	0	1		1
31	BPA2942	0.999	1	0.998	1	1	1	0	1		1
32	snap|Contig35011pg0.7/BI-HS001	1	1	0.994	1	1	1	0	0.999		32
33	STEP1|REPC3422/BI-HS002	1	1	0.992	1	1	1	0	0.999		32
34	sC44402p4	1	1	0.997	1	1	1	0	0.999		32
35	sC67708p2	1	1	0.997	1	1	1	0	0.999		32
36	aC34699p3	1	1	0.997	1	1	1	0	0.999		32
37	sC5951p2	1	1	0.997	1	1	1	0	0.999		32
38	sC25492p2	1	1	0.997	1	1	1	0	0.999		32
39	sC31512p7	1	1	0.997	1	1	1	0	0.999		32
40	sC31512p8	1	1	0.997	1	1	1	0	0.999		32
41	aC20051p3	1	1	0.997	1	1	1	0	0.999		32
42	sC6032p1	1	1	0.997	1	1	1	0	0.999		32
43	sC51151p3	1	1	0.997	1	1	1	0	0.999		32
44	sC21777p11	1	1	0.997	1	1	1	0	0.999		32
45	sC1448p7	1	1	0.997	1	1	1	0	0.999		32
46	sC21272p8	1	1	0.997	1	1	1	0	0.999		32
47	sC40307p1	1	1	0.997	1	1	1	0	0.999		32
48	sC67747p2	1	1	0.997	1	1	1	0	0.999		32
49	sC23860p3	1	1	0.997	1	1	1	0	0.999		32
50	sC21196p2	1	1	0.997	1	1	1	0	0.999		32
51	sC42179p3	1	1	0.997	1	1	1	0	0.999		32
52	aC39305p3	1	1	0.997	1	1	1	0	0.999		32
53	sC47688p3	1	1	0.997	1	1	1	0	0.999		32
54	aC27089p3	1	1	0.997	1	1	1	0	0.999		32
55	sC27775p3	1	1	0.997	1	1	1	0	0.999		32
56	sC63650p7	1	1	0.997	1	1	1	0	0.999		32
57	aC23633p1	1	1	0.997	1	1	1	0	0.999		32
58	sC49695p1	1	1	0.997	1	1	1	0	0.999		32
59	sC3105p8	1	1	0.997	1	1	1	0	0.999		32
60	sC21675p44	1	1	0.997	1	1	1	0	0.999		32
61	sC70580p2	1	1	0.997	1	1	1	0	0.999		32
62	sC27122p5	1	1	0.997	1	1	1	0	0.999		32
63	sC27845p3	1	1	0.997	1	1	1	0	0.999		32
64	aC53036p2	1	1	0.997	1	1	1	0	0.999		32
65	sC22867p14	1	1	0.997	1	1	1	0	0.999		32
66	aC2393p4	1	1	0.997	1	1	1	0	0.999		32
67	sC60862p1	1	1	0.997	1	1	1	0	0.999		32
68	sC21513p3	1	1	0.997	1	1	1	0	0.999		32
69	sC23153p11	1	1	0.997	1	1	1	0	0.999		32
70	sC6313a7	1	1	0.997	1	1	1	0	0.999		32
71	sC19941p7	1	1	0.997	1	1	1	0	0.999		32
72	sC38979p7	1	1	0.997	1	1	1	0	0.999		32
73	sC79086p2	1	1	0.997	1	1	1	0	0.999		32
74	sC60770p5	1	1	0.997	1	1	1	0	0.999		32
75	sC575p3	1	1	0.997	1	1	1	0	0.999		32
76	aC17760p3	1	1	0.997	1	1	1	0	0.999		32
77	sC14577p2	1	1	0.997	1	1	1	0	0.999		32
78	sC41448p11	1	1	0.997	1	1	1	0	0.999		32
79	sC530p11	1	1	0.997	1	1	1	0	0.999		32
80	sC63303p2	1	1	0.997	1	1	1	0	0.999		32
81	aC2719p13	1	1	0.997	1	1	1	0	0.999		32
82	aC41795p2	1	1	0.997	1	1	1	0	0.999		32
83	sC29081p4	1	1	0.997	1	1	1	0	0.999		32
84	sC78365p2	0.999	1	0.997	1	1	1	0	0.999		32
85	sC10731p1	1	1	0.997	1	1	1	0	0.999		32
86	aC44028p2	1	1	0.997	1	1	1	0	0.999		32
87	sC8806p6	1	1	0.997	1	1	1	0	0.999		32
88	sC54579p2	1	1	0.997	1	1	1	0	0.999		32
89	sC53108p4	1	1	0.997	1	1	1	0	0.999		32
90	sC822p2	1	1	0.997	1	1	1	0	0.999		32
91	sC40445p2	1	1	0.997	1	1	1	0	0.999		32
92	sC660a13	1	1	0.997	1	1	1	0	0.999		32
93	aC37308p3	1	1	0.997	1	1	1	0	0.999		32
94	sC80342p1	0.999	1	0.997	1	1	1	0	0.999		32
95	sC55216p4	1	1	0.997	1	1	1	0	0.999		32
96	aC126p15	1	1	0.997	1	1	1	0	0.999		32
97	sC3775p12	1	1	0.996	1	1	1	0	0.999		32
98	sC61854p1	1	1	0.997	1	1	1	0	0.999		32
99	sC64481p1	1	1	0.996	1	1	1	0	0.999		32
100	aC53914p2	1	1	0.997	1	1	1	0	0.999		32
101	sC14910p2	1	1	0.997	1	1	1	0	0.999		32
102	sC22443p6	0.998	1	0.998	0.999	1	1	0	0.999		32
103	sC22443p7	0.998	1	0.998	0.999	1	1	0	0.999		32
104	sC5924p7	1	1	0.996	1	1	1	0	0.999		32
105	sC6523p4	0.999	1	0.997	1	1	1	0	0.999		32
106	sC23950p4	1	1	0.997	1	1	1	0	0.999		32
107	aC2942p3	1	1	0.996	1	1	1	0	0.999		32
108	sC20702p4	1	1	0.996	1	1	1	0	0.999		32
109	sC47207p1	1	1	0.997	1	1	1	0	0.999		32
110	sC52120p3	0.999	1	0.997	1	1	1	0	0.999		32
111	sC52988a11	0.999	1	0.997	1	1	1	0	0.999		32
112	sC7092p3	1	1	0.997	1	1	1	0	0.999		32
113	aC4098p4	1	1	0.996	1	1	1	0	0.999		32
114	sC18583p4	1	1	0.996	1	1	1	0	0.999		32
115	sC35788p2	1	1	0.996	1	1	1	0	0.999		32
116	sC28902p2	1	1	0.997	1	1	1	0	0.999		32
117	sC47166p2	1	1	0.996	1	1	1	0	0.999		32
118	sC24568p5	1	1	0.996	1	1	1	0	0.999		32
119	sC3600p1	1	1	0.996	1	1	1	0	0.999		32
120	sC667p2	1	1	0.997	1	1	1	0	0.999		32
121	sC52409p4	1	1	0.996	1	1	1	0	0.999		32
122	sC1141p4	1	1	0.996	1	1	1	0	0.999		32
123	sC35591p6	1	1	0.996	1	1	1	0	0.999		32
124	sC52585p2	1	1	0.996	1	1	1	0	0.999		32
125	sC44452p1	1	1	0.997	1	1	1	0	0.999		32
126	sC33519p5	1	1	0.996	1	1	1	0	0.999		32
127	sC42106p5	1	1	0.996	1	1	1	0	0.999		32
128	aC74377p1	1	1	0.997	1	1	1	0	0.999		32
129	sC82271p1	1	1	0.996	1	1	1	0	0.999		32
130	sC26530p4	1	1	0.996	1	1	1	0	0.999		32
131	sC1325p2	1	1	0.996	1	1	1	0	0.999		32
132	sC3824p9	1	1	0.996	1	1	1	0	0.999		32
133	sC44086p5	1	1	0.996	1	1	1	0	0.999		32
134	sC45881p2	1	1	0.996	1	1	1	0	0.999		32
135	sC14958p4	1	1	0.996	1	1	1	0	0.999		32
136	sC27923p0	1	1	0.996	1	1	1	0	0.999		32
137	sC56874p3	1	1	0.996	1	1	1	0	0.999		32
138	sC34658p2	1	1	0.996	1	1	1	0	0.999		32
139	sC7979p1	1	1	0.996	1	1	1	0	0.999		32
140	sC45296a3	1	1	0.996	1	1	1	0	0.999		32
141	sC2651p2	1	1	0.996	1	1	1	0	0.999		32
142	sC21086p3	1	1	0.996	1	1	1	0	0.999		32
143	sC78326p2	1	1	0.996	1	1	1	0	0.999		32
144	sC43029p5	1	1	0.996	1	1	1	0	0.999		32
145	sC24727p2	1	1	0.996	1	1	1	0	0.999		32
146	sC77235a2	1	1	0.996	1	1	1	0	0.999		32
147	sC546p9	1	1	0.996	1	1	1	0	0.999		32
148	sC24185p4	1	1	0.996	1	1	1	0	0.999		32
149	sC67294p2	1	1	0.996	1	1	1	0	0.999		32
150	sC23734p6	1	1	0.996	1	1	1	0	0.999		32
151	aC28799p2	1	1	0.996	1	1	1	0	0.999		32
152	sC83698a2	1	1	0.996	1	1	1	0	0.999		32
153	sC62669p3	1	1	0.996	1	1	1	0	0.999		32
154	aC43284p15	1	1	0.996	1	1	1	0	0.999		32
155	sC21659p1	1	1	0.996	1	1	1	0	0.999		32
156	sC38702p2	1	1	0.997	1	1	1	0	0.999		32
157	sC41020a5	1	1	0.996	1	1	1	0	0.999		32
158	sC10868p3	1	1	0.996	1	1	1	0	0.999		32
159	sC35094p21	1	1	0.996	1	1	1	0	0.999		32
160	sC6127p3	1	1	0.996	1	1	1	0	0.999		32
161	aC50369p4	1	1	0.996	1	1	1	0	0.999		32
162	sC70201p1	1	1	0.996	1	1	1	0	0.999		32
163	sC22901p3	1	1	0.996	1	1	1	0	0.999		32
164	sC658p2	1	1	0.996	1	1	1	0	0.999		32
165	sC57449p9	1	1	0.996	1	1	1	0	0.999		32
166	sC12416p1	1	1	0.996	1	1	1	0	0.999		32
167	sC24303p3	1	1	0.996	1	1	1	0	0.999		32
168	sC46404p5	1	1	0.996	1	1	1	0	0.999		32
169	sC65928p4	1	1	0.996	1	1	1	0	0.999		32
170	sC4685p2	1	1	0.996	1	1	1	0	0.999		32
171	sC47076p2	1	1	0.996	1	1	1	0	0.999		32
172	sC4685p3	1	1	0.996	1	1	1	0	0.999		32
173	sC26768p25	1	1	0.996	1	1	1	0	0.999		32
174	sC26768p26	1	1	0.996	1	1	1	0	0.999		32
175	aC79336p2	1	1	0.996	1	1	1	0	0.999		32
176	sC41656p2	1	1	0.996	1	1	1	0	0.999		32
177	sC26597p5	1	1	0.996	1	1	1	0	0.999		32
178	sC19370p2	1	1	0.996	1	1	1	0	0.999		32
179	sC34774p5	1	1	0.996	1	1	1	0	0.999		32
180	aC45375p5	1	1	0.996	1	1	1	0	0.999		32
181	sC35996p11	1	1	0.996	1	1	1	0	0.999		32
182	sC47133p7	1	1	0.996	1	1	1	0	0.999		32
183	aC2230p9	1	1	0.996	1	1	1	0	0.999		32
184	sC39078p3	1	1	0.996	1	1	1	0	0.999		32
185	sC40945p3	1	1	0.996	1	1	1	0	0.999		32
186	aC24716p6	1	1	0.996	1	1	1	0	0.999		32
187	sC19479p1	0.999	1	0.997	1	1	1	0	0.999		32
188	sC21275p7	1	1	0.996	1	1	1	0	0.999		32
189	aC79305p3	1	1	0.996	1	1	1	0	0.999		32
190	sC41714p2	1	1	0.996	1	1	1	0	0.999		32
191	aC26693p3	0.999	1	0.997	1	1	1	0	0.999		32
192	sC3879p4	1	1	0.996	1	1	1	0	0.999		32
193	sC27615p15	1	1	0.996	1	1	1	0	0.999		32
194	aC23355p1	1	1	0.996	1	1	1	0	0.999		32
195	sC72413p2	1	1	0.996	1	1	1	0	0.999		32
196	sC29323p10	1	1	0.996	1	1	1	0	0.999		32
197	sC10328p2	1	1	0.996	1	1	1	0	0.999		32
198	sC33035p4	1	1	0.996	1	1	1	0	0.999		32
199	sC32547p3	1	1	0.996	1	1	1	0	0.999		32
200	aC14956p0	1	1	0.996	1	1	1	0	0.999		32
201	aC15880p1	1	1	0.996	1	1	1	0	0.999		32
202	sC4673p3	1	1	0.996	1	1	1	0	0.999		32
203	sC29323p9	1	1	0.996	1	1	1	0	0.999		32
204	sC28681p5	1	1	0.996	1	1	1	0	0.999		32
205	sC53663p2	1	1	0.996	1	1	1	0	0.999		32
206	sC47937p1	1	1	0.996	1	1	1	0	0.999		32
207	sC43364p11	1	1	0.996	1	1	1	0	0.999		32
208	sC27122p4	1	1	0.996	1	1	1	0	0.999		32
209	sC81138p2	1	1	0.996	1	1	1	0	0.999		32
210	aC32924p6	0.999	1	0.997	1	1	1	0	0.999		32
211	sC43217p2	1	1	0.996	1	1	1	0	0.999		32
212	sC1518p4	1	1	0.996	1	1	1	0	0.999		32
213	sC31191a5	0.999	1	0.997	1	1	1	0	0.999		32
214	sC17908p8	1	1	0.996	1	1	1	0	0.999		32
215	sC20437p3	1	1	0.996	1	1	1	0	0.999		32
216	sC46378p1	1	1	0.996	1	1	1	0	0.999		32
217	sC37188p8	1	1	0.996	1	1	1	0	0.999		32
218	sC1208p3	0.999	1	0.997	1	1	1	0	0.999		32
219	sC74522p1	1	1	0.996	1	1	1	0	0.999		32
220	sC128p9	1	1	0.996	1	1	1	0	0.999		32
221	sC28970p2	1	1	0.996	1	1	1	0	0.999		32
222	sC51747p5	1	1	0.996	1	1	1	0	0.999		32
223	sC30029a4	1	1	0.996	1	1	1	0	0.999		32
224	aC18110p12	1	1	0.996	1	1	1	0	0.999		32
225	sC28542p3	1	1	0.996	1	1	1	0	0.999		32
226	sC15220p2	1	1	0.996	1	1	1	0	0.999		32
227	sC24651a10	1	1	0.996	1	1	1	0	0.999		32
228	aC81324p2	1	1	0.996	1	1	1	0	0.999		32
229	sC53300p3	1	1	0.996	1	1	1	0	0.999		32
230	sC38629p2	1	1	0.996	1	1	1	0	0.999		32
231	sC14805p4	0.999	1	0.997	1	1	1	0	0.999		32
232	sC74062a2	1	1	0.996	1	1	1	0	0.999		32
233	sC80667p3	1	1	0.996	1	1	1	0	0.999		32
234	sC47096p4	1	1	0.996	1	1	1	0	0.999		32
235	sC34126p2	1	1	0.996	1	1	1	0	0.999		32
236	sC27906p8	1	1	0.996	1	1	1	0	0.999		32
237	sC45493p2	1	1	0.996	1	1	1	0	0.999		32
238	sC26584p20	0.997	1	0.999	1	1	1	0	0.999		32
239	sC2166p4	0.999	1	0.997	1	1	1	0	0.999		32
240	sC194p2	1	1	0.996	1	1	1	0	0.999		32
241	sC52416p1	1	1	0.996	1	1	1	0	0.999		32
242	sC6757p2	1	1	0.996	1	1	1	0	0.999		32
243	sC5149p2	0.999	1	0.997	1	1	1	0	0.999		32
244	sC37355p1	0.999	1	0.996	1	1	1	0	0.999		32
245	sC10897a5	1	1	0.996	1	1	1	0	0.999		32
246	sC17908p7	1	1	0.996	1	1	1	0	0.999		32
247	sC39783p6	1	1	0.996	1	1	1	0	0.999		32
248	sC51277p3	1	1	0.996	1	1	1	0	0.999		32
249	sC12680p2	1	1	0.996	1	1	1	0	0.999		32
250	sC4664p2	1	1	0.996	1	1	1	0	0.999		32
251	aC536p2	1	1	0.996	1	1	1	0	0.999		32
252	sC35702p1	1	1	0.996	1	1	1	0	0.999		32
253	sC10623p2	1	1	0.996	1	1	1	0	0.999		32
254	sC45156p2	1	1	0.996	1	1	1	0	0.999		32
255	sC61595p3	1	1	0.996	1	1	1	0	0.999		32
256	sC27637p5	1	1	0.996	1	1	1	0	0.999		32
257	sC12871p2	1	1	0.996	1	1	1	0	0.999		32
258	aC19936p2	1	1	0.996	1	1	1	0	0.999		32
259	sC64752p2	1	1	0.996	1	1	1	0	0.999		32
260	sC37782p3	1	1	0.996	1	1	1	0	0.999		32
261	aC59662p2	1	1	0.996	1	1	1	0	0.999		32
262	sC35731p4	1	1	0.996	1	1	1	0	0.999		32
263	sC27615p16	1	1	0.996	1	1	1	0	0.999		32
264	sC477p15	1	1	0.996	1	1	1	0	0.999		32
265	sC52868p2	1	1	0.996	1	1	1	0	0.999		32
266	sC2978p4	1	1	0.996	1	1	1	0	0.999		32
267	sC49460p2	1	1	0.996	1	1	1	0	0.999		32
268	sC79129p3	1	1	0.996	1	1	1	0	0.999		32
269	sC64638p5	1	1	0.996	1	1	1	0	0.999		32
270	sC42067p17	1	1	0.996	1	1	1	0	0.999		32
271	sC22894p1	1	1	0.996	1	1	1	0	0.999		32
272	sC19070p5	1	1	0.996	1	1	1	0	0.999		32
273	sC67834p2	1	1	0.996	1	1	1	0	0.999		32
274	sC31063p2	1	1	0.996	1	1	1	0	0.999		32
275	sC25487p2	1	1	0.996	1	1	1	0	0.999		32
276	sC18436p2	1	1	0.996	1	1	1	0	0.999		32
277	sC13962p4	1	1	0.996	1	1	1	0	0.999		32
278	aC82976p0	0.999	1	0.997	1	1	1	0	0.999		32
279	sC27327p3	1	1	0.996	1	1	1	0	0.999		32
280	sC1716p18	1	1	0.996	1	1	1	0	0.999		32
281	sC5801p3	1	1	0.996	1	1	1	0	0.999		32
282	sC47658p3	1	1	0.996	1	1	1	0	0.999		32
283	sC31764p4	1	1	0.996	1	1	1	0	0.999		32
284	sC35278p2	0.999	1	0.997	1	1	1	0	0.999		32
285	sC65621p1	1	1	0.996	1	1	1	0	0.999		32
286	sC57892p3	1	1	0.996	1	1	1	0	0.999		32
287	aC3692p21	1	1	0.996	1	1	1	0	0.999		32
288	sC2561a5	1	1	0.996	1	1	1	0	0.999		32
289	sC76294p3	1	1	0.996	1	1	1	0	0.999		32
290	sC18631p7	0.999	1	0.997	1	1	1	0	0.999		32
291	sC72657p1	1	1	0.996	1	1	1	0	0.999		32
292	sC49197p1	1	1	0.996	1	1	1	0	0.999		32
293	sC22443p5	1	1	0.996	1	1	1	0	0.999		32
294	sC39123p3	1	1	0.996	1	1	1	0	0.999		32
295	sC26411p4	1	1	0.996	1	1	1	0	0.999		32
296	sC3054p16	1	1	0.996	1	1	1	0	0.999		32
297	sC42398p2	1	1	0.996	1	1	1	0	0.999		32
298	sC20470p4	1	1	0.996	1	1	1	0	0.999		32
299	sC57535p8	1	1	0.996	1	1	1	0	0.999		32
300	aC28073p1	1	1	0.996	1	1	1	0	0.999		32
301	sC82945p4	1	1	0.996	1	1	1	0	0.999		32
302	sC13003p10	1	1	0.996	1	1	1	0	0.999		32
303	sC45894p2	1	1	0.996	1	1	1	0	0.999		32
304	sC43105p6	1	1	0.996	1	1	1	0	0.999		32
305	aC81211p2	1	1	0.996	1	1	1	0	0.999		32
306	sC9136p2	1	1	0.996	1	1	1	0	0.999		32
307	sC8678a1	1	1	0.996	1	1	1	0	0.999		32
308	sC24208p6	1	1	0.996	1	1	1	0	0.999		32
309	aC11388p13	1	1	0.996	1	1	1	0	0.999		32
310	sC33671p3	1	1	0.996	1	1	1	0	0.999		32
311	sC57861p3	1	1	0.996	1	1	1	0	0.999		32
312	sC24214p9	1	1	0.996	1	1	1	0	0.999		32
313	sC19961p5	1	1	0.996	1	1	1	0	0.999		32
314	sC2230p7	1	1	0.996	1	1	1	0	0.999		32
315	sC29636p2	1	1	0.996	1	1	1	0	0.999		32
316	sC29207p2	1	1	0.996	1	1	1	0	0.999		32
317	sC29207p3	1	1	0.996	1	1	1	0	0.999		32
318	aC40371p4	1	1	0.996	1	1	1	0	0.999		32
319	sC7541p2	1	1	0.996	1	1	1	0	0.999		32
320	sC23284p6	1	1	0.996	1	1	1	0	0.999		32
321	sC13322p2	1	1	0.996	1	1	1	0	0.999		32
322	sC43284p8	1	1	0.996	1	1	1	0	0.999		32
323	sC24937a2	1	1	0.996	1	1	1	0	0.999		32
324	aC50319p2	0.999	1	0.997	1	1	1	0	0.999		32
325	sC30549a4	1	1	0.996	1	1	1	0	0.999		32
326	sC52090p2	1	1	0.996	1	1	1	0	0.999		32
327	sC51946p2	1	1	0.996	1	1	1	0	0.999		32
328	aC28894p2	1	1	0.996	1	1	1	0	0.999		32
329	sC79305a4	1	1	0.996	1	1	1	0	0.999		32
330	sC20753p3	1	1	0.996	1	1	1	0	0.999		32
331	sC40807p4	1	1	0.996	1	1	1	0	0.999		32
332	sC42520a4	1	1	0.996	1	1	1	0	0.999		32
333	sC77029p2	1	1	0.996	1	1	1	0	0.999		32
334	aC6889p2	1	1	0.996	1	1	1	0	0.999		32
335	sC663p6	1	1	0.996	1	1	1	0	0.999		32
336	sC34404p5	1	1	0.996	1	1	1	0	0.999		32
337	aC21018p2	1	1	0.996	1	1	1	0	0.999		32
338	sC48878p4	1	1	0.996	1	1	1	0	0.999		32
339	sC69112p3	1	1	0.996	1	1	1	0	0.999		32
340	sC19003p3	1	1	0.996	1	1	1	0	0.999		32
341	sC3930p11	1	1	0.996	1	1	1	0	0.999		32
342	sC26033p2	1	1	0.996	1	1	1	0	0.999		32
343	aC14208p9	1	1	0.996	1	1	1	0	0.999		32
344	sC29503p2	1	1	0.996	1	1	1	0	0.999		32
345	aC23451p3	1	1	0.996	1	1	1	0	0.999		32
346	sC54906p4	1	1	0.996	1	1	1	0	0.999		32
347	sC8248p14	1	1	0.996	1	1	1	0	0.999		32
348	sC36660p2	1	1	0.995	1	1	1	0	0.999		32
349	sC41710a3	1	1	0.996	1	1	1	0	0.999		32
350	sC48497p2	1	1	0.996	1	1	1	0	0.999		32
351	aC31886p1	1	1	0.996	1	1	1	0	0.999		32
352	sC68161p1	1	1	0.996	1	1	1	0	0.999		32
353	sC47671p6	0.999	1	0.996	1	1	1	0	0.999		32
354	sC30588p7	1	1	0.996	1	1	1	0	0.999		32
355	sC49181p3	1	1	0.996	1	1	1	0	0.999		32
356	sC2273p5	1	1	0.995	1	1	1	0	0.999		32
357	sC9081p3	1	1	0.996	1	1	1	0	0.999		32
358	sC44005p3	1	1	0.995	1	1	1	0	0.999		32
359	sC43301p4	1	1	0.996	1	1	1	0	0.999		32
360	sC771p6	0.999	1	0.996	1	1	1	0	0.999		32
361	sC30349p3	1	1	0.995	1	1	1	0	0.999		32
362	sC60528p3	0.999	1	0.996	1	1	1	0	0.999		32
363	sC69826p3	1	1	0.995	1	1	1	0	0.999		32
364	sC696p5	1	1	0.996	1	1	1	0	0.999		32
365	sC4597p2	1	1	0.996	1	1	1	0	0.999		32
366	sC11222p2	1	1	0.995	1	1	1	0	0.999		32
367	sC50669p1	1	1	0.995	1	1	1	0	0.999		32
368	aC45271p1	0.999	1	0.997	1	1	1	0	0.999		32
369	sC65019p9	1	1	0.995	1	1	1	0	0.999		32
370	sC17275p2	1	1	0.995	1	1	1	0	0.999		32
371	sC41865p2	1	1	0.996	1	1	1	0	0.999		32
372	sC46441p3	1	1	0.996	1	1	1	0	0.999		32
373	sC22040p5	1	1	0.995	1	1	1	0	0.999		32
374	aC37386p6	1	1	0.995	1	1	1	0	0.999		32
375	sC23274p4	1	1	0.995	1	1	1	0	0.999		32
376	sC23869p19	1	1	0.996	1	1	1	0	0.999		32
377	sC2813p20	1	1	0.995	1	1	1	0	0.999		32
378	sC6114p2	1	1	0.995	1	1	1	0	0.999		32
379	sC65699p2	1	1	0.995	1	1	1	0	0.999		32
380	sC48878p5	1	1	0.995	1	1	1	0	0.999		32
381	aC17435p6	1	1	0.995	1	1	1	0	0.999		32
382	sC77396p3	1	1	0.996	1	1	1	0	0.999		32
383	sC55441p6	1	1	0.995	1	1	1	0	0.999		32
384	aC54913p2	0.999	1	0.996	1	1	1	0	0.999		32
385	sC8346p4	1	1	0.996	1	1	1	0	0.999		32
386	sC35922p6	1	1	0.996	1	1	1	0	0.999		32
387	sC35922p5	1	1	0.996	1	1	1	0	0.999		32
388	sC21272p11	1	1	0.995	1	1	1	0	0.999		32
389	aC10063p11	1	1	0.995	1	1	1	0	0.999		32
390	sC66212p4	1	1	0.995	1	1	1	0	0.999		32
391	aC27615p20	1	1	0.995	1	1	1	0	0.999		32
392	sC66788p2	1	1	0.996	1	1	1	0	0.999		32
393	sC70560p1	0.999	1	0.997	1	1	1	0	0.999		32
394	sC41405a1	1	1	0.995	1	1	1	0	0.999		32
395	aC50800p4	1	1	0.995	1	1	1	0	0.999		32
396	sC49302p2	1	1	0.996	1	1	1	0	0.999		32
397	aC65505p2	0.999	1	0.996	1	1	1	0	0.999		32
398	sC20163p1	1	1	0.995	1	1	1	0	0.999		32
399	sC45564p4	1	1	0.996	1	1	1	0	0.999		32
400	sC52404p2	1	1	0.995	1	1	1	0	0.999		32
401	sC10479p5	1	1	0.995	1	1	1	0	0.999		32
402	aC256p2	1	1	0.995	1	1	1	0	0.999		32
403	sC4254p9	1	1	0.995	1	1	1	0	0.999		32
404	sC5191p2	1	1	0.995	1	1	1	0	0.999		32
405	sC8108a4	1	1	0.995	1	1	1	0	0.999		32
406	sC54828p4	1	1	0.996	1	1	1	0	0.999		32
407	sC33160p5	1	1	0.996	1	1	1	0	0.999		32
408	sC54966p6	0.997	1	0.998	1	1	1	0	0.999		32
409	aC58742p8	1	1	0.995	1	1	1	0	0.999		32
410	sC82498p1	1	1	0.995	1	1	1	0	0.999		32
411	sC56648p3	1	1	0.995	1	1	1	0	0.999		32
412	sC577p9	1	1	0.995	1	1	1	0	0.999		32
413	sC20654p18	1	1	0.995	1	1	1	0	0.999		32
414	aC22859p3	1	1	0.995	1	1	1	0	0.999		32
415	sC64928p2	1	1	0.995	1	1	1	0	0.999		32
416	aC50363p1	1	1	0.995	1	1	1	0	0.999		32
417	aC212p3	1	1	0.995	1	1	1	0	0.999		32
418	sC6102p6	1	1	0.995	1	1	1	0	0.999		32
419	sC59243p2	1	1	0.995	1	1	1	0	0.999		32
420	sC34139p2	1	1	0.995	1	1	1	0	0.999		32
421	sC38624p2	1	1	0.995	1	1	1	0	0.999		32
422	sC880p21	1	1	0.995	1	1	1	0	0.999		32
423	sC32924p9	1	1	0.995	1	1	1	0	0.999		32
424	sC8929p4	1	1	0.995	1	1	1	0	0.999		32
425	sC5837p14	1	1	0.995	1	1	1	0	0.999		32
426	sC826p12	1	1	0.995	1	1	1	0	0.999		32
427	aC28965p1	1	1	0.995	1	1	1	0	0.999		32
428	sC50045p4	1	1	0.995	1	1	1	0	0.999		32
429	sC42498p2	1	1	0.995	1	1	1	0	0.999		32
430	sC56518p5	1	1	0.995	1	1	1	0	0.999		32
431	aC24420p0	1	1	0.995	1	1	1	0	0.999		32
432	sC39877p2	1	1	0.995	1	1	1	0	0.999		32
433	sC14026p2	0.999	1	0.996	1	1	1	0	0.999		32
434	sC48059p11	1	1	0.996	1	1	1	0	0.999		32
435	sC1808p2	1	1	0.995	1	1	1	0	0.999		32
436	sC21675p25	1	1	0.995	1	1	1	0	0.999		32
437	sC72071p4	1	1	0.995	1	1	1	0	0.999		32
438	sC50543p15	1	1	0.995	1	1	1	0	0.999		32
439	aC8806p3	1	1	0.995	1	1	1	0	0.999		32
440	sC25972p3	1	1	0.995	1	1	1	0	0.999		32
441	sC3061p2	1	1	0.995	1	1	1	0	0.999		32
442	sC61031p2	1	1	0.995	1	1	1	0	0.999		32
443	sC41019p5	1	1	0.995	1	1	1	0	0.999		32
444	aC21188p1	1	1	0.995	1	1	1	0	0.999		32
445	aC35060p2	1	1	0.995	1	1	1	0	0.999		32
446	sC39775p3	1	1	0.995	1	1	1	0	0.999		32
447	sC39677p4	1	1	0.995	1	1	1	0	0.999		32
448	sC4544p2	1	1	0.996	1	1	1	0	0.999		32
449	aC31975p4	1	1	0.995	1	1	1	0	0.999		32
450	sC39329p4	1	1	0.995	1	1	1	0	0.999		32
451	sC20445p1	1	1	0.995	1	1	1	0	0.999		32
452	sC41610p2	1	1	0.995	1	1	1	0	0.999		32
453	sC27751p4	0.999	1	0.996	1	1	1	0	0.999		32
454	sC6905p17	1	1	0.995	1	1	1	0	0.999		32
455	sC33456p1	1	1	0.995	1	1	1	0	0.999		32
456	sC24983p5	1	1	0.995	1	1	1	0	0.999		32
457	sC1989p3	1	1	0.995	1	1	1	0	0.999		32
458	sC20470p8	1	1	0.995	1	1	1	0	0.999		32
459	sC4708p4	1	1	0.995	1	1	1	0	0.999		32
460	sC51799p5	1	1	0.996	1	1	1	0	0.999		32
461	sC51533p3	1	1	0.995	1	1	1	0	0.999		32
462	sC18843p5	1	1	0.995	1	1	1	0	0.999		32
463	sC58928p5	1	1	0.995	1	1	1	0	0.999		32
464	aC4093p4	1	1	0.995	1	1	1	0	0.999		32
465	sC21287p3	1	1	0.995	1	1	1	0	0.999		32
466	sC52868p3	1	1	0.995	1	1	1	0	0.999		32
467	sC1567p3	0.999	1	0.996	1	1	1	0	0.999		32
468	sC72813p2	1	1	0.995	1	1	1	0	0.999		32
469	sC10311p3	1	1	0.995	1	1	1	0	0.999		32
470	sC34763p3	1	1	0.995	1	1	1	0	0.999		32
471	sC2601p7	1	1	0.995	1	1	1	0	0.999		32
472	sC18817p2	1	1	0.995	1	1	1	0	0.999		32
473	aC44383p18	1	1	0.995	1	1	1	0	0.999		32
474	sC73219p3	1	1	0.995	1	1	1	0	0.999		32
475	sC28647a5	1	1	0.995	1	1	1	0	0.999		32
476	aC66673p2	1	1	0.995	1	1	1	0	0.999		32
477	sC72216p3	1	1	0.995	1	1	1	0	0.999		32
478	sC386p11	1	1	0.995	1	1	1	0	0.999		32
479	sC8324p4	1	1	0.995	1	1	1	0	0.999		32
480	sC24807p3	1	1	0.995	1	1	1	0	0.999		32
481	sC30801p8	1	1	0.995	1	1	1	0	0.999		32
482	aC61236p2	1	1	0.995	1	1	1	0	0.999		32
483	aC44666p2	1	1	0.995	1	1	1	0	0.999		32
484	sC43284p10	0.999	1	0.996	1	1	1	0	0.999		32
485	sC51013p6	1	1	0.995	1	1	1	0	0.999		32
486	sC6367p2	0.998	1	0.997	1	1	1	0	0.999		32
487	sC60706p7	1	1	0.995	1	1	1	0	0.999		32
488	sC57819p2	0.999	1	0.996	1	1	1	0	0.999		32
489	sC22434p1	1	1	0.995	1	1	1	0	0.999		32
490	sC9446a4	1	1	0.995	1	1	1	0	0.999		32
491	sC62024p7	1	1	0.995	1	1	1	0	0.999		32
492	sC4829p7	1	1	0.995	1	1	1	0	0.999		32
493	sC58357p7	1	1	0.995	1	1	1	0	0.999		32
494	sC33805p1	1	1	0.995	1	1	1	0	0.999		32
495	sC34136p4	1	1	0.995	1	1	1	0	0.999		32
496	sC68559p1	1	1	0.995	1	1	1	0	0.999		32
497	sC66465p2	1	1	0.995	1	1	1	0	0.999		32
498	aC18380p15	1	1	0.995	1	1	1	0	0.999		32
499	sC23779p2	1	1	0.995	1	1	1	0	0.999		32
500	sC6791p10	1	1	0.995	1	1	1	0	0.999		32
501	sC37528p4	1	1	0.995	1	1	1	0	0.999		32
502	sC53597p7	1	1	0.995	1	1	1	0	0.999		32
503	sC13532p1	0.998	1	0.997	1	1	1	0	0.999		32
504	sC53929p5	1	1	0.995	1	1	1	0	0.999		32
505	sC38200p3	1	1	0.995	1	1	1	0	0.999		32
506	sC60742p2	1	1	0.995	1	1	1	0	0.999		32
507	sC71440p3	1	1	0.995	1	1	1	0	0.999		32
508	sC69465p2	1	1	0.995	1	1	1	0	0.999		32
509	sC7194p3	1	1	0.995	1	1	1	0	0.999		32
510	aC5707p5	1	1	0.995	1	1	1	0	0.999		32
511	aC21978p4	1	1	0.995	1	1	1	0	0.999		32
512	sC9997p1	1	1	0.995	1	1	1	0	0.999		32
513	aC29968p2	0.998	1	0.996	1	1	1	0	0.999		32
514	aC54915p1	1	1	0.995	1	1	1	0	0.999		32
515	sC23798p5	1	1	0.995	1	1	1	0	0.999		32
516	sC30743p5	1	1	0.995	1	1	1	0	0.999		32
517	sC27370p10	1	1	0.995	1	1	1	0	0.999		32
518	aC55898p2	1	1	0.995	1	1	1	0	0.999		32
519	sC13140p3	1	1	0.995	1	1	1	0	0.999		32
520	sC17254p11	1	1	0.995	1	1	1	0	0.999		32
521	sC7782p4	1	1	0.995	1	1	1	0	0.999		32
522	sC29708p8	1	1	0.995	1	1	1	0	0.999		32
523	sC46832p3	1	1	0.995	1	1	1	0	0.999		32
524	sC45374p2	0.999	1	0.995	1	1	1	0	0.999		32
525	sC58494p3	1	1	0.995	1	1	1	0	0.999		32
526	sC54604p1	1	1	0.995	1	1	1	0	0.999		32
527	sC50308a1	1	1	0.995	1	1	1	0	0.999		32
528	sC49976p6	1	1	0.995	1	1	1	0	0.999		32
529	sC11735p2	1	1	0.995	1	1	1	0	0.999		32
530	sC49411p4	1	1	0.995	1	1	1	0	0.999		32
531	sC21409p2	0.999	1	0.996	1	1	1	0	0.999		32
532	sC15993p2	1	1	0.995	1	1	1	0	0.999		32
533	aC66995p3	1	1	0.995	1	1	1	0	0.999		32
534	sC74143a2	1	1	0.995	1	1	1	0	0.999		32
535	sC6512p7	1	1	0.995	1	1	1	0	0.999		32
536	sC11827a1	1	1	0.995	1	1	1	0	0.999		32
537	sC41446a11	1	1	0.995	1	1	1	0	0.999		32
538	sC21775p1	0.999	1	0.996	1	1	1	0	0.999		32
539	sC36676p4	1	1	0.995	1	1	1	0	0.999		32
540	sC22574p4	1	1	0.995	1	1	1	0	0.999		32
541	sC23485p3	0.999	1	0.995	1	1	1	0	0.999		32
542	sC76956p1	1	1	0.995	1	1	1	0	0.999		32
543	sC29360p2	0.999	1	0.996	1	1	1	0	0.999		32
544	sC637p4	1	1	0.995	1	1	1	0	0.999		32
545	aC6597p2	0.999	1	0.995	1	1	1	0	0.999		32
546	aC49739p4	1	1	0.995	1	1	1	0	0.999		32
547	sC82508p1	0.998	1	0.997	1	1	1	0	0.999		32
548	sC23620p9	1	1	0.995	1	1	1	0	0.999		32
549	sC22691p14	1	1	0.995	1	1	1	0	0.999		32
550	sC32795a4	1	1	0.995	1	1	1	0	0.999		32
551	sC77101p3	1	1	0.995	1	1	1	0	0.999		32
552	sC39305p4	1	1	0.995	1	1	1	0	0.999		32
553	sC18376p10	1	1	0.995	1	1	1	0	0.999		32
554	sC59616p8	1	1	0.995	1	1	1	0	0.999		32
555	sC39569p15	1	1	0.995	1	1	1	0	0.999		32
556	sC23703p12	1	1	0.995	1	1	1	0	0.999		32
557	sC39834p2	0.999	1	0.995	1	1	1	0	0.999		32
558	sC58787p15	1	1	0.995	1	1	1	0	0.999		32
559	sC6378p10	1	1	0.995	1	1	1	0	0.999		32
560	aC19487p5	0.999	1	0.995	1	1	1	0	0.999		32
561	sC28764p5	1	1	0.995	1	1	1	0	0.999		32
562	sC26157p3	1	1	0.995	1	1	1	0	0.999		32
563	sC6102p7	1	1	0.995	1	1	1	0	0.999		32
564	sC6102p8	1	1	0.995	1	1	1	0	0.999		32
565	sC8149p2	1	1	0.995	1	1	1	0	0.999		32
566	sC33035p3	0.999	1	0.995	1	1	1	0	0.999		32
567	sC17771p3	1	1	0.995	1	1	1	0	0.999		32
568	sC24022p4	1	1	0.995	1	1	1	0	0.999		32
569	sC4856a7	0.999	1	0.996	1	1	1	0	0.999		32
570	sC21225p4	1	1	0.995	1	1	1	0	0.999		32
571	sC75929p3	1	1	0.995	1	1	1	0	0.999		32
572	sC6362p3	1	1	0.995	1	1	1	0	0.999		32
573	sC5035a9	1	1	0.995	1	1	1	0	0.999		32
574	sC38972p3	1	1	0.995	1	1	1	0	0.999		32
575	sC23426p4	1	1	0.995	1	1	1	0	0.999		32
576	sC16504p1	0.999	1	0.996	1	1	1	0	0.999		32
577	sC29491p6	1	1	0.995	1	1	1	0	0.999		32
578	sC8457p2	1	1	0.995	1	1	1	0	0.999		32
579	sC22477p1	1	1	0.995	1	1	1	0	0.999		32
580	sC49848p4	1	1	0.995	1	1	1	0	0.999		32
581	sC67077p1	0.999	1	0.995	1	1	1	0	0.999		32
582	sC40555a3	1	1	0.995	1	1	1	0	0.999		32
583	sC29169p9	0.999	1	0.995	1	1	1	0	0.999		32
584	sC381p5	1	1	0.995	1	1	1	0	0.999		32
585	sC15592p2	1	1	0.995	1	1	1	0	0.999		32
586	aC60363p8	1	1	0.995	1	1	1	0	0.999		32
587	sC36914p2	1	1	0.995	1	1	1	0	0.999		32
588	sC40109p1	1	1	0.995	1	1	1	0	0.999		32
589	sC68003p4	1	1	0.995	1	1	1	0	0.999		32
590	sC36007p3	0.998	1	0.996	1	1	1	0	0.999		32
591	sC16421p1	1	1	0.995	1	1	1	0	0.999		32
592	sC46263p3	0.999	1	0.996	1	1	1	0	0.999		32
593	sC14965p2	1	1	0.995	1	1	1	0	0.999		32
594	aC6433p1	0.998	1	0.997	1	1	1	0	0.999		32
595	aC9520p2	0.999	1	0.996	1	1	1	0	0.999		32
596	sC4989p3	1	1	0.995	1	1	1	0	0.999		32
597	sC68003p3	1	1	0.995	1	1	1	0	0.999		32
598	sC39652p4	1	1	0.995	1	1	1	0	0.999		32
599	sC45379p2	1	1	0.995	1	1	1	0	0.999		32
600	sC11117p2	1	1	0.995	1	1	1	0	0.999		32
601	sC2098p5	1	1	0.995	1	1	1	0	0.999		32
602	sC31185p2	1	1	0.995	1	1	1	0	0.999		32
603	sC18464p5	1	1	0.995	1	1	1	0	0.999		32
604	sC20745p3	1	1	0.995	1	1	1	0	0.999		32
605	sC29195p7	1	1	0.995	1	1	1	0	0.999		32
606	aC64638p3	1	1	0.995	1	1	1	0	0.999		32
607	sC55229p8	1	1	0.995	1	1	1	0	0.999		32
608	sC54998p2	1	1	0.994	1	1	1	0	0.999		32
609	sC31103p5	1	1	0.994	1	1	1	0	0.999		32
610	sC25376p6	1	1	0.995	1	1	1	0	0.999		32
611	sC51235p2	1	1	0.994	1	1	1	0	0.999		32
612	sC26071p2	1	1	0.994	1	1	1	0	0.999		32
613	sC47226p3	1	1	0.994	1	1	1	0	0.999		32
614	sC58622p6	0.998	1	0.996	1	1	1	0	0.999		32
615	aC70501p3	0.998	1	0.997	1	1	1	0	0.999		32
616	sC25228p3	0.998	1	0.996	1	1	1	0	0.999		32
617	aC27357p6	1	1	0.994	1	1	1	0	0.999		32
618	aC32924p7	1	1	0.995	1	1	1	0	0.999		32
619	sC34709p4	1	1	0.995	1	1	1	0	0.999		32
620	sC32955p12	0.999	1	0.995	1	1	1	0	0.999		32
621	sC2285p4	0.999	1	0.996	1	1	1	0	0.999		32
622	sC50823p1	1	1	0.994	1	1	1	0	0.999		32
623	sC50776p5	0.999	1	0.996	1	1	1	0	0.999		32
624	sC29064p2	0.999	1	0.995	1	1	1	0	0.999		32
625	sC50018p3	0.999	1	0.995	1	1	1	0	0.999		32
626	sC64567p2	1	1	0.994	1	1	1	0	0.999		32
627	aC79462p3	1	1	0.995	1	1	1	0	0.999		32
628	sC3930p12	0.999	1	0.995	1	1	1	0	0.999		32
629	sC29967p1	1	1	0.994	1	1	1	0	0.999		32
630	sC56868p1	1	1	0.994	1	1	1	0	0.999		32
631	aC28749p12	1	1	0.994	1	1	1	0	0.999		32
632	sC54796p3	1	1	0.994	1	1	1	0	0.999		32
633	sC59314p6	0.999	1	0.995	1	1	1	0	0.999		32
634	sC37925a6	1	1	0.995	1	1	1	0	0.999		32
635	sC27782p3	1	1	0.994	1	1	1	0	0.999		32
636	sC22513p8	1	1	0.994	1	1	1	0	0.999		32
637	aC48388p8	1	1	0.995	1	1	1	0	0.999		32
638	sC77482p4	1	1	0.994	1	1	1	0	0.999		32
639	sC62108p7	1	1	0.994	1	1	1	0	0.999		32
640	sC42548p2	1	1	0.994	1	1	1	0	0.999		32
641	sC6107p2	1	1	0.994	1	1	1	0	0.999		32
642	sC46994p4	1	1	0.994	1	1	1	0	0.999		32
643	sC36660p1	1	1	0.994	1	1	1	0	0.999		32
644	sC73864p8	1	1	0.994	1	1	1	0	0.999		32
645	sC2956p11	1	1	0.994	1	1	1	0	0.999		32
646	sC10554p4	1	1	0.994	1	1	1	0	0.999		32
647	aC59810p3	1	1	0.994	1	1	1	0	0.999		32
648	sC52445p5	0.999	1	0.995	1	1	1	0	0.999		32
649	aC30905p5	1	1	0.995	1	1	1	0	0.999		32
650	sC11486p1	1	1	0.994	1	1	1	0	0.999		32
651	aC6153p8	1	1	0.994	1	1	1	0	0.999		32
652	sC44860p4	1	1	0.994	1	1	1	0	0.999		32
653	sC49727p2	1	1	0.994	1	1	1	0	0.999		32
654	sC65662p2	1	1	0.994	1	1	1	0	0.999		32
655	sC18029p4	1	1	0.994	1	1	1	0	0.999		32
656	sC17866p18	1	1	0.995	1	1	1	0	0.999		32
657	sC53882p3	0.999	1	0.995	1	1	1	0	0.999		32
658	sC64690p2	1	1	0.994	1	1	1	0	0.999		32
659	sC12140p3	0.999	1	0.995	1	1	1	0	0.999		32
660	sC9784p2	1	1	0.994	1	1	1	0	0.999		32
661	sC47658p2	0.998	1	0.996	1	1	1	0	0.999		32
662	sC24462p11	1	1	0.994	1	1	1	0	0.999		32
663	sC62250p3	1	1	0.994	1	1	1	0	0.999		32
664	sC53754p1	1	1	0.994	1	1	1	0	0.999		32
665	sC30121p18	0.999	1	0.995	1	1	1	0	0.999		32
666	sC1824p2	1	1	0.994	1	1	1	0	0.999		32
667	sC66856p5	1	1	0.994	1	1	1	0	0.999		32
668	sC2298p10	1	1	0.994	1	1	1	0	0.999		32
669	aC49461p2	0.999	1	0.995	1	1	1	0	0.999		32
670	sC8858p6	1	1	0.994	1	1	1	0	0.999		32
671	sC42886p2	1	1	0.994	1	1	1	0	0.999		32
672	sC2813p22	1	1	0.994	1	1	1	0	0.999		32
673	sC37583p6	1	1	0.994	1	1	1	0	0.999		32
674	sC5551p5	1	1	0.994	1	1	1	0	0.999		32
675	sC46166p2	0.999	1	0.995	1	1	1	0	0.999		32
676	sC27456p3	1	1	0.994	1	1	1	0	0.999		32
677	sC307p2	1	1	0.994	1	1	1	0	0.999		32
678	sC30886p7	1	1	0.994	1	1	1	0	0.999		32
679	sC6629p1	1	1	0.994	1	1	1	0	0.999		32
680	sC2741p30	1	1	0.994	1	1	1	0	0.999		32
681	sC38460p1	1	1	0.994	1	1	1	0	0.999		32
682	sC28940p3	0.998	1	0.996	1	1	1	0	0.999		32
683	sC46330a1	0.999	1	0.995	1	1	1	0	0.999		32
684	sC54527p1	1	1	0.994	1	1	1	0	0.999		32
685	sC26206p4	1	1	0.994	1	1	1	0	0.999		32
686	sC23647p2	1	1	0.994	1	1	1	0	0.999		32
687	sC63210p1	1	1	0.994	1	1	1	0	0.999		32
688	sC34851p2	1	1	0.994	1	1	1	0	0.999		32
689	sC3502a2	1	1	0.994	1	1	1	0	0.999		32
690	sC57013p3	1	1	0.994	1	1	1	0	0.999		32
691	sC45461p2	1	1	0.994	1	1	1	0	0.999		32
692	sC60717p3	0.999	1	0.994	1	1	1	0	0.999		32
693	sC5812p15	1	1	0.994	1	1	1	0	0.999		32
694	sC45874p1	1	1	0.994	1	1	1	0	0.999		32
695	sC48059p8	1	1	0.994	1	1	1	0	0.999		32
696	aC65658p2	1	1	0.994	1	1	1	0	0.999		32
697	sC62142p1	1	1	0.994	1	1	1	0	0.999		32
698	aC58467p5	1	1	0.994	1	1	1	0	0.999		32
699	sC40172p5	1	1	0.994	1	1	1	0	0.999		32
700	sC30603p9	0.999	1	0.994	1	1	1	0	0.999		32
701	aC1222p2	1	1	0.994	1	1	1	0	0.999		32
702	sC11735p1	0.999	1	0.994	1	1	1	0	0.999		32
703	aC26457p0	0.998	1	0.996	1	1	1	0	0.999		32
704	sC57961p3	1	1	0.994	1	1	1	0	0.999		32
705	aC23959p5	0.999	1	0.995	0.999	1	1	0	0.999		32
706	sC2915p6	1	1	0.994	1	1	1	0	0.999		32
707	sC53371p3	1	1	0.994	1	1	1	0	0.999		32
708	aC2795p2	1	1	0.994	1	1	1	0	0.999		32
709	sC49181p4	1	1	0.994	1	1	1	0	0.999		32
710	sC40457p4	1	1	0.994	1	1	1	0	0.999		32
711	aC11105p3	0.999	1	0.994	1	1	1	0	0.999		32
712	sC2324p5	1	1	0.994	1	1	1	0	0.999		32
713	sC40197p3	1	1	0.994	1	1	1	0	0.999		32
714	sC17654p2	1	1	0.994	1	1	1	0	0.999		32
715	sC42406p6	1	1	0.994	1	1	1	0	0.999		32
716	sC54828p5	0.998	1	0.995	1	1	1	0	0.999		32
717	sC67526p2	0.997	1	0.996	1	1	1	0	0.999		32
718	sC41329p3	0.997	1	0.996	1	1	1	0	0.999		32
719	sC31200p3	0.999	1	0.995	1	1	1	0	0.999		32
720	sC35958p3	0.997	1	0.996	1	1	1	0	0.999		32
721	aC35011p4	1	1	0.994	1	1	1	0	0.999		32
722	sC77713p2	0.998	1	0.995	1	1	1	0	0.999		32
723	sC59314p5	0.999	1	0.994	1	1	1	0	0.999		32
724	sC54720p4	1	1	0.994	1	1	1	0	0.999		32
725	sC58447p2	1	1	0.993	1	1	1	0	0.999		32
726	sC29933p2	0.999	1	0.995	1	1	1	0	0.999		32
727	sC66250p2	1	1	0.993	1	1	1	0	0.999		32
728	sC38495p4	1	1	0.994	1	1	1	0	0.999		32
729	sC2927a4	1	1	0.993	1	1	1	0	0.999		32
730	sC69502p5	1	1	0.993	1	1	1	0	0.999		32
731	sC35128p3	1	1	0.994	1	1	1	0	0.999		32
732	sC44199a2	0.999	1	0.995	1	1	1	0	0.999		32
733	sC28225p3	1	1	0.993	1	1	1	0	0.999		32
734	sC20301p9	1	1	0.994	1	1	1	0	0.999		32
735	sC10587p2	1	1	0.993	1	1	1	0	0.999		32
736	sC14167p2	0.997	1	0.996	1	1	1	0	0.999		32
737	sC11884p2	1	1	0.993	1	1	1	0	0.999		32
738	sC22849p6	1	1	0.993	1	1	1	0	0.999		32
739	aC53574p1	1	1	0.993	1	1	1	0	0.999		32
740	aC30993p1	0.998	1	0.995	1	1	1	0	0.999		32
741	sC38336p3	1	1	0.993	1	1	1	0	0.999		32
742	sC23661p6	0.998	1	0.995	1	1	1	0	0.999		32
743	sC60980p2	1	1	0.993	1	1	1	0	0.999		32
744	sC63012p2	1	1	0.994	1	1	1	0	0.999		32
745	sC54646p4	0.997	1	0.996	1	1	1	0	0.999		32
746	aC39642p6	1	1	0.993	1	1	1	0	0.999		32
747	sC26646p4	0.997	1	0.996	1	1	1	0	0.999		32
748	sC5433p2	0.997	1	0.996	1	1	1	0	0.999		32
749	sC59730p4	0.995	1	0.998	1	1	1	0	0.999		32
750	sC1458a3	1	1	0.993	1	1	1	0	0.999		32
751	sC71893p2	1	1	0.993	1	1	1	0	0.999		32
752	sC56191p3	1	1	0.993	1	1	1	0	0.999		32
753	sC4964p5	1	1	0.993	1	1	1	0	0.999		32
754	sC31975p8	1	1	0.993	1	1	1	0	0.999		32
755	sC55914p3	1	1	0.993	1	1	1	0	0.999		32
756	sC65935p3	0.999	1	0.994	1	1	1	0	0.999		32
757	sC20692p1	0.999	1	0.994	1	1	1	0	0.999		32
758	sC2885p2	1	1	0.993	1	1	1	0	0.999		32
759	sC30907p1	1	1	0.993	1	1	1	0	0.999		32
760	sC20286p2	0.998	1	0.995	1	1	1	0	0.999		32
761	sC53207p2	1	1	0.993	1	1	1	0	0.999		32
762	sC78943p2	1	1	0.993	1	1	1	0	0.999		32
763	sC22426a2	1	1	0.993	1	1	1	0	0.999		32
764	aC25895p9	1	1	0.993	1	1	1	0	0.999		32
765	sC55078p2	1	1	0.993	1	1	1	0	0.999		32
766	sC35460p5	0.996	1	0.997	1	1	1	0	0.999		32
767	aC4989p32	1	1	0.993	1	1	1	0	0.999		32
768	sC2178p2	1	1	0.993	1	1	1	0	0.999		32
769	sC22577a1	1	1	0.993	1	1	1	0	0.999		32
770	sC24651p9	1	1	0.993	1	1	1	0	0.999		32
771	sC56977p2	1	1	0.993	1	1	1	0	0.999		32
772	sC45848p2	1	1	0.993	1	1	1	0	0.999		32
773	sC77124p1	0.998	1	0.995	1	1	1	0	0.999		32
774	aC40567p1	1	1	0.993	1	1	1	0	0.999		32
775	sC17095p3	1	1	0.993	1	1	1	0	0.999		32
776	sC70501p5	1	1	0.993	1	1	1	0	0.999		32
777	sC47410p3	1	1	0.993	1	1	1	0	0.999		32
778	sC6039p4	0.998	1	0.995	1	1	1	0	0.999		32
779	sC853p1	0.997	1	0.996	1	1	1	0	0.999		32
780	sC23844p2	0.999	1	0.994	1	1	1	0	0.999		32
781	sC31017p4	0.999	1	0.994	1	1	1	0	0.999		32
782	sC9634p5	0.999	1	0.994	1	1	1	0	0.999		32
783	sC44613p3	1	1	0.993	1	1	1	0	0.999		32
784	aC13260p3	1	1	0.993	1	1	1	0	0.999		32
785	sC30145p4	1	1	0.993	1	1	1	0	0.999		32
786	sC33776p4	1	1	0.993	1	1	1	0	0.999		32
787	sC8471p6	0.998	1	0.995	1	1	1	0	0.999		32
788	aC29639p7	1	1	0.993	1	1	1	0	0.999		32
789	sC43738p6	1	1	0.993	1	1	1	0	0.999		32
790	aC48213p2	0.998	1	0.995	1	1	1	0	0.999		32
791	sC53754p2	1	1	0.993	1	1	1	0	0.999		32
792	aC67079p2	1	1	0.993	1	1	1	0	0.999		32
793	sC24932p2	1	1	0.993	1	1	1	0	0.999		32
794	aC4476p11	1	1	0.993	1	1	1	0	0.999		32
795	sC39422p1	1	1	0.993	1	1	1	0	0.999		32
796	sC77571p2	1	1	0.993	1	1	1	0	0.999		32
797	sC38299p3	1	1	0.993	1	1	1	0	0.999		32
798	aC18182p2	1	1	0.993	1	1	1	0	0.999		32
799	sC67365p7	0.999	1	0.994	1	1	1	0	0.999		32
800	aC25990p20	1	1	0.993	1	1	1	0	0.999		32
801	sC17435p8	0.998	1	0.995	1	1	1	0	0.999		32
802	aC39958p2	1	1	0.993	1	1	1	0	0.999		32
803	sC33776p5	1	1	0.993	1	1	1	0	0.999		32
804	sC21757p4	1	1	0.993	1	1	1	0	0.999		32
805	sC13625p1	1	1	0.993	1	1	1	0	0.999		32
806	sC53010p1	1	1	0.993	1	1	1	0	0.999		32
807	sC20036p4	1	1	0.993	1	1	1	0	0.999		32
808	sC42878p1	1	1	0.993	1	1	1	0	0.999		32
809	sC35500p8	1	1	0.993	1	1	1	0	0.999		32
810	sC19428p5	0.999	1	0.993	1	1	1	0	0.999		32
811	sC65403p4	1	1	0.993	1	1	1	0	0.999		32
812	sC18393p8	1	1	0.993	1	1	1	0	0.999		32
813	sC43198p2	1	1	0.993	1	1	1	0	0.999		32
814	sC32968p4	0.999	1	0.994	1	1	1	0	0.999		32
815	sC49108p4	1	1	0.993	1	1	1	0	0.999		32
816	sC83009p1	1	1	0.993	1	1	1	0	0.999		32
817	aC6928p1	1	1	0.993	1	1	1	0	0.999		32
818	sC22257p3	0.996	1	0.997	1	1	1	0	0.999		32
819	sC49512p2	1	1	0.993	1	1	1	0	0.999		32
820	aC20101p2	1	1	0.993	1	1	1	0	0.999		32
821	sC37948p4	1	1	0.993	1	1	1	0	0.999		32
822	sC40416p3	1	1	0.993	1	1	1	0	0.999		32
823	sC17827p4	1	1	0.993	1	1	1	0	0.999		32
824	sC24589p11	0.998	1	0.994	1	1	1	0	0.999		32
825	sC1716p16	1	1	0.993	1	1	1	0	0.999		32
826	sC77895p1	1	1	0.993	1	1	1	0	0.999		32
827	sC23339p5	0.999	1	0.994	1	1	1	0	0.999		32
828	aC50781p2	1	1	0.993	1	1	1	0	0.999		32
829	sC22103p2	0.997	1	0.995	1	1	1	0	0.999		32
830	sC49474p7	0.997	1	0.995	1	1	1	0	0.999		32
831	aC72105p2	1	1	0.993	1	1	1	0	0.999		32
832	sC52256p6	1	1	0.993	1	1	1	0	0.999		32
833	sC29179p4	1	1	0.993	1	1	1	0	0.999		32
834	sC11416p1	1	1	0.992	1	1	1	0	0.999		32
835	aC53075p2	1	1	0.993	1	1	1	0	0.999		32
836	sC11043p8	1	1	0.993	1	1	1	0	0.999		32
837	sC78980p2	1	1	0.992	1	1	1	0	0.999		32
838	sC28783p3	1	1	0.993	1	1	1	0	0.999		32
839	sC34161p4	1	1	0.993	1	1	1	0	0.999		32
840	sC23662p2	1	1	0.992	1	1	1	0	0.999		32
841	aC23234p4	0.997	1	0.996	1	1	1	0	0.999		32
842	sC43559p1	0.998	1	0.995	1	1	1	0	0.999		32
843	sC20715p5	1	1	0.993	1	1	1	0	0.999		32
844	sC424p11	1	1	0.992	1	1	1	0	0.999		32
845	sC3205p1	1	1	0.992	1	1	1	0	0.999		32
846	sC62940p8	1	1	0.993	1	1	1	0	0.999		32
847	sC74015p5	1	1	0.992	1	1	1	0	0.999		32
848	sC24833p4	0.996	1	0.996	1	1	1	0	0.999		32
849	sC24833p3	0.996	1	0.996	1	1	1	0	0.999		32
850	sC23492p4	0.999	1	0.993	1	1	1	0	0.999		32
851	sC40630a1	1	1	0.992	1	1	1	0	0.999		32
852	sC27261p2	0.997	1	0.995	1	1	1	0	0.999		32
853	sC29641a7	1	1	0.992	1	1	1	0	0.999		32
854	sC4045p2	1	1	0.992	1	1	1	0	0.999		32
855	sC58794p3	1	1	0.992	1	1	1	0	0.999		32
856	sC62108p9	0.997	1	0.995	1	1	1	0	0.999		32
857	aC17734p13	0.996	1	0.996	1	1	1	0	0.999		32
858	sC1234p1	0.999	1	0.994	1	1	1	0	0.999		32
859	aC5708p4	0.997	1	0.995	1	1	1	0	0.999		32
860	sC7557p2	1	1	0.993	1	1	1	0	0.999		32
861	sC65723a3	1	1	0.992	1	1	1	0	0.999		32
862	sC81545a3	1	1	0.992	1	1	1	0	0.999		32
863	sC17986p2	1	1	0.992	1	1	1	0	0.999		32
864	sC39172p4	0.999	1	0.993	1	1	1	0	0.999		32
865	sC4028p6	1	1	0.992	1	1	1	0	0.999		32
866	sC727p5	0.994	1	0.999	1	1	1	0	0.999		32
867	sC39165p6	1	1	0.992	1	1	1	0	0.999		32
868	sC62927p1	1	1	0.992	1	1	1	0	0.999		32
869	sC21371p6	0.999	1	0.993	1	1	1	0	0.999		32
870	sC60174p2	1	1	0.992	1	1	1	0	0.999		32
871	sC47972p3	0.998	1	0.995	1	1	1	0	0.999		32
872	sC57215p3	0.996	1	0.996	1	1	1	0	0.999		32
873	aC3555p5	1	1	0.992	1	1	1	0	0.999		32
874	sC44709p4	1	1	0.992	1	1	1	0	0.999		32
875	sC48147p8	0.999	1	0.993	1	1	1	0	0.999		32
876	sC56701p2	1	1	0.992	1	1	1	0	0.999		32
877	sC7030p2	1	1	0.992	1	1	1	0	0.999		32
878	sC42250p5	1	1	0.992	1	1	1	0	0.999		32
879	sC36897p2	0.999	1	0.993	1	1	1	0	0.999		32
880	aC24462p7	1	1	0.992	1	1	1	0	0.999		32
881	sC59536p4	1	1	0.992	1	1	1	0	0.999		32
882	sC26007p6	1	1	0.992	1	1	1	0	0.999		32
883	sC29595p2	1	1	0.992	1	1	1	0	0.999		32
884	sC32452p5	1	1	0.992	1	1	1	0	0.999		32
885	sC69783p2	1	1	0.992	1	1	1	0	0.999		32
886	sC2858p1	1	1	0.992	1	1	1	0	0.999		32
887	sC4321p4	1	1	0.992	1	1	1	0	0.999		32
888	sC29155p8	1	1	0.992	1	1	1	0	0.999		32
889	sC79871p4	1	1	0.992	1	1	1	0	0.999		32
890	sC23855p2	1	1	0.992	1	1	1	0	0.999		32
891	sC54221p2	1	1	0.992	1	1	1	0	0.999		32
892	sC72717p1	0.995	1	0.997	1	1	1	0	0.999		32
893	sC3054p10	1	1	0.992	1	1	1	0	0.999		32
894	sC72217p3	1	1	0.992	1	1	1	0	0.999		32
895	sC27876p3	0.999	1	0.993	1	1	1	0	0.999		32
896	sC19546p1	1	1	0.992	1	1	1	0	0.999		32
897	sC3904p4	0.999	1	0.993	1	1	1	0	0.999		32
898	aC40460p2	0.998	1	0.993	1	1	1	0	0.999		32
899	sC58014p2	1	1	0.992	1	1	1	0	0.999		32
900	aC696p3	1	1	0.992	1	1	1	0	0.999		32
901	sC25843p4	0.999	1	0.993	1	1	1	0	0.999		32
902	sC8556p5	1	1	0.992	1	1	1	0	0.999		32
903	sC8298p3	1	1	0.992	1	1	1	0	0.999		32
904	sC18065p3	0.997	1	0.995	1	1	1	0	0.999		32
905	sC47653p2	1	1	0.992	1	1	1	0	0.999		32
906	aC10263p3	1	1	0.992	1	1	1	0	0.999		32
907	sC2795p3	1	1	0.992	1	1	1	0	0.999		32
908	aC11678p1	1	1	0.992	1	1	1	0	0.999		32
909	aC12679p3	1	1	0.992	1	1	1	0	0.999		32
910	sC38153p2	0.999	1	0.992	1	1	1	0	0.999		32
911	sC54812p4	0.998	1	0.993	1	1	1	0	0.999		32
912	aC52312p4	1	1	0.992	1	1	1	0	0.999		32
913	sC54423p2	1	1	0.991	1	1	1	0	0.999		32
914	sC65131p2	1	1	0.991	1	1	1	0	0.999		32
915	sC77746p2	1	1	0.991	1	1	1	0	0.999		32
916	sC67526p3	0.995	1	0.996	1	1	1	0	0.999		32
917	sC45828p4	1	1	0.991	1	1	1	0	0.999		32
918	sC54429p2	0.998	1	0.993	1	1	1	0	0.999		32
919	sC21253p1	0.997	1	0.994	1	1	1	0	0.999		32
920	sC3054p9	0.998	1	0.993	1	1	1	0	0.999		32
921	sC30603p13	1	1	0.991	1	1	1	0	0.999		32
922	sC21465p2	1	1	0.992	1	1	1	0	0.999		32
923	sC37415p2	0.996	1	0.995	1	1	1	0	0.999		32
924	sC64849p1	1	1	0.991	1	1	1	0	0.999		32
925	sC7357p6	1	1	0.991	1	1	1	0	0.999		32
926	sC24494p5	0.996	1	0.995	1	1	1	0	0.999		32
927	GI164675888	0.999	1	0.999	0.999	1	1	0	0.999		32
928	STEP1REPC302	0.999	1	0.997	1	1	1	0	0.999		32
929	GI164672698	0.999	1	0.999	0.998	1	1	0	0.999		32
930	BPA3816	1	1	0.996	1	1	1	0	0.999		32
931	GI164677026	1	1	0.995	1	1	1	0	0.999		32
932	STEP1REPC4806	1	1	0.995	1	1	1	0	0.999		32
933	STEP1C52	1	1	0.995	1	1	1	0	0.999		32
934	STEP1C4605	1	1	0.995	1	1	1	0	0.999		32
935	BPA7771	1	1	0.995	1	1	1	0	0.999		32
936	BPA11823	0.997	1	0.996	1	1	1	0	0.999		32
937	BPA121	1	1	0.994	1	1	1	0	0.999		32
938	STEP1C3686	1	1	0.993	1	1	1	0	0.999		32
939	GI164673783	1	1	0.993	1	1	1	0	0.999		32
940	STEP1REPC3180	1	1	0.993	1	1	1	0	0.999		32
941	STEP1REPC3613	1	1	0.993	1	1	1	0	0.999		32
942	STEP1C3068	1	1	0.993	1	1	1	0	0.999		32
943	GI164681372	1	1	0.993	1	1	1	0	0.999		32
944	GI164672195	1	1	0.993	1	1	1	0	0.999		32
945	GI164678438	0.995	1	0.998	1	1	1	0	0.999		32
946	STEP1REPC4087	1	1	0.993	1	1	1	0	0.999		32
947	STEP1C3086	1	1	0.992	1	1	1	0	0.999		32
948	BPA14785	1	1	0.992	1	1	1	0	0.999		32
949	BPA14791	1	1	0.992	1	1	1	0	0.999		32
950	GI164675912	1	1	0.992	1	1	1	0	0.999		32
951	STEP1C2322	1	1	0.992	1	1	1	0	0.999		32
952	STEP1REPC1252	1	1	0.992	1	1	1	0	0.999		32
953	STEP1C3403	1	1	0.992	1	1	1	0	0.999		32
954	GI164668961	1	1	0.992	1	1	1	0	0.999		32
955	STEP1C878	1	1	0.992	1	1	1	0	0.999		32
956	STEP1C2440	1	1	0.992	1	1	1	0	0.999		32
957	STEP1C3106	1	1	0.992	1	1	1	0	0.999		32
958	STEP1REPC3920	1	1	0.992	1	1	1	0	0.999		32
959	BPA12559	1	1	0.992	1	1	1	0	0.999		32
960	FEMALE454SRA93	1	1	0.992	1	1	1	0	0.999		32
961	STEP1C3364	1	1	0.992	1	1	1	0	0.999		32
962	STEP1C136	1	1	0.992	1	1	1	0	0.999		32
963	STEP1C2640	1	1	0.992	1	1	1	0	0.999		32
964	GI164679832	1	1	0.992	1	1	1	0	0.999		32
965	BPA7811	1	1	0.992	1	1	1	0	0.999		32
966	STEP1C3595	1	1	0.992	1	1	1	0	0.999		32
967	BPA12394	1	1	0.992	1	1	1	0	0.999		32
968	STEP1REPC371	1	1	0.992	1	1	1	0	0.999		32
969	GI164673537	1	1	0.992	1	1	1	0	0.999		32
970	GI164678133	1	1	0.992	1	1	1	0	0.999		32
971	STEP1REPC2966	1	1	0.992	1	1	1	0	0.999		32
972	GI164675327	1	1	0.992	1	1	1	0	0.999		32
973	FEMALE454SRA94	1	1	0.992	1	1	1	0	0.999		32
974	STEP1REPC1187	1	1	0.992	1	1	1	0	0.999		32
975	BPA11239	1	1	0.992	1	1	1	0	0.999		32
976	GI164679675	1	1	0.992	1	1	1	0	0.999		32
977	BPA17599	1	1	0.992	1	1	1	0	0.999		32
978	STEP1C750	1	1	0.992	1	1	1	0	0.999		32
979	STEP1REPC3657	1	1	0.992	1	1	1	0	0.999		32
980	STEP1REPC704	1	1	0.992	1	1	1	0	0.999		32
981	GI164675655	1	1	0.992	1	1	1	0	0.999		32
982	GI164669843	1	1	0.992	1	1	1	0	0.999		32
983	GI164672467	1	1	0.992	1	1	1	0	0.999		32
984	GI164669778	1	1	0.992	1	1	1	0	0.999		32
985	GI164667465	1	1	0.992	1	1	1	0	0.999		32
986	GI164666012	1	1	0.992	1	1	1	0	0.999		32
987	GI164672215	1	1	0.992	1	1	1	0	0.999		32
988	BPA7751	1	1	0.992	1	1	1	0	0.999		32
989	BPA16693	1	1	0.992	1	1	1	0	0.999		32
990	STEP1C5164	1	1	0.992	1	1	1	0	0.999		32
991	STEP1REPC1172	1	1	0.992	1	1	1	0	0.999		32
992	STEP1REPC3958	1	1	0.992	1	1	1	0	0.999		32
993	GI164674231	1	1	0.992	1	1	1	0	0.999		32
994	BPA16324	1	1	0.992	1	1	1	0	0.999		32
995	BPA8037	1	1	0.992	1	1	1	0	0.999		32
996	BPA12821	1	1	0.992	1	1	1	0	0.999		32
997	STEP1REPC2163	1	1	0.992	1	1	1	0	0.999		32
998	BPA16917	1	1	0.992	1	1	1	0	0.999		32
999	STEP1REPC922	1	1	0.992	1	1	1	0	0.999		32
1000	STEP1REPC3367	1	1	0.992	1	1	1	0	0.999		32
1001	STEP1REPC3768	1	1	0.992	1	1	1	0	0.999		32
1002	STEP1REPC4593	1	1	0.992	1	1	1	0	0.999		32
1003	STEP1C3854	1	1	0.992	1	1	1	0	0.999		32
1004	BPA16575	1	1	0.992	1	1	1	0	0.999		32
1005	GI164673619	1	1	0.992	1	1	1	0	0.999		32
1006	BPA1312	1	1	0.992	1	1	1	0	0.999		32
1007	BPA1230	1	1	0.992	1	1	1	0	0.999		32
1008	STEP1REPC5152	1	1	0.992	1	1	1	0	0.999		32
1009	STEP1REPC2900	1	1	0.992	1	1	1	0	0.999		32
1010	GI164678743	1	1	0.992	1	1	1	0	0.999		32
1011	GI164666400	1	1	0.992	1	1	1	0	0.999		32
1012	STEP1REPC3454	1	1	0.992	1	1	1	0	0.999		32
1013	STEP1REPC4686	1	1	0.992	1	1	1	0	0.999		32
1014	BPA16818	1	1	0.992	1	1	1	0	0.999		32
1015	STEP1REPC1333	1	1	0.992	1	1	1	0	0.999		32
1016	GI164667717	1	1	0.992	1	1	1	0	0.999		32
1017	STEP1REPC2742	0.999	1	0.992	1	1	1	0	0.999		32
1018	GI164675952	1	1	0.992	1	1	1	0	0.999		32
1019	STEP1REPC3796	1	1	0.992	1	1	1	0	0.999		32
1020	BPA11497	1	1	0.992	1	1	1	0	0.999		32
1021	STEP1REPC4205	1	1	0.992	1	1	1	0	0.999		32
1022	BPA1542	1	1	0.992	1	1	1	0	0.999		32
1023	STEP1C15	1	1	0.992	1	1	1	0	0.999		32
1024	STEP1REPC3891	0.999	1	0.992	1	1	1	0	0.999		32
1025	GI164672636	0.999	1	0.992	1	1	1	0	0.999		32
1026	STEP1REPC643	1	1	0.992	1	1	1	0	0.999		32
1027	BPA15042	0.999	1	0.992	1	1	1	0	0.999		32
1028	STEP1REPC1101	0.999	1	0.992	1	1	1	0	0.999		32
1029	BPA15022	1	1	0.992	1	1	1	0	0.999		32
1030	STEP1REPC938	1	1	0.992	1	1	1	0	0.999		32
1031	GI164669891	1	1	0.992	1	1	1	0	0.999		32
1032	BPA13479	0.999	1	0.992	1	1	1	0	0.999		32
1033	STEP1REPC4596	1	1	0.992	1	1	1	0	0.999		32
1034	STEP1REPC2129	1	1	0.992	1	1	1	0	0.999		32
1035	GI164675656	1	1	0.992	1	1	1	0	0.999		32
1036	GI164670958	1	1	0.991	1	1	1	0	0.999		32
1037	GI164681522	1	1	0.991	1	1	1	0	0.999		32
1038	GI164667525	1	1	0.991	1	1	1	0	0.999		32
1039	GI164680790	1	1	0.991	1	1	1	0	0.999		32
1040	BPA1476	1	1	0.991	1	1	1	0	0.999		32
1041	BPA1119	1	1	0.991	1	1	1	0	0.999		32
1042	BPA11303	1	1	0.991	1	1	1	0	0.999		32
1043	GI164679836	1	1	0.991	1	1	1	0	0.999		32
1044	BPA9292	1	1	0.991	1	1	1	0	0.999		32
1045	STEP1C3177	1	1	0.991	1	1	1	0	0.999		32
1046	STEP1REPC5723	1	1	0.992	1	1	1	0	0.999		32
1047	STEP1REPC2819	1	1	0.992	1	1	1	0	0.999		32
1048	STEP1REPC1809	1	1	0.991	1	1	1	0	0.999		32
1049	STEP1REPC521	1	1	0.991	1	1	1	0	0.999		32
1050	GI164675993	1	1	0.991	1	1	1	0	0.999		32
1051	STEP1REPC3355	1	1	0.991	1	1	1	0	0.999		32
1052	GI164666777	1	1	0.991	1	1	1	0	0.999		32
1053	BPA1714	1	1	0.991	1	1	1	0	0.999		32
1054	STEP1C5026	1	1	0.991	1	1	1	0	0.999		32
1055	STEP1|C2884/BI-HS006	1	1	0.99	1	1	1	0	0.998		1055
1056	STEP1|REPC501/BI-HS009	1	1	0.989	1	1	1	0	0.998		1055
1057	sC20553p14	1	1	0.991	1	1	1	0	0.998		1055
1058	sC4012p2	0.997	1	0.994	1	1	1	0	0.998		1055
1059	aC44382p6	1	1	0.991	1	1	1	0	0.998		1055
1060	sC46778p2	0.999	1	0.992	1	1	1	0	0.998		1055
1061	sC22734p10	0.997	1	0.995	1	1	1	0	0.998		1055
1062	aC41641p4	1	1	0.991	1	1	1	0	0.998		1055
1063	sC52372p2	1	1	0.991	1	1	1	0	0.998		1055
1064	sC312p2	1	1	0.991	1	1	1	0	0.998		1055
1065	aC17942p1	1	1	0.991	1	1	1	0	0.998		1055
1066	sC30016p2	0.999	1	0.992	1	1	1	0	0.998		1055
1067	sC77994p3	1	1	0.991	1	1	1	0	0.998		1055
1068	sC20301p10	1	1	0.991	1	1	1	0	0.998		1055
1069	sC62108p8	1	1	0.991	1	1	1	0	0.998		1055
1070	aC18057p10	0.998	1	0.993	1	1	1	0	0.998		1055
1071	aC36002p4	1	1	0.991	1	1	1	0	0.998		1055
1072	sC31917p12	1	1	0.991	1	1	1	0	0.998		1055
1073	sC50776a8	1	1	0.991	1	1	1	0	0.998		1055
1074	aC1615p4	1	1	0.991	1	1	1	0	0.998		1055
1075	aC9011p6	1	1	0.991	1	1	1	0	0.998		1055
1076	aC24651p10	1	1	0.991	1	1	1	0	0.998		1055
1077	sC6227p5	0.996	1	0.994	1	1	1	0	0.998		1055
1078	aC38143p3	1	1	0.991	1	1	1	0	0.998		1055
1079	sC22732p2	1	1	0.991	1	1	1	0	0.998		1055
1080	sC4396p1	0.995	1	0.996	1	1	1	0	0.998		1055
1081	sC24940p4	1	1	0.991	1	1	1	0	0.998		1055
1082	sC43247p10	1	1	0.991	1	1	1	0	0.998		1055
1083	sC31423p4	1	1	0.991	1	1	1	0	0.998		1055
1084	sC39677p5	1	1	0.991	1	1	1	0	0.998		1055
1085	aC18366p27	1	1	0.991	1	1	1	0	0.998		1055
1086	sC41861p8	1	1	0.991	1	1	1	0	0.998		1055
1087	sC8179p13	1	1	0.991	1	1	1	0	0.998		1055
1088	sC50543p16	1	1	0.99	1	1	1	0	0.998		1055
1089	sC6806p6	1	1	0.99	1	1	1	0	0.998		1055
1090	aC75251p1	1	1	0.991	1	1	1	0	0.998		1055
1091	sC593p3	0.999	1	0.991	1	1	1	0	0.998		1055
1092	sC60129p2	1	1	0.991	1	1	1	0	0.998		1055
1093	aC79604p1	0.998	1	0.993	1	1	1	0	0.998		1055
1094	sC110p6	1	1	0.991	1	1	1	0	0.998		1055
1095	aC52737p2	1	1	0.99	1	1	1	0	0.998		1055
1096	aC1290p13	1	1	0.99	1	1	1	0	0.998		1055
1097	aC59851p2	1	1	0.99	1	1	1	0	0.998		1055
1098	sC63548p3	0.996	1	0.995	1	1	1	0	0.998		1055
1099	sC51528p4	1	1	0.99	1	1	1	0	0.998		1055
1100	sC3112p2	1	1	0.991	1	1	1	0	0.998		1055
1101	sC18369p2	1	1	0.99	1	1	1	0	0.998		1055
1102	sC2492p1	0.994	1	0.997	1	1	1	0	0.998		1055
1103	sC117p13	1	1	0.99	1	1	1	0	0.998		1055
1104	sC41113p1	1	1	0.99	1	1	1	0	0.998		1055
1105	sC48690p5	1	1	0.99	1	1	1	0	0.998		1055
1106	sC44086p4	1	1	0.99	1	1	1	0	0.998		1055
1107	sC37909p4	0.998	1	0.992	1	1	1	0	0.998		1055
1108	sC5960p8	1	1	0.99	1	1	1	0	0.998		1055
1109	aC10519p1	1	1	0.99	1	1	1	0	0.998		1055
1110	aC57768p2	1	1	0.99	1	1	1	0	0.998		1055
1111	sC35500p5	1	1	0.99	1	1	1	0	0.998		1055
1112	aC52926p3	0.994	1	0.996	1	1	1	0	0.998		1055
1113	aC18428p1	1	1	0.99	1	1	1	0	0.998		1055
1114	aC73229p2	0.999	1	0.991	1	1	1	0	0.998		1055
1115	aC29388p13	1	1	0.99	1	1	1	0	0.998		1055
1116	sC10476p5	1	1	0.99	1	1	1	0	0.998		1055
1117	aC75440p2	0.999	1	0.991	1	1	1	0	0.998		1055
1118	aC29331p2	0.999	1	0.991	1	1	1	0	0.998		1055
1119	sC31806p8	1	1	0.99	1	1	1	0	0.998		1055
1120	sC19031p3	0.995	1	0.995	1	1	1	0	0.998		1055
1121	sC21897a5	1	1	0.99	1	1	1	0	0.998		1055
1122	sC65696p2	1	1	0.99	1	1	1	0	0.998		1055
1123	sC36041p2	0.999	1	0.991	1	1	1	0	0.998		1055
1124	sC42613a6	0.992	1	0.998	1	1	1	0	0.998		1055
1125	sC1278p7	0.995	1	0.995	1	1	1	0	0.998		1055
1126	sC60467a1	1	1	0.99	1	1	1	0	0.998		1055
1127	sC2706p2	1	1	0.99	1	1	1	0	0.998		1055
1128	sC10709p2	0.994	1	0.996	1	1	1	0	0.998		1055
1129	sC29472p2	0.999	1	0.99	1	1	1	0	0.998		1055
1130	sC59584p4	1	1	0.99	1	1	1	0	0.998		1055
1131	sC27527p1	1	1	0.99	1	1	1	0	0.998		1055
1132	sC11728p3	1	1	0.989	1	1	1	0	0.998		1055
1133	sC68049p4	0.993	1	0.996	1	1	1	0	0.998		1055
1134	sC78496p1	1	1	0.99	1	1	1	0	0.998		1055
1135	sC22084p2	1	1	0.99	1	1	1	0	0.998		1055
1136	sC43897p6	1	1	0.989	1	1	1	0	0.998		1055
1137	sC8858p5	0.999	1	0.99	1	1	1	0	0.998		1055
1138	aC11165p2	1	1	0.99	1	1	1	0	0.998		1055
1139	sC19054p8	0.996	1	0.994	1	1	1	0	0.998		1055
1140	sC37925p4	1	1	0.989	1	1	1	0	0.998		1055
1141	aC196p7	1	1	0.989	1	1	1	0	0.998		1055
1142	sC11247p5	0.997	1	0.992	1	1	1	0	0.998		1055
1143	sC58246p3	0.997	1	0.992	1	1	1	0	0.998		1055
1144	sC53170p3	1	1	0.989	1	1	1	0	0.998		1055
1145	aC74659p5	1	1	0.989	1	1	1	0	0.998		1055
1146	sC18665p3	0.998	1	0.991	1	1	1	0	0.998		1055
1147	aC39793p1	1	1	0.989	1	1	1	0	0.998		1055
1148	aC9011p5	0.993	1	0.996	1	1	1	0	0.998		1055
1149	aC50758p2	0.999	1	0.99	1	1	1	0	0.998		1055
1150	sC3390p15	0.995	1	0.994	1	1	1	0	0.998		1055
1151	sC22802p6	1	1	0.989	1	1	1	0	0.998		1055
1152	sC50029p1	0.995	1	0.994	1	1	1	0	0.998		1055
1153	sC60214p2	0.999	1	0.99	1	1	1	0	0.998		1055
1154	sC2028p3	0.999	1	0.99	1	1	1	0	0.998		1055
1155	aC8419p4	0.999	1	0.99	1	1	1	0	0.998		1055
1156	sC5597p2	1	1	0.989	1	1	1	0	0.998		1055
1157	sC386p14	1	1	0.989	1	1	1	0	0.998		1055
1158	aC44716p2	0.997	1	0.991	1	1	1	0	0.998		1055
1159	sC47546p2	0.997	1	0.992	1	1	1	0	0.998		1055
1160	sC66586p2	1	1	0.989	1	1	1	0	0.998		1055
1161	sC30801p9	0.997	1	0.992	1	1	1	0	0.998		1055
1162	sC75319p2	0.998	1	0.99	1	1	1	0	0.998		1055
1163	aC34752p4	1	1	0.989	1	1	1	0	0.998		1055
1164	aC11926p2	1	1	0.989	1	1	1	0	0.998		1055
1165	aC2636p1	1	1	0.989	1	1	1	0	0.998		1055
1166	sC21978p10	1	1	0.989	1	1	1	0	0.998		1055
1167	sC71640p1	0.998	1	0.99	1	1	1	0	0.998		1055
1168	sC51013p5	1	1	0.988	1	1	1	0	0.998		1055
1169	aC54670p2	1	1	0.988	1	1	1	0	0.998		1055
1170	aC17718p11	1	1	0.988	1	1	1	0	0.998		1055
1171	aC23556p9	1	1	0.988	1	1	1	0	0.998		1055
1172	sC21559p2	1	1	0.988	1	1	1	0	0.998		1055
1173	sC34682p2	0.993	1	0.995	1	1	1	0	0.998		1055
1174	aC39864p1	1	1	0.988	1	1	1	0	0.998		1055
1175	aC6724p8	1	1	0.988	1	1	1	0	0.998		1055
1176	sC27845p6	0.994	1	0.995	1	1	1	0	0.998		1055
1177	sC9950p2	1	1	0.988	1	1	1	0	0.998		1055
1178	aC25080p10	1	1	0.988	1	1	1	0	0.998		1055
1179	aC45849p6	1	1	0.988	1	1	1	0	0.998		1055
1180	aC22136p3	1	1	0.988	1	1	1	0	0.998		1055
1181	aC20420p3	0.997	1	0.991	1	1	1	0	0.998		1055
1182	sC64129p4	0.995	1	0.993	1	1	1	0	0.998		1055
1183	sC43949p5	1	1	0.988	1	1	1	0	0.998		1055
1184	sC46179p5	1	1	0.988	1	1	1	0	0.998		1055
1185	sC46179p3	1	1	0.988	1	1	1	0	0.998		1055
1186	sC74856p3	1	1	0.988	1	1	1	0	0.998		1055
1187	aC616p7	1	1	0.988	1	1	1	0	0.998		1055
1188	aC25080p7	1	1	0.988	1	1	1	0	0.998		1055
1189	sC21978p8	1	1	0.988	1	1	1	0	0.998		1055
1190	sC4224p5	1	1	0.988	1	1	1	0	0.998		1055
1191	aC39852p2	1	1	0.988	1	1	1	0	0.998		1055
1192	sC23869p13	0.992	1	0.996	1	1	1	0	0.998		1055
1193	sC13975p6	0.994	1	0.994	1	1	1	0	0.998		1055
1194	sC48837p1	0.992	1	0.996	1	1	1	0	0.998		1055
1195	sC7429p4	0.997	1	0.991	1	1	1	0	0.998		1055
1196	aC21262p5	1	1	0.988	1	1	1	0	0.998		1055
1197	sC42796p3	0.999	1	0.989	1	1	1	0	0.998		1055
1198	sC9433p4	1	1	0.988	1	1	1	0	0.998		1055
1199	sC78780p2	1	1	0.988	1	1	1	0	0.998		1055
1200	aC12764p2	1	1	0.988	1	1	1	0	0.998		1055
1201	aC57523p2	1	1	0.988	1	1	1	0	0.998		1055
1202	sC6275p2	0.993	1	0.995	1	1	1	0	0.998		1055
1203	sC7424p7	0.994	1	0.994	1	1	1	0	0.998		1055
1204	aC10862p5	0.997	1	0.991	1	1	1	0	0.998		1055
1205	sC18479p3	1	1	0.988	1	1	1	0	0.998		1055
1206	aC19006p6	1	1	0.988	1	1	1	0	0.998		1055
1207	sC17910p1	1	1	0.988	1	1	1	0	0.998		1055
1208	sC59848p2	1	1	0.988	1	1	1	0	0.998		1055
1209	aC16118p1	1	1	0.988	1	1	1	0	0.998		1055
1210	sC30516p6	0.998	1	0.99	1	1	1	0	0.998		1055
1211	aC20895p3	1	1	0.988	1	1	1	0	0.998		1055
1212	sC12635p2	1	1	0.988	1	1	1	0	0.998		1055
1213	sC30758p7	1	1	0.988	1	1	1	0	0.998		1055
1214	sC81512p2	1	1	0.988	0.999	1	1	0	0.998		1055
1215	sC52047p3	0.992	1	0.996	1	1	1	0	0.998		1055
1216	sC34578p2	0.999	1	0.988	1	1	1	0	0.998		1055
1217	sC7266p6	0.998	1	0.989	1	1	1	0	0.998		1055
1218	sC3415p5	0.995	1	0.992	1	1	1	0	0.998		1055
1219	sC51861p5	1	1	0.987	1	1	1	0	0.998		1055
1220	sC29179p3	1	1	0.987	1	1	1	0	0.998		1055
1221	sC3048p3	0.999	1	0.988	1	1	1	0	0.998		1055
1222	sC24940p3	1	1	0.987	1	1	1	0	0.998		1055
1223	sC32960p4	1	1	0.987	1	1	1	0	0.998		1055
1224	sC55875a6	1	1	0.987	1	1	1	0	0.998		1055
1225	sC27356p4	0.998	1	0.989	1	1	1	0	0.998		1055
1226	sC40350p5	1	1	0.987	1	1	1	0	0.998		1055
1227	sC19051p5	0.999	1	0.988	1	1	1	0	0.998		1055
1228	sC895p17	0.99	1	0.997	1	1	1	0	0.998		1055
1229	sC2809p5	1	1	0.987	1	1	1	0	0.998		1055
1230	sC53607p0	1	1	0.987	1	1	1	0	0.998		1055
1231	sC2679p3	1	1	0.987	1	1	1	0	0.998		1055
1232	aC30576p3	1	1	0.987	1	1	1	0	0.998		1055
1233	sC44194p2	1	1	0.987	1	1	1	0	0.998		1055
1234	aC53p3	0.991	1	0.995	1	1	1	0	0.998		1055
1235	sC25930p2	0.999	1	0.987	1	1	1	0	0.998		1055
1236	sC61167p2	1	1	0.986	1	1	1	0	0.998		1055
1237	sC8831p2	0.999	1	0.987	1	1	1	0	0.998		1055
1238	sC76668p1	0.996	1	0.99	1	1	1	0	0.998		1055
1239	aC73946p1	1	1	0.986	1	1	1	0	0.998		1055
1240	sC55737p2	0.994	1	0.992	1	1	1	0	0.998		1055
1241	sC58724p6	0.996	1	0.99	1	1	1	0	0.998		1055
1242	sC8966p2	1	1	0.986	1	1	1	0	0.998		1055
1243	sC61906p2	0.993	1	0.993	1	1	1	0	0.998		1055
1244	sC71303p4	0.999	1	0.987	1	1	1	0	0.998		1055
1245	sC3717p1	0.999	1	0.987	1	1	1	0	0.998		1055
1246	sC81926p7	1	1	0.986	1	1	1	0	0.998		1055
1247	sC6227p6	0.99	1	0.996	1	1	1	0	0.998		1055
1248	aC10128p5	1	1	0.986	1	1	1	0	0.998		1055
1249	aC63491p1	0.995	1	0.991	1	1	1	0	0.998		1055
1250	sC1452p2	1	1	0.986	1	1	1	0	0.998		1055
1251	sC10311a2	0.992	1	0.993	1	1	1	0	0.998		1055
1252	sC35399p4	1	1	0.986	1	1	1	0	0.998		1055
1253	sC28720p5	1	0.99	0.996	1	1	1	0	0.998		1055
1254	sC18475p5	1	1	0.986	1	1	1	0	0.998		1055
1255	sC34080p3	1	1	0.985	1	1	1	0	0.998		1055
1256	sC23662p1	1	0.99	0.995	1	1	1	0	0.998		1055
1257	sC781p3	1	0.99	0.995	1	1	1	0	0.998		1055
1258	sC26248p6	0.997	1	0.988	1	1	1	0	0.998		1055
1259	sC39076p9	1	0.99	0.995	1	1	1	0	0.998		1055
1260	aC50261p7	0.995	1	0.99	1	1	1	0	0.998		1055
1261	sC35821p9	1	0.99	0.995	1	1	1	0	0.998		1055
1262	aC4644p4	1	1	0.985	1	1	1	0	0.998		1055
1263	sC21266p7	1	1	0.985	1	1	1	0	0.998		1055
1264	GI164666326	1	1	0.991	1	1	1	0	0.998		1055
1265	GI164678540	1	1	0.991	1	1	1	0	0.998		1055
1266	GI164676036	1	1	0.991	1	1	1	0	0.998		1055
1267	GI164676580	1	1	0.991	1	1	1	0	0.998		1055
1268	STEP1REPC763	1	1	0.991	1	1	1	0	0.998		1055
1269	STEP1REPC3861	1	1	0.991	1	1	1	0	0.998		1055
1270	GI164680247	1	1	0.991	1	1	1	0	0.998		1055
1271	STEP1REPC2995	1	1	0.991	1	1	1	0	0.998		1055
1272	GI164669432	1	1	0.991	1	1	1	0	0.998		1055
1273	GI164673272	1	1	0.991	1	1	1	0	0.998		1055
1274	GI164674482	1	1	0.991	1	1	1	0	0.998		1055
1275	MALE454SRA136	1	1	0.991	1	1	1	0	0.998		1055
1276	STEP1C3357	1	1	0.991	1	1	1	0	0.998		1055
1277	STEP1REPC1247	1	1	0.991	1	1	1	0	0.998		1055
1278	BPA19169	1	1	0.991	1	1	1	0	0.998		1055
1279	GI164669275	1	1	0.991	1	1	1	0	0.998		1055
1280	STEP1C4774	1	1	0.991	1	1	1	0	0.998		1055
1281	STEP1REPC4809	1	1	0.991	1	1	1	0	0.998		1055
1282	GI164671760	1	1	0.991	1	1	1	0	0.998		1055
1283	BPA10973	1	1	0.991	1	1	1	0	0.998		1055
1284	GI164674802	1	1	0.991	1	1	1	0	0.998		1055
1285	GI164673257	1	1	0.991	1	1	1	0	0.998		1055
1286	GI164667778	1	1	0.991	1	1	1	0	0.998		1055
1287	BPA8871	1	1	0.991	1	1	1	0	0.998		1055
1288	STEP1REPC3227	1	1	0.991	1	1	1	0	0.998		1055
1289	GI164680591	1	1	0.991	1	1	1	0	0.998		1055
1290	STEP1REPC3761	1	1	0.991	1	1	1	0	0.998		1055
1291	BPA14011	1	1	0.991	1	1	1	0	0.998		1055
1292	BPA12166	1	1	0.991	1	1	1	0	0.998		1055
1293	GI164681049	1	1	0.991	1	1	1	0	0.998		1055
1294	STEP1REPC1352	1	1	0.991	1	1	1	0	0.998		1055
1295	GI164675925	1	1	0.991	1	1	1	0	0.998		1055
1296	STEP1REPC942	1	1	0.991	1	1	1	0	0.998		1055
1297	BPA11649	1	1	0.991	1	1	1	0	0.998		1055
1298	GI164676765	1	1	0.991	1	1	1	0	0.998		1055
1299	GI164666057	1	1	0.991	1	1	1	0	0.998		1055
1300	STEP1C4517	1	1	0.991	1	1	1	0	0.998		1055
1301	BPA1541	1	1	0.991	1	1	1	0	0.998		1055
1302	GI164669911	1	1	0.991	1	1	1	0	0.998		1055
1303	BPA15919	1	1	0.991	1	1	1	0	0.998		1055
1304	BPA9409	1	1	0.991	1	1	1	0	0.998		1055
1305	STEP1C4106	1	1	0.991	1	1	1	0	0.998		1055
1306	GI164676222	1	1	0.991	1	1	1	0	0.998		1055
1307	STEP1REPC869	1	1	0.991	1	1	1	0	0.998		1055
1308	GI164667668	1	1	0.991	1	1	1	0	0.998		1055
1309	STEP1C127	1	1	0.991	1	1	1	0	0.998		1055
1310	GI164675718	1	1	0.991	1	1	1	0	0.998		1055
1311	GI164672320	1	1	0.991	1	1	1	0	0.998		1055
1312	BPA8304	1	1	0.991	1	1	1	0	0.998		1055
1313	STEP1REPC2497	0.999	1	0.991	1	1	1	0	0.998		1055
1314	STEP1C3932	1	1	0.991	1	1	1	0	0.998		1055
1315	STEP1C3814	1	1	0.991	1	1	1	0	0.998		1055
1316	BPA12553	1	1	0.991	1	1	1	0	0.998		1055
1317	GI164679071	1	1	0.991	1	1	1	0	0.998		1055
1318	GI164680200	1	1	0.991	1	1	1	0	0.998		1055
1319	BPA17653	1	1	0.991	1	1	1	0	0.998		1055
1320	BPA9781	1	1	0.991	1	1	1	0	0.998		1055
1321	BPA7948	1	1	0.991	1	1	1	0	0.998		1055
1322	STEP1C5166	1	1	0.991	1	1	1	0	0.998		1055
1323	STEP1REPC1201	1	1	0.991	1	1	1	0	0.998		1055
1324	BPA9502	1	1	0.991	1	1	1	0	0.998		1055
1325	BPA11885	1	1	0.991	1	1	1	0	0.998		1055
1326	STEP1REPC2987	0.999	1	0.991	1	1	1	0	0.998		1055
1327	STEP1C2583	1	1	0.991	1	1	1	0	0.998		1055
1328	GI164666014	1	1	0.991	1	1	1	0	0.998		1055
1329	STEP1REPC681	1	1	0.991	1	1	1	0	0.998		1055
1330	STEP1REPC1715	1	1	0.991	1	1	1	0	0.998		1055
1331	STEP1C4076	1	1	0.991	1	1	1	0	0.998		1055
1332	BPA11546	1	1	0.991	1	1	1	0	0.998		1055
1333	STEP1REPC2179	1	1	0.991	1	1	1	0	0.998		1055
1334	GI164676888	1	1	0.991	1	1	1	0	0.998		1055
1335	GI164675808	1	1	0.991	1	1	1	0	0.998		1055
1336	GI164670155	1	1	0.991	1	1	1	0	0.998		1055
1337	STEP1REPC4672	1	1	0.991	1	1	1	0	0.998		1055
1338	GI164676037	1	1	0.991	1	1	1	0	0.998		1055
1339	STEP1REPC909	1	1	0.991	1	1	1	0	0.998		1055
1340	GI164669397	1	1	0.991	1	1	1	0	0.998		1055
1341	BPA5039	1	1	0.991	1	1	1	0	0.998		1055
1342	GI164669504	1	1	0.991	1	1	1	0	0.998		1055
1343	BPA8906	1	1	0.991	1	1	1	0	0.998		1055
1344	GI164672638	1	1	0.991	1	1	1	0	0.998		1055
1345	GI164680514	1	1	0.991	1	1	1	0	0.998		1055
1346	GI164680442	1	1	0.991	1	1	1	0	0.998		1055
1347	STEP1REPC2193	1	1	0.991	1	1	1	0	0.998		1055
1348	GI164667311	1	1	0.991	1	1	1	0	0.998		1055
1349	GI164678198	1	1	0.991	1	1	1	0	0.998		1055
1350	BPA8068	1	1	0.991	1	1	1	0	0.998		1055
1351	BPA11367	1	1	0.991	1	1	1	0	0.998		1055
1352	GI164674632	1	1	0.991	1	1	1	0	0.998		1055
1353	STEP1C3941	1	1	0.991	1	1	1	0	0.998		1055
1354	GI164680503	1	1	0.991	1	1	1	0	0.998		1055
1355	BPA9119	0.999	1	0.991	1	1	1	0	0.998		1055
1356	GI164674352	1	1	0.991	1	1	1	0	0.998		1055
1357	GI164674705	1	1	0.991	1	1	1	0	0.998		1055
1358	BPA807	1	1	0.991	1	1	1	0	0.998		1055
1359	GI164675586	0.999	1	0.991	1	1	1	0	0.998		1055
1360	STEP1REPC1261	0.999	1	0.991	1	1	1	0	0.998		1055
1361	GI164681583	0.999	1	0.991	1	1	1	0	0.998		1055
1362	GI164680592	0.999	1	0.991	1	1	1	0	0.998		1055
1363	GI164676407	0.999	1	0.991	1	1	1	0	0.998		1055
1364	GI164676809	0.999	1	0.991	1	1	1	0	0.998		1055
1365	GI164675587	0.999	1	0.991	1	1	1	0	0.998		1055
1366	STEP1REPC4815	0.999	1	0.991	1	1	1	0	0.998		1055
1367	GI164671052	1	1	0.99	1	1	1	0	0.998		1055
1368	STEP1REPC3137	1	1	0.99	1	1	1	0	0.998		1055
1369	STEP1REPC2818	1	1	0.99	1	1	1	0	0.998		1055
1370	GI164677782	1	1	0.99	1	1	1	0	0.998		1055
1371	STEP1C926	1	1	0.99	1	1	1	0	0.998		1055
1372	BPA12727	1	1	0.99	1	1	1	0	0.998		1055
1373	GI164677084	1	1	0.991	1	1	1	0	0.998		1055
1374	GI164680140	1	1	0.99	1	1	1	0	0.998		1055
1375	GI164682384	1	1	0.99	1	1	1	0	0.998		1055
1376	STEP1REPC1811	1	1	0.99	1	1	1	0	0.998		1055
1377	GI164674869	1	1	0.99	1	1	1	0	0.998		1055
1378	GI164673291	1	1	0.991	1	1	1	0	0.998		1055
1379	BPA31RNASEQ585861	1	1	0.99	1	1	1	0	0.998		1055
1380	STEP1REPC635	1	1	0.99	1	1	1	0	0.998		1055
1381	STEP1C3710	0.999	1	0.991	1	1	1	0	0.998		1055
1382	STEP1REPC2988	1	1	0.99	1	1	1	0	0.998		1055
1383	STEP1REPC1195	1	1	0.991	1	1	1	0	0.998		1055
1384	GI164676342	0.999	1	0.991	1	1	1	0	0.998		1055
1385	STEP1REPC2382	0.999	1	0.991	1	1	1	0	0.998		1055
1386	STEP1C4871	0.999	1	0.991	1	1	1	0	0.998		1055
1387	BPA3084	1	1	0.99	1	1	1	0	0.998		1055
1388	BPA10496	1	1	0.991	1	1	1	0	0.998		1055
1389	BPA10409	1	1	0.99	1	1	1	0	0.998		1055
1390	BPA8163	0.999	1	0.991	1	1	1	0	0.998		1055
1391	STEP1REPC1967	0.999	1	0.991	1	1	1	0	0.998		1055
1392	GI164680778	1	1	0.99	1	1	1	0	0.998		1055
1393	BPA11729	1	1	0.99	1	1	1	0	0.998		1055
1394	STEP1C3495	1	1	0.99	1	1	1	0	0.998		1055
1395	BPA8468	1	1	0.99	1	1	1	0	0.998		1055
1396	STEP1REPC510	1	1	0.99	1	1	1	0	0.998		1055
1397	GI164666819	1	1	0.991	1	1	1	0	0.998		1055
1398	STEP1REPC5651	1	1	0.99	1	1	1	0	0.998		1055
1399	BPA14221	1	1	0.99	1	1	1	0	0.998		1055
1400	GI164678032	1	1	0.99	1	1	1	0	0.998		1055
1401	STEP1C3806	1	1	0.99	1	1	1	0	0.998		1055
1402	STEP1C84	1	1	0.99	1	1	1	0	0.998		1055
1403	BPA8416	1	1	0.99	1	1	1	0	0.998		1055
1404	BPA1904	1	1	0.99	1	1	1	0	0.998		1055
1405	STEP1C3483	1	1	0.99	1	1	1	0	0.998		1055
1406	GI164673271	1	1	0.99	1	1	1	0	0.998		1055
1407	STEP1REPC1850	1	1	0.99	1	1	1	0	0.998		1055
1408	BPA10285	1	1	0.99	1	1	1	0	0.998		1055
1409	BPA14364	0.999	1	0.991	1	1	1	0	0.998		1055
1410	GI164670869	1	1	0.99	1	1	1	0	0.998		1055
1411	GI164679387	1	1	0.99	1	1	1	0	0.998		1055
1412	STEP1C5377	1	1	0.99	1	1	1	0	0.998		1055
1413	GI164671405	1	1	0.99	1	1	1	0	0.998		1055
1414	GI164671259	1	1	0.99	1	1	1	0	0.998		1055
1415	BPA8609	0.999	1	0.991	1	1	1	0	0.998		1055
1416	STEP1C2893	1	1	0.991	1	1	1	0	0.998		1055
1417	GI164675362	1	1	0.99	1	1	1	0	0.998		1055
1418	GI164679850	0.999	1	0.991	1	1	1	0	0.998		1055
1419	BPA13465	1	1	0.99	1	1	1	0	0.998		1055
1420	STEP1C5081	1	1	0.99	1	1	1	0	0.998		1055
1421	GI164676995	1	1	0.99	1	1	1	0	0.998		1055
1422	STEP1C3967	1	1	0.99	1	1	1	0	0.998		1055
1423	STEP1REPC420	1	1	0.99	1	1	1	0	0.998		1055
1424	STEP1REPC2021	1	1	0.99	1	1	1	0	0.998		1055
1425	STEP1REPC2704	1	1	0.99	1	1	1	0	0.998		1055
1426	BPA1758	1	1	0.99	1	1	1	0	0.998		1055
1427	STEP1REPC3205	0.999	1	0.991	1	1	1	0	0.998		1055
1428	STEP1REPC607	1	1	0.99	1	1	1	0	0.998		1055
1429	BPA11518	1	1	0.991	1	1	1	0	0.998		1055
1430	STEP1C3668	1	1	0.99	1	1	1	0	0.998		1055
1431	STEP1REPC4322	1	1	0.99	1	1	1	0	0.998		1055
1432	GI164677603	1	1	0.99	1	1	1	0	0.998		1055
1433	BPA10951	0.999	1	0.991	1	1	1	0	0.998		1055
1434	STEP1C4084	1	1	0.99	1	1	1	0	0.998		1055
1435	BPA8864	1	1	0.99	1	1	1	0	0.998		1055
1436	BPA29RNASEQ664179	1	1	0.99	1	1	1	0	0.998		1055
1437	GI164681868	1	1	0.99	1	1	1	0	0.998		1055
1438	STEP1REPC4086	1	1	0.99	1	1	1	0	0.998		1055
1439	GI164678172	1	1	0.99	1	1	1	0	0.998		1055
1440	GI164679998	1	1	0.99	1	1	1	0	0.998		1055
1441	BPA29632	1	1	0.99	1	1	1	0	0.998		1055
1442	STEP1REPC2741	1	1	0.99	1	1	1	0	0.998		1055
1443	BPA15473	1	1	0.99	1	1	1	0	0.998		1055
1444	GI164675911	1	1	0.99	1	1	1	0	0.998		1055
1445	STEP1REPC1302	1	1	0.99	1	1	1	0	0.998		1055
1446	STEP1REPC912	1	1	0.99	1	1	1	0	0.998		1055
1447	STEP1REPC2489	1	1	0.99	1	1	1	0	0.998		1055
1448	STEP1REPC2170	1	1	0.99	1	1	1	0	0.998		1055
1449	STEP1REPC1949	1	1	0.99	1	1	1	0	0.998		1055
1450	GI164670572	1	1	0.99	1	1	1	0	0.998		1055
1451	STEP1REPC1053	1	1	0.99	1	1	1	0	0.998		1055
1452	BPA30RNASEQ633181	1	1	0.99	1	1	1	0	0.998		1055
1453	BPA10366	1	1	0.99	1	1	1	0	0.998		1055
1454	GI164675764	1	1	0.99	1	1	1	0	0.998		1055
1455	GI164675910	1	1	0.99	1	1	1	0	0.998		1055
1456	STEP1C4529	1	1	0.99	1	1	1	0	0.998		1055
1457	STEP1C51	1	1	0.99	1	1	1	0	0.998		1055
1458	STEP1REPC4859	1	1	0.99	1	1	1	0	0.998		1055
1459	GI164681721	1	1	0.99	1	1	1	0	0.998		1055
1460	BPA12983	1	1	0.99	1	1	1	0	0.998		1055
1461	STEP1REPC4833	1	1	0.99	1	1	1	0	0.998		1055
1462	STEP1REPC2866	1	1	0.99	1	1	1	0	0.998		1055
1463	BPA915	1	1	0.99	1	1	1	0	0.998		1055
1464	STEP1REPC651	0.999	1	0.991	1	1	1	0	0.998		1055
1465	GI164678312	0.999	1	0.991	1	1	1	0	0.998		1055
1466	BPA1741	0.999	1	0.991	1	1	1	0	0.998		1055
1467	GI164674703	0.999	1	0.991	1	1	1	0	0.998		1055
1468	STEP1C4114	1	1	0.99	1	1	1	0	0.998		1055
1469	BPA1174	1	1	0.99	1	1	1	0	0.998		1055
1470	BPA7897	1	1	0.99	1	1	1	0	0.998		1055
1471	STEP1REPC2801	1	1	0.99	1	1	1	0	0.998		1055
1472	STEP1C3845	1	1	0.99	1	1	1	0	0.998		1055
1473	BPA1195	1	1	0.99	1	1	1	0	0.998		1055
1474	GI164680248	1	1	0.99	1	1	1	0	0.998		1055
1475	STEP1REPC3452	1	1	0.99	1	1	1	0	0.998		1055
1476	BPA12949	1	1	0.99	1	1	1	0	0.998		1055
1477	STEP1C3693	1	1	0.99	1	1	1	0	0.998		1055
1478	STEP1C3784	1	1	0.99	1	1	1	0	0.998		1055
1479	BPA11216	1	1	0.99	1	1	1	0	0.998		1055
1480	GI164669443	1	1	0.99	1	1	1	0	0.998		1055
1481	BPA12835	1	1	0.99	1	1	1	0	0.998		1055
1482	STEP1C2332	1	1	0.99	1	1	1	0	0.998		1055
1483	BPA1896	1	1	0.99	1	1	1	0	0.998		1055
1484	STEP1C3713	1	1	0.99	1	1	1	0	0.998		1055
1485	BPA8155	1	1	0.99	1	1	1	0	0.998		1055
1486	STEP1C3916	1	1	0.99	1	1	1	0	0.998		1055
1487	BPA8130	1	1	0.99	1	1	1	0	0.998		1055
1488	BPA1503	1	1	0.99	1	1	1	0	0.998		1055
1489	STEP1REPC356	1	1	0.99	1	1	1	0	0.998		1055
1490	GI164676197	1	1	0.99	1	1	1	0	0.998		1055
1491	BPA782	1	1	0.99	1	1	1	0	0.998		1055
1492	GI164679201	1	1	0.99	1	1	1	0	0.998		1055
1493	STEP1REPC5315	1	1	0.99	1	1	1	0	0.998		1055
1494	STEP1C3442	1	1	0.99	1	1	1	0	0.998		1055
1495	STEP1REPC4309	0.999	1	0.991	1	1	1	0	0.998		1055
1496	BPA20683	1	1	0.99	1	1	1	0	0.998		1055
1497	BPA2710	1	1	0.99	1	1	1	0	0.998		1055
1498	GI164677257	1	1	0.99	1	1	1	0	0.998		1055
1499	GI164669482	1	1	0.99	1	1	1	0	0.998		1055
1500	BPA8525	1	1	0.99	1	1	1	0	0.998		1055
1501	GI164678802	1	1	0.99	1	1	1	0	0.998		1055
1502	GI164679316	1	1	0.99	1	1	1	0	0.998		1055
1503	BPA1545	1	1	0.99	1	1	1	0	0.998		1055
1504	BPA13993	1	1	0.99	1	1	1	0	0.998		1055
1505	GI164666911	1	1	0.99	1	1	1	0	0.998		1055
1506	GI164671781	1	1	0.99	1	1	1	0	0.998		1055
1507	BPA9378	1	1	0.99	1	1	1	0	0.998		1055
1508	BPA13583	1	1	0.99	1	1	1	0	0.998		1055
1509	BPA7883	1	1	0.99	1	1	1	0	0.998		1055
1510	STEP1C56	1	1	0.99	1	1	1	0	0.998		1055
1511	GI164682110	1	1	0.99	1	1	1	0	0.998		1055
1512	STEP1C3762	1	1	0.99	1	1	1	0	0.998		1055
1513	GI164665797	1	1	0.99	1	1	1	0	0.998		1055
1514	STEP1C3689	1	1	0.99	1	1	1	0	0.998		1055
1515	BPA9070	1	1	0.99	1	1	1	0	0.998		1055
1516	BPA10388	1	1	0.99	1	1	1	0	0.998		1055
1517	GI164677729	1	1	0.99	1	1	1	0	0.998		1055
1518	BPA3296	1	1	0.99	1	1	1	0	0.998		1055
1519	BPA15101	1	1	0.99	1	1	1	0	0.998		1055
1520	GI164670183	1	1	0.99	1	1	1	0	0.998		1055
1521	GI164670976	1	1	0.99	1	1	1	0	0.998		1055
1522	BPA15498	1	1	0.99	1	1	1	0	0.998		1055
1523	STEP1C5442	1	1	0.99	1	1	1	0	0.998		1055
1524	STEP1C5108	1	1	0.99	1	1	1	0	0.998		1055
1525	GI164679606	1	1	0.99	1	1	1	0	0.998		1055
1526	BPA8971	1	1	0.99	1	1	1	0	0.998		1055
1527	STEP1C105	1	1	0.99	1	1	1	0	0.998		1055
1528	BPA14776	1	1	0.99	1	1	1	0	0.998		1055
1529	BPA1272	0.999	1	0.991	1	1	1	0	0.998		1055
1530	GI164674689	1	1	0.99	1	1	1	0	0.998		1055
1531	STEP1REPC4562	0.999	1	0.991	1	1	1	0	0.998		1055
1532	BPA12176	1	1	0.99	1	1	1	0	0.998		1055
1533	STEP1REPC4690	1	1	0.99	1	1	1	0	0.998		1055
1534	STEP1REPC817	0.998	1	0.992	1	1	1	0	0.998		1055
1535	BPA1668	1	1	0.99	1	1	1	0	0.998		1055
1536	GI164677228	1	1	0.99	1	1	1	0	0.998		1055
1537	STEP1C5806	0.999	1	0.99	1	1	1	0	0.998		1055
1538	GI164677714	0.999	1	0.991	1	1	1	0	0.998		1055
1539	STEP1C5244	0.999	1	0.991	1	1	1	0	0.998		1055
1540	GI164678112	0.999	1	0.991	1	1	1	0	0.998		1055
1541	STEP1REPC1911	0.998	1	0.992	1	1	1	0	0.998		1055
1542	BPA15091	1	1	0.99	1	1	1	0	0.998		1055
1543	GI164668962	1	1	0.99	1	1	1	0	0.998		1055
1544	GI164669717	0.998	1	0.991	1	1	1	0	0.998		1055
1545	BPA11244	1	1	0.99	1	1	1	0	0.998		1055
1546	STEP1REPC2270	1	1	0.99	1	1	1	0	0.998		1055
1547	MALE454SRA371	1	1	0.99	1	1	1	0	0.998		1055
1548	STEP1REPC345	1	1	0.99	1	1	1	0	0.998		1055
1549	GI164681569	0.999	1	0.991	1	1	1	0	0.998		1055
1550	GI164676990	1	1	0.99	1	1	1	0	0.998		1055
1551	STEP1REPC3512	1	1	0.99	1	1	1	0	0.998		1055
1552	GI164675861	1	1	0.99	1	1	1	0	0.998		1055
1553	GI164680350	1	1	0.99	1	1	1	0	0.998		1055
1554	BPA11697	1	1	0.99	1	1	1	0	0.998		1055
1555	GI164668401	1	1	0.99	1	1	1	0	0.998		1055
1556	STEP1REPC5665	1	1	0.99	1	1	1	0	0.998		1055
1557	GI164680331	1	1	0.99	1	1	1	0	0.998		1055
1558	STEP1REPC802	1	1	0.99	1	1	1	0	0.998		1055
1559	GI164677138	1	1	0.99	1	1	1	0	0.998		1055
1560	GI164668204	1	1	0.99	1	1	1	0	0.998		1055
1561	STEP1REPC725	1	1	0.99	1	1	1	0	0.998		1055
1562	BPA1458	1	1	0.99	1	1	1	0	0.998		1055
1563	GI164680925	1	1	0.99	1	1	1	0	0.998		1055
1564	GI164679607	1	1	0.99	1	1	1	0	0.998		1055
1565	BPA6564	1	1	0.989	1	1	1	0	0.998		1055
1566	STEP1REPC2982	1	1	0.99	1	1	1	0	0.998		1055
1567	STEP1C3189	1	1	0.99	1	1	1	0	0.998		1055
1568	GI164680456	1	1	0.99	1	1	1	0	0.998		1055
1569	BPA557	1	1	0.99	1	1	1	0	0.998		1055
1570	BPA10897	1	1	0.99	1	1	1	0	0.998		1055
1571	LARVA454SRA264	1	1	0.99	1	1	1	0	0.998		1055
1572	STEP1C3964	1	1	0.99	1	1	1	0	0.998		1055
1573	STEP1C5013	1	1	0.99	1	1	1	0	0.998		1055
1574	GI164680924	1	1	0.989	1	1	1	0	0.998		1055
1575	GI164674489	1	1	0.99	1	1	1	0	0.998		1055
1576	STEP1C3963	1	1	0.99	1	1	1	0	0.998		1055
1577	STEP1REPC3532	1	1	0.989	1	1	1	0	0.998		1055
1578	GI164672889	1	1	0.99	1	1	1	0	0.998		1055
1579	GI164677659	1	1	0.99	1	1	1	0	0.998		1055
1580	GI164679358	1	1	0.99	1	1	1	0	0.998		1055
1581	STEP1REPC525	1	1	0.99	1	1	1	0	0.998		1055
1582	BPA9218	1	1	0.99	1	1	1	0	0.998		1055
1583	BPA13647	1	1	0.99	1	1	1	0	0.998		1055
1584	STEP1C4315	1	1	0.99	1	1	1	0	0.998		1055
1585	STEP1REPC2549	1	1	0.99	1	1	1	0	0.998		1055
1586	GI164681955	1	1	0.99	1	1	1	0	0.998		1055
1587	GI164675542	1	1	0.99	1	1	1	0	0.998		1055
1588	STEP1REPC1329	0.999	1	0.991	1	1	1	0	0.998		1055
1589	BPA38RNASEQ356967	1	1	0.99	1	1	1	0	0.998		1055
1590	STEP1C3237	1	1	0.989	1	1	1	0	0.998		1055
1591	STEP1C2827	1	1	0.989	1	1	1	0	0.998		1055
1592	STEP1REPC844	1	1	0.989	1	1	1	0	0.998		1055
1593	GI164666150	1	1	0.989	1	1	1	0	0.998		1055
1594	GI164670565	1	1	0.989	1	1	1	0	0.998		1055
1595	GI164674421	1	1	0.989	1	1	1	0	0.998		1055
1596	BPA7820	1	1	0.989	1	1	1	0	0.998		1055
1597	STEP1REPC915	1	1	0.989	1	1	1	0	0.998		1055
1598	STEP1REPC2266	1	1	0.989	1	1	1	0	0.998		1055
1599	STEP1REPC2378	1	1	0.989	1	1	1	0	0.998		1055
1600	GI164675860	1	1	0.99	1	1	1	0	0.998		1055
1601	BPA12424	1	1	0.989	1	1	1	0	0.998		1055
1602	BPA1097	1	1	0.989	1	1	1	0	0.998		1055
1603	GI164676008	1	1	0.989	1	1	1	0	0.998		1055
1604	STEP1C3897	1	1	0.989	1	1	1	0	0.998		1055
1605	STEP1REPC3276	1	1	0.989	1	1	1	0	0.998		1055
1606	BPA12386	1	1	0.989	1	1	1	0	0.998		1055
1607	STEP1REPC409	1	0.99	0.999	1	1	1	0	0.998		1055
1608	BPA9400	1	1	0.989	1	1	1	0	0.998		1055
1609	BPA18298	1	1	0.989	1	1	1	0	0.998		1055
1610	GI164679608	1	1	0.989	1	1	1	0	0.998		1055
1611	STEP1C3695	1	1	0.99	1	1	1	0	0.998		1055
1612	GI164669835	1	1	0.989	1	1	1	0	0.998		1055
1613	STEP1REPC5256	1	1	0.989	1	1	1	0	0.998		1055
1614	GI164677586	1	1	0.989	1	1	1	0	0.998		1055
1615	GI164678858	1	1	0.989	1	1	1	0	0.998		1055
1616	BPA38RNASEQ360303	1	1	0.989	1	1	1	0	0.998		1055
1617	BPA32RNASEQ541789	1	1	0.989	1	1	1	0	0.998		1055
1618	BPA26RNASEQ756437	1	1	0.989	1	1	1	0	0.998		1055
1619	STEP1C3917	1	1	0.99	1	1	1	0	0.998		1055
1620	BPA791	1	1	0.99	1	1	1	0	0.998		1055
1621	GI164680428	1	1	0.989	1	1	1	0	0.998		1055
1622	BPA988	1	1	0.989	1	1	1	0	0.998		1055
1623	BPA826	1	1	0.989	1	1	1	0	0.998		1055
1624	STEP1REPC3246	1	1	0.989	1	1	1	0	0.998		1055
1625	STEP1REPC2931	1	1	0.989	1	1	1	0	0.998		1055
1626	BPA16854	1	1	0.989	1	1	1	0	0.998		1055
1627	BPA11132	1	1	0.989	1	1	1	0	0.998		1055
1628	BPA13158	1	1	0.989	1	1	1	0	0.998		1055
1629	STEP1REPC5753	1	1	0.989	1	1	1	0	0.998		1055
1630	GI164669429	1	1	0.99	1	1	1	0	0.998		1055
1631	BPA1302	1	1	0.989	1	1	1	0	0.998		1055
1632	GI164671642	1	1	0.989	1	1	1	0	0.998		1055
1633	STEP1C4091	1	1	0.989	1	1	1	0	0.998		1055
1634	GI164678760	1	1	0.989	1	1	1	0	0.998		1055
1635	STEP1REPC4339	1	1	0.989	1	1	1	0	0.998		1055
1636	BPA11380	1	1	0.989	1	1	1	0	0.998		1055
1637	STEP1C5148	1	1	0.989	1	1	1	0	0.998		1055
1638	BPA16754	1	1	0.989	1	1	1	0	0.998		1055
1639	BPA12031	1	1	0.989	1	1	1	0	0.998		1055
1640	BPA15328	1	1	0.989	1	1	1	0	0.998		1055
1641	GI164680201	1	1	0.989	1	1	1	0	0.998		1055
1642	GI164670761	1	1	0.989	1	1	1	0	0.998		1055
1643	STEP1C5518	0.999	1	0.99	1	1	1	0	0.998		1055
1644	STEP1C3597	1	1	0.989	1	1	1	0	0.998		1055
1645	STEP1REPC292	1	1	0.989	1	1	1	0	0.998		1055
1646	STEP1REPC1692	1	1	0.989	1	1	1	0	0.998		1055
1647	STEP1C5776	1	1	0.989	1	1	1	0	0.998		1055
1648	BPA11136	1	1	0.989	1	1	1	0	0.998		1055
1649	STEP1C3296	1	1	0.99	1	1	1	0	0.998		1055
1650	BPA1641	1	1	0.989	1	1	1	0	0.998		1055
1651	GI164675859	1	1	0.99	1	1	1	0	0.998		1055
1652	GI164673607	1	1	0.989	1	1	1	0	0.998		1055
1653	STEP1REPC2062	1	1	0.989	1	1	1	0	0.998		1055
1654	BPA945	0.999	1	0.99	1	1	1	0	0.998		1055
1655	BPA3872	1	1	0.989	1	1	1	0	0.998		1055
1656	STEP1C2288	0.999	1	0.99	1	1	1	0	0.998		1055
1657	STEP1REPC600	1	1	0.99	1	1	1	0	0.998		1055
1658	STEP1REPC4817	1	1	0.989	1	1	1	0	0.998		1055
1659	GI164680578	1	1	0.989	1	1	1	0	0.998		1055
1660	GI164680280	1	1	0.99	1	1	1	0	0.998		1055
1661	BPA8328	1	1	0.989	1	1	1	0	0.998		1055
1662	BPA1917	1	1	0.989	1	1	1	0	0.998		1055
1663	MALE454SRA115	1	1	0.989	1	1	1	0	0.998		1055
1664	MALE454SRA114	1	1	0.989	1	1	1	0	0.998		1055
1665	STEP1REPC5323	1	1	0.989	1	1	1	0	0.998		1055
1666	STEP1REPC3764	1	1	0.989	1	1	1	0	0.998		1055
1667	STEP1REPC2277	1	1	0.989	1	1	1	0	0.998		1055
1668	BPA10345	0.998	1	0.991	1	1	1	0	0.998		1055
1669	BPA12123	1	1	0.989	1	1	1	0	0.998		1055
1670	BPA20418	1	1	0.989	1	1	1	0	0.998		1055
1671	BPA12705	0.999	1	0.99	1	1	1	0	0.998		1055
1672	STEP1REPC2728	1	1	0.989	1	1	1	0	0.998		1055
1673	GI164670117	1	1	0.989	1	1	1	0	0.998		1055
1674	STEP1REPC3129	1	1	0.989	1	1	1	0	0.998		1055
1675	GI164670370	1	1	0.989	1	1	1	0	0.998		1055
1676	BPA14303	1	1	0.989	1	1	1	0	0.998		1055
1677	STEP1C25	1	0.99	0.999	1	1	1	0	0.998		1055
1678	GI164682414	1	1	0.989	1	1	1	0	0.998		1055
1679	GI164681134	1	1	0.989	1	1	1	0	0.998		1055
1680	BPA14957	1	1	0.989	1	1	1	0	0.998		1055
1681	BPA8071	1	1	0.989	1	1	1	0	0.998		1055
1682	STEP1C4537	1	1	0.989	1	1	1	0	0.998		1055
1683	GI164678700	1	1	0.989	1	1	1	0	0.998		1055
1684	GI164674664	1	1	0.989	1	1	1	0	0.998		1055
1685	STEP1REPC1287	1	1	0.989	1	1	1	0	0.998		1055
1686	BPA4369	1	1	0.989	1	1	1	0	0.998		1055
1687	BPA1733	1	1	0.989	1	1	1	0	0.998		1055
1688	BPA10153	1	1	0.989	1	1	1	0	0.998		1055
1689	BPA12545	1	1	0.989	1	1	1	0	0.998		1055
1690	BPA11441	1	1	0.989	1	1	1	0	0.998		1055
1691	STEP1REPC3677	1	1	0.989	1	1	1	0	0.998		1055
1692	STEP1REPC4655	1	1	0.989	1	1	1	0	0.998		1055
1693	BPA10217	0.999	1	0.99	1	1	1	0	0.998		1055
1694	STEP1REPC862	1	0.99	0.999	1	1	1	0	0.998		1055
1695	STEP1C3001	1	1	0.989	1	1	1	0	0.998		1055
1696	GI164681041	1	1	0.989	1	1	1	0	0.998		1055
1697	MALE454SRA133	1	1	0.989	1	1	1	0	0.998		1055
1698	GI164679366	1	1	0.989	1	1	1	0	0.998		1055
1699	GI164676172	1	1	0.989	1	1	1	0	0.998		1055
1700	STEP1C5487	1	1	0.989	1	1	1	0	0.998		1055
1701	BPA15986	1	1	0.989	1	1	1	0	0.998		1055
1702	BPA12814	1	1	0.989	1	1	1	0	0.998		1055
1703	STEP1C2204	1	1	0.989	1	1	1	0	0.998		1055
1704	BPA10753	0.999	1	0.99	1	1	1	0	0.998		1055
1705	STEP1REPC3850	0.999	1	0.99	1	1	1	0	0.998		1055
1706	BPA14920	0.999	1	0.99	1	1	1	0	0.998		1055
1707	GI164675635	1	1	0.989	1	1	1	0	0.998		1055
1708	GI164675809	1	1	0.989	1	1	1	0	0.998		1055
1709	GI164678434	1	1	0.989	1	1	1	0	0.998		1055
1710	GI164682439	1	1	0.989	1	1	1	0	0.998		1055
1711	GI164674706	1	1	0.989	1	1	1	0	0.998		1055
1712	GI164678383	1	1	0.989	1	1	1	0	0.998		1055
1713	STEP1C3437	1	1	0.989	1	1	1	0	0.998		1055
1714	STEP1C892	1	1	0.989	1	1	1	0	0.998		1055
1715	BPA14729	0.999	1	0.99	1	1	1	0	0.998		1055
1716	STEP1C112	1	1	0.989	1	1	1	0	0.998		1055
1717	STEP1C1421	1	1	0.989	1	1	1	0	0.998		1055
1718	STEP1C3904	1	1	0.989	1	1	1	0	0.998		1055
1719	BPA17786	1	1	0.989	1	1	1	0	0.998		1055
1720	STEP1C90	1	1	0.989	1	1	1	0	0.998		1055
1721	STEP1C3139	1	1	0.989	1	1	1	0	0.998		1055
1722	GI164677028	1	1	0.989	1	1	1	0	0.998		1055
1723	BPA11509	1	1	0.989	1	1	1	0	0.998		1055
1724	BPA11494	1	1	0.989	1	1	1	0	0.998		1055
1725	STEP1C4122	1	1	0.989	1	1	1	0	0.998		1055
1726	FEMALE454SRA233	1	1	0.989	1	1	1	0	0.998		1055
1727	GI164674382	1	1	0.989	1	1	1	0	0.998		1055
1728	GI164674381	1	1	0.989	1	1	1	0	0.998		1055
1729	BPA13912	1	1	0.989	1	1	1	0	0.998		1055
1730	GI164674827	1	1	0.989	1	1	1	0	0.998		1055
1731	GI164680579	1	1	0.989	1	1	1	0	0.998		1055
1732	GI164679913	1	1	0.989	1	1	1	0	0.998		1055
1733	STEP1C1030	1	1	0.989	1	1	1	0	0.998		1055
1734	GI164673288	1	1	0.989	1	1	1	0	0.998		1055
1735	BPA9392	1	1	0.989	1	1	1	0	0.998		1055
1736	GI164682069	1	1	0.989	1	1	1	0	0.998		1055
1737	GI164674236	1	1	0.989	1	1	1	0	0.998		1055
1738	STEP1REPC1321	1	1	0.989	1	1	1	0	0.998		1055
1739	BPA11672	1	0.99	0.999	1	1	1	0	0.998		1055
1740	STEP1REPC5878	1	1	0.989	1	1	1	0	0.998		1055
1741	STEP1REPC2496	1	1	0.989	1	1	1	0	0.998		1055
1742	STEP1REPC5717	1	1	0.989	1	1	1	0	0.998		1055
1743	STEP1REPC3638	0.999	1	0.99	1	1	1	0	0.998		1055
1744	STEP1C30	1	1	0.989	1	1	1	0	0.998		1055
1745	GI164673755	1	1	0.989	1	1	1	0	0.998		1055
1746	STEP1REPC687	1	1	0.989	1	1	1	0	0.998		1055
1747	GI164670211	0.999	1	0.99	1	1	1	0	0.998		1055
1748	BPA18199	1	1	0.989	1	1	1	0	0.998		1055
1749	STEP1REPC1059	1	1	0.989	1	1	1	0	0.998		1055
1750	STEP1C3077	1	1	0.989	1	1	1	0	0.998		1055
1751	GI164678386	1	1	0.989	1	1	1	0	0.998		1055
1752	GI164677024	1	1	0.989	1	1	1	0	0.998		1055
1753	GI164676176	0.998	1	0.991	1	1	1	0	0.998		1055
1754	GI164681534	1	1	0.989	1	1	1	0	0.998		1055
1755	STEP1REPC3140	1	1	0.989	1	1	1	0	0.998		1055
1756	GI164677346	1	1	0.989	1	1	1	0	0.998		1055
1757	GI164668957	1	1	0.989	1	1	1	0	0.998		1055
1758	BPA9970	0.999	1	0.99	1	1	1	0	0.998		1055
1759	BPA1892	0.999	1	0.99	1	1	1	0	0.998		1055
1760	GI164677098	0.999	1	0.99	1	1	1	0	0.998		1055
1761	BPA8094	1	1	0.989	1	1	1	0	0.998		1055
1762	BPA812	1	1	0.989	1	1	1	0	0.998		1055
1763	GI164679856	1	1	0.989	1	1	1	0	0.998		1055
1764	GI164676676	0.997	1	0.992	1	1	1	0	0.998		1055
1765	GI164682382	0.998	1	0.991	1	1	1	0	0.998		1055
1766	STEP1REPC3493	1	1	0.989	1	1	1	0	0.998		1055
1767	STEP1REPC1285	1	1	0.989	1	1	1	0	0.998		1055
1768	FEMALE454SRA264	1	1	0.989	1	1	1	0	0.998		1055
1769	BPA8262	1	1	0.989	1	1	1	0	0.998		1055
1770	BPA46RNASEQ132463	1	1	0.989	1	1	1	0	0.998		1055
1771	STEP1C22	1	1	0.989	1	1	1	0	0.998		1055
1772	GI164676793	1	1	0.989	1	1	1	0	0.998		1055
1773	STEP1C3992	1	1	0.989	1	1	1	0	0.998		1055
1774	STEP1REPC2072	1	1	0.989	1	1	1	0	0.998		1055
1775	GI164681444	1	1	0.989	1	1	1	0	0.998		1055
1776	STEP1REPC1171	1	1	0.989	1	1	1	0	0.998		1055
1777	GI164681742	1	1	0.989	1	1	1	0	0.998		1055
1778	BPA8455	1	1	0.989	1	1	1	0	0.998		1055
1779	STEP1REPC4454	0.998	1	0.991	1	1	1	0	0.998		1055
1780	BPA13893	1	1	0.989	1	1	1	0	0.998		1055
1781	GI164679615	1	1	0.989	1	1	1	0	0.998		1055
1782	GI164682143	1	1	0.989	1	1	1	0	0.998		1055
1783	GI164672566	1	1	0.989	1	1	1	0	0.998		1055
1784	STEP1REPC2983	1	1	0.989	1	1	1	0	0.998		1055
1785	GI164674971	1	1	0.989	1	1	1	0	0.998		1055
1786	BPA12177	1	1	0.989	1	1	1	0	0.998		1055
1787	STEP1REPC5732	1	1	0.989	1	1	1	0	0.998		1055
1788	GI164667307	1	1	0.989	1	1	1	0	0.998		1055
1789	BPA14107	1	1	0.989	1	1	1	0	0.998		1055
1790	STEP1REPC3262	1	1	0.989	1	1	1	0	0.998		1055
1791	STEP1C4689	1	1	0.989	1	1	1	0	0.998		1055
1792	STEP1REPC2374	1	1	0.989	1	1	1	0	0.998		1055
1793	GI164671267	1	1	0.989	1	1	1	0	0.998		1055
1794	STEP1C5153	1	1	0.989	1	1	1	0	0.998		1055
1795	GI164672595	1	1	0.989	1	1	1	0	0.998		1055
1796	STEP1C3988	1	1	0.989	1	1	1	0	0.998		1055
1797	BPA10028	1	1	0.989	1	1	1	0	0.998		1055
1798	STEP1C5438	1	1	0.989	1	1	1	0	0.998		1055
1799	STEP1C2555	1	1	0.989	1	1	1	0	0.998		1055
1800	STEP1C3903	1	1	0.989	1	1	1	0	0.998		1055
1801	BPA9048	1	1	0.989	1	1	1	0	0.998		1055
1802	STEP1C3385	1	1	0.989	1	1	1	0	0.998		1055
1803	STEP1REPC4552	1	1	0.989	1	1	1	0	0.998		1055
1804	GI164671724	1	1	0.989	1	1	1	0	0.998		1055
1805	STEP1C4559	1	1	0.989	1	1	1	0	0.998		1055
1806	STEP1C2697	1	1	0.989	1	1	1	0	0.998		1055
1807	BPA1137	0.999	1	0.989	1	1	1	0	0.998		1055
1808	GI164668920	1	1	0.989	1	1	1	0	0.998		1055
1809	GI164678588	0.998	1	0.991	1	1	1	0	0.998		1055
1810	BPA15874	1	1	0.989	1	1	1	0	0.998		1055
1811	GI164668547	1	1	0.989	1	1	1	0	0.998		1055
1812	GI164668548	1	1	0.989	1	1	1	0	0.998		1055
1813	BPA1662	1	1	0.989	1	1	1	0	0.998		1055
1814	STEP1REPC2445	1	1	0.989	1	1	1	0	0.998		1055
1815	BPA17393	1	1	0.989	1	1	1	0	0.998		1055
1816	STEP1REPC1780	1	1	0.989	1	1	1	0	0.998		1055
1817	BPA13180	1	1	0.989	1	1	1	0	0.998		1055
1818	STEP1REPC2309	1	1	0.989	1	1	1	0	0.998		1055
1819	BPA19170	1	1	0.989	1	1	1	0	0.998		1055
1820	STEP1C3080	1	1	0.989	1	1	1	0	0.998		1055
1821	GI164675064	1	1	0.989	1	1	1	0	0.998		1055
1822	GI164680670	1	1	0.989	1	1	1	0	0.998		1055
1823	GI164674627	1	1	0.989	1	1	1	0	0.998		1055
1824	GI164675786	1	1	0.989	1	1	1	0	0.998		1055
1825	GI164677300	1	1	0.989	1	1	1	0	0.998		1055
1826	BPA10944	1	1	0.988	1	1	1	0	0.998		1055
1827	GI164668810	0.999	1	0.989	1	1	1	0	0.998		1055
1828	STEP1REPC837	1	1	0.988	1	1	1	0	0.998		1055
1829	BPA15198	1	1	0.988	1	1	1	0	0.998		1055
1830	BPA40RNASEQ293021	1	1	0.988	1	1	1	0	0.998		1055
1831	BPA1060	1	1	0.989	1	1	1	0	0.998		1055
1832	GI164670153	1	1	0.988	1	1	1	0	0.998		1055
1833	BPA13012	1	1	0.989	1	1	1	0	0.998		1055
1834	STEP1REPC834	1	1	0.989	1	1	1	0	0.998		1055
1835	BPA1364	1	1	0.988	1	1	1	0	0.998		1055
1836	GI164678125	1	1	0.989	1	1	1	0	0.998		1055
1837	BPA11177	1	1	0.989	1	1	1	0	0.998		1055
1838	STEP1REPC2488	0.997	1	0.991	1	1	1	0	0.998		1055
1839	STEP1REPC1023	1	1	0.989	1	1	1	0	0.998		1055
1840	BPA9196	0.998	1	0.99	1	1	1	0	0.998		1055
1841	BPA744	1	1	0.989	1	1	1	0	0.998		1055
1842	BPA1281	1	1	0.989	1	1	1	0	0.998		1055
1843	BPA9735	1	1	0.989	1	1	1	0	0.998		1055
1844	STEP1REPC2104	1	1	0.988	1	1	1	0	0.998		1055
1845	GI164679950	1	1	0.989	1	1	1	0	0.998		1055
1846	STEP1REPC3893	1	1	0.988	1	1	1	0	0.998		1055
1847	STEP1C147	1	1	0.988	1	1	1	0	0.998		1055
1848	STEP1C3961	1	1	0.989	1	1	1	0	0.998		1055
1849	STEP1REPC1772	1	1	0.988	1	1	1	0	0.998		1055
1850	STEP1C2848	0.999	1	0.99	1	1	1	0	0.998		1055
1851	STEP1REPC415	1	1	0.989	1	1	1	0	0.998		1055
1852	STEP1REPC2498	1	1	0.989	1	1	1	0	0.998		1055
1853	STEP1REPC3184	1	1	0.988	1	1	1	0	0.998		1055
1854	BPA9724	1	1	0.988	1	1	1	0	0.998		1055
1855	STEP1C27	1	1	0.988	1	1	1	0	0.998		1055
1856	BPA1873	1	1	0.988	1	1	1	0	0.998		1055
1857	GI164667455	0.998	1	0.991	1	1	1	0	0.998		1055
1858	STEP1REPC1389	1	1	0.988	1	1	1	0	0.998		1055
1859	STEP1REPC823	1	1	0.988	1	1	1	0	0.998		1055
1860	STEP1REPC2793	1	1	0.988	1	1	1	0	0.998		1055
1861	STEP1REPC2180	1	1	0.988	1	1	1	0	0.998		1055
1862	GI164668277	1	1	0.988	1	1	1	0	0.998		1055
1863	BPA3164	1	1	0.988	1	1	1	0	0.998		1055
1864	BPA8805	1	1	0.988	1	1	1	0	0.998		1055
1865	FEMALE454SRA46	1	1	0.989	1	1	1	0	0.998		1055
1866	STEP1REPC1011	1	1	0.989	1	1	1	0	0.998		1055
1867	GI164682055	0.999	1	0.989	1	1	1	0	0.998		1055
1868	BPA4655	1	1	0.988	1	1	1	0	0.998		1055
1869	STEP1C3394	0.998	1	0.99	1	1	1	0	0.998		1055
1870	STEP1C4006	1	1	0.988	1	1	1	0	0.998		1055
1871	STEP1REPC2418	1	1	0.988	1	1	1	0	0.998		1055
1872	BPA14263	1	1	0.988	1	1	1	0	0.998		1055
1873	STEP1REPC4561	1	1	0.988	1	1	1	0	0.998		1055
1874	BPA9458	0.998	1	0.99	1	1	1	0	0.998		1055
1875	BPA1863	1	1	0.988	1	1	1	0	0.998		1055
1876	BPA9440	0.999	1	0.99	1	1	1	0	0.998		1055
1877	STEP1REPC2076	1	1	0.988	1	1	1	0	0.998		1055
1878	GI164674299	1	1	0.989	1	1	1	0	0.998		1055
1879	STEP1REPC4171	1	1	0.988	1	1	1	0	0.998		1055
1880	STEP1REPC3084	1	1	0.988	1	1	1	0	0.998		1055
1881	STEP1C3594	0.999	1	0.989	1	1	1	0	0.998		1055
1882	STEP1C5295	0.998	1	0.99	1	1	1	0	0.998		1055
1883	BPA14385	1	1	0.988	1	1	1	0	0.998		1055
1884	STEP1REPC1077	1	1	0.988	1	1	1	0	0.998		1055
1885	GI164672665	0.997	1	0.991	1	1	1	0	0.998		1055
1886	BPA6	1	1	0.988	1	1	1	0	0.998		1055
1887	BPA10899	1	1	0.988	1	1	1	0	0.998		1055
1888	STEP1C21	1	1	0.988	1	1	1	0	0.998		1055
1889	GI164679296	1	1	0.988	1	1	1	0	0.998		1055
1890	BPA30RNASEQ629743	1	1	0.988	1	1	1	0	0.998		1055
1891	BPA6150	1	1	0.988	1	1	1	0	0.998		1055
1892	GI164671407	1	1	0.988	1	1	1	0	0.998		1055
1893	GI164668217	1	1	0.988	1	1	1	0	0.998		1055
1894	STEP1C3610	1	1	0.988	1	1	1	0	0.998		1055
1895	GI164680997	1	1	0.988	1	1	1	0	0.998		1055
1896	GI164674893	1	1	0.988	1	1	1	0	0.998		1055
1897	STEP1C4144	1	1	0.988	1	1	1	0	0.998		1055
1898	BPA8702	0.999	1	0.989	1	1	1	0	0.998		1055
1899	STEP1REPC636	0.999	1	0.989	1	1	1	0	0.998		1055
1900	GI164679672	0.999	1	0.989	1	1	1	0	0.998		1055
1901	STEP1REPC1300	0.998	1	0.99	1	1	1	0	0.998		1055
1902	STEP1REPC1822	1	1	0.988	1	1	1	0	0.998		1055
1903	BPA26RNASEQ759659	1	1	0.988	1	1	1	0	0.998		1055
1904	BPA1438	1	1	0.988	1	1	1	0	0.998		1055
1905	STEP1C12	1	1	0.988	1	1	1	0	0.998		1055
1906	BPA10099	1	1	0.988	1	1	1	0	0.998		1055
1907	STEP1REPC3836	1	1	0.988	1	1	1	0	0.998		1055
1908	BPA12616	1	1	0.988	1	1	1	0	0.998		1055
1909	STEP1REPC2433	1	1	0.988	1	1	1	0	0.998		1055
1910	STEP1C5121	1	1	0.988	1	1	1	0	0.998		1055
1911	GI164675235	1	1	0.988	1	1	1	0	0.998		1055
1912	BPA963	1	1	0.988	1	1	1	0	0.998		1055
1913	BPA15043	1	1	0.988	1	1	1	0	0.998		1055
1914	BPA9698	1	1	0.988	1	1	1	0	0.998		1055
1915	BPA971	0.999	1	0.989	1	1	1	0	0.998		1055
1916	BPA7761	1	1	0.988	1	1	1	0	0.998		1055
1917	GI164676969	1	1	0.988	1	1	1	0	0.998		1055
1918	STEP1REPC1538	0.998	1	0.99	1	1	1	0	0.998		1055
1919	BPA9676	1	1	0.988	1	1	1	0	0.998		1055
1920	STEP1REPC2484	1	1	0.988	1	1	1	0	0.998		1055
1921	BPA10304	1	1	0.988	1	1	1	0	0.998		1055
1922	BPA7157	1	1	0.988	1	1	1	0	0.998		1055
1923	GI164677018	1	1	0.988	1	1	1	0	0.998		1055
1924	GI164676968	1	1	0.988	1	1	1	0	0.998		1055
1925	GI164678544	1	1	0.988	1	1	1	0	0.998		1055
1926	STEP1REPC2735	1	1	0.988	1	1	1	0	0.998		1055
1927	GI164668593	1	1	0.988	1	1	1	0	0.998		1055
1928	BPA25070	1	1	0.988	1	1	1	0	0.998		1055
1929	STEP1C4283	1	1	0.988	1	1	1	0	0.998		1055
1930	BPA8035	1	1	0.988	1	1	1	0	0.998		1055
1931	STEP1REPC595	1	1	0.988	1	1	1	0	0.998		1055
1932	STEP1REPC5190	1	1	0.988	1	1	1	0	0.998		1055
1933	BPA1712	1	0.99	0.998	1	1	1	0	0.998		1055
1934	BPA6019	1	1	0.988	1	1	1	0	0.998		1055
1935	BPA32RNASEQ551325	1	1	0.988	1	1	1	0	0.998		1055
1936	BPA1862	1	1	0.988	1	1	1	0	0.998		1055
1937	STEP1C4583	1	1	0.988	1	1	1	0	0.998		1055
1938	STEP1C4546	1	1	0.988	1	1	1	0	0.998		1055
1939	BPA8583	1	1	0.988	1	1	1	0	0.998		1055
1940	STEP1C5432	1	1	0.988	1	1	1	0	0.998		1055
1941	GI164672088	0.999	1	0.989	1	1	1	0	0.998		1055
1942	BPA46RNASEQ134001	1	1	0.988	1	1	1	0	0.998		1055
1943	BPA11427	1	1	0.988	1	1	1	0	0.998		1055
1944	GI164671534	1	1	0.988	1	1	1	0	0.998		1055
1945	BPA16699	1	1	0.988	1	1	1	0	0.998		1055
1946	STEP1C4005	0.999	1	0.988	1	1	1	0	0.998		1055
1947	STEP1C3843	1	1	0.988	1	1	1	0	0.998		1055
1948	GI164669568	1	1	0.988	1	1	1	0	0.998		1055
1949	GI164667308	1	1	0.988	1	1	1	0	0.998		1055
1950	GI164668607	1	1	0.988	1	1	1	0	0.998		1055
1951	GI164671771	1	1	0.988	1	1	1	0	0.998		1055
1952	STEP1REPC2282	1	0.99	0.998	1	1	1	0	0.998		1055
1953	STEP1REPC1308	0.999	1	0.989	1	1	1	0	0.998		1055
1954	GI164668037	0.999	1	0.988	1	1	1	0	0.998		1055
1955	STEP1REPC4117	1	1	0.988	1	1	1	0	0.998		1055
1956	BPA3551	1	1	0.988	1	1	1	0	0.998		1055
1957	BPA11274	1	1	0.988	1	1	1	0	0.998		1055
1958	STEP1C2666	0.998	1	0.989	1	1	1	0	0.998		1055
1959	BPA9773	1	1	0.988	1	1	1	0	0.998		1055
1960	STEP1C2334	1	1	0.988	1	1	1	0	0.998		1055
1961	BPA8996	1	1	0.988	1	1	1	0	0.998		1055
1962	GI164680822	1	1	0.988	1	1	1	0	0.998		1055
1963	GI164678414	0.999	1	0.988	1	1	1	0	0.998		1055
1964	BPA1389	1	1	0.988	1	1	1	0	0.998		1055
1965	BPA15341	1	1	0.988	1	1	1	0	0.998		1055
1966	BPA17066	1	1	0.988	1	1	1	0	0.998		1055
1967	STEP1REPC513	1	1	0.988	1	1	1	0	0.998		1055
1968	GI164680232	1	1	0.988	1	1	1	0	0.998		1055
1969	BPA1962	1	1	0.988	1	1	1	0	0.998		1055
1970	STEP1REPC272	1	1	0.988	1	1	1	0	0.998		1055
1971	BPA1238	1	1	0.988	1	1	1	0	0.998		1055
1972	BPA855	1	1	0.987	1	1	1	0	0.998		1055
1973	BPA90	1	1	0.988	1	1	1	0	0.998		1055
1974	STEP1REPC656	1	1	0.987	1	1	1	0	0.998		1055
1975	BPA18245	0.997	1	0.991	1	1	1	0	0.998		1055
1976	BPA7926	1	1	0.987	1	1	1	0	0.998		1055
1977	BPA8219	1	1	0.988	1	1	1	0	0.998		1055
1978	STEP1REPC2434	1	1	0.988	1	1	1	0	0.998		1055
1979	BPA8561	1	1	0.988	1	1	1	0	0.998		1055
1980	BPA9004	0.998	1	0.99	1	1	1	0	0.998		1055
1981	BPA15382	1	1	0.988	1	1	1	0	0.998		1055
1982	GI164669341	1	1	0.987	1	1	1	0	0.998		1055
1983	STEP1C4262	1	1	0.988	1	1	1	0	0.998		1055
1984	STEP1C4049	0.999	1	0.988	1	1	1	0	0.998		1055
1985	GI164679134	1	1	0.988	1	1	1	0	0.998		1055
1986	STEP1REPC1181	0.998	1	0.99	1	1	1	0	0.998		1055
1987	BPA6935	1	1	0.987	1	1	1	0	0.998		1055
1988	BPA3396	1	1	0.987	1	1	1	0	0.998		1055
1989	STEP1C2944	1	1	0.987	1	1	1	0	0.998		1055
1990	GI164665959	1	1	0.987	1	1	1	0	0.998		1055
1991	BPA38RNASEQ359067	1	1	0.987	1	1	1	0	0.998		1055
1992	BPA36RNASEQ425143	1	1	0.987	1	1	1	0	0.998		1055
1993	BPA1046	1	1	0.987	1	1	1	0	0.998		1055
1994	BPA11629	1	1	0.987	1	1	1	0	0.998		1055
1995	BPA1424	0.997	1	0.99	1	1	1	0	0.998		1055
1996	BPA14095	1	1	0.987	1	1	1	0	0.998		1055
1997	STEP1REPC1243	1	1	0.987	1	1	1	0	0.998		1055
1998	GI164675036	1	1	0.987	1	1	1	0	0.998		1055
[truncated: 3,937 more rows]

## Sheet: Meet Vaxign & Vacceed Criteria
Sequences that meet both, Vaxign and Vacceed selection criteria
	Vacceed									Vaxign
	#ID	svm	nn	rf	ada	nb	knn	existence_score	average_ML_score	#ID	Localization	Probability	Adhesin Probability	Trans-membrane helices	Protein Length
1	aC10031p3	0.999	0.99	1	1	1	0.667	0	0.943	aC10031p3	Unknown	0.2	0.556	0	162
[truncated: 534 more rows]

## Sheet: VaxiJen Scores
VaxiJen Scores for sequences that meet both, Vaxign and Vacceed selection criteria
[truncated: 537 more rows]

[truncated: 5 more sheets: 100 Transcript Protein Seq, GO and InterPro, BLASTN-TSA, BLASTN-EST, BLASTX-NR]
