# Supplementary material for: Identification of anti-horn fly vaccine antigen candidates using a reverse vaccinology approach
Source: Parasit Vectors. 2021 Sep 3;14:442. doi: 10.1186/s13071-021-04938-5 (PMC8414034; doi:10.1186/s13071-021-04938-5)
Supplement: Supplementary file 5 — Additional file 5: Dataset S4. Transcript and ORF sequences of the 10 vaccine candidate antigens selected for expression in Pichia pastoris, including their respective BLASTX, BLASTN, InterPro, GO and CDD annotations, and B cell and T cell epitope predictions. [file 13071_2021_4938_MOESM5_ESM.xlsx]

## Sheet: Transcripts
Sequence ID	Transcript ID	Transcripts
BI-HS001	snap|Contig35011pg0.7	ATGAAAGTCTTTATATTGATGTCATGTTTGGCTTTGGCTGCGGCCAGACCCGAAGCAGGCTATGCCTATAATAGACCTGGAGGCAGTGGTGGTGCCGGTGGTGGATTTGGTGGTAGCTCCGGTGGAGGTGGATTTGGCGGCAGTTCCGGAGGTGGTGGCTTCGGCGGTGGCGGTTTCGGAGGTGGCAGCTCTGGTGGATTTGGCGGCTCCGGTGGCTTCGGTGGTGGTGGTAGTGGTGGTTTCAGTGGAGGTTCAGGTGGTGGATTCGGTGGTGGTGCCGGTGGTGGATTTGGTGGAGGTGCTGGTGGTGGTTTTGGCGGTGGAGCTGGTGGTGGATTCGGTGGTGGTGGCGCCATTGGAGGTTTTGGTGGCGGTGGAACTACCTTGGTCCAGAAACAT…
BI-HS002	STEP1|REPC3422	TTTTTTTAAAATTGAAAACGGGTTTTCTTTATTTCACAGTAAGTAAAAAAAAATCATTTACGTATGGAACAAACGTTTGTGTTCACACTACAACAAAAACAACAATTGGCCTTCATTGCAAGATCACCGGTTCAGTAGTGGATCCAATACCTAGACCACAAATAATTAAGCACGTACACATTTGGGCCGTTTGGTGGAGCGATCACTTTCGCATTTTTCAAAAGAGCTGCATTTGACATTACCGCAATATGAACCACTGGCTCCAGAATTTTTACTACCAAATGGTGAAGTGTCACGGCTACCAGAATTTCCCAAAAGATTTGGTTGCACACAGGAACGGGCATTACACAAATTGGGACAACATTTGCCTCCAATGGCACTACATTCGGAATCTTGTAA…
BI-HS003	augustus|Contig11185pg0.1	TGTATCTGGTTTTCATTTTGTTTTTGTGTCTTGAACTTTTTCTAGCATCGGATAATCCTACGTCTGTGATAATCTCAGATTCCAAACAGAATCTTAAAGATACTGCGGTAACATCGACAAATGCAACGCAAACACCTGCAGCAACGACTACAACCACTGTCACAACCACCATACCTCTGGGTCTAGGAGTCGGTAGCGGCATGGGCGGTGGGGTAGGTGGTCCTAGTTCTTTACATGGTAGCTTAGGTAATACTCTGGGTATCGGAGGAGGCGGCGGAGGAGGCGGAAGTAGCGGTTGTGGCGGTGGCCTTACAATAGGCACAAGCTCATTAAGCACTGGTAATCATTTGGATGTCCCACAATCTGGTAATCCAAATTTACTAAGTCCAGATATTTTAA…
BI-HS004	STEP1|REPC671	CAAAACGGTACGGTCTCCAGTTACTTTTACCCTTAGCCTAATTCTGCTAAATTATTTATTTATTGGATCTCTAGAACGTAAACATATTTAAATTATTTACCTGTGATTACCTTGTGTAAAATTGCTGAAACATGGCGCGTGCAGTTTTTTGCATGGCCATCGCTTGCATTTTAGTGCAGAGCGCTATTTCTGTTAAATTAGATTCAGAAAATCGTCGTCTCATTCTTGACATTAAAGATCAAAAGACGACGAATAAGCAATATTATTCGTCAAACTTTGACACAAGAAATGGTAATTATGAAGATGGAAGATATAAAGGAATTCAAGAGGGTAAATACTATCATGACAATTCTGGTAAATATGTACACATTGAAGGCCCAACTGGTCCACCAGCCCCAC…
BI-HS005	BPA|7185	CACTGAATGAGTTAACATGCAAACGACTTCATTCTTTCTATTCGGAAGCGCTATAATATTGAGTCACTGTCTAATGAGTTCAGGTCAAGGTCAAGGAGGTTGGGGTGGCGGCGGCAATGGWGCAAGTTCATGGTCATCGGCAAGTTCAAATCAGCCWGGTCATAGTGAGGTTAGTTATGGCTATGGTGGTGTAGATGCCAATGGTGTCCCTTATGGTGGTTATGGCGGTAATGGTGGTTTCCATATCAATGTCAGCGATGAACAAGGACGCACAAATACCTATAGTGGAGGTCCTGGAGCACCTCCAGGATATCCTGGYCAACCAGGTTATCCCGGACAACCTGGCTATCCTAGTACATTTAGTTATGCTAATTCCAATAATCATAATAGTCAAGGACG…
BI-HS006	STEP1|C2884	GCAATTAYTCTCTAAATTCTTTAACTTATTTCTAAATAGATAGAGAAGAAAGAAAGAGTGAAAGATGCAGGGGTAGGAGAAGAGTGTCGGAGTATGTTGCGATTGTTGTTGCAGAAATCCCTATTTACAGGGGTCATCAGATATGGAGGTGATATAGAATTWTACAACTAGCTTATGTCCTGTGTCAGTGAGAAATGTTTGTTTGTTGTTTATTTAATGGGTACCGGGGGCTGGAGCCACATTCACAGAAGTGGCGGAATTCAAATGACCAGCTAAAGGAGCAGTATGGACAGCACCACGAGTCTTAGCAACATAAACACCGGGTCCGTGAGCACCATGAGCATGGCCTGGTCCTTGGCTCAAGGAAATGCCAGGATAACCTCCCCATGCACCATGACC…
BI-HS007	snap|Contig23882pg0.3	ATGAAGAAAATGCCAACATTTTTGGTTGTGGGAATTTGTTGCTTTACTAAAACAGAACAAAATGTTTTAACATCACCCACACAACATCAACAACAACAACAGCACCAGCTTGGTGGAGGTGGCGGTGGTAATGTTAATTTACAACAACATGGCGGCAATCTAACAGGACCTACCAGCAATAATTTACAGTCATTGAATATACCACACCGGCCACTGTTACACAATCTGTTAAGTGGTGGTTCACTGCATAATACACATCACAGAAGTTATGGTGCAGGAACAACAGGCTCATTTCCTCCAAGTCCGGCCGATAGTGGAGTCTCCGATGTGGATAGTTCAAGCTCCGGTGGTCAACCGTGTAGTGATGAACTTAAGGCCCGCCTTGGTTTACCTCCCCAT…
BI-HS008	FEMALE|454SRA447	GTTCAGTAAACCACGTTTCATTGAACTCAACACAAAAATAACGAAAAATATGAAACCAATTCTCGCTATAACCATCATCGCCAGCTTGGCAGTCCTCATTTCGGCTTCAGATGAAAATTCAGCACGCGAAGATCGATCATCAAATTCGGCTTCATCCAATTTTGGAGCTAGAGAAGAAAGATCACCAAATCCAGGTTCCAGTGCTCCCATATTTGCCAACAGAGAGGAAAGATCGCCAATGATTGGATCTGCCCCAGCCAATTTGGGTGGACCTATGTTTAACATTAGACACGAAAGAGCATACGGATCTGCTCCATCATCTTATGGCGGTGGTGCTGCTGCTGCCGGTGGTGCCTCATCCTATGGCGCTCCTGCTGCTCCTGCCGCCCCTGTCTATAG…
BI-HS009	STEP1|REPC501	GGCTTTTGCTAAGTGRCTAYMRWYARTTTCGGTCTCGAAGAKTMMYSGGATGCCRGAAAGTKYMMRSGATCCACCAATAAATAAAAWAAGAAATTTTAAAAATTTAYTAAACTATGGGTTTCTCTACCCATTATACATGTGCCTTGATTTTGGCCATAACCATTTGCTATGCATCTTCAGCCAAATTGAATATGAACCATATTTGTGCTTTGGTTAATGAYGGTCTAATGATTTCCTCTGCCGCWTCTTGYGATACCTATTACGCTTGYCGTGGTGGTAAGGCCACTCGTCAAATCTGTGCTCCAGGCTATTTCTTCGAYAAAGAAATTCAAATGTGTGCCCCCCAAGATCAAGTTCAATGTTTGGCCGCCAATGCTCCTGCCTGTTCGGGATACTCAT…
BI-HS010	STEP1|REPC3346	TTTTTTTGATTTTTTTCTTTGTTTTTGTATTTGCTGTAAATCTTCTTGGTATTTGGTTTTTAATCATCTTTACTTCTCATCACCAACATCAACATTGTGCACTTTTTTCGAGTAAAACAAAAACATTTTTTTTCTTATTAAAATTTTGTTTATCAGGTATAAAAAAAACGACTTTATCAAAACCAACAAAAATTTAGGAAATTAAATAATTGTCGCGTTTCGAGTAATAAAACAAAAACACAAAATTAGACCAATTGCATTGGGGAAAAAATTCTAAATATCCAACATCAAAGTAATTTTGAAGACTATGTTAAATTTAGGGAACTGGTAAGGGAAGGGCGTGGGGGGACAGGTGAAAGGGAAAGGGATCATACACTACACACATAGCTAGACTATTTC…

## Sheet: Translated ORFs 
Sequence ID	Transcript ID	Longest ORFs - Translated using Virtual Ribosome	Length	Molecular Weight (kDA)
BI-HS001	snap|Contig35011pg0.7	MKVFILMSCLALAAARPEAGYAYNRPGGSGGAGGGFGGSSGGGGFGGSSGGGGFGGGGFGGGSSGGFGGSGGFGGGGSGGFSGGSGGGFGGGAGGGFGGGAGGGFGGGAGGGFGGGGAIGGFGGGGTTLVQKHVYVHVAPEEPEEFRPRPNIPVGQSQKNYKIIFIKAPSAPSYQAPVIPVQPQNEEKTLVYVLVKKPEDQQDIVIPTAAPTQPSKPEVYFIKYKTQKDGSGGGAIGGGIGGGIGGGLGGGSGGIGGGSGGIGGGAPSTNYGPPGKSGPY	280	25.82
BI-HS002	STEP1|REPC3422	MANKTIILALFALTLVAMAMAAGDCPSSTKVQNCTPKCLQDSECSAIGGKCCPNLCNARSCVQPNLLGNSGSRDTSPFGSKNSGASGSYCGNVKCSSFEKCESDRSTKRPKCVRA	115	11.95
BI-HS003	augustus|Contig11185pg0.1	YLVFILFLCLELFLASDNPTSVIISDSKQNLKDTAVTSTNATQTPAATTTTTVTTTIPLGLGVGSGMGGGVGGPSSLHGSLGNTLGIGGGGGGGGSSGCGGGLTIGTSSLSTGNHLDVPQSGNPNLLSPDILNRRGSRRPSILPVPDMFTSSSFSISGNDDGDEGDESDDEIDDDVPWRSPSEKIA	186	18.63
BI-HS004	STEP1|REPC671	MARAVFCMAIACILVQSAISVKLDSENRRLILDIKDQKTTNKQYYSSNFDTRNGNYEDGRYKGIQEGKYYHDNSGKYVHIEGPTGPPAPPYVHIRGPDGGFGGNGGVGGRGGGGGVGPGGPGGPKGPGGPKGPPGPPGPPGPPGPPGPKGPTKPGPGGPYGPPGPPGPPGPDRPGPYGPPGPPGPPGPTRPGPPGPPGPTRPGPPGPSPSNKEYLPPKPEDPKFSTYQNNGYLPPKGNIPNNIKKFDSYSVDVVAPPPTNTNKQTTSFVSNYTPNQYDNDKTQKKVSSITSTSTKTSTSSSTSTSSNKPSRPNQNNYDEKTFNQVLTYIPPSSSNPSPTPFQNQQQIQPKIPTSNQFGNIKVQQNATDKDKYSKTHTTTTTTTTTTTNQNYGNNKNSGL…	720	76.41
BI-HS005	BPA|7185	MQTTSFFLFGSAIILSHCLMSSGQGQGGWGGGGNGASSWSSASSNQPGHSEVSYGYGGVDANGVPYGGYGGNGGFHINVSDEQGRTNTYSGGPGAPPGYPGQPGYPGQPGYPSTFSYANSNNHNSQGRGYANSSSSAWSSASSAAWSSFYVIALFAMYAMAKF	163	16.58
BI-HS006	STEP1|C2884	MKFAFAVVLLALAVGVQSSGWGGPWGGPWAGAWGAHGAWAGPWAGPWGGHAAVDLSAHAPWGLPGHGAWGGYPGISLSQGPGHAHGAHGPGVYVAKTRGAVHTAPLAGHLNSATSVNVAPAPGTH	125	12.27
BI-HS007	snap|Contig23882pg0.3	MKKMPTFLVVGICCFTKTEQNVLTSPTQHQQQQQHQLGGGGGGNVNLQQHGGNLTGPTSNNLQSLNIPHRPLLHNLLSGGSLHNTHHRSYGAGTTGSFPPSPADSGVSDVDSSSSGGQPCSDELKARLGLPPHCSTHPSHLANGTFLHPNLYQNSQIRNIWNRGNLVKCSFDRDHENLQLTIKIKCKLNRIERRENVNEIK	201	21.95
BI-HS008	FEMALE|454SRA447	MKPILAITIIASLAVLISASDENSAREDRSSNSASSNFGAREERSPNPGSSAPIFANREERSPMIGSAPANLGGPMFNIRHERAYGSAPSSYGGGAAAAGGASSYGAPAAPAAPVYSAPVSVPAPPCPKNYLFSCQPSLTPAPCAQMAAYGGGNTGAYSHQHPVYAPPQYMNRPFY	176	18.04
BI-HS009	STEP1|REPC501	MGFSTHYTCALILAITICYASSAKLNMNHICALVNDGLMISSAASCDTYYACRGGKATRQICAPGYFFDKEIQMCAPQDQVQCLAANAPACSGYSLGEWAPVMGSCTDFYYCSTNGPLRANCPDGEYAAPTIQQCVYASSYNCMQSAAPAPPSSGESTDSLGDEVVEDVDLTVPVNMCIFIQSGIFFASADACTSWNKCENGVMIDGICPNGLEYNVITMSCAYPSSVTCSQVTNDPNLIPAATCTTKNAIKAGPTCDTYMVCDGSTYQLTQCPSGEYFDTVSQTCVDRLDARNNCDRCEGTTKAFVNMYSASNCTGYLYCVNGAEASSGYCTDGSYFDEAEGACVRGESEPLYGCCNPKYFNNSSSDSSNTTEADDETTDGETADADADSNVTTDSDD…	413	43.58
BI-HS010	STEP1|REPC3346	MNKFICIAVILFAAIASGSCNEYGSHYDGHYGHPSAASASSAAAAADGASYGGHHYNHYSAPAYNHKSYGHKYSYQPAYATELYPKDHHYKQYNTHSSYSQVALPVVQDAPLAKLYTPKSYEVVIGHSSY	130	14.19
Peptides underlined are those predicted to function as signal pepitides by Vacceed and InterPro
Peptides in bold for BI-HS009 are those sequenced by N-terminal sequencing

## Sheet: Vaxign, Vacceed, VaxiJen
Vaxign, Vacceed and VaxiJen results for the 10 vaccine candidates selected for in vitro expression
		Vacceed									Vaxign					VaxiJen
#ID	Transcript ID	svm	nn	rf	ada	nb	knn	existence_score	average_ML_score	Rank (among 36,282 seq)	Localization	Probability	Adhesin Probability	Trans-membrane helices	Protein Length	Score	Rank (among 535 seq)
BI-HS001	snap|Contig35011pg0.7	1	1	0.994	1	1	1	0	0.999	32	Cytoplasmic Membrane	0.946	0.635	0	280	1.5791	16
BI-HS002	STEP1|REPC3422	1	1	0.992	1	1	1	0	0.999	32	Unknown	0.25	0.538	1	115	1.0257	34
BI-HS003	augustus|Contig11185pg0.1	1	1	0.999	1	1	0.667	0	0.944	4701	Cytoplasmic Membrane	0.946	0.55	0	186	0.9715	38
BI-HS004	STEP1|REPC671	1	0.96	0.993	1	1	0.667	0	0.937	5322	Unknown	0.626	0.73	0	720	0.9323	49
BI-HS005	BPA|7185	0.985	0.78	0.815	1	1	1	0	0.93	5459	Extracellular	0.964	0.758	0	163	0.9223	51
BI-HS006	STEP1|C2884	1	1	0.99	1	1	1	0	0.998	1055	Unknown	0.25	0.574	0	125	0.889	56
BI-HS007	snap|Contig23882pg0.3	1	0.99	0.969	1	1	0.667	0	0.937	5322	Unknown	0.2	0.515	0	201	0.8353	73
BI-HS008	FEMALE|454SRA447	1	1	0.989	1	1	0.667	0	0.943	4931	Unknown	0.2	0.692	0	176	0.8248	86
BI-HS009	STEP1|REPC501	1	1	0.989	1	1	1	0	0.998	1055	Extracellular	0.965	0.641	0	413	0.8149	88
BI-HS010	STEP1|REPC3346	1	1	0.99	1	1	0.667	0	0.943	4931	Unknown	0.25	0.651	0	130	0.8107	90
svm = support vector machines
nn = neural network
rf = random forest
ada = adaptive boosting
nb = naïve bayes classifier
knn = k-nearest neighbour

## Sheet: GO-Interpro-BLAST
Tags	SeqName	Transcript ID	Description	Length	#Hits	e-Value	sim mean	#GO	GO IDs	GO Names	InterPro IDs	InterPro GO IDs	InterPro GO Names
[INTERPRO, BLASTED, MAPPED, ANNOTATED]	BI-HS001	snap|Contig35011pg0.7	tyrosine and glutamine-rich	280	20	9.86172e-54	77.45	4	P:GO:0040003; P:GO:0010171; C:GO:0005578; F:GO:0005214	P:chitin-based cuticle development; P:body morphogenesis; C:proteinaceous extracellular matrix; F:structural constituent of chitin-based cuticle	IPR004145 (SMART); IPR004145 (PFAM); mobidb-lite (MOBIDB_LITE); PTHR31927 (PANTHER); PTHR31927:SF8 (PANTHER); SIGNAL_PEPTIDE_C_REGION (PHOBIUS); SIGNAL_PEPTIDE_H_REGION (PHOBIUS); NON_CYTOPLASMIC_DOMAIN (PHOBIUS); SIGNAL_PEPTIDE_N_REGION (PHOBIUS); SIGNAL_PEPTIDE (PHOBIUS); SignalP-noTM (SIGNALP_EUK); SignalP-noTM (SIGNALP_GRAM_NEGATIVE)	no GO terms	no GO terms
[INTERPRO, BLASTED, MAPPED, ANNOTATED]	BI-HS002	STEP1|REPC3422	Kunitz and NTR domain-containing 2	115	20	1.16539e-67	86.6	3	F:GO:0030414; C:GO:0005576; P:GO:0010466	F:peptidase inhibitor activity; C:extracellular region; P:negative regulation of peptidase activity	IPR008197 (PFAM); G3DSA:4.10.75.10 (GENE3D); mobidb-lite (MOBIDB_LITE); SIGNAL_PEPTIDE_H_REGION (PHOBIUS); SIGNAL_PEPTIDE_C_REGION (PHOBIUS); NON_CYTOPLASMIC_DOMAIN (PHOBIUS); SIGNAL_PEPTIDE (PHOBIUS); SIGNAL_PEPTIDE_N_REGION (PHOBIUS); IPR008197 (PROSITE_PROFILES); SignalP-TM (SIGNALP_GRAM_POSITIVE); SignalP-noTM (SIGNALP_GRAM_NEGATIVE); SignalP-noTM (SIGNALP_EUK); IPR008197 (SUPERFAMILY); TMhel…	F:GO:0030414; C:GO:0005576	F:peptidase inhibitor activity; C:extracellular region
[INTERPRO, BLASTED]	BI-HS003	augustus|Contig11185pg0.1	potassium channel subfamily T member 1 isoform X3	186	20	6.36217e-20	98				mobidb-lite (MOBIDB_LITE); SIGNAL_PEPTIDE_C_REGION (PHOBIUS); NON_CYTOPLASMIC_DOMAIN (PHOBIUS); SIGNAL_PEPTIDE_H_REGION (PHOBIUS); SIGNAL_PEPTIDE (PHOBIUS); SIGNAL_PEPTIDE_N_REGION (PHOBIUS); SignalP-noTM (SIGNALP_EUK)	no GO terms	no GO terms
[INTERPRO, BLASTED, MAPPED, ANNOTATED]	BI-HS004	STEP1|REPC671	mucin-5AC isoform X1	720	20	3.52359e-71	80.75	1	F:GO:0042302	F:structural constituent of cuticle	mobidb-lite (MOBIDB_LITE); mobidb-lite (MOBIDB_LITE); mobidb-lite (MOBIDB_LITE); mobidb-lite (MOBIDB_LITE); PTHR24023:SF736 (PANTHER); PTHR24023 (PANTHER); NON_CYTOPLASMIC_DOMAIN (PHOBIUS); SIGNAL_PEPTIDE (PHOBIUS); SIGNAL_PEPTIDE_C_REGION (PHOBIUS); SIGNAL_PEPTIDE_N_REGION (PHOBIUS); SIGNAL_PEPTIDE_H_REGION (PHOBIUS); SignalP-TM (SIGNALP_GRAM_POSITIVE); SignalP-noTM (SIGNALP_EUK)	no GO terms	no GO terms
[INTERPRO, BLASTED]	BI-HS005	BPA|7185	type I cytoskeletal 9	163	2	1.60367e-21	73.5				mobidb-lite (MOBIDB_LITE); mobidb-lite (MOBIDB_LITE); NON_CYTOPLASMIC_DOMAIN (PHOBIUS); SIGNAL_PEPTIDE (PHOBIUS); CYTOPLASMIC_DOMAIN (PHOBIUS); TRANSMEMBRANE (PHOBIUS); SIGNAL_PEPTIDE_N_REGION (PHOBIUS); SIGNAL_PEPTIDE_C_REGION (PHOBIUS); SIGNAL_PEPTIDE_H_REGION (PHOBIUS); SignalP-noTM (SIGNALP_EUK)	no GO terms	no GO terms
[INTERPRO, BLASTED, MAPPED, ANNOTATED]	BI-HS006	STEP1|C2884	adult cuticle 1	125	20	1.28017e-30	79.45	1	P:GO:0051533	P:positive regulation of NFAT protein import into nucleus	IPR031874 (PFAM); PTHR12336:SF7 (PANTHER); PTHR12336 (PANTHER); SIGNAL_PEPTIDE_H_REGION (PHOBIUS); NON_CYTOPLASMIC_DOMAIN (PHOBIUS); SIGNAL_PEPTIDE_N_REGION (PHOBIUS); SIGNAL_PEPTIDE_C_REGION (PHOBIUS); SIGNAL_PEPTIDE (PHOBIUS); SignalP-noTM (SIGNALP_EUK); SignalP-TM (SIGNALP_GRAM_POSITIVE); SignalP-noTM (SIGNALP_GRAM_NEGATIVE)	no GO terms	no GO terms
[INTERPRO, BLASTED, MAPPED, ANNOTATED]	BI-HS007	snap|Contig23882pg0.3	ecdysone-induced 74EF isoform X2 [Zeugodacus cucurbitae]	201	20	1.56778e-41	81.65	8	C:GO:0005634; F:GO:0001077; P:GO:0040034; P:GO:0048477; P:GO:0006914; F:GO:0043565; P:GO:0035071; P:GO:0045944	C:nucleus; F:transcriptional activator activity, RNA polymerase II core promoter proximal region sequence-specific binding; P:regulation of development, heterochronic; P:oogenesis; P:autophagy; F:sequence-specific DNA binding; P:salivary gland cell autophagic cell death; P:positive regulation of transcription from RNA polymerase II promoter	mobidb-lite (MOBIDB_LITE); mobidb-lite (MOBIDB_LITE); SIGNAL_PEPTIDE (PHOBIUS); NON_CYTOPLASMIC_DOMAIN (PHOBIUS); SIGNAL_PEPTIDE_H_REGION (PHOBIUS); SIGNAL_PEPTIDE_N_REGION (PHOBIUS); SIGNAL_PEPTIDE_C_REGION (PHOBIUS)	no GO terms	no GO terms
[INTERPRO, BLASTED, MAPPED]	BI-HS008	FEMALE|454SRA447	vitelline membrane	176	20	1.73645e-33	71.45	4	C:GO:0005615; C:GO:0005576; P:GO:0007305; F:GO:0008316	C:extracellular space; C:extracellular region; P:vitelline membrane formation involved in chorion-containing eggshell formation; F:structural constituent of vitelline membrane	IPR013135 (PFAM); mobidb-lite (MOBIDB_LITE); SIGNAL_PEPTIDE (PHOBIUS); SIGNAL_PEPTIDE_C_REGION (PHOBIUS); NON_CYTOPLASMIC_DOMAIN (PHOBIUS); SIGNAL_PEPTIDE_H_REGION (PHOBIUS); SIGNAL_PEPTIDE_N_REGION (PHOBIUS); IPR013135 (PROSITE_PROFILES); SignalP-noTM (SIGNALP_EUK); SignalP-TM (SIGNALP_GRAM_POSITIVE)	no GO terms	no GO terms
[INTERPRO, BLASTED, MAPPED]	BI-HS009	STEP1|REPC501	peritrophin-48	413	20	1.63245e-177	59.9	3	F:GO:0008061; P:GO:0006030; C:GO:0005576	F:chitin binding; P:chitin metabolic process; C:extracellular region	IPR002557 (SMART); IPR002557 (G3DSA:2.170.140.GENE3D); IPR002557 (PFAM); mobidb-lite (MOBIDB_LITE); PTHR23301 (PANTHER); PTHR23301:SF37 (PANTHER); SIGNAL_PEPTIDE_N_REGION (PHOBIUS); NON_CYTOPLASMIC_DOMAIN (PHOBIUS); SIGNAL_PEPTIDE (PHOBIUS); SIGNAL_PEPTIDE_C_REGION (PHOBIUS); SIGNAL_PEPTIDE_H_REGION (PHOBIUS); IPR002557 (PROSITE_PROFILES); IPR002557 (PROSITE_PROFILES); IPR002557 (PROSITE_PROFILES…	F:GO:0008061; P:GO:0006030; C:GO:0005576	F:chitin binding; P:chitin metabolic process; C:extracellular region
[INTERPRO, BLASTED, MAPPED]	BI-HS010	STEP1|REPC3346	chorion S19	130	20	1.59196e-25	66.55	3	P:GO:0007275; C:GO:0005576; C:GO:0042600	P:multicellular organism development; C:extracellular region; C:chorion	GO	P:GO:0007275; C:GO:0042600	P:multicellular organism development; C:chorion

## Sheet: BLAST N_EST
BLAST N_EST
BLAST Version:	BLASTN 2.7.0+	Database:	est	E-Value Cutoff:	0.001	Filters:	L;	Blast Program:	blastn
Sequence (Length)	Sequences Producing Significant Alignments	Scientific Taxonomy Name	E-Value	Hit length	Align length	Pos	Sim	Hsp/Hit	Query Cover	Hsps	Frame	Gene identifier	Acc
BI-HS004 (3381)	gi|164678674|gb|FD461661.1|LARVN27TR Haematobia irritans 1st Instar Larvae Haematobia irritans irritans cDNA, mRNA sequence.	Haematobia irritans irritans	2.93e-102	1099	196	0	1	0.178	0.058	2	0	164678674	FD461661.1
	gi|164678673|gb|FD461660.1|LARVN27TF Haematobia irritans 1st Instar Larvae Haematobia irritans irritans cDNA, mRNA sequence.	Haematobia irritans irritans	6.19e-100	1185	236	0	0.966	0.199	0.07	1	0	164678673	FD461660.1
	gi|164682287|gb|FD464210.1|LARW433TF Haematobia irritans 1st Instar Larvae Haematobia irritans irritans cDNA, mRNA sequence.	Haematobia irritans irritans	4.68e-90	1044	379	0	0.913	0.363	0.112	1	0	164682287	FD464210.1
	gi|92972475|gb|EB606632.1|AGENCOURT_54975341 D. mojavensis EST Drosophila mojavensis cDNA clone 163143_D.MOJAVENSIS_CDNA_PLATE-034_E16 5', mRNA sequence.	Drosophila mojavensis	1.15e-40	792	311	0	0.768	0.393	0.092	1	0	92972475	EB606632.1
BI-HS010 (917)	gi|40386176|gb|CF350225.1|CCMP 222 Horn Fly PCR Select Subtracted Camp Cooley Library pg 7-189 Haematobia irritans irritans cDNA, mRNA sequence.	Haematobia irritans irritans	2.49e-109	223	224	0	0.978	1.004	0.244	1	0	40386176	CF350225.1
	gi|8119375|gb|AI304285.1|CCMP 222 T7 Horn Fly PCR Select Subtracted Camp Cooley Library Haematobia irritans irritans cDNA clone pg. FG 7-176 5', mRNA sequence.	Haematobia irritans irritans	2.49e-109	223	224	0	0.978	1.004	0.244	1	0	8119375	AI304285.1
	gi|40386184|gb|CF350233.1|CCMP 457/168 Horn Fly PCR Select Subtracted Camp Cooley Library pg 7-189 Haematobia irritans irritans cDNA, mRNA sequence.	Haematobia irritans irritans	4.03e-104	288	275	0	0.927	0.955	0.3	1	0	40386184	CF350233.1
	gi|8119379|gb|AI304289.1|CCMP 457/168 T7 Horn Fly PCR Select Subtracted Camp Cooley Library Haematobia irritans irritans cDNA clone pg. FG 7-176 5', mRNA sequence.	Haematobia irritans irritans	4.03e-104	288	275	0	0.927	0.955	0.3	1	0	8119379	AI304289.1
	gi|40386182|gb|CF350231.1|CCMP 54 Horn Fly PCR Select Subtracted Camp Cooley Library pg 7-189 Haematobia irritans irritans cDNA, mRNA sequence.	Haematobia irritans irritans	1.5e-70	264	173	0	1	0.655	0.189	1	0	40386182	CF350231.1
	gi|8119371|gb|AI304281.1|CCMP 54 T7 Horn Fly PCR Select Subtracted Camp Cooley Library Haematobia irritans irritans cDNA clone pg. FG 7-176 5', mRNA sequence.	Haematobia irritans irritans	1.5e-70	264	173	0	1	0.655	0.189	1	0	8119371	AI304281.1

## Sheet: BLASTN_TSA
BLAST N-TSA
My Sequence	Hit Accession #	Description	Identity (%)	Query Cover (%)	e-value	Total Score
BI-HS001	GDIM01044999.1	TSA: Stomoxys calcitrans Stomoxys45008 transcribed RNA sequence	87.643	51	9.35e-138	499
BI-HS002	GARN01048453.1	TSA: Musca domestica comp27956_c0 transcribed RNA sequence	79.294	63	2.2e-74	289
	GDAV01072442.1	TSA: Musca domestica Unigene42374_zhengchang3lingyouchong transcribed RNA sequence	81.073	53	1.33e-71	279
	GBAB01005368.1	Select seq gb|GBAB01005368.1| TSA: Musca domestica Unigene5520 transcribed RNA sequence	81.073	53	1.33e-71	279
BI-HS003	GARN01020205.1	TSA: Musca domestica comp38787_c0 transcribed RNA sequence	82.033	91	2.67e-118	435
BI-HS006	GBAB01013417.1	TSA: Musca domestica Unigene13746 transcribed RNA sequence	76.231	67	1.75e-55	226
BI-HS007	GDAV01005518.1	TSA: Musca domestica CL2490.Contig1_zhengchang3lingyouchong transcribed RNA sequence	80.193	67	4.74e-76	294
	GARN01011056.1	gb|GARN01011056.1| TSA: Musca domestica comp36859_c1 transcribed RNA sequence	81.737	73	1.66e-95	359
	GDAV01005519.1	TSA: Musca domestica CL2490.Contig2_zhengchang3lingyouchong transcribed RNA sequence	81.737	73	1.66e-95	359
	GBAB01040359.1	gb|GBAB01040359.1| TSA: Musca domestica CL1282.Contig1 transcribed RNA sequence	81.858	74	3.56e-97	364
	GDIM01048161.1	TSA: Stomoxys calcitrans Stomoxys48170 transcribed RNA sequence	88.078	67	2.02e-134	488

## Sheet: Blast X_NR
BLAST Version:	BLASTN 2.7.0+	Database:	nr	E-Value Cutoff:	0.001	Filters:	L;	Blast Program:	blastn
Sequence (Length)	Sequences Producing Significant Alignments	Scientific Taxonomy Name	E-Value	Hit length	Align length	Pos	Sim	Hsp/Hit	Query Cover	Hsps	Frame	Gene identifier	Acc
BI-HS001 (843)	gi|907737066|ref|XP_013115807.1|PREDICTED: glycine-rich cell wall structural protein-like isoform X2 [Stomoxys calcitrans]	Stomoxys calcitrans	2.8e-56	285	158	136	0.861	0.554	0.562	2	1	907737066	XP_013115807.1
	gi|195036550|ref|XP_001989733.1|GH18631 [Drosophila grimshawi]	Drosophila grimshawi	2.61e-54	293	158	125	0.791	0.539	0.562	2	1	195036550	XP_001989733.1
	gi|193893929|gb|EDV92795.1|GH18631 [Drosophila grimshawi]	Drosophila grimshawi										193893929	EDV92795.1
	gi|1037061978|ref|XP_016990672.1|PREDICTED: serine, glycine, tyrosine and glutamine-rich protein [Drosophila rhopaloa]	Drosophila rhopaloa	1.04e-53	282	154	118	0.766	0.546	0.548	2	1	1037061978	XP_016990672.1
	gi|1037079006|ref|XP_017082906.1|PREDICTED: serine, glycine and glutamine-rich protein [Drosophila eugracilis]	Drosophila eugracilis	6.69e-53	290	159	121	0.761	0.548	0.566	2	1	1037079006	XP_017082906.1
	gi|1189089535|ref|XP_020811678.1|serine, glycine and glutamine-rich protein [Drosophila serrata]	Drosophila serrata	8.11e-53	283	162	123	0.759	0.572	0.577	2	1	1189089535	XP_020811678.1
	gi|1060255304|ref|XP_017846772.1|PREDICTED: serine, glycine, tyrosine and glutamine-rich protein [Drosophila busckii]	Drosophila busckii	1.48e-52	281	155	121	0.781	0.552	0.552	2	1	1060255314	XP_017846774.1
	gi|1060255309|ref|XP_017846773.1|PREDICTED: serine, glycine, tyrosine and glutamine-rich protein [Drosophila busckii]	Drosophila busckii										1060255304	XP_017846772.1
	gi|1060255314|ref|XP_017846774.1|PREDICTED: serine, glycine, tyrosine and glutamine-rich protein [Drosophila busckii]	Drosophila busckii										1060255309	XP_017846773.1
	gi|1037072969|ref|XP_017036909.1|PREDICTED: pupal cuticle protein 36a [Drosophila kikkawai]	Drosophila kikkawai	1.66e-52	284	164	121	0.738	0.577	0.584	2	1	1037072969	XP_017036909.1
	gi|195503891|ref|XP_002098845.1|uncharacterized protein Dyak_GE23709 [Drosophila yakuba]	Drosophila yakuba	1.9e-52	275	155	121	0.781	0.564	0.552	2	1	194184946	XP_002098845.1
	gi|194184946|gb|EDW98557.1|uncharacterized protein Dyak_GE23709 [Drosophila yakuba]	Drosophila yakuba										195503891	EDW98557.1
	gi|1037109566|ref|XP_017131293.1|PREDICTED: ATP-dependent RNA helicase glh-1 [Drosophila elegans]	Drosophila elegans	2.19e-52	290	160	118	0.738	0.552	0.569	2	1	1037109566	XP_017131293.1
	gi|194907691|ref|XP_001981603.1|uncharacterized protein Dere_GG11520 [Drosophila erecta]	Drosophila erecta	3.48e-52	282	159	121	0.761	0.564	0.566	2	1	194907691	XP_001981603.1
	gi|190656241|gb|EDV53473.1|uncharacterized protein Dere_GG11520 [Drosophila erecta]	Drosophila erecta										190656241	EDV53473.1
	gi|557760875|ref|XP_005180157.1|PREDICTED: glycine-rich cell wall structural protein [Musca domestica]	Musca domestica	4.8e-52	290	160	133	0.831	0.552	0.569	2	1	557760875	XP_005180157.1
	gi|1236455825|ref|XP_022215114.1|serine, glycine and glutamine-rich protein [Drosophila obscura]	Drosophila obscura	6.06e-52	276	156	121	0.776	0.565	0.555	2	1	1236455825	XP_022215114.1
	gi|6706437|emb|CAB66004.1|Gly-rich protein [Drosophila melanogaster]	Drosophila melanogaster	6.46e-52	286	159	118	0.742	0.556	0.566	2	1	6706437	CAB66004.1
	gi|21355231|ref|NP_651999.1|TweedleT [Drosophila melanogaster]	Drosophila melanogaster synthetic construct	8.1e-52	286	159	119	0.748	0.556	0.566	2	1	7301535	ACL86268.1
	gi|7301535|gb|AAF56656.1|TweedleT [Drosophila melanogaster]											220947450	ACL90959.1
	gi|28416335|gb|AAO42640.1|LP07342p [Drosophila melanogaster]											21355231	AAF56656.1
	gi|220947450|gb|ACL86268.1|TwdlT-PA, partial [synthetic construct]											220956832	AAO42640.1
	gi|220956832|gb|ACL90959.1|TwdlT-PA [synthetic construct]											28416335	NP_651999.1
	gi|113204897|gb|ABI34182.1|LP21747p [Drosophila melanogaster]	Drosophila melanogaster	8.1e-52	286	159	119	0.748	0.556	0.566	2	1	113204897	ABI34182.1
	gi|195445639|ref|XP_002070417.1|uncharacterized protein Dwil_GK11039 [Drosophila willistoni]	Drosophila willistoni	8.51e-52	272	159	121	0.761	0.585	0.566	2	1	195445639	XP_002070417.1
	gi|194166502|gb|EDW81403.1|uncharacterized protein Dwil_GK11039 [Drosophila willistoni]	Drosophila willistoni										194166502	EDW81403.1
	gi|1013931617|ref|XP_016036500.1|uncharacterized protein Dsimw501_GD27061 [Drosophila simulans]	Drosophila simulans	1.05e-51	283	160	121	0.756	0.565	0.569	2	1	900916691	KMZ06193.1
	gi|900916691|gb|KMZ06193.1|uncharacterized protein Dsimw501_GD27061 [Drosophila simulans]	Drosophila simulans										1013931617	XP_016036500.1
	gi|1036679221|ref|XP_017006948.1|PREDICTED: probable H/ACA ribonucleoprotein complex subunit 1 [Drosophila takahashii]	Drosophila takahashii	1.48e-51	291	162	119	0.735	0.557	0.577	2	1	1036679221	XP_017006948.1
	gi|907737063|ref|XP_013115806.1|PREDICTED: putative glycine-rich cell wall structural protein 1 isoform X1 [Stomoxys calcitrans]	Stomoxys calcitrans	1.86e-51	309	103	103	1	0.333	0.367	2	1	907737063	XP_013115806.1
	gi|195390510|ref|XP_002053911.1|uncharacterized protein Dvir_GJ23081 [Drosophila virilis]	Drosophila virilis	2.07e-51	283	156	118	0.756	0.551	0.555	2	1	195390510	XP_002053911.1
	gi|194151997|gb|EDW67431.1|uncharacterized protein Dvir_GJ23081 [Drosophila virilis]	Drosophila virilis										194151997	EDW67431.1
BI-HS002 (660)	gi|907707942|ref|XP_013110849.1|PREDICTED: WAP, Kazal, immunoglobulin, Kunitz and NTR domain-containing protein 2 [Stomoxys calcitrans]	Stomoxys calcitrans	9.45e-68	114	115	108	0.939	1.009	0.523	1	-1	907707942	XP_013110849.1
	gi|906474835|gb|KNC34323.1|hypothetical protein FF38_05959 [Lucilia cuprina]	Lucilia cuprina	2.51e-64	114	115	106	0.922	1.009	0.523	1	-1	906474835	KNC34323.1
	gi|557782405|ref|XP_005190815.1|PREDICTED: uncharacterized protein LOC101897659 [Musca domestica]	Musca domestica	3.04e-62	115	115	107	0.93	1	0.523	1	-1	557782405	XP_005190815.1
	gi|1060252628|ref|XP_017867649.1|PREDICTED: uncharacterized protein LOC108616742 [Drosophila arizonae]	Drosophila arizonae	1.44e-54	116	117	97	0.829	1.009	0.532	1	-1	1060252628	XP_017867649.1
	gi|195025089|ref|XP_001985996.1|GH20786 [Drosophila grimshawi]	Drosophila grimshawi	6.39e-54	110	110	96	0.873	1	0.5	1	-1	193901996	EDW00863.1
	gi|193901996|gb|EDW00863.1|GH20786 [Drosophila grimshawi]	Drosophila grimshawi										195025089	XP_001985996.1
	gi|195150439|ref|XP_002016162.1|GL11445 [Drosophila persimilis]	Drosophila persimilis	1.05e-53	113	109	92	0.844	0.965	0.495	1	-1	195150439	XP_002016162.1
	gi|198457235|ref|XP_001360598.2|uncharacterized protein Dpse_GA15722 [Drosophila pseudoobscura pseudoobscura]	Drosophila pseudoobscura pseudoobscura										198457235	EDW32052.1
	gi|1037020483|ref|XP_017150695.1|PREDICTED: uncharacterized protein LOC108160923 [Drosophila miranda]	Drosophila miranda										194110009	XP_001360598.2
	gi|194110009|gb|EDW32052.1|GL11445 [Drosophila persimilis]	Drosophila persimilis										198135908	EAL25173.2
	gi|198135908|gb|EAL25173.2|uncharacterized protein Dpse_GA15722 [Drosophila pseudoobscura pseudoobscura]	Drosophila pseudoobscura pseudoobscura										1037020483	XP_017150695.1
	gi|968110572|ref|XP_002049710.2|uncharacterized protein Dvir_GJ20606 [Drosophila virilis]	Drosophila virilis	1.09e-53	116	102	93	0.912	0.879	0.464	1	-1	968110572	EDW60903.2
	gi|946561138|gb|EDW60903.2|uncharacterized protein Dvir_GJ20606 [Drosophila virilis]	Drosophila virilis										946561138	XP_002049710.2
	gi|1236502279|ref|XP_022229294.1|uncharacterized protein LOC111078756 [Drosophila obscura]	Drosophila obscura	3.16e-53	113	109	92	0.844	0.965	0.495	1	-1	1236502279	XP_022229294.1
	gi|1036851023|ref|XP_017069035.1|PREDICTED: uncharacterized protein LOC108106473 [Drosophila eugracilis]	Drosophila eugracilis	6.02e-53	113	112	94	0.839	0.991	0.509	1	-1	1036851023	XP_017069035.1
	gi|1036693787|ref|XP_016947143.1|PREDICTED: uncharacterized protein LOC108022614 [Drosophila biarmipes]	Drosophila biarmipes	7.49e-53	113	112	94	0.839	0.991	0.509	1	-1	1036693787	XP_016947143.1
	gi|1036741295|ref|XP_017039241.1|PREDICTED: uncharacterized protein LOC108086726 [Drosophila ficusphila]	Drosophila ficusphila	9.12e-53	113	112	95	0.848	0.991	0.509	1	-1	1036741295	XP_017039241.1
	gi|1036874366|ref|XP_017024732.1|PREDICTED: uncharacterized protein LOC108076403 [Drosophila kikkawai]	Drosophila kikkawai	1.81e-52	113	112	96	0.857	0.991	0.509	1	-1	1037114369	XP_017024732.1
	gi|1037114369|ref|XP_017133138.1|PREDICTED: uncharacterized protein LOC108149788 [Drosophila elegans]	Drosophila elegans										1036874366	XP_017133138.1
	gi|1189054172|ref|XP_020800774.1|uncharacterized protein LOC110178102 [Drosophila serrata]	Drosophila serrata										1189054172	XP_020800774.1
	gi|968083385|ref|XP_002063752.2|uncharacterized protein Dwil_GK15838 [Drosophila willistoni]	Drosophila willistoni	3.05e-52	115	110	91	0.827	0.957	0.5	1	-1	968083385	XP_002063752.2
	gi|946581504|gb|EDW74738.2|uncharacterized protein Dwil_GK15838 [Drosophila willistoni]	Drosophila willistoni										946581504	EDW74738.2
	gi|24653660|ref|NP_725399.1|uncharacterized protein Dmel_CG30197 [Drosophila melanogaster]	Drosophila melanogaster	4.73e-52	113	112	94	0.839	0.991	0.509	1	-1	220958202	ACL87033.1
	gi|195486001|ref|XP_002091323.1|uncharacterized protein Dyak_GE13595 [Drosophila yakuba]	Drosophila yakuba synthetic construct										194177424	ACL91644.1
	gi|21064319|gb|AAM29389.1|RE05231p [Drosophila melanogaster]	Drosophila melanogaster										24653660	NP_725399.1
	gi|21627190|gb|AAM68554.1|uncharacterized protein Dmel_CG30197 [Drosophila melanogaster]	Drosophila melanogaster										1049301069	AAM68554.1
	gi|194177424|gb|EDW91035.1|uncharacterized protein Dyak_GE13595 [Drosophila yakuba]	Drosophila yakuba synthetic construct										195486001	AAM29389.1
	gi|220948980|gb|ACL87033.1|CG30197-PA, partial [synthetic construct]	Drosophila yakuba synthetic construct										21627190	ANY27478.1
	gi|220958202|gb|ACL91644.1|CG30197-PA [synthetic construct]	Drosophila yakuba synthetic construct										21064319	XP_002091323.1
	gi|1049301069|gb|ANY27478.1|GEO08105p1, partial [Drosophila melanogaster]	Drosophila melanogaster										220948980	EDW91035.1
	gi|1036821043|ref|XP_016998008.1|PREDICTED: uncharacterized protein LOC108058033 [Drosophila takahashii]	Drosophila takahashii	6.02e-52	113	112	94	0.839	0.991	0.509	1	-1	1036821043	XP_016998008.1
	gi|194883060|ref|XP_001975622.1|uncharacterized protein Dere_GG20463 [Drosophila erecta]	Drosophila erecta	1.5e-51	113	112	94	0.839	0.991	0.509	1	-1	194193521	XP_001975622.1
	gi|195583404|ref|XP_002081512.1|uncharacterized protein Dsimw501_GD11059 [Drosophila simulans]	Drosophila simulans										195583404	EDV56022.1
	gi|190658809|gb|EDV56022.1|uncharacterized protein Dere_GG20463 [Drosophila erecta]	Drosophila erecta										190658809	EDX07097.1
	gi|194193521|gb|EDX07097.1|GD11059 [Drosophila simulans]	Drosophila simulans										194883060	KMY93783.1
	gi|900892238|gb|KMY93783.1|uncharacterized protein Dsimw501_GD11059 [Drosophila simulans]	Drosophila simulans										900892238	XP_002081512.1
	gi|195123277|ref|XP_002006134.1|uncharacterized protein Dmoj_GI20871 [Drosophila mojavensis]	Drosophila mojavensis	2.53e-51	116	98	88	0.898	0.845	0.445	1	-1	195123277	XP_002006134.1
	gi|193911202|gb|EDW10069.1|uncharacterized protein Dmoj_GI20871 [Drosophila mojavensis]	Drosophila mojavensis										193911202	EDW10069.1
	gi|1036885104|ref|XP_016979729.1|PREDICTED: uncharacterized protein LOC108045060 [Drosophila rhopaloa]	Drosophila rhopaloa	3.12e-51	113	93	87	0.935	0.823	0.423	1	-1	1036885104	XP_016979729.1
	gi|1036050089|ref|XP_016927781.1|PREDICTED: uncharacterized protein LOC108008442 [Drosophila suzukii]	Drosophila suzukii	8.52e-51	113	112	93	0.83	0.991	0.509	1	-1	1036050089	XP_016927781.1
	gi|195334374|ref|XP_002033858.1|GM21553 [Drosophila sechellia]	Drosophila sechellia	2.72e-49	92	92	85	0.924	1	0.418	1	-1	195334374	XP_002033858.1
	gi|194125828|gb|EDW47871.1|GM21553 [Drosophila sechellia]	Drosophila sechellia										194125828	EDW47871.1
BI-HS003 (563)	gi|907682725|ref|XP_013106652.1|PREDICTED: potassium channel subfamily T member 1 isoform X1 [Stomoxys calcitrans]	Stomoxys calcitrans	9.18e-22	1627	73	72	0.986	0.045	0.389	2	3	907682725	XP_013106652.1
	gi|907682728|ref|XP_013106653.1|PREDICTED: potassium channel subfamily T member 1 isoform X2 [Stomoxys calcitrans]	Stomoxys calcitrans	1.05e-21	1563	73	72	0.986	0.047	0.389	2	3	907682728	XP_013106653.1
	gi|907682731|ref|XP_013106654.1|PREDICTED: potassium channel subfamily T member 1 isoform X3 [Stomoxys calcitrans]	Stomoxys calcitrans	1.11e-21	1511	73	72	0.986	0.048	0.389	2	3	907682731	XP_013106654.1
	gi|1135077728|ref|XP_019893400.1|PREDICTED: potassium channel subfamily T member 2 isoform X7 [Musca domestica]	Musca domestica	1.88e-21	1552	73	72	0.986	0.047	0.389	2	3	1135077728	XP_019893400.1
	gi|1135077724|ref|XP_019893360.1|PREDICTED: potassium channel subfamily T member 2 isoform X5 [Musca domestica]	Musca domestica	1.89e-21	1582	73	72	0.986	0.046	0.389	2	3	1135077724	XP_019893360.1
	gi|1135077726|ref|XP_019893386.1|PREDICTED: potassium channel subfamily T member 2 isoform X6 [Musca domestica]	Musca domestica	1.98e-21	1576	73	72	0.986	0.046	0.389	2	3	1135077726	XP_019893386.1
	gi|755849382|ref|XP_011293340.1|PREDICTED: potassium channel subfamily T member 2 isoform X3 [Musca domestica]	Musca domestica	2e-21	1607	73	72	0.986	0.045	0.389	2	3	755849382	XP_011293340.1
	gi|1135077722|ref|XP_019893335.1|PREDICTED: potassium channel subfamily T member 2 isoform X4 [Musca domestica]	Musca domestica	2.04e-21	1601	73	72	0.986	0.046	0.389	2	3	1135077722	XP_019893335.1
	gi|1135077719|ref|XP_019893300.1|PREDICTED: potassium channel subfamily T member 2 isoform X2 [Musca domestica]	Musca domestica	2.04e-21	1637	73	72	0.986	0.045	0.389	2	3	1135077719	XP_019893300.1
	gi|1048007743|ref|XP_017464610.1|PREDICTED: potassium channel subfamily T member 1-like [Rhagoletis zephyria]	Rhagoletis zephyria	2.05e-21	1044	73	72	0.986	0.07	0.389	1	3	1048007743	XP_017464610.1
	gi|1135077717|ref|XP_019893289.1|PREDICTED: potassium channel subfamily T member 2 isoform X1 [Musca domestica]	Musca domestica	2.41e-21	1660	73	72	0.986	0.044	0.389	2	3	1135077717	XP_019893289.1
	gi|1132376313|ref|XP_019848594.1|PREDICTED: potassium channel subfamily T member 2-like [Bactrocera dorsalis]	Bactrocera dorsalis	2.63e-21	1528	73	72	0.986	0.048	0.389	1	3	1132376313	XP_019848594.1
	gi|751473896|ref|XP_011192318.1|PREDICTED: potassium channel subfamily T member 1 isoform X7 [Zeugodacus cucurbitae]	Bactrocera cucurbitae	2.68e-21	1469	73	72	0.986	0.05	0.389	1	3	751473896	XP_011192318.1
	gi|1098645744|ref|XP_018788578.1|PREDICTED: potassium channel subfamily T member 2 isoform X7 [Bactrocera latifrons]	Bactrocera latifrons	2.7e-21	1440	73	72	0.986	0.051	0.389	1	3	1098645744	XP_018788578.1
	gi|1098645750|ref|XP_018788581.1|PREDICTED: potassium channel subfamily T member 2 isoform X9 [Bactrocera latifrons]	Bactrocera latifrons	2.8e-21	1409	73	72	0.986	0.052	0.389	1	3	1098645750	XP_018788581.1
	gi|751473898|ref|XP_011192319.1|PREDICTED: potassium channel subfamily T member 1 isoform X8 [Zeugodacus cucurbitae]	Bactrocera cucurbitae	2.81e-21	1465	73	72	0.986	0.05	0.389	1	3	751473898	XP_011192319.1
	gi|1098645733|ref|XP_018788575.1|PREDICTED: potassium channel subfamily T member 2 isoform X4 [Bactrocera latifrons]	Bactrocera latifrons	2.81e-21	1471	73	72	0.986	0.05	0.389	1	3	1098645733	XP_018788575.1
	gi|751473890|ref|XP_011192315.1|PREDICTED: potassium channel subfamily T member 1 isoform X4 [Zeugodacus cucurbitae]	Bactrocera cucurbitae	2.84e-21	1527	73	72	0.986	0.048	0.389	1	3	751473890	XP_011192315.1
	gi|751473888|ref|XP_011192314.1|PREDICTED: potassium channel subfamily T member 1 isoform X3 [Zeugodacus cucurbitae]	Bactrocera cucurbitae	2.85e-21	1539	73	72	0.986	0.047	0.389	1	3	751473888	XP_011192314.1
	gi|1098645741|ref|XP_018788577.1|PREDICTED: potassium channel subfamily T member 2 isoform X6 [Bactrocera latifrons]	Bactrocera latifrons	2.86e-21	1463	73	72	0.986	0.05	0.389	1	3	1098645741	XP_018788577.1
BI-HS004 (3381)	gi|907739692|ref|XP_013116144.1|PREDICTED: AT-rich interactive domain-containing protein 1B isoform X2 [Stomoxys calcitrans]	Stomoxys calcitrans	1.66e-157	1278	729	512	0.702	0.57	0.647	3	3	907739692	XP_013116144.1
	gi|907739695|ref|XP_013116145.1|PREDICTED: transcription initiation factor TFIID subunit 4 isoform X3 [Stomoxys calcitrans]	Stomoxys calcitrans	1.26e-155	1267	744	511	0.687	0.587	0.66	2	3	907739695	XP_013116145.1
	gi|907739686|ref|XP_013116142.1|PREDICTED: nascent polypeptide-associated complex subunit alpha, muscle-specific form isoform X1 [Stomoxys calcitrans]	Stomoxys calcitrans	2.81e-155	1295	744	512	0.688	0.575	0.66	3	3	907739689	XP_013116143.1
	gi|907739689|ref|XP_013116143.1|PREDICTED: nascent polypeptide-associated complex subunit alpha, muscle-specific form isoform X1 [Stomoxys calcitrans]	Stomoxys calcitrans										907739686	XP_013116142.1
	gi|1135088940|ref|XP_019894256.1|PREDICTED: uncharacterized protein LOC109613637 [Musca domestica]	Musca domestica	2.62e-70	260	243	166	0.683	0.935	0.216	1	3	1135088940	XP_019894256.1
	gi|906468985|gb|KNC29878.1|hypothetical protein FF38_13506 [Lucilia cuprina]	Lucilia cuprina	2.1e-60	1509	241	165	0.685	0.16	0.214	3	3	906468985	KNC29878.1
	gi|1048063744|ref|XP_017484806.1|PREDICTED: proteoglycan 4-like [Rhagoletis zephyria]	Rhagoletis zephyria	3.91e-47	916	264	155	0.587	0.288	0.234	2	3	1048063744	XP_017484806.1
	gi|1098614954|ref|XP_018786334.1|PREDICTED: EMI domain-containing protein 1 isoform X2 [Bactrocera latifrons]	Bactrocera latifrons	1.35e-42	267	96	84	0.875	0.36	0.085	1	3	1098614954	XP_018786334.1
	gi|1098614944|ref|XP_018786309.1|PREDICTED: mucin-5AC isoform X1 [Bactrocera latifrons]	Bactrocera latifrons	5.22e-42	842	210	128	0.61	0.249	0.186	2	3	1098614952	XP_018786319.1
	gi|1098614948|ref|XP_018786319.1|PREDICTED: mucin-5AC isoform X1 [Bactrocera latifrons]	Bactrocera latifrons										1098614944	XP_018786326.1
	gi|1098614952|ref|XP_018786326.1|PREDICTED: mucin-5AC isoform X1 [Bactrocera latifrons]	Bactrocera latifrons										1098614948	XP_018786309.1
	gi|929350913|ref|XP_014103082.1|PREDICTED: mucin-5AC [Bactrocera oleae]	Bactrocera oleae	6.7e-42	1164	259	145	0.56	0.223	0.23	3	3	929350913	XP_014103082.1
	gi|195169083|ref|XP_002025357.1|GL12060 [Drosophila persimilis]	Drosophila persimilis	7.68e-42	268	97	83	0.856	0.362	0.086	1	3	194108825	XP_002025357.1
	gi|194108825|gb|EDW30868.1|GL12060 [Drosophila persimilis]	Drosophila persimilis										195169083	EDW30868.1
	gi|1037004712|ref|XP_017100532.1|PREDICTED: cuticle collagen 2C isoform X8 [Drosophila bipectinata]	Drosophila bipectinata	1.06e-41	255	98	81	0.827	0.384	0.087	1	3	1037004712	XP_017100532.1
	gi|964139450|ref|XP_014764328.1|uncharacterized protein Dana_GF10460, isoform D [Drosophila ananassae]	Drosophila ananassae	1.1e-41	255	98	81	0.827	0.384	0.087	1	3	939222749	XP_014764328.1
	gi|939222749|gb|KPU78512.1|uncharacterized protein Dana_GF10460, isoform D [Drosophila ananassae]	Drosophila ananassae										964139450	KPU78512.1
	gi|969517597|ref|XP_015043109.1|uncharacterized protein Dpse_GA10447, isoform C [Drosophila pseudoobscura pseudoobscura]	Drosophila pseudoobscura pseudoobscura	1.55e-41	277	97	83	0.856	0.35	0.086	1	3	969517597	XP_015043109.1
	gi|950779277|gb|KRT08046.1|uncharacterized protein Dpse_GA10447, isoform C [Drosophila pseudoobscura pseudoobscura]	Drosophila pseudoobscura pseudoobscura										950779277	KRT08046.1
	gi|1036769067|ref|XP_017134718.1|PREDICTED: collagen alpha-1(V) chain isoform X8 [Drosophila miranda]	Drosophila miranda	1.77e-41	283	97	83	0.856	0.343	0.086	1	3	1036769067	XP_017134718.1
	gi|1184347016|ref|XP_020714472.1|mucin-2 isoform X5 [Ceratitis capitata]	Ceratitis capitata	3.23e-41	845	221	136	0.615	0.262	0.196	2	3	1184347016	XP_020714472.1
	gi|1132381101|ref|XP_019845164.1|PREDICTED: apomucin [Bactrocera dorsalis]	Bactrocera dorsalis	3.29e-41	1160	260	149	0.573	0.224	0.231	3	3	1132381101	XP_019845164.1
	gi|1184347014|ref|XP_020714471.1|mucin-2 isoform X4 [Ceratitis capitata]	Ceratitis capitata	3.87e-41	875	221	136	0.615	0.253	0.196	2	3	1184347014	XP_020714471.1
	gi|1184347005|ref|XP_020714467.1|uncharacterized protein LOC101452233 isoform X1 [Ceratitis capitata]	Ceratitis capitata	1.76e-40	1192	221	136	0.615	0.185	0.196	3	3	1184347012	XP_020714469.1
	gi|1184347010|ref|XP_020714469.1|uncharacterized protein LOC101452233 isoform X1 [Ceratitis capitata]	Ceratitis capitata										1184347010	XP_020714467.1
	gi|1184347012|ref|XP_020714470.1|uncharacterized protein LOC101452233 isoform X1 [Ceratitis capitata]	Ceratitis capitata										1184347005	XP_020714470.1
	gi|807029051|ref|XP_012157416.1|uncharacterized protein LOC101452233 isoform X2 [Ceratitis capitata]	Ceratitis capitata	1.93e-40	1191	221	136	0.615	0.186	0.196	3	3	807029051	XP_012157416.1
	gi|1184347008|ref|XP_020714468.1|flocculation protein FLO11 isoform X3 [Ceratitis capitata]	Ceratitis capitata	2.02e-40	1162	221	136	0.615	0.19	0.196	2	3	1184347008	XP_020714468.1
BI-HS005 (562)	gi|907690226|ref|XP_013107885.1|PREDICTED: keratin, type I cytoskeletal 9 [Stomoxys calcitrans]	Stomoxys calcitrans	4.65e-23	163	166	129	0.777	1.018	0.886	1	2	907690226	XP_013107885.1
	gi|1135092979|ref|XP_005191298.3|PREDICTED: collagen alpha-1(IV) chain, partial [Musca domestica]	Musca domestica	9.39e-09	162	125	88	0.704	0.772	0.667	1	2	1135092979	XP_005191298.3
	gi|906462278|gb|KNC24583.1|hypothetical protein FF38_01647 [Lucilia cuprina]	Lucilia cuprina	0.000503	351	92	64	0.696	0.262	0.491	1	2	906462278	KNC24583.1
BI-HS006 (665)	gi|907671835|ref|XP_013104354.1|PREDICTED: adult cuticle protein 1-like [Stomoxys calcitrans]	Stomoxys calcitrans	4.32e-31	125	125	122	0.976	1	0.564	1	-3	907671835	XP_013104354.1
	gi|557776606|ref|XP_005187942.1|PREDICTED: adult cuticle protein 1 [Musca domestica]	Musca domestica	1.63e-21	137	70	59	0.843	0.511	0.316	1	-3	557776606	XP_005187942.1
	gi|557776598|ref|XP_005187938.1|PREDICTED: adult cuticle protein 1 [Musca domestica]	Musca domestica	3.04e-20	141	61	60	0.984	0.433	0.275	1	-3	557776598	XP_005187938.1
	gi|195437610|ref|XP_002066733.1|uncharacterized protein Dwil_GK24643 [Drosophila willistoni]	Drosophila willistoni	5.85e-16	138	70	53	0.757	0.507	0.316	1	-3	194162818	XP_002066733.1
	gi|194162818|gb|EDW77719.1|uncharacterized protein Dwil_GK24643 [Drosophila willistoni]	Drosophila willistoni										195437610	EDW77719.1
	gi|557776596|ref|XP_005187937.1|PREDICTED: adult cuticle protein 1 [Musca domestica]	Musca domestica	2.65e-15	128	55	54	0.982	0.43	0.248	1	-3	557776596	XP_005187937.1
	gi|924554831|gb|ALC40106.1|CG7214 [Drosophila busckii]	Drosophila busckii	2.86e-15	142	66	50	0.758	0.465	0.298	1	-3	924554831	ALC40106.1
	gi|1060149384|ref|XP_017843044.1|PREDICTED: adult cuticle protein 1 [Drosophila busckii]	Drosophila busckii	2.92e-15	142	66	50	0.758	0.465	0.298	1	-3	1060149384	XP_017843044.1
	gi|1048032950|ref|XP_017490473.1|PREDICTED: adult cuticle protein 1-like [Rhagoletis zephyria]	Rhagoletis zephyria	1.09e-14	133	71	50	0.704	0.534	0.32	1	-3	1048032950	XP_017490473.1
	gi|125985403|ref|XP_001356465.1|uncharacterized protein Dpse_GA20185 [Drosophila pseudoobscura pseudoobscura]	Drosophila pseudoobscura pseudoobscura	1.19e-14	148	67	54	0.806	0.453	0.302	1	-3	195147314	EDW28621.1
	gi|195147314|ref|XP_002014625.1|GL18853 [Drosophila persimilis]	Drosophila persimilis										194106578	XP_002014625.1
	gi|1036899239|ref|XP_017153431.1|PREDICTED: adult cuticle protein 1 [Drosophila miranda]	Drosophila miranda										54644789	XP_001356465.1
	gi|54644789|gb|EAL33529.1|uncharacterized protein Dpse_GA20185 [Drosophila pseudoobscura pseudoobscura]	Drosophila pseudoobscura pseudoobscura										125985403	EAL33529.1
	gi|194106578|gb|EDW28621.1|GL18853 [Drosophila persimilis]	Drosophila miranda										1036899239	XP_017153431.1
	gi|906461682|gb|KNC24112.1|hypothetical protein FF38_08882 [Lucilia cuprina]	Lucilia cuprina	1.54e-14	249	83	55	0.663	0.333	0.374	2	-3	906461682	KNC24112.1
	gi|1036708138|ref|XP_017015598.1|PREDICTED: adult cuticle protein 1 [Drosophila takahashii]	Drosophila takahashii	1.7e-14	149	68	54	0.794	0.456	0.307	1	-3	1036708138	XP_017015598.1
	gi|1037078593|ref|XP_016983798.1|PREDICTED: adult cuticle protein 1 [Drosophila rhopaloa]	Drosophila rhopaloa	1.84e-14	147	68	54	0.794	0.463	0.307	1	-3	1037078593	XP_016983798.1
	gi|1036861174|ref|XP_017069602.1|PREDICTED: uncharacterized protein LOC108106870 [Drosophila eugracilis]	Drosophila eugracilis	1.85e-14	144	68	54	0.794	0.472	0.307	1	-3	1036861174	XP_017069602.1
	gi|1036869097|ref|XP_017115505.1|PREDICTED: adult cuticle protein 1 [Drosophila elegans]	Drosophila elegans	2.05e-14	147	68	54	0.794	0.463	0.307	1	-3	1036869097	XP_017115505.1
	gi|195118128|ref|XP_002003592.1|uncharacterized protein Dmoj_GI17999 [Drosophila mojavensis]	Drosophila mojavensis	3.38e-14	142	74	55	0.743	0.521	0.334	1	-3	195118128	XP_002003592.1
	gi|193914167|gb|EDW13034.1|uncharacterized protein Dmoj_GI17999 [Drosophila mojavensis]	Drosophila mojavensis										193914167	EDW13034.1
	gi|907741286|ref|XP_013116469.1|PREDICTED: adult cuticle protein 1 [Stomoxys calcitrans]	Stomoxys calcitrans	4.05e-14	131	89	62	0.697	0.679	0.402	1	-3	907741286	XP_013116469.1
	gi|1060210498|ref|XP_017858482.1|PREDICTED: adult cuticle protein 1 [Drosophila arizonae]	Drosophila arizonae	4.33e-14	146	74	55	0.743	0.507	0.334	1	-3	1060210498	XP_017858482.1
	gi|907671828|ref|XP_013104352.1|PREDICTED: adult cuticle protein 1-like [Stomoxys calcitrans]	Stomoxys calcitrans	9.19e-14	157	72	58	0.806	0.459	0.325	1	-3	907671828	XP_013104352.1
	gi|194862918|ref|XP_001970186.1|uncharacterized protein Dere_GG23511 [Drosophila erecta]	Drosophila erecta	9.79e-14	142	67	53	0.791	0.472	0.302	1	-3	190662053	XP_001970186.1
	gi|190662053|gb|EDV59245.1|uncharacterized protein Dere_GG23511 [Drosophila erecta]	Drosophila erecta										194862918	EDV59245.1
	gi|20129323|ref|NP_609141.1|CG7214 [Drosophila melanogaster]	Drosophila melanogaster synthetic construct	1.02e-13	142	67	53	0.791	0.472	0.302	1	-3	194190546	XP_002036101.1
	gi|195338983|ref|XP_002036101.1|GM13372 [Drosophila sechellia]	Drosophila sechellia										20151793	EDW52024.1
	gi|195471443|ref|XP_002088014.1|uncharacterized protein Dyak_GE18338 [Drosophila yakuba]	Drosophila ficusphila										195338983	ACL83986.1
	gi|195577357|ref|XP_002078537.1|uncharacterized protein Dsimw501_GD22472 [Drosophila simulans]	Drosophila simulans										195577357	ACL89079.1
	gi|1037094171|ref|XP_017060377.1|PREDICTED: adult cuticle protein 1 [Drosophila ficusphila]	Drosophila ficusphila										7297285	EDX04122.1
	gi|7297285|gb|AAF52548.1|CG7214 [Drosophila melanogaster]	Drosophila melanogaster synthetic construct										1037094171	XP_002078537.1
	gi|20151793|gb|AAM11256.1|RH08458p [Drosophila melanogaster]	Drosophila melanogaster synthetic construct										220942886	KMY88840.1
	gi|20151979|gb|AAM11349.1|HL02931p [Drosophila melanogaster]	Drosophila melanogaster synthetic construct										194129981	XP_017060377.1
	gi|194129981|gb|EDW52024.1|GM13372 [Drosophila sechellia]	Drosophila sechellia										194174115	AAM11349.1
	gi|194174115|gb|EDW87726.1|uncharacterized protein Dyak_GE18338 [Drosophila yakuba]	Drosophila yakuba										900886147	AAF52548.1
	gi|194190546|gb|EDX04122.1|GD22472 [Drosophila simulans]	Drosophila simulans										195471443	AAM11256.1
	gi|220942886|gb|ACL83986.1|CG7214-PA, partial [synthetic construct]											20129323	NP_609141.1
	gi|220953072|gb|ACL89079.1|CG7214-PA [synthetic construct]											20151979	XP_002088014.1
	gi|900886147|gb|KMY88840.1|uncharacterized protein Dsimw501_GD22472 [Drosophila simulans]	Drosophila simulans										220953072	EDW87726.1
BI-HS007 (606)	gi|907606256|ref|XP_013111577.1|PREDICTED: ecdysone-induced protein 74EF isoform B-like [Stomoxys calcitrans]	Stomoxys calcitrans	1.18e-42	877	166	134	0.807	0.189	0.822	1	1	907606256	XP_013111577.1
	gi|557777604|ref|XP_005188436.1|PREDICTED: ecdysone-induced protein 74EF [Musca domestica]	Musca domestica	1.2e-41	893	160	129	0.806	0.179	0.792	1	1	557777604	XP_005188436.1
	gi|906474241|gb|KNC33877.1|Ecdysone-induced protein 74EF isoform A [Lucilia cuprina]	Lucilia cuprina	1.36e-35	803	148	123	0.831	0.184	0.733	1	1	906474241	KNC33877.1
	gi|1048022492|ref|XP_017471805.1|PREDICTED: ecdysone-induced protein 74EF-like [Rhagoletis zephyria]	Rhagoletis zephyria	7.78e-27	238	113	97	0.858	0.475	0.559	1	1	1048022492	XP_017471805.1
	gi|751453727|ref|XP_011181300.1|PREDICTED: ecdysone-induced protein 74EF isoform X2 [Zeugodacus cucurbitae]	Bactrocera cucurbitae	1.1e-25	692	107	95	0.888	0.155	0.53	1	1	751453727	XP_011181301.1
	gi|751453729|ref|XP_011181301.1|PREDICTED: ecdysone-induced protein 74EF isoform X2 [Zeugodacus cucurbitae]	Bactrocera cucurbitae										751453731	XP_011181302.1
	gi|751453731|ref|XP_011181302.1|PREDICTED: ecdysone-induced protein 74EF isoform X2 [Zeugodacus cucurbitae]	Bactrocera cucurbitae										751453729	XP_011181300.1
	gi|751453733|ref|XP_011181303.1|PREDICTED: ecdysone-induced protein 74EF isoform X2 [Zeugodacus cucurbitae]	Bactrocera cucurbitae										751453735	XP_011181303.1
	gi|751453735|ref|XP_011181304.1|PREDICTED: ecdysone-induced protein 74EF isoform X2 [Zeugodacus cucurbitae]	Bactrocera cucurbitae										751453733	XP_011181304.1
	gi|751453737|ref|XP_011181305.1|PREDICTED: ecdysone-induced protein 74EF isoform X3 [Zeugodacus cucurbitae]	Bactrocera cucurbitae	1.11e-25	690	107	95	0.888	0.155	0.53	1	1	751453737	XP_011181305.1
	gi|751453725|ref|XP_011181299.1|PREDICTED: ecdysone-induced protein 74EF isoform X1 [Zeugodacus cucurbitae]	Bactrocera cucurbitae	1.26e-25	833	107	95	0.888	0.128	0.53	1	1	751453725	XP_011181299.1
	gi|1098614144|ref|XP_018783012.1|PREDICTED: ecdysone-induced protein 74EF isoform X2 [Bactrocera latifrons]	Bactrocera latifrons	3.42e-25	691	105	94	0.895	0.152	0.52	1	1	1098614144	XP_018783012.1
	gi|751785272|ref|XP_011201967.1|PREDICTED: ecdysone-induced protein 74EF [Bactrocera dorsalis]	Bactrocera dorsalis	3.66e-25	693	105	94	0.895	0.152	0.52	1	1	751785272	XP_011201967.1
	gi|1098614142|ref|XP_018783003.1|PREDICTED: ecdysone-induced protein 74EF isoform X1 [Bactrocera latifrons]	Bactrocera latifrons	3.74e-25	833	105	94	0.895	0.126	0.52	1	1	1098614142	XP_018783003.1
	gi|929366023|ref|XP_014092685.1|PREDICTED: LOW QUALITY PROTEIN: ecdysone-induced protein 74EF [Bactrocera oleae]	Bactrocera oleae	4.69e-25	707	105	94	0.895	0.149	0.52	1	1	929366023	XP_014092685.1
	gi|807029778|ref|XP_012157665.1|ecdysone-induced protein 74EF isoform X2 [Ceratitis capitata]	Ceratitis capitata	7.81e-25	687	107	93	0.869	0.156	0.53	1	1	1184348290	XP_020714737.1
	gi|1184348288|ref|XP_020714737.1|ecdysone-induced protein 74EF isoform X2 [Ceratitis capitata]	Ceratitis capitata										1184348288	XP_012157665.1
	gi|1184348290|ref|XP_020714738.1|ecdysone-induced protein 74EF isoform X2 [Ceratitis capitata]	Ceratitis capitata										807029778	XP_020714738.1
	gi|498967986|ref|XP_004526198.1|ecdysone-induced protein 74EF isoform X1 [Ceratitis capitata]	Ceratitis capitata	7.95e-25	812	107	93	0.869	0.132	0.53	1	1	807029774	XP_004526198.1
	gi|807029774|ref|XP_012157663.1|ecdysone-induced protein 74EF isoform X1 [Ceratitis capitata]	Ceratitis capitata										498967986	XP_012157663.1
	gi|969495815|ref|XP_015050558.1|uncharacterized protein Dyak_GE22135, isoform B [Drosophila yakuba]	Drosophila yakuba	1.1e-15	903	115	87	0.757	0.127	0.569	1	1	948557183	XP_015050558.1
	gi|948557183|gb|KRK01997.1|uncharacterized protein Dyak_GE22135, isoform B [Drosophila yakuba]	Drosophila yakuba										969495815	KRK01997.1
	gi|194871880|ref|XP_001972923.1|uncharacterized protein Dere_GG15800, isoform A [Drosophila erecta]	Drosophila erecta	1.23e-15	895	115	87	0.757	0.128	0.569	1	1	194871880	XP_001972923.1
	gi|190654706|gb|EDV51949.1|uncharacterized protein Dere_GG15800, isoform A [Drosophila erecta]	Drosophila erecta										190654706	EDV51949.1
	gi|968027503|ref|XP_015014001.1|uncharacterized protein Dere_GG15800, isoform B [Drosophila erecta]	Drosophila erecta	1.4e-15	830	115	87	0.757	0.139	0.569	1	1	945183930	XP_015014001.1
	gi|945183930|gb|KQS44026.1|uncharacterized protein Dere_GG15800, isoform B [Drosophila erecta]	Drosophila erecta										968027503	KQS44026.1
	gi|195494787|ref|XP_002094989.1|uncharacterized protein Dyak_GE22135, isoform A [Drosophila yakuba]	Drosophila yakuba	1.44e-15	827	115	87	0.757	0.139	0.569	1	1	194181090	XP_002094989.1
	gi|194181090|gb|EDW94701.1|uncharacterized protein Dyak_GE22135, isoform A [Drosophila yakuba]	Drosophila yakuba										195494787	EDW94701.1
	gi|924557970|gb|ALC42982.1|Eip74EF [Drosophila busckii]	Drosophila busckii	1.77e-15	1154	117	89	0.761	0.101	0.579	1	1	924557970	ALC42982.1
	gi|1060234585|ref|XP_017842457.1|PREDICTED: ecdysone-induced protein 74EF isoform X1 [Drosophila busckii]	Drosophila busckii	1.83e-15	930	117	89	0.761	0.126	0.579	1	1	1060234585	XP_017842457.1
	gi|1060234590|ref|XP_017842458.1|PREDICTED: ecdysone-induced protein 74EF isoform X2 [Drosophila busckii]	Drosophila busckii	3.1e-15	808	117	89	0.761	0.145	0.579	1	1	1060234590	XP_017842458.1
BI-HS008 (626)	gi|907672606|ref|XP_013104624.1|PREDICTED: vitelline membrane protein Vm26Ab-like [Stomoxys calcitrans]	Stomoxys calcitrans	2.24e-35	191	191	126	0.66	1	0.915	1	2	907672606	XP_013104624.1
	gi|557776277|ref|XP_005187782.1|PREDICTED: uncharacterized transmembrane protein DDB_G0289901-like [Musca domestica]	Musca domestica	4.49e-10	279	50	41	0.82	0.179	0.24	1	2	557776277	XP_005187782.1
	gi|1036743908|ref|XP_017063011.1|PREDICTED: vitelline membrane protein Vm26Ab [Drosophila eugracilis]	Drosophila eugracilis	1.87e-08	166	42	29	0.69	0.253	0.201	1	2	1036743908	XP_017063011.1
	gi|1036777351|ref|XP_017110329.1|PREDICTED: vitelline membrane protein Vm32E [Drosophila elegans]	Drosophila elegans	3.15e-08	108	39	31	0.795	0.361	0.187	1	2	1036777351	XP_017110329.1
	gi|1060142223|ref|XP_017843178.1|PREDICTED: vitelline membrane protein Vm26Ab [Drosophila busckii]	Drosophila busckii	3.58e-08	168	42	30	0.714	0.25	0.201	1	2	924553075	XP_017843178.1
	gi|924553075|gb|ALC38350.1|Vm26Ab [Drosophila busckii]	Drosophila busckii										1060142223	ALC38350.1
	gi|1036035936|ref|XP_016931095.1|PREDICTED: vitelline membrane protein Vm34Ca [Drosophila suzukii]	Drosophila suzukii	3.64e-08	118	41	31	0.756	0.347	0.196	1	2	1036035936	XP_016931095.1
	gi|1037008296|ref|XP_017032704.1|PREDICTED: vitelline membrane protein Vm32E [Drosophila kikkawai]	Drosophila kikkawai	4.2e-08	117	40	30	0.75	0.342	0.192	1	2	1037008296	XP_017032704.1
	gi|195434244|ref|XP_002065113.1|uncharacterized protein Dwil_GK15281 [Drosophila willistoni]	Drosophila willistoni	4.26e-08	111	40	28	0.7	0.36	0.192	1	2	195434244	XP_002065113.1
	gi|194161198|gb|EDW76099.1|uncharacterized protein Dwil_GK15281 [Drosophila willistoni]	Drosophila willistoni										194161198	EDW76099.1
	gi|1037103409|ref|XP_017107214.1|PREDICTED: vitelline membrane protein Vm32E [Drosophila bipectinata]	Drosophila bipectinata	6.49e-08	105	40	29	0.725	0.381	0.192	1	2	1037103409	XP_017107214.1
	gi|194759053|ref|XP_001961764.1|uncharacterized protein Dana_GF15128 [Drosophila ananassae]	Drosophila ananassae	8.3e-08	105	39	29	0.744	0.371	0.187	1	2	194759053	B3MMW0.1
	gi|308191601|sp|B3MMW0.1|VTU4_DROANRecName: Full=Vitelline membrane protein Vm32E; Flags: Precursor	Drosophila ananassae										190615461	EDV30985.1
	gi|190615461|gb|EDV30985.1|uncharacterized protein Dana_GF15128 [Drosophila ananassae]	Drosophila ananassae										308191601	XP_001961764.1
	gi|1060143250|ref|XP_017855156.1|PREDICTED: vitelline membrane protein Vm34Ca [Drosophila busckii]	Drosophila busckii	1.17e-07	103	49	32	0.653	0.476	0.235	1	2	1060143250	XP_017855156.1
	gi|1013897952|ref|XP_016024887.1|uncharacterized protein Dsimw501_GD22059 [Drosophila simulans]	Drosophila simulans	1.31e-07	119	41	29	0.707	0.345	0.196	1	2	900887407	XP_016024887.1
	gi|900887407|gb|KMY90100.1|uncharacterized protein Dsimw501_GD22059 [Drosophila simulans]	Drosophila simulans										1013897952	KMY90100.1
	gi|194860614|ref|XP_001969621.1|uncharacterized protein Dere_GG10199 [Drosophila erecta]	Drosophila erecta	1.4e-07	119	41	29	0.707	0.345	0.196	1	2	134305190	XP_001969621.1
	gi|134305190|gb|ABO71732.1|vitelline membrane protein 34Ca, partial [Drosophila erecta]	Drosophila erecta										194860614	EDV58680.1
	gi|190661488|gb|EDV58680.1|uncharacterized protein Dere_GG10199 [Drosophila erecta]	Drosophila erecta										190661488	ABO71732.1
	gi|134305184|gb|ABO71729.1|vitelline membrane protein 34Ca, partial [Drosophila yakuba]	Drosophila yakuba	1.51e-07	119	41	29	0.707	0.345	0.196	1	2	134305184	ABO71730.1
	gi|134305186|gb|ABO71730.1|vitelline membrane protein 34Ca, partial [Drosophila santomea]	Drosophila santomea										134305186	ABO71736.1
	gi|134305188|gb|ABO71731.1|vitelline membrane protein 34Ca, partial [Drosophila teissieri]	Drosophila teissieri										134305188	ABO71731.1
	gi|134305198|gb|ABO71736.1|vitelline membrane protein 34Ca, partial [Drosophila mauritiana]	Drosophila mauritiana										134305198	ABO71729.1
	gi|17136588|ref|NP_476785.1|vitelline membrane 34Ca [Drosophila melanogaster]	Drosophila melanogaster	1.51e-07	119	41	29	0.707	0.345	0.196	1	2	7298063	ACL88169.1
	gi|73621303|sp|Q06521.2|VTU3_DROMERecName: Full=Vitelline membrane protein Vm34Ca; Flags: Precursor	Drosophila melanogaster										66772699	ACL92521.1
	gi|7298063|gb|AAF53303.1|vitelline membrane 34Ca [Drosophila melanogaster]	Drosophila melanogaster										73621303	ABO71734.1
	gi|66772699|gb|AAY55661.1|IP02756p [Drosophila melanogaster]	Drosophila melanogaster										17136588	NP_476785.1
	gi|134305192|gb|ABO71733.1|vitelline membrane protein 34Ca, partial [Drosophila melanogaster]	Drosophila melanogaster										134305192	AAY55661.1
	gi|134305194|gb|ABO71734.1|vitelline membrane protein 34Ca, partial [Drosophila simulans]	Drosophila simulans										1049303105	ABO71733.1
	gi|220951252|gb|ACL88169.1|Vm34Ca-PA, partial [synthetic construct]	Drosophila melanogaster synthetic construct										134305194	ANY27746.1
	gi|220959956|gb|ACL92521.1|Vm34Ca-PA [synthetic construct]	Drosophila melanogaster synthetic construct										220951252	Q06521.2
	gi|1049303105|gb|ANY27746.1|GEO10170p1, partial [Drosophila melanogaster]	Drosophila melanogaster										220959956	AAF53303.1
	gi|1036893337|ref|XP_017047760.1|PREDICTED: vitelline membrane protein Vm34Ca [Drosophila ficusphila]	Drosophila ficusphila	1.55e-07	119	41	29	0.707	0.345	0.196	1	2	1036893337	XP_017047760.1
	gi|195351307|ref|XP_002042176.1|GM25531 [Drosophila sechellia]	Drosophila sechellia	1.55e-07	119	41	29	0.707	0.345	0.196	1	2	194124000	EDW46043.1
	gi|134305196|gb|ABO71735.1|vitelline membrane protein 34Ca, partial [Drosophila sechellia]	Drosophila sechellia										134305196	ABO71735.1
	gi|194124000|gb|EDW46043.1|GM25531 [Drosophila sechellia]	Drosophila sechellia										195351307	XP_002042176.1
	gi|1036901653|ref|XP_017002573.1|PREDICTED: vitelline membrane protein Vm34Ca [Drosophila takahashii]	Drosophila takahashii	1.69e-07	118	41	29	0.707	0.347	0.196	1	2	1036901653	XP_017002573.1
	gi|290297|gb|AAC37200.1|vitelline membrane protein [Drosophila melanogaster]	Drosophila melanogaster	1.7e-07	119	41	29	0.707	0.345	0.196	1	2	739991	AAC37200.1
	gi|739991|prf||2004278Bvitelline membrane protein	Drosophila melanogaster										290297	2004278B
	gi|117935481|gb|ABK57079.1|IP02755p, partial [Drosophila melanogaster]	Drosophila melanogaster	1.9e-07	129	41	29	0.707	0.318	0.196	1	2	117935481	ABK57079.1
BI-HS009 (1431)	gi|907747858|ref|XP_013117386.1|PREDICTED: peritrophin-48-like [Stomoxys calcitrans]	Stomoxys calcitrans	7.6e-178	433	363	290	0.799	0.838	0.761	1	3	907747858	XP_013117386.1
	gi|755868231|ref|XP_011291527.1|PREDICTED: peritrophin-48 isoform X2 [Musca domestica]	Musca domestica	8.04e-148	538	363	262	0.722	0.675	0.761	1	3	755868231	XP_011291527.1
	gi|557762964|ref|XP_005181195.1|PREDICTED: peritrophin-48 isoform X1 [Musca domestica]	Musca domestica	9.1e-147	615	363	262	0.722	0.59	0.761	1	3	557762964	XP_005181195.1
	gi|907748946|ref|XP_013117743.1|PREDICTED: peritrophin-48-like [Stomoxys calcitrans]	Stomoxys calcitrans	3.1e-87	265	243	175	0.72	0.917	0.509	1	3	907748946	XP_013117743.1
	gi|1036972178|ref|XP_017121460.1|PREDICTED: peritrophin-48 [Drosophila elegans]	Drosophila elegans	2.66e-86	432	364	212	0.582	0.843	0.763	1	3	1036972178	XP_017121460.1
	gi|1037060106|ref|XP_017103947.1|PREDICTED: peritrophin-48 [Drosophila bipectinata]	Drosophila bipectinata	1.24e-84	499	363	210	0.579	0.727	0.761	1	3	1037060106	XP_017103947.1
	gi|195348153|ref|XP_002040615.1|GM22240 [Drosophila sechellia]	Drosophila sechellia	1.77e-82	419	353	202	0.572	0.842	0.74	1	3	195348153	XP_002040615.1
	gi|194122125|gb|EDW44168.1|GM22240 [Drosophila sechellia]	Drosophila sechellia										194122125	EDW44168.1
	gi|1037087115|ref|XP_016991144.1|PREDICTED: peritrophin-48 [Drosophila rhopaloa]	Drosophila rhopaloa	3.04e-82	503	342	195	0.57	0.68	0.717	1	3	1037087115	XP_016991144.1
	gi|1036849232|ref|XP_017139216.1|PREDICTED: peritrophin-48 [Drosophila miranda]	Drosophila miranda	1.41e-81	387	342	196	0.573	0.884	0.717	1	3	1036849232	XP_017139216.1
	gi|969513674|ref|XP_002134813.2|uncharacterized protein Dpse_GA23597 [Drosophila pseudoobscura pseudoobscura]	Drosophila pseudoobscura pseudoobscura	1.47e-81	383	342	196	0.573	0.893	0.717	1	3	969513674	XP_002134813.2
	gi|950778722|gb|EDY73440.2|uncharacterized protein Dpse_GA23597 [Drosophila pseudoobscura pseudoobscura]	Drosophila pseudoobscura pseudoobscura										950778722	EDY73440.2
	gi|195591755|ref|XP_002085604.1|uncharacterized protein Dsimw501_GD12212 [Drosophila simulans]	Drosophila simulans	1.99e-81	419	353	204	0.578	0.842	0.74	1	3	195591755	EDX11189.1
	gi|194197613|gb|EDX11189.1|GD12212 [Drosophila simulans]	Drosophila simulans										900902971	XP_002085604.1
	gi|900902971|gb|KMZ00700.1|uncharacterized protein Dsimw501_GD12212 [Drosophila simulans]	Drosophila simulans										194197613	KMZ00700.1
	gi|195427669|ref|XP_002061899.1|uncharacterized protein Dwil_GK17244 [Drosophila willistoni]	Drosophila willistoni	3.26e-81	359	369	206	0.558	1.028	0.774	1	3	195427669	XP_002061899.1
	gi|194157984|gb|EDW72885.1|uncharacterized protein Dwil_GK17244 [Drosophila willistoni]	Drosophila willistoni										194157984	EDW72885.1
	gi|1236486808|ref|XP_022221042.1|peritrophin-48 [Drosophila obscura]	Drosophila obscura	6.99e-81	387	342	196	0.573	0.884	0.717	1	3	1236486808	XP_022221042.1
	gi|24667234|ref|NP_649188.1|CG7290, isoform A [Drosophila melanogaster]	Drosophila melanogaster	9.5e-80	419	353	201	0.569	0.842	0.74	1	3	23093056	ACL91680.1
	gi|442633592|ref|NP_001262093.1|CG7290, isoform B [Drosophila melanogaster]	Drosophila melanogaster										220948728	ACL86907.1
	gi|17946377|gb|AAL49222.1|RE65123p [Drosophila melanogaster]	Drosophila melanogaster										440216057	AAF49058.3
	gi|23093056|gb|AAF49058.3|CG7290, isoform A [Drosophila melanogaster]	Drosophila melanogaster										17946377	AAL49222.1
	gi|220948728|gb|ACL86907.1|CG7290-PA, partial [synthetic construct]	Drosophila melanogaster synthetic construct										220958274	NP_649188.1
	gi|220958274|gb|ACL91680.1|CG7290-PA [synthetic construct]	Drosophila melanogaster synthetic construct										24667234	NP_001262093.1
	gi|440216057|gb|AGB94786.1|CG7290, isoform B [Drosophila melanogaster]	Drosophila melanogaster										442633592	AGB94786.1
	gi|964136150|ref|XP_001956643.2|uncharacterized protein Dana_GF24480 [Drosophila ananassae]	Drosophila ananassae	1.6e-79	504	364	202	0.555	0.722	0.763	1	3	964136150	EDV39449.2
	gi|939222073|gb|EDV39449.2|uncharacterized protein Dana_GF24480 [Drosophila ananassae]	Drosophila ananassae										939222073	XP_001956643.2
	gi|195160321|ref|XP_002021024.1|GL25051 [Drosophila persimilis]	Drosophila persimilis	1.72e-79	383	342	194	0.567	0.893	0.717	1	3	195160321	XP_002021024.1
	gi|194118137|gb|EDW40180.1|GL25051 [Drosophila persimilis]	Drosophila persimilis										194118137	EDW40180.1
	gi|1037082467|ref|XP_017059490.1|PREDICTED: peritrophin-48 [Drosophila ficusphila]	Drosophila ficusphila	3.63e-79	470	355	204	0.575	0.755	0.744	1	3	1037082467	XP_017059490.1
	gi|1036838562|ref|XP_017022707.1|PREDICTED: peritrophin-48 [Drosophila kikkawai]	Drosophila kikkawai	1.23e-77	405	340	191	0.562	0.84	0.713	1	3	1036838562	XP_017022707.1
	gi|1048029237|ref|XP_017475371.1|PREDICTED: uncharacterized protein LOC108365745, partial [Rhagoletis zephyria]	Rhagoletis zephyria	3.59e-76	859	349	196	0.562	0.406	0.732	2	3	1048029237	XP_017475371.1
	gi|195477247|ref|XP_002086310.1|uncharacterized protein Dyak_GE22941 [Drosophila yakuba]	Drosophila yakuba	5.76e-76	446	353	193	0.547	0.791	0.74	1	3	194186100	XP_002086310.1
	gi|194186100|gb|EDW99711.1|uncharacterized protein Dyak_GE22941 [Drosophila yakuba]	Drosophila yakuba										195477247	EDW99711.1
BI-HS010 (917)	gi|907703692|ref|XP_013110131.1|PREDICTED: chorion protein S19 [Stomoxys calcitrans]	Stomoxys calcitrans	1.25e-24	143	77	62	0.805	0.538	0.252	1	-1	907703692	XP_013110131.1
	gi|557776647|ref|XP_005187962.1|PREDICTED: chorion protein S19 [Musca domestica]	Musca domestica	9.43e-23	155	132	80	0.606	0.852	0.432	1	-1	557776647	XP_005187962.1
	gi|906475318|gb|KNC34703.1|hypothetical protein FF38_09131 [Lucilia cuprina]	Lucilia cuprina	1.09e-07	168	47	36	0.766	0.28	0.154	1	-1	906475318	KNC34703.1
	gi|195588849|ref|XP_002084169.1|uncharacterized protein Dsimw501_GD14123 [Drosophila simulans]	Drosophila simulans	1.63e-07	173	57	37	0.649	0.329	0.186	1	-1	194196178	EDX09754.1
	gi|194196178|gb|EDX09754.1|GD14123 [Drosophila simulans]	Drosophila simulans										900900737	KMY98465.1
	gi|900900737|gb|KMY98465.1|uncharacterized protein Dsimw501_GD14123 [Drosophila simulans]	Drosophila simulans										195588849	XP_002084169.1
	gi|195326109|ref|XP_002029772.1|GM25087 [Drosophila sechellia]	Drosophila sechellia	1.85e-07	173	57	37	0.649	0.329	0.186	1	-1	195326109	XP_002029772.1
	gi|194118715|gb|EDW40758.1|GM25087 [Drosophila sechellia]	Drosophila sechellia										194118715	EDW40758.1
	gi|1036060702|ref|XP_016933564.1|PREDICTED: chorion protein S19 [Drosophila suzukii]	Drosophila suzukii	2.09e-07	177	57	37	0.649	0.322	0.186	1	-1	1036060702	XP_016933564.1
	gi|1036902119|ref|XP_017026302.1|PREDICTED: chorion protein S19 [Drosophila kikkawai]	Drosophila kikkawai	2.2e-07	176	59	39	0.661	0.335	0.193	1	-1	1036902119	XP_017026302.1
	gi|17986137|ref|NP_523980.1|chorion protein 19 [Drosophila melanogaster]	Drosophila melanogaster	2.43e-07	173	57	37	0.649	0.329	0.186	1	-1	157816524	AOQ05155.1
	gi|116220|sp|P07186.1|CH19_DROMERecName: Full=Chorion protein S19; Flags: Precursor	Drosophila melanogaster										1067135651	AOQ10690.1
	gi|295770|emb|CAA26330.1|S19-1 [Drosophila melanogaster]	Drosophila melanogaster										7295046	ABV82268.1
	gi|7295046|gb|AAF50373.1|chorion protein 19 [Drosophila melanogaster]	Drosophila melanogaster										17986137	AAF50373.1
	gi|157816524|gb|ABV82255.1|IP19169p [Drosophila melanogaster]	Drosophila melanogaster										1067121505	CAA26330.1
	gi|157816548|gb|ABV82267.1|IP19463p [Drosophila melanogaster]	Drosophila melanogaster										157816548	NP_523980.1
	gi|157816550|gb|ABV82268.1|IP19469p [Drosophila melanogaster]	Drosophila melanogaster										116220	P07186.1
	gi|1067121505|gb|AOQ05155.1|Cp19-RA, partial [synthetic construct]	Drosophila melanogaster synthetic construct										295770	ABV82255.1
	gi|1067135651|gb|AOQ10690.1|Cp19-RA [synthetic construct]	Drosophila melanogaster synthetic construct										157816550	ABV82267.1
	gi|157816865|gb|ABV82424.1|TA01456p [Drosophila melanogaster]	Drosophila melanogaster	2.47e-07	173	57	37	0.649	0.329	0.186	1	-1	157816865	ABV82424.1
	gi|195491083|ref|XP_002093410.1|uncharacterized protein Dyak_GE20774 [Drosophila yakuba]	Drosophila yakuba	2.66e-07	177	57	37	0.649	0.322	0.186	1	-1	194179511	XP_002093410.1
	gi|194179511|gb|EDW93122.1|uncharacterized protein Dyak_GE20774 [Drosophila yakuba]	Drosophila yakuba										195491083	EDW93122.1
	gi|157816520|gb|ABV82253.1|IP19163p [Drosophila melanogaster]	Drosophila melanogaster	4.7e-07	187	57	37	0.649	0.305	0.186	1	-1	157816520	ABV82253.1
	gi|1189103453|ref|XP_020816127.1|chorion protein S19 [Drosophila serrata]	Drosophila serrata	1.12e-06	176	54	36	0.667	0.307	0.177	1	-1	1189103453	XP_020816127.1
	gi|1060224262|ref|XP_017840374.1|PREDICTED: chorion protein S19 [Drosophila busckii]	Drosophila busckii	1.52e-06	200	49	34	0.694	0.245	0.16	1	-1	1060224262	XP_017840374.1
	gi|1036927566|ref|XP_017095938.1|PREDICTED: chorion protein S19 [Drosophila bipectinata]	Drosophila bipectinata	1.73e-06	199	55	36	0.655	0.276	0.18	1	-1	1036927566	XP_017095938.1
	gi|194748905|ref|XP_001956882.1|uncharacterized protein Dana_GF24349 [Drosophila ananassae]	Drosophila ananassae	1.93e-06	191	55	36	0.655	0.288	0.18	1	-1	194748905	XP_001956882.1
	gi|190624164|gb|EDV39688.1|uncharacterized protein Dana_GF24349 [Drosophila ananassae]	Drosophila ananassae										190624164	EDV39688.1
	gi|1036694231|ref|XP_016972876.1|PREDICTED: chorion protein S19, partial [Drosophila rhopaloa]	Drosophila rhopaloa	2.29e-06	115	48	33	0.688	0.417	0.157	1	-1	1036694231	XP_016972876.1
	gi|195013676|ref|XP_001983885.1|chorion protein 19 [Drosophila grimshawi]	Drosophila grimshawi	4.74e-06	120	49	34	0.694	0.408	0.16	1	-1	195013676	XP_001983885.1
	gi|193897367|gb|EDV96233.1|chorion protein 19 [Drosophila grimshawi]	Drosophila grimshawi										193897367	EDV96233.1
	gi|195428491|ref|XP_002062306.1|uncharacterized protein Dwil_GK16735 [Drosophila willistoni]	Drosophila willistoni	4.78e-06	193	57	37	0.649	0.295	0.186	1	-1	194158391	EDW73292.1
	gi|194158391|gb|EDW73292.1|uncharacterized protein Dwil_GK16735 [Drosophila willistoni]	Drosophila willistoni										195428491	XP_002062306.1
	gi|116219|sp|P13427.1|CH19_DROGRRecName: Full=Chorion protein S19; Flags: Precursor	Drosophila grimshawi	6.17e-06	196	48	33	0.688	0.245	0.157	1	-1	116219	P13427.1
	gi|7422|emb|CAA37506.1|chorion protein s19 [Drosophila grimshawi]	Drosophila grimshawi										7422	CAA37506.1
	gi|1036766884|ref|XP_017134600.1|PREDICTED: chorion protein S19 [Drosophila miranda]	Drosophila miranda	7.15e-06	188	56	35	0.625	0.298	0.183	1	-1	1036766884	XP_017134600.1

## Sheet: CDD Annotations
#Batch CD-search tool	NIH/NLM/NCBI
#cdsid	QM3-qcdsearch-2BE6A85EE4A9F28F-D5F7729CE573305
#datatype	hitsFull Results
#status	0
#Start time	2018-02-08T18:19:00						Run time	0:00:00:13
#status	success
Query	Hit type	PSSM-ID	From	To	E-Value	Bitscore	Accession	Short name	Incomplete	Superfamily
BI-HS001	specific	308625	130	224	7.00728e-36	123.445	pfam03103	DUF243	-	cl11612		Domain of unknown function (DUF243). This family of uncharacterized proteins is only found in fly proteins. It is found associated with YLP motifs pfam02757 in some proteins. https://www.ncbi.nlm.nih.gov/Structure/cdd/cddsrv.cgi?uid=335219
	superfamily	325100	130	224	7.00728e-36	123.445	cl11612	DUF243 superfamily	-	-		Domain of unknown function (DUF243). This family of uncharacterized proteins is only found in fly proteins. It is found associated with YLP motifs pfam02757 in some proteins. https://www.ncbi.nlm.nih.gov/Structure/cdd/cddsrv.cgi?uid=335219
	specific	214776	128	227	5.02548e-32	113.972	smart00690	DM5	-	cl11612		Domain of unknown function, currently peculiar to Drosophila. https://www.ncbi.nlm.nih.gov/Structure/cdd/cddsrv.cgi?uid=214776
BI-HS006	specific	318220	56	124	1.47069e-08	47.8868	pfam15955	Cuticle_4	-	cl24507		Cuticle protein. https://www.ncbi.nlm.nih.gov/Structure/cdd/cddsrv.cgi?uid=318220
	superfamily	318220	56	124	1.47069e-08	47.8868	cl24507	Cuticle_4 superfamily	-	-		Cuticle protein. https://www.ncbi.nlm.nih.gov/Structure/cdd/cddsrv.cgi?uid=318220
BI-HS008	non-specific	313712	122	159	1.34581e-07	45.8764	pfam10542	Vitelline_membr	-	cl11174		Vitelline membrane cysteine-rich region. In Drosophila melanogaster the vitelline membrane (VM) is the first layer of the eggshell produced by the follicular epithelium. It is composed of at least four different proteins. VM proteins are similarly organized with a central highly conserved 38-amino acid domain which is flanked by unrelated regions. The domain contains three highly conserved cystei…
	superfamily	313712	122	159	1.34581e-07	45.8764	cl11174	Vitelline_membr superfamily	-	-		Vitelline membrane cysteine-rich region. In Drosophila melanogaster the vitelline membrane (VM) is the first layer of the eggshell produced by the follicular epithelium. It is composed of at least four different proteins. VM proteins are similarly organized with a central highly conserved 38-amino acid domain which is flanked by unrelated regions. The domain contains three highly conserved cystei…
BI-HS009	specific	214696	30	77	8.79479e-06	42.431	smart00494	ChtBD2	-	cl02629		Chitin-binding domain type 2. https://www.ncbi.nlm.nih.gov/Structure/cdd/cddsrv.cgi?uid=214696
	superfamily	322027	30	77	8.79479e-06	42.431	cl02629	CBM_14 superfamily	-	-		Chitin binding Peritrophin-A domain. This domain is called the Peritrophin-A domain and is found in chitin binding proteins particularly peritrophic matrix proteins of insects and animal chitinases. Copies of the domain are also found in some baculoviruses. Relevant references that describe proteins with this domain include. It is an extracellular domain that contains six conserved cysteines that…
	specific	307643	31	81	1.27776e-05	42.0122	pfam01607	CBM_14	-	cl02629		Chitin binding Peritrophin-A domain. This domain is called the Peritrophin-A domain and is found in chitin binding proteins particularly peritrophic matrix proteins of insects and animal chitinases. Copies of the domain are also found in some baculoviruses. Relevant references that describe proteins with this domain include. It is an extracellular domain that contains six conserved cysteines that…
	specific	214696	186	225	0.000285683	38.1938	smart00494	ChtBD2	-	cl02629		Chitin-binding domain type 2. https://www.ncbi.nlm.nih.gov/Structure/cdd/smart00494
	superfamily	322027	186	225	0.000285683	38.1938	cl02629	CBM_14 superfamily	-	-		Chitin binding Peritrophin-A domain. This domain is called the Peritrophin-A domain and is found in chitin binding proteins particularly peritrophic matrix proteins of insects and animal chitinases. Copies of the domain are also found in some baculoviruses. Relevant references that describe proteins with this domain include. It is an extracellular domain that contains six conserved cysteines that…
BI-HS010	non-specific	310990	57	120	1.16165e-08	48.0584	pfam06756	S19	-	cl06014		Chorion protein S19 C-terminal. This family represents the C-terminal region of eukaryotic chorion protein S19. In Drosophilidae, the S19 gene is known to form part of an autosomal cluster that also contains s16, s15 and s18. Note that members of this family contain a conserved PVA motif, and many contain pfam03964. https://www.ncbi.nlm.nih.gov/Structure/cdd/cddsrv.cgi?uid=310990
	superfamily	310990	57	120	1.16165e-08	48.0584	cl06014	S19 superfamily	-	-		Chorion protein S19 C-terminal. This family represents the C-terminal region of eukaryotic chorion protein S19. In Drosophilidae, the S19 gene is known to form part of an autosomal cluster that also contains s16, s15 and s18. Note that members of this family contain a conserved PVA motif, and many contain pfam03964. https://www.ncbi.nlm.nih.gov/Structure/cdd/cddsrv.cgi?uid=310990

## Sheet: Predicted B cell Epitopes
Sequence ID	Transcript ID	Number of Predicted B cell Epitopes
		BepiPRed2.0		BCPred		FBCPred
		Strong	Weak	Overlap	No Overlap	Overlap	No Overlap
BI-HS001	snap|Contig35011pg0.7	92	120	247	9	219	14
BI-HS002	STEP1|REPC3422	68	21	43	3	56	4
BI-HS003	augustus|Contig11185pg0.1	111	46	69	5	97	8
BI-HS004	STEP1|REPC671	464	192	607	25	519	34
BI-HS005	BPA|7185	61	50	123	4	105	6
BI-HS006	STEP1|C2884	18	40	78	4	79	5
BI-HS007	snap|Contig23882pg0.3	107	53	81	5	76	7
BI-HS008	FEMALE|454SRA447	81	62	119	5	122	9
BI-HS009	STEP1|REPC501	224	52	196	10	217	17
BI-HS010	STEP1|REPC3346	43	45	63	3	64	5

## Sheet: Predicted T cell Epitopes
Sequence ID	Transcript ID	Number of Predicted T cell Epitopes
		NetMHC4.0		IEDB-MHC1
		Strong	Weak
BI-HS001	snap|Contig35011pg0.7	18	33	51
BI-HS002	STEP1|REPC3422	8	22	8
BI-HS003	augustus|Contig11185pg0.1	6	30	28
BI-HS004	STEP1|REPC671	36	107	152
BI-HS005	BPA|7185	10	34	176
BI-HS006	STEP1|C2884	5	18	42
BI-HS007	snap|Contig23882pg0.3	13	41	55
BI-HS008	FEMALE|454SRA447	13	35	118
BI-HS009	STEP1|REPC501	27	70	177
BI-HS010	STEP1|REPC3346	14	28	135
