# Supplementary material for: Identification of anti-horn fly vaccine antigen candidates using a reverse vaccinology approach
Source: Parasit Vectors. 2021 Sep 3;14:442. doi: 10.1186/s13071-021-04938-5 (PMC8414034; doi:10.1186/s13071-021-04938-5)
Supplement: Supplementary file 6 — Additional file 6: Dataset S5. Results of the mass spectrometry analysis. The LC/MS data were searched against multiple custom databases, including the NCBI protein database (4837 horn fly sequences as of January 08, 2018) and the databases used in the in silico analysis. [file 13071_2021_4938_MOESM6_ESM.xlsx]

## Sheet: Fed Flies Reagent 1 Fraction
Mass spectrometry results - proteins extracted from fed adult flies (males and females) using Reagent 1 (40mM Tris) (ReadyPrep Sequential Extraction Kit, Bio-Rad)
Accession	Description	Score	Coverage	# Proteins	# Unique Peptides	# Peptides	# PSMs	# AAs	MW [kDa]	calc. pI
BIHS010	STEP1REPC3346, Final Contigs Dataset GOOD 130aa	70.78	10.77	1	1	1	2	130	14.1766	7.69385
	A2	Sequence	# PSMs	# Proteins	# Protein Groups	Protein Group Accessions	Modifications	ΔCn	IonScore	Exp Value	Charge	MH+ [Da]	ΔM [ppm]	RT [min]	# Missed Cleavages
	High	YSYQPAYATELYPK	2	1	1	BIHS010		0	54.24	1.56332e-05	2	1693.81	0.220524	76.7055	0

## Sheet: Fed Flies Reagent 2 Fraction
Mass spectrometry results - proteins extracted from fed adult flies (males and females) using Reagent 2 (8M urea, 4% w/v CHAPS, 40mM Tris, 0.2% w/v Bio-Lyte 3/10 ampholyte) + tributyl phosphine (ReadyPrep Sequential Extraction Kit, Bio-Rad)
Accession	Description	Score	Coverage	# Proteins	# Unique Peptides	# Peptides	# PSMs	# AAs	MW [kDa]	calc. pI
BIHS004	STEP1REPC671, Final Contigs Dataset GOOD 720aa	111.699	10.28	1	5	5	6	720	76.3495	9.71533
	A2	Sequence	# PSMs	# Proteins	# Protein Groups	Protein Group Accessions	Modifications	ΔCn	IonScore	Exp Value	Charge	MH+ [Da]	ΔM [ppm]	RT [min]	# Missed Cleavages
	High	VVTTSTSSGSGGGGATVNGK	1	1	1	BIHS004		0	45.88	3.87339e-05	2	1723.85	0.336327	24.663	0
	High	TQTYTQTPAVTVTK	1	1	1	BIHS004		0	36.15	0.000242086	2	1538.81	-0.173881	47.596	0
	High	NTGYIAPQTGGYEK	2	1	1	BIHS004		0	30.25	0.000941825	2	1498.72	1.16796	46.0977	0
	High	TTTYTTTQTVNK	1	1	1	BIHS004		0	27.38	0.00191951	2	1358.68	0.295934	28.6415	0
	High	VTTLTTTTTTNANK	1	1	1	BIHS004		0	25.56	0.00277313	2	1466.77	0.152553	32.8623	0
BIHS006	STEP1C2884 Final Contigs Dataset GOOD 125aa	39.16	23.08	2	1	1	1	117	11.3636	8.80713
	A2	Sequence	# PSMs	# Proteins	# Protein Groups	Protein Group Accessions	Modifications	ΔCn	IonScore	Exp Value	Charge	MH+ [Da]	ΔM [ppm]	RT [min]	# Missed Cleavages
	High	GAVHTAPLAGHLNSATSVNVAPAPGTH	1	2	1	BIHS006		0	39.16	0.000364017	3	2547.3	-1.89356	62.4807	0
BIHS008	FEMALE454SRA447, Final Contigs Dataset GOOD 176aa	339.128	27.27	1	4	4	10	176	18.0236	8.29443
	A2	Sequence	# PSMs	# Proteins	# Protein Groups	Protein Group Accessions	Modifications	ΔCn	IonScore	Exp Value	Charge	MH+ [Da]	ΔM [ppm]	RT [min]	# Missed Cleavages
	High	SPNPGSSAPIFANR	2	1	1	BIHS008		0	83.81	4.14925e-09	2	1414.71	0.189368	56.3337	0
	High	SPMIGSAPANLGGPMFNIR	2	1	1	BIHS008		0	74.86	3.42917e-08	2	1929.95	-9.30636	92.1846	0
	High	SSNSASSNFGAR	3	1	1	BIHS008		0	53.82	4.13971e-06	2	1184.53	-1.54663	23.1045	0
	High	SPmIGSAPANLGGPMFNIR	2	1	1	BIHS008	M3(Oxidation)	0	47.36	1.83219e-05	2	1945.97	1.41276	89.6733	0
	Medium	SPNPGSSAPIFANREER	1	1	1	BIHS008		0	15.2	0.030128	3	1828.9	1.75213	52.2906	1
BIHS010	STEP1REPC3346, Final Contigs Dataset GOOD 130aa	424.418	36.15	1	4	4	23	130	14.1766	7.69385
	A2	Sequence	# PSMs	# Proteins	# Protein Groups	Protein Group Accessions	Modifications	ΔCn	IonScore	Exp Value	Charge	MH+ [Da]	ΔM [ppm]	RT [min]	# Missed Cleavages
	High	YSYQPAYATELYPK	9	1	1	BIHS010		0	64.22	1.57054e-06	2	1693.81	0.436729	78.2518	0
	High	QYNTHSSYSQVALPVVQDAPLAK	6	1	1	BIHS010		0	54.85	9.49288e-06	2	2516.27	-1.23252	82.2149	0
	High	LYTPK	7	1	1	BIHS010		0	27.6	0.00564785	2	621.361	-0.012872	25.5522	0
	Medium	YSYQPAYATELYPKDHHYK	1	1	1	BIHS010		0	24.52	0.0144805	4	2374.12	0.831523	65.4172	1

## Sheet: Unfed Flies Reagent 2 Fraction
Mass spectrometry results - proteins extracted from unfed adult flies (males and females) using Reagent 2 (8M urea, 4% w/v CHAPS, 40mM Tris, 0.2% w/v Bio-Lyte 3/10 ampholyte) + tributyl phosphine (ReadyPrep Sequential Extraction Kit, Bio-Rad)
Accession	Description	Score	Coverage	# Proteins	# Unique Peptides	# Peptides	# PSMs	# AAs	MW [kDa]	calc. pI
BIHS001	sC35011p7,2016 TAMU 280aa	97.1768	12.14	1	3	3	3	280	25.8026	9.21729
	A2	Sequence	# PSMs	# Proteins	# Protein Groups	Protein Group Accessions	Modifications	ΔCn	IonScore	Exp Value	Charge	MH+ [Da]	ΔM [ppm]	RT [min]	# Missed Cleavages
	High	APSAPSYQAPVIPVQPQNEEK	1	1	1	BIHS001		0	74.03	6.72123e-08	2	2250.13	-2.71117	68.4342	0
	High	IIFIK	1	1	1	BIHS001		0	26.51	0.00222828	2	633.432	-2.86394	56.7992	0
	High	TLVYVLVK	1	1	1	BIHS001		0	24.18	0.0038104	2	934.595	-2.34647	71.4089	0
BIHS004	STEP1REPC671, Final Contigs Dataset GOOD 720aa	196.262	9.44	1	5	5	5	720	76.3495	9.71533
	A2	Sequence	# PSMs	# Proteins	# Protein Groups	Protein Group Accessions	Modifications	ΔCn	IonScore	Exp Value	Charge	MH+ [Da]	ΔM [ppm]	RT [min]	# Missed Cleavages
	High	TPTLQTQNVITNTNSYK	1	1	1	BIHS004		0	92.15	7.00967e-10	2	1922.97	-6.52918	63.4766	0
	High	TQTYTQTPAVTVTK	1	1	1	BIHS004		0	60.36	9.66472e-07	2	1538.8	-6.12351	47.1635	0
	High	TTTYTTTQTVNK	1	1	1	BIHS004		0	58.08	1.63376e-06	2	1358.68	-0.332979	28.4592	0
	Medium	TSTVVQNNNR	1	1	1	BIHS004		0	19.44	0.0113763	2	1132.57	-1.0399	14.6205	0
	High	GGGGGVGPGGPGGPK	1	1	1	BIHS004		0	19.09	0.0123018	2	1107.55	0.556062	23.0635	0
BIHS006	STEP1C2884 Final Contigs Dataset GOOD 125aa	77.7067	23.08	2	1	1	3	117	11.3636	8.80713
	A2	Sequence	# PSMs	# Proteins	# Protein Groups	Protein Group Accessions	Modifications	ΔCn	IonScore	Exp Value	Charge	MH+ [Da]	ΔM [ppm]	RT [min]	# Missed Cleavages
	High	GAVHTAPLAGHLNSATSVNVAPAPGTH	3	2	1	BIHS006		0	46.4	6.98715e-05	3	2547.3	-1.31851	62.1006	0
